# Supplementary material for: A RNA-Seq Analysis of the Rat Supraoptic Nucleus Transcriptome: Effects of Salt Loading on Gene Expression
Source: PLoS One. 2015 Apr 21;10(4):e0124523. doi: 10.1371/journal.pone.0124523 (PMC4405539; doi:10.1371/journal.pone.0124523)
Supplement: S5 Table — (XLS) [file pone.0124523.s014.xls]

## Sheet: Table_S5
Table S5. 9,315 RNA-seq genes present in SL SON
Gene_Index_ID	RN5_Gene_Symbol	Gene_Chr	Gene_Chr_Location	Gene_Length	Control1	Control2	Control3	SL1	SL2	SL3	Control_Mean	Control_SD	SL_Mean	SL_SD	Ingenuity_Symbol	Ingenuity_Description	Ingenuity_Location	Ingenuity_Type	Intersection_Class
G10000	Mrps15	5	147824053..147834646	10594	4.10417	4.15529	4.29	4.2302	4.42775	4.28334	4.18316	0.0959981	4.31376	0.102228	MRPS15	mitochondrial ribosomal protein S15	Cytoplasm	other	Common_Between_RNAseq_&_Microarray
G10003	Stk40	5	147883548..147920182	36635	4.3367	4.22019	4.37166	4.59006	4.43344	4.74631	4.30952	0.0793089	4.58994	0.156434	STK40	serine/threonine kinase 40	Cytoplasm	kinase	Common_Between_RNAseq_&_Microarray
G10006	Thrap3	5	complement(147947769..147989301)	41533	5.67412	5.64918	5.5812	5.81903	5.7108	5.70846	5.63483	0.0480934	5.7461	0.0631709	THRAP3	thyroid hormone receptor associated protein 3	Nucleus	transcription regulator	Common_Between_RNAseq_&_Microarray
G10007	Map7d1	5	complement(148018369..148042648)	24280	5.80825	5.55305	5.34744	5.80774	5.68046	6.0187	5.56958	0.230853	5.83563	0.170834	MAP7D1	MAP7 domain containing 1	Other	other	Common_Between_RNAseq_&_Microarray
G10008	Trappc3	5	148049331..148062968	13638	5.85624	5.83352	5.8287	5.48428	5.63981	5.54272	5.83949	0.0147048	5.55561	0.0785594	TRAPPC3	trafficking protein particle complex 3	Cytoplasm	other	Common_Between_RNAseq_&_Microarray
G10010	Adprhl2	5	complement(148103569..148108843)	5275	4.75116	4.69909	4.75224	4.57471	4.52988	4.57774	4.73416	0.0303756	4.56077	0.0268005	ADPRHL2	ADP-ribosylhydrolase like 2	Cytoplasm	enzyme	Common_Between_RNAseq_&_Microarray
G10017	Psmb2	5	148472364..148504751	32388	6.40599	6.41979	6.49896	6.51846	6.66071	6.53752	6.44158	0.0501695	6.57223	0.0772157	PSMB2	proteasome (prosome, macropain) subunit, beta type, 2	Cytoplasm	peptidase	Common_Between_RNAseq_&_Microarray
G10019	Ncdn	5	complement(148539983..148549743)	9761	6.17233	6.06641	5.99706	6.41498	6.26275	6.42844	6.0786	0.0882658	6.36872	0.0920205	NCDN	neurochondrin	Cytoplasm	other	Common_Between_RNAseq_&_Microarray
G10021	Zmym4	5	complement(148648498..148766683)	118186	3.95521	4.0476	3.92277	3.86509	3.86953	3.72978	3.97519	0.0647713	3.82146	0.0794346	ZMYM4	zinc finger, MYM-type 4	Other	other	Common_Between_RNAseq_&_Microarray
G10025	Sfpq	5	148850564..148858900	8337	5.50969	5.60615	5.62059	5.93534	5.91886	5.88984	5.57881	0.060289	5.91468	0.0230383	SFPQ	splicing factor proline/glutamine-rich	Nucleus	other	Common_Between_RNAseq_&_Microarray
G10027	Zmym6	5	148909099..148956295	47197	4.00773	3.9769	4.16254	3.67318	3.74277	3.56952	4.04906	0.0994805	3.66183	0.0871796	ZMYM6	zinc finger, MYM-type 6	Nucleus	other	Common_Between_RNAseq_&_Microarray
G10028	Zmym6nb	5	148958175..148961378	3204	3.82442	3.80287	4.01223	3.63193	3.85917	4.09192	3.87984	0.115157	3.86101	0.230003	ZMYM6NB	ZMYM6 neighbor	Other	other	Common_Between_RNAseq_&_Microarray
G10030	Smim12	5	149083705..149083983	279	5.03391	4.69132	4.77902	4.91502	5.11055	5.10951	4.83475	0.17796	5.04503	0.112591	SMIM12	small integral membrane protein 12	Other	other	Common_Between_RNAseq_&_Microarray
G10031	Gja4	5	complement(149142704..149145235)	2532	3.02749	3	3	3.02394	3.00164	3.31741	3.00916	0.0158697	3.11433	0.176223	GJA4	gap junction protein, alpha 4, 37kDa	Plasma Membrane	transporter	Common_Between_RNAseq_&_Microarray
G10038	RGD1563072	5	150080050..150084713	4664	5.71836	5.58736	5.75556	5.86592	5.65578	5.47473	5.68709	0.0883474	5.66547	0.195773	C1orf216	chromosome 1 open reading frame 216	Other	other	Common_Between_RNAseq_&_Microarray
G10043	Phc2	5	150620498..150668954	48457	4.98595	4.91333	4.97771	4.65133	4.70631	4.71346	4.959	0.0397604	4.69037	0.0339933	PHC2	polyhomeotic homolog 2 (Drosophila)	Nucleus	other	Common_Between_RNAseq_&_Microarray
G10049	Rnf19b	5	150992439..151005653	13215	4.57864	4.51922	4.6453	4.57834	4.70244	4.72874	4.58105	0.0630742	4.66984	0.0803264	Rnf19b	ring finger protein 19B	Cytoplasm	other	Common_Between_RNAseq_&_Microarray
G10052	Fndc5	5	151057693..151062818	5126	3.99377	3.83201	3.65787	3.69736	3.3644	3.29551	3.82788	0.167988	3.45242	0.214902	FNDC5	fibronectin type III domain containing 5	Other	other	Common_Between_RNAseq_&_Microarray
G10053	S100pbp	5	complement(151069683..151109626)	39944	4.34027	4.29884	4.06626	4.43778	4.29957	4.19008	4.23512	0.147696	4.30914	0.124126	S100PBP	S100P binding protein	Nucleus	other	Common_Between_RNAseq_&_Microarray
G10054	Yars	5	151109967..151138472	28506	5.41426	5.35187	5.41898	6.13453	6.03507	6.25578	5.39504	0.03746	6.1418	0.110534	YARS	tyrosyl-tRNA synthetase	Cytoplasm	enzyme	Common_Between_RNAseq_&_Microarray
G10058	Rbbp4	5	complement(151232122..151256539)	24418	5.87946	5.92825	6.02303	5.70777	5.81134	5.74403	5.94358	0.0730025	5.75438	0.052555	RBBP4	retinoblastoma binding protein 4	Nucleus	enzyme	Common_Between_RNAseq_&_Microarray
G10059	Zbtb8os	5	151257317..151268014	10698	4.27818	4.07487	4.44904	4.56404	4.602	4.52956	4.26736	0.18732	4.5652	0.0362327	Zbtb8os	zinc finger and BTB domain containing 8 opposite strand	Other	other	Common_Between_RNAseq_&_Microarray
G1006	Eif3k	1	complement(89103168..89108197)	5030	5.41948	5.37257	5.9241	5.1533	5.30076	5.10909	5.57205	0.305784	5.18771	0.100363	EIF3K	eukaryotic translation initiation factor 3, subunit K	Cytoplasm	translation regulator	Common_Between_RNAseq_&_Microarray
G10064	Bsdc1	5	151382663..151410825	28163	6.04494	6.0398	5.96139	5.72315	5.75007	5.75729	6.01538	0.046823	5.7435	0.017993	BSDC1	BSD domain containing 1	Other	other	Common_Between_RNAseq_&_Microarray
G10072	Eif3i	5	complement(151525930..151532743)	6814	5.83555	5.76765	5.93793	5.63764	5.93404	5.90761	5.84704	0.0857217	5.82643	0.164033	Eif3i	eukaryotic translation initiation factor 3, subunit I	Other	translation regulator	Common_Between_RNAseq_&_Microarray
G10080	Khdrbs1	5	complement(151655537..151680547)	25011	6.00764	5.97108	5.99072	5.91886	5.86579	5.80697	5.98981	0.0182969	5.86387	0.0559732	KHDRBS1	KH domain containing, RNA binding, signal transduction associated 1	Nucleus	transcription regulator	Common_Between_RNAseq_&_Microarray
G10081	PTP4A2	5	151775119..151784416	9298	5.75942	5.84323	5.75942	6.44774	6.42324	6.36919	5.78736	0.0483854	6.41339	0.0401904	PTP4A2	protein tyrosine phosphatase type IVA, member 2	Cytoplasm	phosphatase	Common_Between_RNAseq_&_Microarray
G10082	Bai2	5	151919830..151950961	31132	3.92749	3.86904	3.74116	3.17855	3.07878	3.02394	3.8459	0.095297	3.09376	0.0783861	BAI2	brain-specific angiogenesis inhibitor 2	Plasma Membrane	G-protein coupled receptor	Common_Between_RNAseq_&_Microarray
G10084	Pef1	5	152039075..152062360	23286	5.43309	5.41137	5.38211	5.44904	5.32836	5.4976	5.40886	0.0255808	5.425	0.0871456	PEF1	penta-EF-hand domain containing 1	Cytoplasm	other	Common_Between_RNAseq_&_Microarray
G10088	Serinc2	5	complement(152187838..152210009)	22172	3	3	3	3	3	3.51703	3	0	3.17234	0.298509	SERINC2	serine incorporator 2	Plasma Membrane	transporter	Common_Between_RNAseq_&_Microarray
G10089	Fabp3	5	152246244..152253006	6763	5.45036	5.46741	5.86356	6.64082	6.65585	6.85671	5.59378	0.233796	6.71779	0.120539	FABP3	fatty acid binding protein 3, muscle and heart (mammary-derived growth inhibitor)	Cytoplasm	transporter	Common_Between_RNAseq_&_Microarray
G10090	Zcchc17	5	complement(152252915..152294518)	41604	5.01413	4.94081	5.07991	5.08269	5.12094	5.04269	5.01162	0.0695826	5.08211	0.0391309	ZCCHC17	zinc finger, CCHC domain containing 17	Nucleus	other	Common_Between_RNAseq_&_Microarray
G10091	Snrnp40	5	152294724..152327111	32388	4.70244	4.64299	4.7798	4.33422	4.59812	4.43744	4.70841	0.0686019	4.45659	0.13299	SNRNP40	small nuclear ribonucleoprotein 40kDa (U5)	Nucleus	other	Common_Between_RNAseq_&_Microarray
G10094	Pum1	5	152491280..152616529	125250	4.03573	4.08382	4.02737	3.95802	4.0055	3.94309	4.04897	0.0304685	3.96887	0.0325867	PUM1	pumilio RNA-binding family member 1	Cytoplasm	other	Common_Between_RNAseq_&_Microarray
G10095	SDC3	5	152628005..152658676	30672	4.80742	4.69993	4.39964	4.67701	4.35339	4.49646	4.63567	0.211348	4.50895	0.162169	SDC3	syndecan 3	Plasma Membrane	other	Common_Between_RNAseq_&_Microarray
G10096	Laptm5	5	152749594..152771632	22039	3.37973	3.40652	3.20614	3.22708	3.27852	3.29037	3.3308	0.108783	3.26532	0.0336434	LAPTM5	lysosomal protein transmembrane 5	Plasma Membrane	other	Common_Between_RNAseq_&_Microarray
G101	Hbs1l	1	17974955..18051508	76554	5.59664	5.64472	5.55735	5.62688	5.56071	5.58961	5.59957	0.0437601	5.5924	0.033169	HBS1L	HBS1-like (S. cerevisiae)	Cytoplasm	translation regulator	Common_Between_RNAseq_&_Microarray
G10100	Srsf4	5	153711721..153739487	27767	4.92143	4.81178	5.11451	4.69993	4.7401	4.70493	4.94924	0.153267	4.71499	0.0218942	SRSF4	serine/arginine-rich splicing factor 4	Nucleus	other	Common_Between_RNAseq_&_Microarray
G10102	Epb4.1	5	complement(153762345..153894181)	131837	3.48524	3.17536	3.37902	3.4268	3.37902	3.46387	3.34654	0.157471	3.42323	0.0425369	EPB41	erythrocyte membrane protein band 4.1 (elliptocytosis 1, RH-linked)	Plasma Membrane	other	Common_Between_RNAseq_&_Microarray
G10104	Ythdf2	5	complement(154038417..154062397)	23981	4.50281	4.67786	4.57411	4.90855	4.91835	4.87158	4.58493	0.0880237	4.89949	0.0246643	YTHDF2	YTH domain family, member 2	Other	other	Common_Between_RNAseq_&_Microarray
G10107	Trnau1ap	5	complement(154159835..154173989)	14155	4.87552	4.85893	4.96321	4.45529	4.56193	4.58916	4.89922	0.0560329	4.53546	0.0707524	Trnau1ap	tRNA selenocysteine 1 associated protein 1	Nucleus	other	Common_Between_RNAseq_&_Microarray
G10111	Sesn2	5	complement(154351310..154370252)	18943	3	3.01595	3	3.94027	3.44876	4.34063	3.00532	0.00921071	3.90989	0.446708	SESN2	sestrin 2	Cytoplasm	other	Common_Between_RNAseq_&_Microarray
G10112	Atpif1	5	complement(154387824..154391541)	3718	7.69136	7.73929	7.80907	7.76863	7.83594	7.85016	7.74657	0.0591929	7.81824	0.0435518	ATPIF1	ATPase inhibitory factor 1	Cytoplasm	other	Common_Between_RNAseq_&_Microarray
G10113	Dnajc8	5	154393926..154411983	18058	5.77583	5.71534	5.80593	5.51712	5.61088	5.64068	5.7657	0.0461381	5.58956	0.0644803	DNAJC8	DnaJ (Hsp40) homolog, subfamily C, member 8	Nucleus	other	Common_Between_RNAseq_&_Microarray
G10122	Ppp1r8	5	complement(154679818..154696564)	16747	4.44473	4.56496	4.44473	4.77134	4.69633	4.80973	4.48481	0.0694144	4.75914	0.057678	PPP1R8	protein phosphatase 1, regulatory subunit 8	Nucleus	phosphatase	Common_Between_RNAseq_&_Microarray
G10124	Stx12	5	complement(154712006..154740248)	28243	6.49824	6.62358	6.51009	6.5675	6.51175	6.47581	6.54397	0.0692012	6.51835	0.0461985	STX12	syntaxin 12	Cytoplasm	other	Common_Between_RNAseq_&_Microarray
G10125	Fam76a	5	complement(154755365..154784446)	29082	3.91751	3.96126	3.92084	3.62433	3.51577	3.58703	3.9332	0.0243544	3.57571	0.0551556	FAM76A	family with sequence similarity 76, member A	Other	other	Common_Between_RNAseq_&_Microarray
G1013	Psmd8	1	complement(89292313..89299144)	6832	6.12329	6.18953	6.17423	6.21013	6.36387	6.39763	6.16235	0.0346775	6.32388	0.0999395	PSMD8	proteasome (prosome, macropain) 26S subunit, non-ATPase, 8	Cytoplasm	other	Common_Between_RNAseq_&_Microarray
G10133	Tmem222	5	complement(155127137..155138924)	11788	5.08951	5.02128	5.15471	4.80768	4.9006	4.84447	5.0885	0.0667183	4.85091	0.0467962	TMEM222	transmembrane protein 222	Other	other	Common_Between_RNAseq_&_Microarray
G10137	Slc9a1	5	155237482..155290406	52925	3.7763	3.56587	3.56587	3.6255	3.55612	3.65957	3.63601	0.121488	3.61373	0.0527215	SLC9A1	solute carrier family 9, subfamily A (NHE1, cation proton antiporter 1), member 1	Plasma Membrane	ion channel	Common_Between_RNAseq_&_Microarray
G10142	Nudc	5	complement(155443982..155457375)	13394	6.23103	6.2651	6.34509	6.32508	6.3705	6.38067	6.28041	0.0585525	6.35875	0.0296	NUDC	nudC nuclear distribution protein	Cytoplasm	other	Common_Between_RNAseq_&_Microarray
G10147	Gpn2	5	155495838..155503005	7168	4.06452	4.16254	4.10501	3.98014	4.17576	4.18889	4.11069	0.0492548	4.11493	0.116916	GPN2	GPN-loop GTPase 2	Other	other	Common_Between_RNAseq_&_Microarray
G10151	Arid1a	5	complement(155592619..155635649)	43031	4.20502	4.23863	4.17097	4.05718	4.02914	4.03705	4.20487	0.033829	4.04113	0.0144584	ARID1A	AT rich interactive domain 1A (SWI-like)	Nucleus	transcription regulator	Common_Between_RNAseq_&_Microarray
G10155	Dhdds	5	complement(155884756..155912508)	27753	5.78476	5.6932	5.71094	5.45036	5.53823	5.48719	5.72964	0.0485559	5.49193	0.0441237	DHDDS	dehydrodolichyl diphosphate synthase	Other	enzyme	Common_Between_RNAseq_&_Microarray
G1016	Zfp383	1	89366831..89382279	15449	4.09192	4.14514	4.23518	3.83099	3.9065	3.8111	4.15741	0.0724129	3.84953	0.0503292	ZNF383	zinc finger protein 383	Cytoplasm	other	Common_Between_RNAseq_&_Microarray
G10163	Sh3bgrl3	5	complement(156043499..156044872)	1374	6.40608	6.20153	6.58007	6.77729	6.97797	7.29772	6.39589	0.189472	7.01766	0.262476	SH3BGRL3	SH3 domain binding glutamic acid-rich protein like 3	Nucleus	other	Common_Between_RNAseq_&_Microarray
G10180	Stmn1	5	156466729..156472404	5676	9.44557	9.59495	9.63974	9.13254	9.13254	9.12337	9.56009	0.101673	9.12948	0.00529567	STMN1	stathmin 1	Cytoplasm	other	Common_Between_RNAseq_&_Microarray
G10183	Mtfr1l	5	complement(156522183..156532186)	10004	5.40049	5.45102	5.40492	5.39588	5.53356	5.49313	5.41881	0.0279828	5.47419	0.07077	MTFR1L	mitochondrial fission regulator 1-like	Other	other	Common_Between_RNAseq_&_Microarray
G10184	Sepn1	5	complement(156535882..156547763)	11882	4.06669	3.91751	3.61846	4.00324	3.66127	3.79767	3.86755	0.228249	3.82073	0.172147	SEPN1	selenoprotein N, 1	Cytoplasm	other	Common_Between_RNAseq_&_Microarray
G10187	Tmem57	5	complement(156896212..156958442)	62231	5.15067	5.18421	5.15249	5.4723	5.46888	5.46187	5.16246	0.0188624	5.46768	0.00531698	TMEM57	transmembrane protein 57	Nucleus	other	Common_Between_RNAseq_&_Microarray
G10189	Tmem50a	5	complement(157006370..157021310)	14941	6.45245	6.60014	6.56277	6.21781	6.37059	6.2463	6.53845	0.0767896	6.27824	0.0812416	TMEM50A	transmembrane protein 50A	Plasma Membrane	other	Common_Between_RNAseq_&_Microarray
G10190	RGD1359529	5	157029893..157033632	3740	8.38667	8.29801	8.4126	8.03082	7.99205	7.89904	8.36576	0.0600858	7.97397	0.067724	C1orf63	chromosome 1 open reading frame 63	Other	other	Common_Between_RNAseq_&_Microarray
G10191	Syf2	5	157038590..157046520	7931	5.86901	5.8157	5.87455	5.9046	6.02967	6.06974	5.85309	0.0324935	6.00134	0.0861363	SYF2	SYF2 pre-mRNA-splicing factor	Nucleus	other	Common_Between_RNAseq_&_Microarray
G10194	Clic4	5	complement(157335185..157394574)	59390	5.00966	5.05619	5.04159	5.08481	5.01771	5.16704	5.03581	0.023799	5.08985	0.0747923	CLIC4	chloride intracellular channel 4	Plasma Membrane	ion channel	Common_Between_RNAseq_&_Microarray
G10195	Srrm1	5	complement(157444419..157476909)	32491	5.39895	5.37396	5.47278	5.16723	5.1327	5.08034	5.41523	0.0513842	5.12676	0.0437505	SRRM1	serine/arginine repetitive matrix 1	Nucleus	other	Common_Between_RNAseq_&_Microarray
G10209	Pnrc2	5	complement(157985391..157988374)	2984	5.31807	5.42756	5.33462	5.21693	5.38814	5.26163	5.36008	0.0590186	5.2889	0.088806	PNRC2	proline-rich nuclear receptor coactivator 2	Nucleus	other	Common_Between_RNAseq_&_Microarray
G10211	Fuca1	5	158034147..158051396	17250	5.37725	5.19722	5.31245	5.284	5.14088	5.22022	5.29564	0.0911822	5.21504	0.0717038	FUCA1	fucosidase, alpha-L- 1, tissue	Cytoplasm	enzyme	Common_Between_RNAseq_&_Microarray
G10212	Hmgcl	5	158059688..158073434	13747	3.62256	3.4375	3.52332	3.42076	3.60374	3.78939	3.52779	0.0926108	3.60463	0.184315	HMGCL	3-hydroxymethyl-3-methylglutaryl-CoA lyase	Cytoplasm	enzyme	Common_Between_RNAseq_&_Microarray
G10214	Lypla2	5	complement(158079858..158084485)	4628	5.57456	5.49489	5.53559	5.40134	5.539	5.53559	5.53501	0.0398378	5.49198	0.0785131	LYPLA2	lysophospholipase II	Cytoplasm	enzyme	Common_Between_RNAseq_&_Microarray
G10215	Pithd1	5	complement(158088178..158097818)	9641	6.50874	6.45352	6.37007	6.37007	6.27863	6.32625	6.44411	0.0698158	6.32498	0.0457295	PITHD1	PITH (C-terminal proteasome-interacting domain of thioredoxin-like) domain containing 1	Other	other	Common_Between_RNAseq_&_Microarray
G10217	Rpl11	5	complement(158155378..158158916)	3539	8.17073	8.19014	8.24102	7.98354	8.19014	8.15679	8.20063	0.0363018	8.11016	0.110911	RPL11	ribosomal protein L11	Cytoplasm	other	Common_Between_RNAseq_&_Microarray
G10218	Id3	5	158263301..158264888	1588	5.55582	5.78933	5.86394	4.75594	5.2364	5.08418	5.73636	0.160745	5.02551	0.245546	ID3	inhibitor of DNA binding 3, dominant negative helix-loop-helix protein	Nucleus	transcription regulator	Common_Between_RNAseq_&_Microarray
G10222	Zfp46	5	158417871..158422371	4501	3	3	3	3.24396	3.28518	3.15123	3	0	3.22679	0.0686072	ZNF436	zinc finger protein 436	Nucleus	other	Common_Between_RNAseq_&_Microarray
G10223	Hnrnpr	5	158435421..158467206	31786	4.09489	4.12502	4.04541	4.04628	3.81368	3.81265	4.08844	0.0401951	3.89087	0.134593	HNRNPR	heterogeneous nuclear ribonucleoprotein R	Nucleus	other	Common_Between_RNAseq_&_Microarray
G10227	Luzp1	5	158664309..158673014	8706	3	3.09915	3	3.4833	3.3887	3.48524	3.03305	0.0572464	3.45241	0.0551853	LUZP1	leucine zipper protein 1	Nucleus	other	Common_Between_RNAseq_&_Microarray
G10228	Kdm1a	5	complement(158674383..158730522)	56140	5.16442	5.22795	5.24022	5.27248	5.2293	5.10218	5.21086	0.0406857	5.20132	0.0885342	KDM1A	lysine (K)-specific demethylase 1A	Nucleus	enzyme	Common_Between_RNAseq_&_Microarray
G10231	C1qb	5	complement(159008941..159014494)	5554	3.68283	3.64642	3.62141	3.26883	3.74655	3.43416	3.65022	0.0308842	3.48318	0.2426	C1QB	complement component 1, q subcomponent, B chain	Extracellular Space	other	Common_Between_RNAseq_&_Microarray
G10232	C1qc	5	complement(159017515..159021135)	3621	3	3.03807	3.02926	3	3.06157	3	3.02244	0.019927	3.02052	0.0355494	C1QC	complement component 1, q subcomponent, C chain	Extracellular Space	other	Common_Between_RNAseq_&_Microarray
G10233	C1qa	5	complement(159023754..159026611)	2858	3.76464	3.99153	3.86953	3.5395	4.12461	3.66865	3.87523	0.113553	3.77759	0.307392	C1QA	complement component 1, q subcomponent, A chain	Extracellular Space	other	Common_Between_RNAseq_&_Microarray
G10237	Cdc42	5	complement(159447307..159485241)	37935	7.66819	7.68827	7.67373	7.68165	7.80649	7.70511	7.67673	0.0103717	7.73108	0.0663499	CDC42	cell division cycle 42	Cytoplasm	enzyme	Common_Between_RNAseq_&_Microarray
G1024	Zfp260	1	89623200..89626479	3280	3.88082	4.17615	4.0804	4.02871	4.20267	4.07871	4.04579	0.150674	4.10336	0.089564	ZNF260	zinc finger protein 260	Nucleus	other	Common_Between_RNAseq_&_Microarray
G10242	Usp48	5	159691521..159758705	67185	4.52488	4.56313	4.55553	4.53767	4.49295	4.4464	4.54785	0.0202487	4.49234	0.0456402	USP48	ubiquitin specific peptidase 48	Plasma Membrane	peptidase	Common_Between_RNAseq_&_Microarray
G10243	RAP1GAP	5	159782996..159829864	46869	5.89833	5.71273	5.60095	5.69502	5.52167	5.62439	5.73734	0.150207	5.6137	0.0871651	RAP1GAP	RAP1 GTPase activating protein	Cytoplasm	other	Common_Between_RNAseq_&_Microarray
G10246	Ece1	5	159968569..160070310	101742	5.14822	5.19979	4.80691	5.17762	5.06205	5.25504	5.05164	0.213504	5.1649	0.0971253	ECE1	endothelin converting enzyme 1	Plasma Membrane	peptidase	Common_Between_RNAseq_&_Microarray
G10247	Eif4g3	5	160146094..160313421	167328	5.32259	5.35558	5.25164	5.46627	5.21383	5.28178	5.30994	0.0531126	5.32063	0.130631	EIF4G3	eukaryotic translation initiation factor 4 gamma, 3	Cytoplasm	translation regulator	Common_Between_RNAseq_&_Microarray
G10248	Hp1bp3	5	160336477..160358537	22061	6.22033	6.31651	6.34181	6.15036	6.06554	6.10224	6.29288	0.0640926	6.10605	0.0425344	HP1BP3	heterochromatin protein 1, binding protein 3	Nucleus	other	Common_Between_RNAseq_&_Microarray
G10251	Ddost	5	160417822..160424369	6548	7.90431	7.86319	7.86823	7.70935	7.69136	7.75171	7.87858	0.0224289	7.71747	0.0309833	DDOST	dolichyl-diphosphooligosaccharide--protein glycosyltransferase subunit (non-catalytic)	Cytoplasm	enzyme	Common_Between_RNAseq_&_Microarray
G10252	Pink1	5	complement(160426051..160437821)	11771	6.17263	6.03617	5.95035	5.6499	5.4497	5.56879	6.05305	0.112094	5.55613	0.100698	PINK1	PTEN induced putative kinase 1	Cytoplasm	kinase	Common_Between_RNAseq_&_Microarray
G10259	Camk2n1	5	160625616..160627396	1781	4.499	4.6944	4.50725	4.87845	4.35269	4.34169	4.56688	0.110509	4.52428	0.306776	CAMK2N1	calcium/calmodulin-dependent protein kinase II inhibitor 1	Plasma Membrane	kinase	Common_Between_RNAseq_&_Microarray
G10273	Nbl1	5	complement(161263767..161274897)	11131	4.23365	4.19915	4.22712	3.87051	3.9084	3.89007	4.21997	0.0183269	3.88966	0.0189462	MINOS1-NBL1/NBL1	neuroblastoma 1, DAN family BMP antagonist	Nucleus	other	Common_Between_RNAseq_&_Microarray
G10274	Minos1	5	complement(161285672..161311999)	26328	6.73681	6.77755	6.79688	6.39754	6.69884	6.54558	6.77041	0.0306672	6.54732	0.150656	MINOS1	mitochondrial inner membrane organizing system 1	Cytoplasm	other	Common_Between_RNAseq_&_Microarray
G10275	Capzb	5	161383344..161482714	99371	7.20145	7.1676	7.09542	6.92532	6.85671	6.79038	7.15482	0.0541585	6.85747	0.0674719	CAPZB	capping protein (actin filament) muscle Z-line, beta	Cytoplasm	other	Common_Between_RNAseq_&_Microarray
G10277	Akr7a2	5	161499565..161508610	9046	4.11296	4.14065	4.15651	3.8111	3.73139	3.82696	4.13671	0.0220423	3.78982	0.0512118	AKR7A2	aldo-keto reductase family 7, member A2 (aflatoxin aldehyde reductase)	Cytoplasm	enzyme	Common_Between_RNAseq_&_Microarray
G10279	MRTO4	5	complement(161555067..161560580)	5514	4.31555	4.29884	4.2666	4.53362	4.45036	4.44473	4.29366	0.0248844	4.47624	0.0497734	MRTO4	mRNA turnover 4 homolog (S. cerevisiae)	Cytoplasm	other	Common_Between_RNAseq_&_Microarray
G10280	Emc1	5	161560620..161585938	25319	5.59962	5.57758	5.42689	5.57713	5.43008	5.4648	5.5347	0.0940095	5.49067	0.0768607	EMC1	ER membrane protein complex subunit 1	Plasma Membrane	other	Common_Between_RNAseq_&_Microarray
G10281	Ubr4	5	161587918..161695703	107786	4.95671	4.91429	5.04246	4.93468	4.79553	4.86962	4.97115	0.0652978	4.86661	0.0696249	UBR4	ubiquitin protein ligase E3 component n-recognin 4	Nucleus	enzyme	Common_Between_RNAseq_&_Microarray
G1029	Capns1	1	complement(89809820..89815219)	5400	6.89588	7.1626	6.912	6.56277	6.81243	6.60311	6.99016	0.149556	6.65944	0.134024	CAPNS1	calpain, small subunit 1	Cytoplasm	peptidase	Common_Between_RNAseq_&_Microarray
G10290	Rcc2	5	162927687..162941028	13342	5.2827	5.28881	4.90998	5.47002	5.04203	5.32223	5.1605	0.216972	5.2781	0.217381	RCC2	regulator of chromosome condensation 2	Nucleus	other	Common_Between_RNAseq_&_Microarray
G10297	Sdhb	5	163197045..163217312	20268	7.40643	7.35483	7.40643	7.15193	7.23918	7.14309	7.38923	0.029791	7.17807	0.0531109	SDHB	succinate dehydrogenase complex, subunit B, iron sulfur (Ip)	Cytoplasm	enzyme	Common_Between_RNAseq_&_Microarray
G10298	Atp13a2	5	163224537..163243882	19346	6.42324	6.20408	6.14629	6.37512	6.2804	6.38956	6.25787	0.1461	6.34836	0.059299	ATP13A2	ATPase type 13A2	Cytoplasm	transporter	Common_Between_RNAseq_&_Microarray
G10301	Necap2	5	complement(163302214..163314566)	12353	4.19087	4.12377	4.22442	4.05587	4.00863	3.95105	4.17969	0.0512492	4.00519	0.0524956	NECAP2	NECAP endocytosis associated 2	Cytoplasm	other	Common_Between_RNAseq_&_Microarray
G10316	Zbtb17	5	163713685..163734604	20920	3.12831	3.05379	3.37207	3.08219	3	3.16575	3.18472	0.166472	3.08265	0.0828753	ZBTB17	zinc finger and BTB domain containing 17	Nucleus	transcription regulator	Common_Between_RNAseq_&_Microarray
G10321	Plekhm2	5	complement(163897199..163934413)	37215	4.18175	3.96311	3.95614	4.23863	4.03748	4.18095	4.03367	0.12829	4.15236	0.103577	PLEKHM2	pleckstrin homology domain containing, family M (with RUN domain) member 2	Extracellular Space	other	Common_Between_RNAseq_&_Microarray
G10328	Efhd2	5	complement(164119687..164135720)	16034	5.36086	5.328	5.19663	5.44557	5.26686	5.4723	5.29516	0.0869009	5.39491	0.111694	EFHD2	EF-hand domain family, member D2	Other	other	Common_Between_RNAseq_&_Microarray
G10331	KAZN	5	complement(164350465..164739758)	389294	3.08985	3.05464	3.06762	3.35948	3.5044	3.64121	3.07071	0.0178049	3.50169	0.140886	KAZN	kazrin, periplakin interacting protein	Plasma Membrane	other	Common_Between_RNAseq_&_Microarray
G10336	Pdpn	5	complement(165646114..165679595)	33482	3.46649	3.655	3.33821	3.62024	3.71004	3.66582	3.48656	0.159345	3.66537	0.0449019	PDPN	podoplanin	Plasma Membrane	transporter	Common_Between_RNAseq_&_Microarray
G10355	Vps13d	5	complement(166572596..166798221)	225626	3.16253	3.25532	3.16817	3.11172	3.08219	3.01774	3.19534	0.0520224	3.07055	0.0480594	VPS13D	vacuolar protein sorting 13 homolog D (S. cerevisiae)	Other	other	Common_Between_RNAseq_&_Microarray
G10365	Mfn2	5	complement(168227300..168252497)	25198	5.43793	5.4497	5.47635	5.67497	5.64515	5.65764	5.45466	0.019685	5.65925	0.0149728	MFN2	mitofusin 2	Cytoplasm	enzyme	Common_Between_RNAseq_&_Microarray
G10367	Mfn2	5	complement(168342974..168372608)	29635	4.79059	4.84397	4.1117	4.79033	4.42877	4.65191	4.58209	0.408237	4.62367	0.18243	MFN2	mitofusin 2	Cytoplasm	enzyme	Common_Between_RNAseq_&_Microarray
G10368	Plod1	5	complement(168379097..168405535)	26439	4.44143	4.44209	4.50819	4.65162	4.66591	4.93563	4.46391	0.0383568	4.75105	0.160007	PLOD1	procollagen-lysine, 2-oxoglutarate 5-dioxygenase 1	Cytoplasm	enzyme	Common_Between_RNAseq_&_Microarray
G10369	RGD1305350	5	168409903..168416143	6241	4.47686	4.40171	4.35656	4.50567	4.45429	4.60553	4.41171	0.0607718	4.52183	0.0769045	KIAA2013	KIAA2013	Other	other	Common_Between_RNAseq_&_Microarray
G10378	Fbxo6	5	complement(168614323..168617886)	3564	4.76445	4.73849	4.91835	4.52738	4.57532	4.72167	4.8071	0.0972148	4.60812	0.101216	FBXO6	F-box protein 6	Cytoplasm	enzyme	Common_Between_RNAseq_&_Microarray
G10379	Fbxo44	5	complement(168620959..168644538)	23580	6.97803	6.84923	6.85011	6.8062	6.7963	6.86815	6.89246	0.0741059	6.82355	0.0389396	FBXO44	F-box protein 44	Other	other	Common_Between_RNAseq_&_Microarray
G10380	Fbxo2	5	168630521..168635950	5430	5.39536	4.95554	5.37205	5.27267	5.38056	5.23372	5.24098	0.247476	5.29565	0.07607	FBXO2	F-box protein 2	Cytoplasm	enzyme	Common_Between_RNAseq_&_Microarray
G10384	Mtor	5	168920401..169030568	110168	3.80645	3.75878	3.64754	3.79714	3.68338	3.68395	3.73759	0.081545	3.72149	0.0655144	MTOR	mechanistic target of rapamycin (serine/threonine kinase)	Nucleus	kinase	Common_Between_RNAseq_&_Microarray
G10387	Srm	5	169061723..169064921	3199	5.50111	5.30003	5.50747	5.41171	5.5821	5.59798	5.4362	0.117974	5.5306	0.103263	SRM	spermidine synthase	Cytoplasm	enzyme	Common_Between_RNAseq_&_Microarray
G10388	Masp2	5	169071761..169086477	14717	3.18486	3.30722	3.4248	3.16493	3.35243	3.12585	3.30563	0.119976	3.2144	0.121122	MASP2	mannan-binding lectin serine peptidase 2	Extracellular Space	peptidase	Common_Between_RNAseq_&_Microarray
G10389	Tardbp	5	complement(169088696..169098491)	9796	7.09041	7.09753	7.21215	7.37052	7.37809	7.25951	7.13336	0.068325	7.33604	0.0663867	Tardbp	TAR DNA binding protein	Nucleus	other	Common_Between_RNAseq_&_Microarray
G10396	Ube4b	5	complement(169804688..169890811)	86124	4.59752	4.61176	4.43611	4.96507	4.66846	4.77055	4.54846	0.0975624	4.80136	0.150684	UBE4B	ubiquitination factor E4B	Cytoplasm	enzyme	Common_Between_RNAseq_&_Microarray
G10402	Ctnnbip1	5	170131839..170159318	27480	3.93128	3.91224	3.92562	3.75719	3.74061	3.69234	3.92305	0.00977893	3.73005	0.0336932	CTNNBIP1	catenin, beta interacting protein 1	Cytoplasm	other	Common_Between_RNAseq_&_Microarray
G10403	Clstn1	5	170179472..170247833	68362	7.13275	7.1673	6.84428	7.0384	6.87318	7.02083	7.04811	0.177365	6.97747	0.090741	CLSTN1	calsyntenin 1	Plasma Membrane	other	Common_Between_RNAseq_&_Microarray
G10406	Slc25a33	5	complement(170345879..170371208)	25330	4.75515	4.63837	4.96644	4.89818	4.9713	4.96413	4.78666	0.166287	4.94454	0.0403055	SLC25A33	solute carrier family 25 (pyrimidine nucleotide carrier), member 33	Cytoplasm	other	Common_Between_RNAseq_&_Microarray
G10414	Eno1	5	170916358..170927263	10906	9.05672	8.91285	8.88227	9.08762	8.7674	8.91285	8.95061	0.0931556	8.92262	0.160336	ENO1	enolase 1, (alpha)	Cytoplasm	enzyme	Common_Between_RNAseq_&_Microarray
G10415	Rere	5	170960573..171292512	331940	4.87894	4.82936	4.73389	4.4311	4.37722	4.36429	4.81406	0.0737287	4.39087	0.035438	RERE	arginine-glutamic acid dipeptide (RE) repeats	Nucleus	other	Common_Between_RNAseq_&_Microarray
G10417	Slc45a1	5	complement(171300141..171322391)	22251	5.38849	5.41426	5.20293	6.14149	5.99876	6.41548	5.33523	0.115294	6.18524	0.21178	SLC45A1	solute carrier family 45, member 1	Other	transporter	Common_Between_RNAseq_&_Microarray
G10418	ERRFI1	5	171529356..171541439	12084	4.29811	4.02426	4.03353	3.95335	3.88228	3.91751	4.11863	0.155497	3.91772	0.0355356	ERRFI1	ERBB receptor feedback inhibitor 1	Cytoplasm	other	Common_Between_RNAseq_&_Microarray
G10423	Vamp3	5	complement(171703254..171713723)	10470	6.47321	6.47321	6.5716	6.45942	6.55405	6.51728	6.50601	0.056804	6.51025	0.0477043	VAMP3	vesicle-associated membrane protein 3	Plasma Membrane	other	Common_Between_RNAseq_&_Microarray
G10424	Camta1	5	complement(171715302..171964129)	248828	4.55644	4.65962	4.5063	4.38828	4.35269	4.24889	4.57412	0.0781725	4.32995	0.0724203	CAMTA1	calmodulin binding transcription activator 1	Other	other	Common_Between_RNAseq_&_Microarray
G10429	Dnajc11	5	172668492..172712646	44155	4.94387	4.73929	4.74631	4.73497	4.6582	4.77161	4.80982	0.116141	4.72159	0.0578797	DNAJC11	DnaJ (Hsp40) homolog, subfamily C, member 11	Cytoplasm	other	Common_Between_RNAseq_&_Microarray
G10430	Thap3	5	complement(172713824..172719572)	5749	4.0176	3.83911	4.01312	3.86017	3.90936	3.8954	3.95661	0.101787	3.88831	0.0253502	THAP3	THAP domain containing, apoptosis associated protein 3	Other	other	Common_Between_RNAseq_&_Microarray
G10431	Phf13	5	complement(172719997..172726441)	6445	3.34033	3.44016	3.388	3.12831	3.19675	3.23554	3.3895	0.0499292	3.18687	0.0542956	PHF13	PHD finger protein 13	Nucleus	other	Common_Between_RNAseq_&_Microarray
G10432	Klhl21	5	172740028..172748683	8656	3.5948	3.57499	3.29037	3.67998	3.6114	3.73465	3.48672	0.170335	3.67534	0.061757	KLHL21	kelch-like family member 21	Cytoplasm	enzyme	Common_Between_RNAseq_&_Microarray
G10435	Nol9	5	172771378..172789897	18520	3.61964	3.56831	3.69679	3.76091	3.83099	3.8008	3.62825	0.0646745	3.79757	0.0351549	NOL9	nucleolar protein 9	Nucleus	other	Common_Between_RNAseq_&_Microarray
G10440	Acot7	5	172912096..173003553	91458	7.53942	7.56612	7.56188	7.54292	7.53361	7.56188	7.55581	0.0143459	7.54614	0.014405	ACOT7	acyl-CoA thioesterase 7	Cytoplasm	enzyme	Common_Between_RNAseq_&_Microarray
G10445	Rpl22	5	173055215..173066404	11190	6.68776	6.68523	7.15744	6.5008	6.74578	6.56605	6.84348	0.271905	6.60421	0.126868	RPL22	ribosomal protein L22	Nucleus	other	Common_Between_RNAseq_&_Microarray
G10454	RGD1304567	5	174734521..174738965	4445	4.33171	4.43277	4.4749	4.3692	4.56709	4.4401	4.41312	0.0735881	4.4588	0.100263	C1orf174	chromosome 1 open reading frame 174	Other	other	Common_Between_RNAseq_&_Microarray
G10456	Cep104	5	174757446..174786094	28649	4.1279	4.10751	3.94964	4.2666	4.10165	4.12085	4.06169	0.0975669	4.16304	0.0902014	CEP104	centrosomal protein 104kDa	Cytoplasm	other	Common_Between_RNAseq_&_Microarray
G10457	Lrrc47	5	174789385..174799217	9833	4.58287	4.48042	4.44838	4.33743	4.38174	4.2737	4.50389	0.0702497	4.33095	0.0543094	LRRC47	leucine rich repeat containing 47	Other	other	Common_Between_RNAseq_&_Microarray
G1046	APLP1	1	complement(90053391..90063141)	9751	9.30082	9.25645	9.10329	8.89012	8.84692	8.74765	9.22019	0.103637	8.82823	0.0730533	APLP1	amyloid beta (A4) precursor-like protein 1	Extracellular Space	other	Common_Between_RNAseq_&_Microarray
G10461	Wrap73	5	174926481..174935895	9415	4.17017	4.19482	4.09785	4.36077	4.32168	4.58887	4.15428	0.0504041	4.42377	0.144306	WRAP73	WD repeat containing, antisense to TP73	Nucleus	other	Common_Between_RNAseq_&_Microarray
G10462	TPRG1L	5	complement(174938793..174941982)	3190	7.0033	6.97803	6.83439	6.63575	6.77729	6.73003	6.93857	0.0911029	6.71436	0.0720579	TPRG1L	tumor protein p63 regulated 1-like	Cytoplasm	other	Common_Between_RNAseq_&_Microarray
G10471	Fam213b	5	complement(175760762..175763365)	2604	4.66591	4.44407	4.69549	4.34843	4.59634	4.44076	4.60182	0.137416	4.46184	0.12529	FAM213B	family with sequence similarity 213, member B	Cytoplasm	enzyme	Common_Between_RNAseq_&_Microarray
G10474	Pank4	5	175823559..175840289	16731	4.87453	4.86438	4.74524	4.78902	4.81127	4.69993	4.82805	0.0718962	4.76674	0.0589187	PANK4	pantothenate kinase 4	Cytoplasm	kinase	Common_Between_RNAseq_&_Microarray
G10478	Rer1	5	complement(175932626..175944701)	12076	5.66718	5.67412	5.76884	5.94439	6.11562	6.07563	5.70338	0.0567953	6.04521	0.0895747	RER1	retention in endoplasmic reticulum sorting receptor 1	Cytoplasm	other	Common_Between_RNAseq_&_Microarray
G10480	Ski	5	complement(176018126..176083961)	65836	3.871	3.96126	3.59599	3.60727	3.34463	3.42414	3.80942	0.19026	3.45868	0.134687	Ski	v-ski avian sarcoma viral oncogene homolog	Nucleus	transcription regulator	Common_Between_RNAseq_&_Microarray
G10482	Prkcz	5	complement(176118465..176228206)	109742	5.03721	4.85075	4.72684	4.85174	4.73876	4.82327	4.8716	0.156234	4.80459	0.0587593	PRKCZ	protein kinase C, zeta	Cytoplasm	kinase	Common_Between_RNAseq_&_Microarray
G10487	Gnb1	5	176410631..176455109	44479	7.97947	8.05804	7.80649	8.06846	7.98354	7.90833	7.948	0.128693	7.98678	0.0801143	GNB1	guanine nucleotide binding protein (G protein), beta polypeptide 1	Plasma Membrane	enzyme	Common_Between_RNAseq_&_Microarray
G10488	Nadk	5	176461415..176490616	29202	4.27219	4.32168	4.29884	4.1117	4.11463	4.06799	4.29757	0.0247687	4.09811	0.0261248	NADK	NAD kinase	Cytoplasm	kinase	Common_Between_RNAseq_&_Microarray
G10491	Cdk11b	5	176542671..176553642	10972	5.37396	5.27936	5.40083	5.49136	5.55551	5.519	5.35138	0.0638047	5.52196	0.0321743	Cdk11b	cyclin-dependent kinase 11B	Cytoplasm	enzyme	Common_Between_RNAseq_&_Microarray
G10493	Mib2	5	complement(176558731..176565084)	6354	5.49233	5.44026	5.38038	5.31935	5.12404	5.21247	5.43766	0.0560166	5.21862	0.0977989	MIB2	mindbomb E3 ubiquitin protein ligase 2	Nucleus	transcription regulator	Common_Between_RNAseq_&_Microarray
G10496	Ssu72	5	176628574..176658329	29756	6.9774	6.92662	7.08711	6.84923	7.05088	6.93213	6.99704	0.0820318	6.94408	0.101353	SSU72	SSU72 RNA polymerase II CTD phosphatase homolog (S. cerevisiae)	Other	phosphatase	Common_Between_RNAseq_&_Microarray
G10499	Vwa1	5	complement(176692353..176697535)	5183	4.70631	4.99635	4.64676	5.12218	4.87944	4.97794	4.78314	0.187031	4.99319	0.122089	VWA1	von Willebrand factor A domain containing 1	Extracellular Space	other	Common_Between_RNAseq_&_Microarray
G1050	Arhgap33	1	complement(90133412..90145522)	12111	3.49675	3.42211	3.30284	3.2294	3.18408	3.22476	3.40723	0.0978081	3.21275	0.024932	ARHGAP33	Rho GTPase activating protein 33	Plasma Membrane	transporter	Common_Between_RNAseq_&_Microarray
G10502	Mrpl20	5	176723859..176728389	4531	5.83719	5.88252	5.92267	5.61794	5.9046	5.91217	5.88079	0.04277	5.81157	0.16773	MRPL20	mitochondrial ribosomal protein L20	Cytoplasm	other	Common_Between_RNAseq_&_Microarray
G10503	CCNL2	5	176732433..176743690	11258	6.62971	6.6527	6.73023	6.22188	6.10507	5.81737	6.67088	0.0526695	6.0481	0.208184	CCNL2	cyclin L2	Nucleus	other	Common_Between_RNAseq_&_Microarray
G10504	Aurkaip1	5	176750389..176751784	1396	5.40083	5.22602	5.57456	5.24022	5.48058	5.43793	5.40047	0.174268	5.38624	0.128243	AURKAIP1	aurora kinase A interacting protein 1	Nucleus	enzyme	Common_Between_RNAseq_&_Microarray
G10506	Dvl1	5	176771886..176783561	11676	5.34387	5.16644	5.29453	5.08652	5.16018	5.25221	5.26828	0.0915841	5.1663	0.0830104	DVL1	dishevelled segment polarity protein 1	Cytoplasm	other	Common_Between_RNAseq_&_Microarray
G10508	Gltpd1	5	complement(176789844..176793929)	4086	4.81513	4.74226	4.79786	5.10154	5.32061	5.27527	4.78509	0.0380774	5.23248	0.115636	GLTPD1	glycolipid transfer protein domain containing 1	Other	transporter	Common_Between_RNAseq_&_Microarray
G10511	Acap3	5	176815678..176830373	14696	4.43244	4.3727	4.54324	4.52269	4.32168	4.48459	4.44946	0.0865355	4.44299	0.106768	Acap3	ArfGAP with coiled-coil, ankyrin repeat and PH domains 3	Other	other	Common_Between_RNAseq_&_Microarray
G10512	Ube2j2	5	176848287..176862700	14414	5.47002	5.61545	5.72887	5.75208	5.8107	5.79051	5.60478	0.129754	5.78443	0.029778	UBE2J2	ubiquitin-conjugating enzyme E2, J2	Cytoplasm	enzyme	Common_Between_RNAseq_&_Microarray
G10515	Sdf4	5	176901518..176918493	16976	6.86517	6.97115	6.74329	7.01717	6.91619	6.83559	6.85987	0.114027	6.92299	0.0909793	SDF4	stromal cell derived factor 4	Cytoplasm	other	Common_Between_RNAseq_&_Microarray
G10524	Agrn	5	complement(177063801..177085091)	21291	5.65992	5.57031	5.68888	5.14536	5.05685	5.10573	5.6397	0.0618152	5.10265	0.044339	AGRN	agrin	Plasma Membrane	other	Common_Between_RNAseq_&_Microarray
G10525	Isg15	5	complement(177098680..177099967)	1288	3.91079	3.3672	3.8646	3.54937	3.51891	3.60903	3.7142	0.301395	3.5591	0.045844	ISG15	ISG15 ubiquitin-like modifier	Extracellular Space	other	Common_Between_RNAseq_&_Microarray
G10529	Noc2l	5	177134961..177146499	11539	5.27639	5.15957	5.41864	5.07091	5.12507	5.04857	5.28487	0.129746	5.08152	0.0393413	NOC2L	nucleolar complex associated 2 homolog (S. cerevisiae)	Nucleus	transcription regulator	Common_Between_RNAseq_&_Microarray
G1053	Lin37	1	complement(90165072..90169004)	3933	4.196	4.19404	4.31157	4.06452	4.46608	4.35444	4.23387	0.0672979	4.29502	0.20727	LIN37	lin-37 homolog (C. elegans)	Nucleus	other	Common_Between_RNAseq_&_Microarray
G10533	FEZ2	6	complement(956475..995426)	38952	4.03971	4.15367	3.85818	3.80904	3.56039	3.6366	4.01719	0.149029	3.66868	0.12739	FEZ2	fasciculation and elongation protein zeta 2 (zygin II)	Cytoplasm	other	Common_Between_RNAseq_&_Microarray
G10536	Heatr5b	6	complement(1321469..1401571)	80103	3.83354	3.87886	3.76091	3.49034	3.51703	3.3203	3.82444	0.0595022	3.44256	0.106717	HEATR5B	HEAT repeat containing 5B	Other	other	Common_Between_RNAseq_&_Microarray
G10537	Gpatch11	6	1401794..1411973	10180	4.00324	4.00773	3.94451	4.34737	4.3335	4.24091	3.98516	0.0352774	4.30726	0.0578812	GPATCH11	G patch domain containing 11	Other	other	Common_Between_RNAseq_&_Microarray
G1054	Psenen	1	complement(90170911..90172105)	1195	6.26716	6.07969	6.3146	5.8976	5.93664	6.1815	6.22049	0.124217	6.00525	0.153882	PSENEN	presenilin enhancer gamma secretase subunit	Cytoplasm	peptidase	Common_Between_RNAseq_&_Microarray
G10542	Cebpz	6	complement(1506913..1524597)	17685	4.04628	4.02558	4.04103	4.21476	4.15974	4.15651	4.03763	0.0107608	4.177	0.0327382	CEBPZ	CCAAT/enhancer binding protein (C/EBP), zeta	Nucleus	other	Common_Between_RNAseq_&_Microarray
G10543	Ndufaf7	6	1524703..1535937	11235	4.55827	4.523	4.55644	4.60673	4.61117	4.48845	4.5459	0.0198549	4.56878	0.0696082	NDUFAF7	NADH dehydrogenase (ubiquinone) complex I, assembly factor 7	Cytoplasm	other	Common_Between_RNAseq_&_Microarray
G10546	RGD1562284	6	1647589..1679763	32175	4.44904	4.60673	4.81102	4.51197	4.50281	4.57013	4.62226	0.181487	4.5283	0.0365109	QPCT	glutaminyl-peptide cyclotransferase	Cytoplasm	enzyme	Common_Between_RNAseq_&_Microarray
G1055	U2af1l4	1	90171104..90174276	3173	4.94854	4.93751	4.99907	4.68068	4.95275	4.90784	4.96171	0.0328265	4.84709	0.14585	U2AF1L4	U2 small nuclear RNA auxiliary factor 1-like 4	Nucleus	other	Common_Between_RNAseq_&_Microarray
G10552	Atl2	6	2548708..2590119	41412	5.02527	5.03743	5.12218	5.03102	5.08865	5.09902	5.06163	0.0527914	5.0729	0.0366348	ATL2	atlastin GTPase 2	Cytoplasm	other	Common_Between_RNAseq_&_Microarray
G10553	Hnrnpll	6	complement(2678572..2708005)	29434	4.65705	4.67616	4.70161	5.06335	4.92403	4.96644	4.67827	0.0223512	4.98461	0.0714125	HNRNPLL	heterogeneous nuclear ribonucleoprotein L-like	Other	other	Common_Between_RNAseq_&_Microarray
G10558	Dhx57	6	complement(2898233..2941135)	42903	4.75568	4.76684	4.98526	4.82936	4.88335	4.82148	4.83593	0.129446	4.84473	0.0336768	DHX57	DEAH (Asp-Glu-Ala-Asp/His) box polypeptide 57	Extracellular Space	other	Common_Between_RNAseq_&_Microarray
G10561	Sos1	6	complement(3082456..3159445)	76990	3.78314	3.71391	3.54997	3.7161	3.69902	3.61964	3.68234	0.119746	3.67825	0.0514753	SOS1	son of sevenless homolog 1 (Drosophila)	Cytoplasm	other	Common_Between_RNAseq_&_Microarray
G10563	Map4k3	6	complement(3247187..3414716)	167530	4.57318	4.6888	4.68406	4.6091	4.73443	4.60318	4.64868	0.0654296	4.6489	0.074126	MAP4K3	mitogen-activated protein kinase kinase kinase kinase 3	Other	kinase	Common_Between_RNAseq_&_Microarray
G10565	Tmem178a	6	3625175..3683554	58380	6.18289	6.01122	5.90038	6.13278	6.06264	6.41894	6.0315	0.142342	6.20479	0.188753	TMEM178A	transmembrane protein 178A	Other	other	Common_Between_RNAseq_&_Microarray
G10567	Slc8a1	6	complement(4220847..4481722)	260876	3	3	3	3.15529	3	3.08389	3	0	3.07973	0.077731	SLC8A1	solute carrier family 8 (sodium/calcium exchanger), member 1	Plasma Membrane	transporter	Common_Between_RNAseq_&_Microarray
G10572	Eml4	6	6573579..6629032	55454	4.03971	4.0537	4.28704	3.90024	4.03002	3.98058	4.12681	0.138935	3.97028	0.0655021	EML4	echinoderm microtubule associated protein like 4	Cytoplasm	other	Common_Between_RNAseq_&_Microarray
G10573	Cox7a2l	6	complement(6650357..6664094)	13738	7.53175	7.5525	7.72203	7.76717	7.8722	7.90431	7.60209	0.104386	7.84789	0.0717287	COX7A2L	cytochrome c oxidase subunit VIIa polypeptide 2 like	Cytoplasm	enzyme	Common_Between_RNAseq_&_Microarray
G10578	Zfp36l2	6	complement(7357987..7362018)	4032	3.25911	3.4375	3.54071	3.24927	3.32819	3.44149	3.41244	0.142465	3.33965	0.096622	ZFP36L2	ZFP36 ring finger protein-like 2	Nucleus	transcription regulator	Common_Between_RNAseq_&_Microarray
G10581	Dync2li1	6	7837943..7869291	31349	4.61266	4.58287	4.73849	4.22712	4.25153	4.17695	4.64468	0.0826036	4.21853	0.0380244	Dync2li1	dynein cytoplasmic 2 light intermediate chain 1	Other	other	Common_Between_RNAseq_&_Microarray
G10584	Lrpprc	6	complement(7919929..8001949)	82021	5.50811	5.58811	5.50111	5.5601	5.46953	5.42756	5.53244	0.0483386	5.48573	0.0677412	LRPPRC	leucine-rich pentatricopeptide repeat containing	Cytoplasm	other	Common_Between_RNAseq_&_Microarray
G10585	Ppm1b	6	8152847..8212461	59615	6.76088	6.83136	6.97006	7.06273	7.02139	6.93006	6.8541	0.106425	7.00472	0.0678882	PPM1B	protein phosphatase, Mg2+/Mn2+ dependent, 1B	Cytoplasm	phosphatase	Common_Between_RNAseq_&_Microarray
G10586	Slc3a1	6	8217523..8251124	33602	7.91942	7.98563	8.08534	7.77715	7.76863	7.73929	7.9968	0.0835183	7.76169	0.0198628	SLC3A1	solute carrier family 3 (amino acid transporter heavy chain), member 1	Plasma Membrane	transporter	Common_Between_RNAseq_&_Microarray
G10587	Prepl	6	complement(8251542..8278693)	27152	7.44438	7.60941	7.15259	7.32915	7.03511	7.02693	7.40213	0.231321	7.1304	0.172173	PREPL	prolyl endopeptidase-like	Other	peptidase	Common_Between_RNAseq_&_Microarray
G10593	Prkce	6	9404742..9883579	478838	3.21546	3.15933	3	3.30137	3.03015	3.00433	3.12493	0.111775	3.11195	0.164552	PRKCE	protein kinase C, epsilon	Cytoplasm	kinase	Common_Between_RNAseq_&_Microarray
G10595	Eif3h	6	20146737..20231688	84952	7.43181	7.32915	7.42096	7.00503	7.1613	7.11428	7.39397	0.0564003	7.09354	0.0801721	EIF3H	eukaryotic translation initiation factor 3, subunit H	Cytoplasm	translation regulator	Common_Between_RNAseq_&_Microarray
G10596	Epas1	6	20299621..20377837	78217	5.42134	5.34477	4.88894	5.5812	5.09986	5.47327	5.21835	0.287834	5.38478	0.252577	EPAS1	endothelial PAS domain protein 1	Nucleus	transcription regulator	Common_Between_RNAseq_&_Microarray
G10601	Rhoq	6	20521668..20557098	35431	3.70508	3.99198	3.84664	4.69384	4.75968	4.84021	3.8479	0.143452	4.76458	0.0733057	RHOQ	ras homolog family member Q	Plasma Membrane	enzyme	Common_Between_RNAseq_&_Microarray
G10603	Cript	6	20582635..20590644	8010	4.91429	4.99296	5.10846	4.76392	4.81308	4.7663	5.00523	0.0976655	4.7811	0.0277211	CRIPT	cysteine-rich PDZ-binding protein	Cytoplasm	other	Common_Between_RNAseq_&_Microarray
G10605	Socs5	6	20665943..20696549	30607	3.33465	3.71114	3.69791	3.94121	3.93695	4.1312	3.58123	0.21365	4.00312	0.110942	SOCS5	suppressor of cytokine signaling 5	Extracellular Space	cytokine	Common_Between_RNAseq_&_Microarray
G10606	Mcfd2	6	complement(20877155..20887267)	10113	6.27863	6.51515	6.1918	6.08576	5.77254	5.87762	6.32853	0.167348	5.91197	0.159412	MCFD2	multiple coagulation factor deficiency 2	Cytoplasm	other	Common_Between_RNAseq_&_Microarray
G10615	Fbxo11	6	complement(21634307..21658631)	24325	5.15209	5.27639	5.25031	5.17084	5.18599	5.08545	5.22626	0.0655456	5.14743	0.054201	FBXO11	F-box protein 11	Cytoplasm	enzyme	Common_Between_RNAseq_&_Microarray
G10620	Ppp1r21	6	22219236..22281276	62041	4.39724	4.3727	4.30432	4.31807	4.2666	4.2778	4.35809	0.048153	4.28749	0.027068	Ppp1r21	protein phosphatase 1, regulatory subunit 21	Other	other	Common_Between_RNAseq_&_Microarray
G1063	Rbm42	1	complement(90254914..90264844)	9931	4.86067	4.67899	4.87502	4.9035	4.86363	4.90998	4.80489	0.109271	4.89237	0.0250989	RBM42	RNA binding motif protein 42	Other	other	Common_Between_RNAseq_&_Microarray
G10631	Nrxn1	6	complement(24408199..24715174)	306976	3.97554	4.05109	3.65214	4.19797	3.82847	3.68844	3.89292	0.211916	3.90496	0.26324	NRXN1	neurexin 1	Plasma Membrane	transporter	Common_Between_RNAseq_&_Microarray
G10643	Fam98a	6	30945057..30959716	14660	4.46479	4.48266	4.63576	5.59962	5.59275	5.72683	4.52774	0.0939766	5.63973	0.0755061	FAM98A	family with sequence similarity 98, member A	Other	other	Common_Between_RNAseq_&_Microarray
G10644	Rasgrp3	6	complement(30966364..31029468)	63105	3	3	3	3.15043	3.1545	3.27852	3	0	3.19448	0.0728081	RASGRP3	RAS guanyl releasing protein 3 (calcium and DAG-regulated)	Cytoplasm	other	Common_Between_RNAseq_&_Microarray
G10648	Yipf4	6	complement(32015277..32026693)	11417	5.76712	5.87627	5.8525	5.78214	5.83605	5.76062	5.83196	0.0573995	5.79294	0.0388579	YIPF4	Yip1 domain family, member 4	Cytoplasm	other	Common_Between_RNAseq_&_Microarray
G10652	Spast	6	complement(32118321..32168698)	50378	3.93981	3.94871	4.15732	4.25833	4.25002	4.07956	4.01528	0.123092	4.19597	0.100899	SPAST	spastin	Nucleus	enzyme	Common_Between_RNAseq_&_Microarray
G10653	Dpy30	6	32188946..32203027	14082	5.20682	5.08312	5.23908	4.88238	4.94946	5.00966	5.17634	0.0823262	4.94717	0.0636689	DPY30	dpy-30 homolog (C. elegans)	Nucleus	other	Common_Between_RNAseq_&_Microarray
G10654	Memo1	6	32248023..32295274	47252	5.32169	5.29967	5.3235	5.62556	5.57954	5.66661	5.31495	0.0132682	5.62391	0.043559	MEMO1	mediator of cell motility 1	Cytoplasm	other	Common_Between_RNAseq_&_Microarray
G10658	Alk	6	32580734..33082961	502228	3.09747	3	3	3.59063	3.4147	3.9132	3.03249	0.0562738	3.63951	0.252819	ALK	anaplastic lymphoma receptor tyrosine kinase	Plasma Membrane	kinase	Common_Between_RNAseq_&_Microarray
G10659	Clip4	6	complement(33101207..33150094)	48888	3.79714	3.60432	3.64121	3.84363	3.64062	3.71774	3.68089	0.102349	3.73399	0.102476	CLIP4	CAP-GLY domain containing linker protein family, member 4	Other	other	Common_Between_RNAseq_&_Microarray
G10664	Ppp1cb	6	complement(33416541..33448276)	31736	6.1918	6.22949	6.13278	6.57909	6.43062	6.40608	6.18469	0.0487447	6.47193	0.0936105	PPP1CB	protein phosphatase 1, catalytic subunit, beta isozyme	Cytoplasm	phosphatase	Common_Between_RNAseq_&_Microarray
G10667	Ypel5	6	33915155..33935174	20020	6.19288	6.23103	6.17702	6.29875	6.25927	6.17702	6.20031	0.0277594	6.24501	0.0621043	YPEL5	yippee-like 5 (Drosophila)	Other	other	Common_Between_RNAseq_&_Microarray
G10674	Ehd3	6	34923815..34948298	24484	4.79242	4.59545	4.43744	5.19722	5.03391	5.259	4.60843	0.177845	5.16338	0.116302	EHD3	EH-domain containing 3	Cytoplasm	other	Common_Between_RNAseq_&_Microarray
G10679	Bre	6	complement(35490054..35875542)	385489	5.66249	5.72887	5.63677	4.88625	5.03808	5.03168	5.67604	0.047524	4.98534	0.0858693	BRE	brain and reproductive organ-expressed (TNFRSF1A modulator)	Cytoplasm	other	Common_Between_RNAseq_&_Microarray
G1068	Tmem147	1	complement(90332928..90334759)	1832	5.45826	5.37065	5.44888	5.32259	5.57577	5.66249	5.42593	0.0481007	5.52028	0.17661	TMEM147	transmembrane protein 147	Other	other	Common_Between_RNAseq_&_Microarray
G10682	Mrpl33	6	complement(35954540..35962710)	8171	6.41498	6.31125	6.63575	6.21946	6.5675	6.3222	6.45399	0.165732	6.36972	0.178821	MRPL33	mitochondrial ribosomal protein L33	Cytoplasm	other	Common_Between_RNAseq_&_Microarray
G10684	Slc4a1ap	6	complement(36035092..36064887)	29796	4.57955	4.57683	4.77902	4.74658	4.76949	4.70161	4.64513	0.115957	4.73922	0.0345341	Slc4a1ap	solute carrier family 4 (anion exchanger), member 1, adaptor protein	Nucleus	other	Common_Between_RNAseq_&_Microarray
G10686	Gpn1	6	complement(36078633..36096305)	17673	4.97038	4.92829	4.84521	4.52175	4.57318	4.48684	4.91463	0.0636965	4.52726	0.0434293	GPN1	GPN-loop GTPase 1	Nucleus	transcription regulator	Common_Between_RNAseq_&_Microarray
G10687	Zfp512	6	complement(36109571..36137715)	28145	4.06496	4.20972	4.08511	3.93791	3.82494	3.82084	4.11993	0.0784079	3.86123	0.066437	ZNF512	zinc finger protein 512	Nucleus	other	Common_Between_RNAseq_&_Microarray
G10693	Nrbp1	6	complement(36306032..36316531)	10500	5.66633	5.5812	5.51175	5.28604	5.31372	5.25542	5.58643	0.077421	5.28506	0.029161	Nrbp1	nuclear receptor binding protein 1	Other	other	Common_Between_RNAseq_&_Microarray
G10694	Ppm1g	6	36336359..36355553	19195	5.70182	5.62892	5.76937	5.56499	5.65535	5.70085	5.70004	0.070243	5.6404	0.0691557	PPM1G	protein phosphatase, Mg2+/Mn2+ dependent, 1G	Nucleus	phosphatase	Common_Between_RNAseq_&_Microarray
G10695	Zfp513	6	36355970..36359311	3342	3.7117	3.55854	3.74865	3.33179	3.50055	3.52519	3.67297	0.100801	3.45251	0.105273	ZNF513	zinc finger protein 513	Nucleus	other	Common_Between_RNAseq_&_Microarray
G10696	Snx17	6	complement(36359401..36361303)	1903	6.27034	6.22381	6.17792	5.82286	5.94673	6.07114	6.22402	0.0462127	5.94691	0.124139	SNX17	sorting nexin 17	Cytoplasm	transporter	Common_Between_RNAseq_&_Microarray
G10697	Eif2b4	6	36364317..36369267	4951	3.82847	3.63601	3.75878	4.02073	4.09064	4.18414	3.74108	0.0974432	4.09851	0.0819909	EIF2B4	eukaryotic translation initiation factor 2B, subunit 4 delta, 67kDa	Cytoplasm	translation regulator	Common_Between_RNAseq_&_Microarray
G10698	Gtf3c2	6	36383331..36401257	17927	3.84613	3.74545	3.90168	3.75132	3.76304	3.75132	3.83108	0.0791929	3.75523	0.00676397	GTF3C2	general transcription factor IIIC, polypeptide 2, beta 110kDa	Nucleus	transcription regulator	Common_Between_RNAseq_&_Microarray
G10705	Atraid	6	complement(36495621..36500202)	4582	5.49457	5.55259	5.70182	5.75729	5.79986	6.03463	5.58299	0.106921	5.86393	0.14936	ATRAID	all-trans retinoic acid-induced differentiation factor	Nucleus	other	Common_Between_RNAseq_&_Microarray
G10706	Slc5a6	6	36500814..36512084	11271	4.9323	4.75594	4.76022	4.94081	4.90998	4.85546	4.81615	0.10061	4.90208	0.0432231	SLC5A6	solute carrier family 5 (sodium/multivitamin and iodide cotransporter), member 6	Plasma Membrane	transporter	Common_Between_RNAseq_&_Microarray
G10709	Preb	6	36599703..36603487	3785	5.20234	5.14354	5.17882	5.56407	5.5146	5.63401	5.1749	0.0295979	5.57089	0.0599988	PREB	prolactin regulatory element binding	Nucleus	transcription regulator	Common_Between_RNAseq_&_Microarray
G1071	Dmkn	1	90369376..90384906	15531	3	3	3	3.28889	3.09664	3.26286	3	0	3.21613	0.104298	Dmkn	dermokine	Extracellular Space	other	Common_Between_RNAseq_&_Microarray
G10711	Cgref1	6	36612741..36624744	12004	6.64774	6.54867	6.79064	7.28309	7.47663	7.53841	6.66235	0.121646	7.43271	0.133208	CGREF1	cell growth regulator with EF-hand domain 1	Extracellular Space	other	Common_Between_RNAseq_&_Microarray
G10714	OST4	6	36651859..36653055	1197	5.30076	5.16341	5.36086	5.57304	5.66078	5.49361	5.27501	0.101212	5.57581	0.0836212	OST4	oligosaccharyltransferase 4 homolog (S. cerevisiae)	Other	other	Common_Between_RNAseq_&_Microarray
G10716	Tmem214	6	complement(36684558..36692304)	7747	5.33925	5.20293	5.27694	5.11035	5.09944	5.22737	5.27304	0.0682452	5.14572	0.0709219	TMEM214	transmembrane protein 214	Extracellular Space	other	Common_Between_RNAseq_&_Microarray
G10717	Mapre3	6	complement(36695665..36706479)	10815	6.81967	6.70148	6.82483	6.49656	6.51412	6.52019	6.78199	0.0697741	6.51029	0.0122687	MAPRE3	microtubule-associated protein, RP/EB family, member 3	Cytoplasm	enzyme	Common_Between_RNAseq_&_Microarray
G10732	Hadhb	6	complement(37366083..37393666)	27584	6.89291	6.91637	6.91751	7.24121	7.1436	7.21442	6.90893	0.0138823	7.19974	0.0504365	HADHB	hydroxyacyl-CoA dehydrogenase/3-ketoacyl-CoA thiolase/enoyl-CoA hydratase (trifunctional protein), beta subunit	Cytoplasm	enzyme	Common_Between_RNAseq_&_Microarray
G10733	Hadha	6	37400511..37439591	39081	7.08711	7.09073	7.01717	7.03697	6.99291	6.93854	7.065	0.0414635	6.98948	0.0493044	HADHA	hydroxyacyl-CoA dehydrogenase/3-ketoacyl-CoA thiolase/enoyl-CoA hydratase (trifunctional protein), alpha subunit	Cytoplasm	enzyme	Common_Between_RNAseq_&_Microarray
G10736	Rab10	6	complement(37479074..37531801)	52728	6.14476	6.28956	6.1102	6.53752	6.54342	6.49728	6.1815	0.0951592	6.52607	0.0251102	RAB10	RAB10, member RAS oncogene family	Cytoplasm	enzyme	Common_Between_RNAseq_&_Microarray
G10737	Kif3c	6	37579445..37625883	46439	5.31245	5.33497	5.14598	5.75435	5.54952	5.7343	5.26447	0.10323	5.67939	0.112921	KIF3C	kinesin family member 3C	Cytoplasm	other	Common_Between_RNAseq_&_Microarray
G10747	Dnajc27	6	38322002..38351682	29681	5.30148	5.40647	5.1915	5.26276	5.24385	5.05249	5.29982	0.10749	5.18636	0.116327	DNAJC27	DnaJ (Hsp40) homolog, subfamily C, member 27	Cytoplasm	enzyme	Common_Between_RNAseq_&_Microarray
G10748	Adcy3	6	38378060..38454925	76866	5.24993	5.36471	5.06205	4.93373	4.71264	5.03699	5.22556	0.152797	4.89445	0.165702	ADCY3	adenylate cyclase 3	Plasma Membrane	enzyme	Common_Between_RNAseq_&_Microarray
G10751	Ptrhd1	6	38469515..38472900	3386	3.04768	3	3	3.17855	3.36999	3.33179	3.01589	0.0275284	3.29344	0.101315	PTRHD1	peptidyl-tRNA hydrolase domain containing 1	Other	other	Common_Between_RNAseq_&_Microarray
G10752	Ncoa1	6	complement(38483478..38734322)	250845	4.1221	4.27219	4.26322	4.16134	4.20737	4.14188	4.21917	0.0841821	4.17019	0.03363	NCOA1	nuclear receptor coactivator 1	Nucleus	transcription regulator	Common_Between_RNAseq_&_Microarray
G10759	ENSRNOG00000049659	6	39260308..39265164	4857	3	3	3	3	3.90168	3	3	0	3.30056	0.520584	LOC257642	rRNA promoter binding protein	Nucleus	transcription regulator	Common_Between_RNAseq_&_Microarray
G10766	Itsn2	6	39701691..39789879	88189	4.07058	4.10249	4.27071	4.67416	4.57349	4.61176	4.14793	0.107523	4.6198	0.0508186	ITSN2	intersectin 2	Cytoplasm	other	Common_Between_RNAseq_&_Microarray
G10772	Fkbp1b	6	complement(39899738..39908165)	8428	5.11492	5.21887	5.42958	5.12507	5.27023	4.7533	5.25446	0.160316	5.04954	0.266618	Fkbp1b	FK506 binding protein 1B	Cytoplasm	enzyme	Common_Between_RNAseq_&_Microarray
G10781	RGD1311648	6	43191256..43276852	85597	4.18613	4.24243	4.11046	4.29222	4.27332	4.26547	4.17967	0.0662249	4.277	0.0137483	C2orf43	chromosome 2 open reading frame 43	Other	enzyme	Common_Between_RNAseq_&_Microarray
G10784	Rhob	6	complement(43473992..43474582)	591	6.21665	6.14812	5.66206	5.91229	5.7658	5.99015	6.00894	0.302355	5.88941	0.113915	RHOB	ras homolog family member B	Cytoplasm	enzyme	Common_Between_RNAseq_&_Microarray
G10786	Pum2	6	43569102..43648162	79061	5.11222	5.25711	5.13701	5.37812	5.28659	5.22216	5.16878	0.0774967	5.29562	0.0783717	PUM2	pumilio RNA-binding family member 2	Cytoplasm	other	Common_Between_RNAseq_&_Microarray
G10788	Laptm4a	6	43822827..43841070	18244	7.45499	7.48264	7.47344	7.52037	7.54604	7.68827	7.47035	0.0140831	7.58489	0.0904446	LAPTM4A	lysosomal protein transmembrane 4 alpha	Cytoplasm	other	Common_Between_RNAseq_&_Microarray
G10798	Rdh14	6	45868730..45873873	5144	4.19404	4.22289	4.24813	4.11338	4.21476	4.18175	4.22169	0.0270684	4.16996	0.0517059	RDH14	retinol dehydrogenase 14 (all-trans/9-cis/11-cis)	Cytoplasm	enzyme	Common_Between_RNAseq_&_Microarray
G1080	Usf2	1	complement(90527311..90538049)	10739	4.87404	4.79553	4.96205	4.70382	4.84247	4.7282	4.87721	0.0833077	4.75816	0.0740204	USF2	upstream transcription factor 2, c-fos interacting	Nucleus	transcription regulator	Common_Between_RNAseq_&_Microarray
G10803	Smc6	6	46691346..46744578	53233	4.30031	4.45036	4.35269	4.5537	4.46673	4.33743	4.36778	0.0761586	4.45262	0.108823	SMC6	structural maintenance of chromosomes 6	Nucleus	other	Common_Between_RNAseq_&_Microarray
G10804	Vsnl1	6	complement(46751474..46872211)	120738	6.76301	6.93577	6.91014	7.56253	6.97803	7.05942	6.86964	0.0932306	7.19999	0.31659	VSNL1	visinin-like 1	Cytoplasm	other	Common_Between_RNAseq_&_Microarray
G10806	Ddx1	6	complement(47188699..47219567)	30869	6.36439	6.38327	6.33851	6.59305	6.56514	6.60014	6.36206	0.022467	6.58611	0.0185032	DDX1	DEAD (Asp-Glu-Ala-Asp) box helicase 1	Nucleus	enzyme	Common_Between_RNAseq_&_Microarray
G10812	Fam84a	6	complement(48123855..48128328)	4474	3.26883	3	3.11338	3	3.05723	3	3.12741	0.134965	3.01908	0.0330426	FAM84A	family with sequence similarity 84, member A	Other	other	Common_Between_RNAseq_&_Microarray
G10813	Trib2	6	complement(49774736..49798090)	23355	3	3	3	3.33963	3.23016	3.44876	3	0	3.33952	0.109302	Trib2	tribbles pseudokinase 2	Other	other	Common_Between_RNAseq_&_Microarray
G10822	Lpin1	6	complement(51534870..51602407)	67538	3.35102	3.2636	3.35102	3.44016	3.12254	3.40857	3.32188	0.0504708	3.32375	0.174975	LPIN1	lipin 1	Nucleus	phosphatase	Common_Between_RNAseq_&_Microarray
G10823	Ntsr2	6	51646002..51652450	6449	5.44491	5.33515	5.16783	3.94777	4.30213	3.94871	5.31596	0.139532	4.0662	0.204318	Ntsr2	neurotensin receptor 2	Plasma Membrane	G-protein coupled receptor	Common_Between_RNAseq_&_Microarray
G10825	E2f6	6	51811952..51828124	16173	5.05533	5.19663	5.12053	5.56453	5.56087	5.55551	5.12416	0.0707177	5.5603	0.00453703	E2F6	E2F transcription factor 6	Nucleus	transcription regulator	Common_Between_RNAseq_&_Microarray
G10826	Rock2	6	51952278..52006294	54017	3.47623	3.57559	3.35243	3.88228	3.62141	3.68729	3.46808	0.111802	3.73033	0.135656	ROCK2	Rho-associated, coiled-coil containing protein kinase 2	Cytoplasm	kinase	Common_Between_RNAseq_&_Microarray
G1083	Fxyd5	1	complement(90620339..90629722)	9384	5.70459	5.40969	5.49088	6.65685	6.23964	6.89966	5.53505	0.152334	6.59872	0.333826	FXYD5	FXYD domain containing ion transport regulator 5	Plasma Membrane	ion channel	Common_Between_RNAseq_&_Microarray
G10830	Pdia6	6	52289504..52306885	17382	8.34423	8.34423	8.19973	8.26464	8.32745	7.97947	8.29607	0.0834264	8.19052	0.185454	PDIA6	protein disulfide isomerase family A, member 6	Cytoplasm	enzyme	Common_Between_RNAseq_&_Microarray
G10832	Nol10	6	52376044..52460900	84857	3.61846	3.61729	3.704	3.87886	3.8188	3.7657	3.64658	0.0497254	3.82112	0.0566164	NOL10	nucleolar protein 10	Nucleus	other	Common_Between_RNAseq_&_Microarray
G10837	Odc1	6	52565188..52571771	6584	5.20293	5.29985	5.29544	5.75047	5.65764	5.66164	5.26607	0.0547281	5.68992	0.0524821	ODC1	ornithine decarboxylase 1	Cytoplasm	enzyme	Common_Between_RNAseq_&_Microarray
G10839	Hpcal1	6	52713426..52818871	105446	6.49896	6.70729	6.54867	6.14639	6.22381	6.03276	6.58497	0.108806	6.13432	0.0960932	HPCAL1	hippocalcin-like 1	Cytoplasm	other	Common_Between_RNAseq_&_Microarray
G10841	Kidins220	6	52955625..53048254	92630	5.86728	6.00349	5.72683	6.01077	5.93628	5.83958	5.86586	0.138334	5.92888	0.0858358	KIDINS220	kinase D-interacting substrate, 220kDa	Nucleus	transcription regulator	Common_Between_RNAseq_&_Microarray
G10842	Id2	6	complement(53083849..53086239)	2391	4.84545	4.6874	4.9076	4.51858	4.81513	4.6499	4.81348	0.113528	4.6612	0.148599	ID2	inhibitor of DNA binding 2, dominant negative helix-loop-helix protein	Nucleus	transcription regulator	Common_Between_RNAseq_&_Microarray
G10846	Cmpk2	6	54403782..54414584	10803	3.97278	3.95151	3.74972	3.63485	3.72156	3.49675	3.89134	0.123103	3.61772	0.11338	CMPK2	cytidine monophosphate (UMP-CMP) kinase 2, mitochondrial	Cytoplasm	kinase	Common_Between_RNAseq_&_Microarray
G1085	Fxyd1	1	complement(90639293..90642454)	3162	4.57864	4.1308	4.62501	3.1999	3.5518	3.18964	4.44481	0.272934	3.31378	0.206197	FXYD1	FXYD domain containing ion transport regulator 1	Plasma Membrane	ion channel	Common_Between_RNAseq_&_Microarray
G10853	Colec11	6	complement(56560203..56586487)	26285	3.75664	3.68225	3.69625	4.3449	4.02649	4.12667	3.71172	0.0395332	4.16602	0.162811	COLEC11	collectin sub-family member 11	Extracellular Space	other	Common_Between_RNAseq_&_Microarray
G10854	Rps7	6	complement(56601565..56606473)	4909	7.63404	7.64609	7.71798	7.20751	7.59415	7.5227	7.66604	0.0453868	7.44145	0.205728	RPS7	ribosomal protein S7	Cytoplasm	other	Common_Between_RNAseq_&_Microarray
G10856	Adi1	6	56642239..56649206	6968	4.1312	4.08937	4.09277	4.04628	4.05848	3.98559	4.10445	0.0232341	4.03012	0.0390373	ADI1	acireductone dioxygenase 1	Nucleus	enzyme	Common_Between_RNAseq_&_Microarray
G10857	Trappc12	6	complement(56656859..56722274)	65416	5.06227	5.09078	4.92262	4.62791	4.68462	4.70244	5.02522	0.0899889	4.67166	0.0389213	TRAPPC12	trafficking protein particle complex 12	Other	other	Common_Between_RNAseq_&_Microarray
G10858	Tssc1	6	56832526..56837116	4591	4.84146	4.74604	5.02438	4.7225	4.80329	4.77955	4.87063	0.141443	4.76845	0.0415271	TSSC1	tumor suppressing subtransferable candidate 1	Other	other	Common_Between_RNAseq_&_Microarray
G10859	Myt1l	6	57146288..57529924	383637	3.66582	3.66185	3.40857	3.47623	3.25001	3.32245	3.57875	0.147394	3.34957	0.115522	MYT1L	myelin transcription factor 1-like	Nucleus	transcription regulator	Common_Between_RNAseq_&_Microarray
G1086	Lgi4	1	90647194..90656994	9801	4.86438	4.63169	4.78271	4.097	4.19915	3.7747	4.75959	0.118056	4.02362	0.221533	LGI4	leucine-rich repeat LGI family, member 4	Extracellular Space	other	Common_Between_RNAseq_&_Microarray
G10865	Acp1	6	complement(58515990..58531060)	15071	5.45102	5.41222	5.59006	6.04221	5.98459	5.88911	5.48443	0.0935105	5.97197	0.0773256	ACP1	acid phosphatase 1, soluble	Cytoplasm	phosphatase	Common_Between_RNAseq_&_Microarray
G10870	Lamb1	6	59204204..59271185	66982	3.25532	3.29037	3	3.73301	3.50183	3.7657	3.1819	0.158498	3.66685	0.143843	LAMB1	laminin, beta 1	Extracellular Space	other	Common_Between_RNAseq_&_Microarray
G10871	Dld	6	complement(59273260..59293928)	20669	6.26275	6.37059	6.41979	6.65026	6.54373	6.41616	6.35104	0.0803212	6.53671	0.117209	DLD	dihydrolipoamide dehydrogenase	Cytoplasm	enzyme	Common_Between_RNAseq_&_Microarray
G10875	Bcap29	6	complement(59555828..59595518)	39691	4.31047	4.40033	4.57744	4.44276	4.40749	4.24434	4.42941	0.135839	4.36486	0.105853	BCAP29	B-cell receptor-associated protein 29	Cytoplasm	transporter	Common_Between_RNAseq_&_Microarray
G10877	Cog5	6	59615559..59901353	285795	3.70894	3.83758	3.68898	3.81675	3.91032	4.00368	3.74517	0.0806531	3.91025	0.0934637	Cog5	component of oligomeric golgi complex 5	Other	other	Common_Between_RNAseq_&_Microarray
G10879	Hbp1	6	complement(59902129..59928239)	26111	4.4697	4.50281	4.48234	4.51354	4.51858	4.48138	4.48495	0.0167112	4.5045	0.0201808	HBP1	HMG-box transcription factor 1	Nucleus	transcription regulator	Common_Between_RNAseq_&_Microarray
G10880	Prkar2b	6	complement(59936129..59968013)	31885	3.13982	3.3949	3.19675	3	3.09154	3	3.24382	0.133896	3.03051	0.0528534	PRKAR2B	protein kinase, cAMP-dependent, regulatory, type II, beta	Cytoplasm	kinase	Common_Between_RNAseq_&_Microarray
G10881	Asap2	6	60104140..60213869	109730	3.3658	3.17855	3.1308	3.41672	3.2651	3.24471	3.22505	0.124209	3.30884	0.0939775	ASAP2	ArfGAP with SH3 domain, ankyrin repeat and PH domain 2	Nucleus	other	Common_Between_RNAseq_&_Microarray
G10882	Itgb1bp1	6	complement(60216649..60231041)	14393	4.51764	4.49931	4.57106	4.69217	4.83012	4.82578	4.52934	0.0372771	4.78269	0.0784239	ITGB1BP1	integrin beta 1 binding protein 1	Plasma Membrane	transporter	Common_Between_RNAseq_&_Microarray
G10883	Cpsf3	6	60231498..60259421	27924	5.08418	5.13147	5.12734	5.02328	5.1026	4.96367	5.11433	0.0261937	5.02985	0.0696953	CPSF3	cleavage and polyadenylation specific factor 3, 73kDa	Nucleus	enzyme	Common_Between_RNAseq_&_Microarray
G10884	Iah1	6	60260794..60268037	7244	5.01502	5.06313	5.10154	4.8087	4.82962	4.91525	5.0599	0.0433544	4.85119	0.0564592	IAH1	isoamyl acetate-hydrolyzing esterase 1 homolog (S. cerevisiae)	Other	other	Common_Between_RNAseq_&_Microarray
G10885	Adam17	6	complement(60268237..60315989)	47753	3.72321	3.73248	3.79559	3.72704	3.739	3.74277	3.75043	0.0393869	3.73627	0.0082114	ADAM17	ADAM metallopeptidase domain 17	Plasma Membrane	peptidase	Common_Between_RNAseq_&_Microarray
G10887	Ywhaq	6	complement(60331003..60361242)	30240	7.82369	7.97569	7.86319	7.97947	8.01642	7.98246	7.88752	0.0788647	7.99278	0.0205267	YWHAQ	tyrosine 3-monooxygenase/tryptophan 5-monooxygenase activation protein, theta	Cytoplasm	other	Common_Between_RNAseq_&_Microarray
G1089	Scn1b	1	complement(90705285..90715018)	9734	5.32548	5.1533	4.93136	5.22775	5.16462	5.52387	5.13671	0.197587	5.30542	0.191803	SCN1B	sodium channel, voltage-gated, type I, beta subunit	Plasma Membrane	ion channel	Common_Between_RNAseq_&_Microarray
G10900	Nampt	6	61753125..61787574	34450	5.89069	5.7658	5.6851	6.53169	6.38275	6.56277	5.78053	0.103584	6.4924	0.0962299	NAMPT	nicotinamide phosphoribosyltransferase	Extracellular Space	cytokine	Common_Between_RNAseq_&_Microarray
G10901	Sypl1	6	61891964..61910838	18875	5.76937	5.4757	5.54086	5.54117	5.39226	5.45003	5.59531	0.154218	5.46116	0.0750769	SYPL1	synaptophysin-like 1	Plasma Membrane	transporter	Common_Between_RNAseq_&_Microarray
G10920	Tspan13	6	complement(65111579..65138717)	27139	7.03697	7.19318	7.05942	7.14309	7.22014	7.15259	7.09653	0.0844571	7.17194	0.0420103	TSPAN13	tetraspanin 13	Plasma Membrane	other	Common_Between_RNAseq_&_Microarray
G10921	Bzw2	6	complement(65200722..65261870)	61149	4.91167	4.92001	5.04922	5.20975	5.34102	5.40151	4.9603	0.077119	5.31743	0.0980304	BZW2	basic leucine zipper and W2 domains 2	Cytoplasm	translation regulator	Common_Between_RNAseq_&_Microarray
G10922	Ankmy2	6	65262213..65303138	40926	5.34921	5.3696	5.33978	5.21887	5.14271	5.11013	5.35286	0.0152433	5.15724	0.0558051	ANKMY2	ankyrin repeat and MYND domain containing 2	Plasma Membrane	other	Common_Between_RNAseq_&_Microarray
G10928	Meox2	6	66231863..66293008	61146	3.63717	3.52703	3.67261	4.01895	4.04541	4.05587	3.61227	0.0759126	4.04008	0.0190312	MEOX2	mesenchyme homeobox 2	Nucleus	transcription regulator	Common_Between_RNAseq_&_Microarray
G10932	Dgkb	6	67113446..67868708	755263	4.71731	4.83468	4.64213	4.73849	4.63576	4.47718	4.73137	0.0970443	4.61714	0.131648	DGKB	diacylglycerol kinase, beta 90kDa	Cytoplasm	kinase	Common_Between_RNAseq_&_Microarray
G10939	Arl4a	6	complement(69536689..69538783)	2095	3.25609	3.25304	3.62433	3.69791	3.87246	3.96033	3.37782	0.213487	3.84357	0.133578	ARL4A	ADP-ribosylation factor-like 4A	Nucleus	enzyme	Common_Between_RNAseq_&_Microarray
G10942	Ifrd1	6	complement(69720076..69739472)	19397	4.01177	4.06322	4.28741	4.49199	4.49931	4.63576	4.1208	0.146565	4.54236	0.0809725	Ifrd1	interferon-related developmental regulator 1	Other	other	Common_Between_RNAseq_&_Microarray
G10944	Zfp277	6	complement(69835901..69962618)	126718	3.79767	3.72922	4.03748	3.89154	3.95895	3.92467	3.85479	0.161876	3.92505	0.0337086	ZNF277	zinc finger protein 277	Nucleus	transcription regulator	Common_Between_RNAseq_&_Microarray
G10948	Lrrn3	6	complement(70956995..70987862)	30868	4.22635	4.58466	4.36429	4.1092	4.39173	4.29737	4.39177	0.180731	4.2661	0.14384	LRRN3	leucine rich repeat neuronal 3	Extracellular Space	other	Common_Between_RNAseq_&_Microarray
G10954	Dnajb9	6	complement(73754561..73758774)	4214	6.92662	6.98001	7.12907	7.45948	7.42331	7.45034	7.0119	0.104928	7.44438	0.018807	DNAJB9	DnaJ (Hsp40) homolog, subfamily B, member 9	Nucleus	other	Common_Between_RNAseq_&_Microarray
G10955	Pnpla8	6	73841473..73876145	34673	5.70777	5.85624	5.72751	5.86678	5.79805	5.66803	5.76384	0.0806262	5.77762	0.100936	PNPLA8	patatin-like phospholipase domain containing 8	Cytoplasm	enzyme	Common_Between_RNAseq_&_Microarray
G10957	Nrcam	6	74371672..74446689	75018	5.26481	5.38263	5.11929	5.35098	5.18993	5.17963	5.25558	0.131914	5.24018	0.096097	NRCAM	neuronal cell adhesion molecule	Plasma Membrane	other	Common_Between_RNAseq_&_Microarray
G10959	Stxbp6	6	complement(74671542..74901751)	230210	3.55854	3.67828	3.37207	3.19675	3.21702	3.03455	3.5363	0.15431	3.14944	0.100013	STXBP6	syntaxin binding protein 6 (amisyn)	Cytoplasm	other	Common_Between_RNAseq_&_Microarray
G10969	Scfd1	6	81688281..81766841	78561	5.8157	5.96428	5.9659	6.10056	6.07092	6.00169	5.91529	0.0862536	6.05772	0.0507395	SCFD1	sec1 family domain containing 1	Cytoplasm	transporter	Common_Between_RNAseq_&_Microarray
G10973	Strn3	6	complement(81940488..82026817)	86330	4.5063	4.53767	4.74712	4.75224	4.72928	4.70713	4.59703	0.130922	4.72955	0.0225548	STRN3	striatin, calmodulin binding protein 3	Nucleus	transcription regulator	Common_Between_RNAseq_&_Microarray
G10974	Ap4s1	6	82026136..82066641	40506	4.13655	4.14596	4.48813	4.35444	4.49996	4.40136	4.25688	0.200325	4.41859	0.0742726	AP4S1	adaptor-related protein complex 4, sigma 1 subunit	Cytoplasm	transporter	Common_Between_RNAseq_&_Microarray
G10975	Hectd1	6	complement(82073589..82157549)	83961	3.93646	4.0723	3.92657	4.02737	4.05543	4.00144	3.97844	0.0814314	4.02808	0.0270041	HECTD1	HECT domain containing E3 ubiquitin protein ligase 1	Other	enzyme	Common_Between_RNAseq_&_Microarray
G1098	Uba2	1	complement(91155863..91179053)	23191	6.3077	6.36919	6.30314	6.22236	6.10988	6.13996	6.32668	0.0368897	6.1574	0.0582312	UBA2	ubiquitin-like modifier activating enzyme 2	Cytoplasm	enzyme	Common_Between_RNAseq_&_Microarray
G10989	Rps10l1	6	84968907..84969452	546	5.9507	6.26341	5.09461	6.12371	6.20886	6.43454	5.76957	0.605088	6.25571	0.160625	RPS10-NUDT3	RPS10-NUDT3 readthrough	Cytoplasm	other	Common_Between_RNAseq_&_Microarray
G10991	Sptssa	6	complement(85080146..85091608)	11463	5.44987	5.64515	5.57803	4.8263	5.16723	5.0148	5.55768	0.0992214	5.00278	0.170784	SPTSSA	serine palmitoyltransferase, small subunit A	Cytoplasm	enzyme	Common_Between_RNAseq_&_Microarray
G10992	Eapp	6	complement(85107699..85129236)	21538	4.40952	4.63576	4.40136	4.56072	4.3727	4.29884	4.48221	0.133038	4.41075	0.135022	EAPP	E2F-associated phosphoprotein	Cytoplasm	other	Common_Between_RNAseq_&_Microarray
G10993	Snx6	6	complement(85166825..85210033)	43209	5.04377	5.20351	5.08162	5.25787	5.31572	5.32151	5.10964	0.0834732	5.29837	0.0351891	SNX6	sorting nexin 6	Cytoplasm	transporter	Common_Between_RNAseq_&_Microarray
G10994	Cfl2	6	complement(85300272..85304317)	4046	5.8885	5.91289	5.95396	6.06285	6.11697	6.12329	5.91845	0.0330844	6.10104	0.0332211	Cfl2	cofilin 2, muscle	Other	other	Common_Between_RNAseq_&_Microarray
G110	Ahi1	1	18958623..19080397	121775	7.39519	7.44492	6.9945	6.71087	6.33217	6.24896	7.2782	0.246951	6.43067	0.246203	AHI1	Abelson helper integration site 1	Cytoplasm	other	Common_Between_RNAseq_&_Microarray
G1100	Gpi	1	complement(91207017..91234890)	27874	8.97661	8.99451	8.97661	8.80184	8.71034	8.79073	8.98258	0.010333	8.76764	0.0499277	GPI	glucose-6-phosphate isomerase	Extracellular Space	enzyme	Common_Between_RNAseq_&_Microarray
G11000	RGD1305089	6	85615614..85708813	93200	4.09996	4.05196	4.31916	4.17775	4.44076	4.31807	4.15702	0.14245	4.31219	0.131608	KIAA0391	KIAA0391	Other	other	Common_Between_RNAseq_&_Microarray
G11002	Psma6	6	85725314..85742471	17158	7.53528	7.46765	7.59987	7.51092	7.70725	7.61441	7.53427	0.0661147	7.61086	0.0982134	PSMA6	proteasome (prosome, macropain) subunit, alpha type, 6	Cytoplasm	peptidase	Common_Between_RNAseq_&_Microarray
G11003	Nfkbia	6	complement(85803991..85807223)	3233	4.83418	4.42068	4.61618	4.15692	4.48619	4.60109	4.62368	0.206849	4.41473	0.230542	NFKBIA	nuclear factor of kappa light polypeptide gene enhancer in B-cells inhibitor, alpha	Cytoplasm	transcription regulator	Common_Between_RNAseq_&_Microarray
G11006	Ralgapa1	6	complement(85920794..86131756)	210963	4.88918	4.91835	5.05097	5.04749	5.00676	4.84347	4.95283	0.086231	4.96591	0.107969	RALGAPA1	Ral GTPase activating protein, alpha subunit 1 (catalytic)	Cytoplasm	other	Common_Between_RNAseq_&_Microarray
G11012	Brms1l	6	86207478..86240310	32833	4.63374	4.73173	4.84948	4.58709	4.66733	4.50725	4.73832	0.10802	4.58722	0.080043	Brms1l	breast cancer metastasis-suppressor 1-like	Other	other	Common_Between_RNAseq_&_Microarray
G1103	Lsm14a	1	complement(91343533..91388619)	45087	4.57257	4.59693	4.54232	4.51576	4.59484	4.55888	4.57061	0.0273606	4.55649	0.0395923	LSM14A	LSM14A, SCD6 homolog A (S. cerevisiae)	Cytoplasm	other	Common_Between_RNAseq_&_Microarray
G11034	Gemin2	6	89634623..89648253	13631	3.56709	3.65614	3.60846	3.32316	3.47753	3.28076	3.61056	0.0445627	3.36048	0.103557	GEMIN2	gem (nuclear organelle) associated protein 2	Nucleus	other	Common_Between_RNAseq_&_Microarray
G11035	Trappc6b	6	complement(89667998..89679088)	11091	6.36858	6.50191	6.56514	6.64061	6.89473	6.81826	6.47855	0.100339	6.78453	0.130375	TRAPPC6B	trafficking protein particle complex 6B	Cytoplasm	other	Common_Between_RNAseq_&_Microarray
G11036	Pnn	6	89685236..89693549	8314	5.83605	5.8212	5.9305	5.40595	5.38436	5.20975	5.86258	0.0592847	5.33336	0.107585	PNN	pinin, desmosome associated protein	Plasma Membrane	other	Common_Between_RNAseq_&_Microarray
G1104	Kctd15	1	complement(91645833..91659091)	13259	3.35243	3.33678	3.3203	3.18726	3.29625	3.37902	3.3365	0.0160665	3.28751	0.0961826	KCTD15	potassium channel tetramerization domain containing 15	Other	ion channel	Common_Between_RNAseq_&_Microarray
G11047	Lrfn5	6	92602956..92952468	349513	3.39285	3.56952	3.38179	3.15691	3	3.26586	3.44805	0.105339	3.14092	0.13365	LRFN5	leucine rich repeat and fibronectin type III domain containing 5	Nucleus	other	Common_Between_RNAseq_&_Microarray
G1105	Chst8	1	complement(91681357..91822788)	141432	4.98732	5.18717	4.87968	4.75647	4.65705	5.07605	5.01805	0.156033	4.82986	0.218928	CHST8	carbohydrate (N-acetylgalactosamine 4-0) sulfotransferase 8	Cytoplasm	enzyme	Common_Between_RNAseq_&_Microarray
G11057	Fam179b	6	96205062..96268221	63160	4.19364	3.98832	4.29811	4.12996	4.06626	3.87984	4.16002	0.157603	4.02536	0.129979	FAM179B	family with sequence similarity 179, member B	Extracellular Space	other	Common_Between_RNAseq_&_Microarray
G11058	Prpf39	6	96274790..96299787	24998	5.38332	5.26407	5.60511	5.36191	5.40816	5.1915	5.4175	0.173072	5.32052	0.114102	PRPF39	pre-mRNA processing factor 39	Nucleus	other	Common_Between_RNAseq_&_Microarray
G11059	Fkbp3	6	complement(96299844..96311094)	11251	7.67171	7.63803	7.79145	7.49023	7.52037	7.41936	7.7004	0.0806318	7.47666	0.0518573	FKBP3	FK506 binding protein 3, 25kDa	Nucleus	enzyme	Common_Between_RNAseq_&_Microarray
G11067	Mdga2	6	complement(97931875..98773148)	841274	3.04854	3.03896	3.30576	3.6255	3.65214	3.55057	3.13108	0.151347	3.6094	0.0526623	MDGA2	MAM domain containing glycosylphosphatidylinositol anchor 2	Other	other	Common_Between_RNAseq_&_Microarray
G1107	Sdhaf1	1	92086132..92087079	948	4.41124	4.44374	4.62354	4.44209	4.78509	4.80562	4.49284	0.114351	4.6776	0.204215	SDHAF1	succinate dehydrogenase complex assembly factor 1	Cytoplasm	other	Common_Between_RNAseq_&_Microarray
G11077	Rps29	6	complement(100914108..100915476)	1369	7.0816	6.9632	7.1436	6.66071	6.90728	6.94049	7.0628	0.0916534	6.83616	0.152848	RPS29	ribosomal protein S29	Cytoplasm	other	Common_Between_RNAseq_&_Microarray
G11081	Mgat2	6	100935605..100938090	2486	4.20658	4.2863	4.34311	4.72466	4.75435	4.75835	4.27867	0.0685842	4.74578	0.0184034	MGAT2	mannosyl (alpha-1,6-)-glycoprotein beta-1,2-N-acetylglucosaminyltransferase	Cytoplasm	enzyme	Common_Between_RNAseq_&_Microarray
G11084	KLHDC1	6	100991376..101041810	50435	3	3	3.1308	3	3	3.04854	3.0436	0.0755148	3.01618	0.0280233	KLHDC1	kelch domain containing 1	Cytoplasm	other	Common_Between_RNAseq_&_Microarray
G11086	KLHDC2	6	101054620..101068438	13819	6.73159	6.82368	6.84591	6.66903	6.65799	6.51412	6.8004	0.0606148	6.61371	0.0864262	KLHDC2	kelch domain containing 2	Cytoplasm	other	Common_Between_RNAseq_&_Microarray
G11087	Nemf	6	complement(101068662..101132662)	64001	4.20776	4.24851	4.41192	4.22289	4.3727	4.11046	4.2894	0.108047	4.23535	0.131563	NEMF	nuclear export mediator factor	Nucleus	other	Common_Between_RNAseq_&_Microarray
G11090	Arf6	6	101150428..101151574	1147	4.60407	4.64097	4.55827	5.06509	4.98709	5.1051	4.6011	0.0414322	5.05243	0.0600183	ARF6	ADP-ribosylation factor 6	Plasma Membrane	transporter	Common_Between_RNAseq_&_Microarray
G11091	Mettl21d	6	complement(101330637..101336068)	5432	5.05293	4.87527	5.12652	5.08759	5.1543	5.29306	5.01824	0.12917	5.17832	0.10482	Mettl21d	methyltransferase like 21D	Other	other	Common_Between_RNAseq_&_Microarray
G11092	Sos2	6	complement(101337035..101457492)	120458	3.93695	4.07572	4.00863	3.91032	3.82948	3.8008	4.0071	0.0694019	3.84687	0.0567906	SOS2	son of sevenless homolog 2 (Drosophila)	Cytoplasm	other	Common_Between_RNAseq_&_Microarray
G11097	Map4k5	6	complement(101586288..101678374)	92087	4.34983	4.372	4.25457	4.29884	4.26171	4.11379	4.32547	0.0623926	4.22478	0.0978948	MAP4K5	mitogen-activated protein kinase kinase kinase kinase 5	Cytoplasm	kinase	Common_Between_RNAseq_&_Microarray
G11098	Atl1	6	101678899..101819541	140643	6.3705	6.39051	6.53044	6.51041	6.48018	6.48252	6.43048	0.087141	6.49103	0.0168177	ATL1	atlastin GTPase 1	Cytoplasm	enzyme	Common_Between_RNAseq_&_Microarray
G11104	Tmx1	6	102311253..102321357	10105	8.14613	8.10133	8.01642	8.48776	8.26464	8.35946	8.08796	0.0658813	8.37062	0.111977	TMX1	thioredoxin-related transmembrane protein 1	Cytoplasm	enzyme	Common_Between_RNAseq_&_Microarray
G11107	Actr10	6	102831244..102857628	26385	5.91886	5.99627	6.06974	6.10988	6.19042	6.10392	5.99496	0.0754465	6.13474	0.0483109	ACTR10	actin-related protein 10 homolog (S. cerevisiae)	Cytoplasm	other	Common_Between_RNAseq_&_Microarray
G11108	Psma3	6	102868534..102898750	30217	5.14088	5.23372	5.36629	5.42454	5.6343	5.39433	5.24696	0.113289	5.48439	0.130704	PSMA3	proteasome (prosome, macropain) subunit, alpha type, 3	Cytoplasm	peptidase	Common_Between_RNAseq_&_Microarray
G11109	Arid4a	6	102917436..102998489	81054	3.32748	3.34106	3.4448	3.35384	3.43883	3.28297	3.37111	0.064172	3.35855	0.0780343	ARID4A	AT rich interactive domain 4A (RBP1-like)	Nucleus	transcription regulator	Common_Between_RNAseq_&_Microarray
G11110	TIMM9	6	complement(103015075..103027902)	12828	5.64111	5.644	5.89603	5.60511	5.713	5.53013	5.72705	0.14635	5.61608	0.0919285	TIMM9	translocase of inner mitochondrial membrane 9 homolog (yeast)	Cytoplasm	transporter	Common_Between_RNAseq_&_Microarray
G11116	Ppm1a	6	103918826..103929711	10886	6.29444	6.396	6.25285	6.89722	6.7288	6.80426	6.31443	0.0736386	6.81009	0.0843587	PPM1A	protein phosphatase, Mg2+/Mn2+ dependent, 1A	Cytoplasm	phosphatase	Common_Between_RNAseq_&_Microarray
G11117	Daam1	6	104080527..104183583	103057	3.68507	3.8325	3.8188	3.71664	3.75132	3.65614	3.77879	0.081451	3.70803	0.0481698	DAAM1	dishevelled associated activator of morphogenesis 1	Cytoplasm	other	Common_Between_RNAseq_&_Microarray
G11120	Jkamp	6	104280504..104294443	13940	5.04115	5.25409	5.07713	5.32386	5.31971	5.31971	5.12412	0.113983	5.32109	0.0023959	JKAMP	JNK1/MAPK8-associated membrane protein	Cytoplasm	other	Common_Between_RNAseq_&_Microarray
G11122	RTN1	6	complement(104395869..104615205)	219337	9.05089	9.16839	9.05089	8.70371	8.6498	8.66729	9.09006	0.0678396	8.6736	0.0275065	RTN1	reticulon 1	Cytoplasm	other	Common_Between_RNAseq_&_Microarray
G11125	Pcnxl4	6	104761251..104792348	31098	5.26818	5.28899	4.99341	5.24117	4.95623	4.71428	5.18353	0.164974	4.97056	0.263734	PCNXL4	pecanex-like 4 (Drosophila)	Other	other	Common_Between_RNAseq_&_Microarray
G11136	Mnat1	6	105442513..105587332	144820	4.10039	4.10333	4.23402	4.21592	4.47261	4.39104	4.14591	0.0763195	4.35986	0.131154	MNAT1	MNAT CDK-activating kinase assembly factor 1	Nucleus	other	Common_Between_RNAseq_&_Microarray
G11137	Trmt5	6	complement(105596366..105601887)	5522	3.20067	3.14391	3.18726	3.10084	3.37556	3.34463	3.17728	0.0296643	3.27368	0.15048	TRMT5	tRNA methyltransferase 5	Other	other	Common_Between_RNAseq_&_Microarray
G11144	Hif1a	6	106242730..106287704	44975	5.57365	5.65807	5.70777	6.13514	5.92077	6.08534	5.64649	0.0678062	6.04708	0.11219	HIF1A	hypoxia inducible factor 1, alpha subunit (basic helix-loop-helix transcription factor)	Nucleus	transcription regulator	Common_Between_RNAseq_&_Microarray
G11145	Snapc1	6	106302977..106324704	21728	3.65957	3.7657	3.90551	3.77208	3.85718	3.93791	3.77693	0.123355	3.85572	0.0829258	SNAPC1	small nuclear RNA activating complex, polypeptide 1, 43kDa	Nucleus	other	Common_Between_RNAseq_&_Microarray
G11149	Rhoj	6	107702937..107785229	82293	3.90551	4.19915	3.9792	3.97462	3.871	3.91224	4.02795	0.152767	3.91928	0.0521708	RHOJ	ras homolog family member J	Cytoplasm	enzyme	Common_Between_RNAseq_&_Microarray
G1115	Tbcb	1	92179817..92185665	5849	6.06554	6.30387	6.38275	5.9305	6.27594	6.07659	6.25072	0.165145	6.09434	0.173401	TBCB	tubulin folding cofactor B	Cytoplasm	other	Common_Between_RNAseq_&_Microarray
G11151	Ppp2r5e	6	complement(107836104..107985205)	149102	3.70178	3.71664	3.66299	3.87443	3.86559	3.87246	3.6938	0.0276991	3.87083	0.00464052	PPP2R5E	protein phosphatase 2, regulatory subunit B', epsilon isoform	Cytoplasm	phosphatase	Common_Between_RNAseq_&_Microarray
G11153	Sgpp1	6	complement(108094887..108114210)	19324	3.77313	3.89007	3.49228	3.94684	3.66865	3.56587	3.71849	0.204447	3.72712	0.197098	SGPP1	sphingosine-1-phosphate phosphatase 1	Cytoplasm	phosphatase	Common_Between_RNAseq_&_Microarray
G11155	ENSRNOG00000005323	6	108493028..108565605	72578	3.52332	3.48779	3.52143	3.05464	3	3	3.51085	0.0199872	3.01821	0.0315486	SYNE2	spectrin repeat containing, nuclear envelope 2	Nucleus	other	Common_Between_RNAseq_&_Microarray
G11158	Mthfd1	6	108694405..108761891	67487	4.16174	4.20658	4.20737	4.07572	4.17456	4.13613	4.19189	0.0261216	4.12881	0.0498257	MTHFD1	methylenetetrahydrofolate dehydrogenase (NADP+ dependent) 1, methenyltetrahydrofolate cyclohydrolase, formyltetrahydrofolate synthetase	Cytoplasm	enzyme	Common_Between_RNAseq_&_Microarray
G1116	Capns1	1	complement(92195711..92201110)	5400	6.86	7.186	6.94049	6.61029	6.79785	6.64082	6.9955	0.169819	6.68299	0.100642	CAPNS1	calpain, small subunit 1	Cytoplasm	peptidase	Common_Between_RNAseq_&_Microarray
G11163	Ppp1r36	6	108854061..108874065	20005	5.28141	5.50016	5.46839	5.2177	5.29379	5.31227	5.41665	0.118197	5.27459	0.0501216	PPP1R36	protein phosphatase 1, regulatory subunit 36	Other	other	Common_Between_RNAseq_&_Microarray
G11167	Churc1	6	109213899..109228029	14131	5.27023	5.199	5.49361	4.97863	5.10281	5.10594	5.32095	0.153709	5.06246	0.0726138	CHURC1	churchill domain containing 1	Nucleus	transcription regulator	Common_Between_RNAseq_&_Microarray
G11168	Rab15	6	complement(109242428..109266332)	23905	4.33206	4.39793	4.31699	4.44573	4.51513	4.84347	4.34899	0.0430448	4.60145	0.212454	Rab15	RAB15, member RAS oncogene family	Cytoplasm	enzyme	Common_Between_RNAseq_&_Microarray
G11170	Max	6	complement(109378844..109403735)	24892	5.39192	5.36296	5.41814	5.32169	5.4381	5.49425	5.39101	0.0276015	5.41801	0.0880143	MAX	MYC associated factor X	Nucleus	transcription regulator	Common_Between_RNAseq_&_Microarray
G11171	Fut8	6	109693324..109922266	228943	4.37932	4.34948	4.31338	4.50757	4.38828	4.35054	4.34739	0.0330191	4.41546	0.0819705	FUT8	fucosyltransferase 8 (alpha (1,6) fucosyltransferase)	Cytoplasm	enzyme	Common_Between_RNAseq_&_Microarray
G11173	Gphn	6	110978550..111237656	259107	5.08865	5.20234	5.29176	5.16058	5.07112	5.15107	5.19425	0.101794	5.12759	0.0491371	GPHN	gephyrin	Plasma Membrane	enzyme	Common_Between_RNAseq_&_Microarray
G11175	Mpp5	6	111299906..111403406	103501	3.89057	3.99558	3.8111	4.04981	3.92467	3.89493	3.89908	0.092536	3.95647	0.0821907	MPP5	membrane protein, palmitoylated 5 (MAGUK p55 subfamily member 5)	Plasma Membrane	kinase	Common_Between_RNAseq_&_Microarray
G11176	Atp6v1d	6	complement(111407090..111421805)	14716	7.23918	7.22105	7.21442	7.25106	7.2564	7.2452	7.22488	0.0128172	7.25089	0.00559818	ATP6V1D	ATPase, H+ transporting, lysosomal 34kDa, V1 subunit D	Cytoplasm	transporter	Common_Between_RNAseq_&_Microarray
G11177	Eif2s1	6	111422340..111447066	24727	5.12775	5.12218	5.14965	5.34921	5.37013	5.31463	5.13319	0.014521	5.34465	0.0280265	EIF2S1	eukaryotic translation initiation factor 2, subunit 1 alpha, 35kDa	Cytoplasm	translation regulator	Common_Between_RNAseq_&_Microarray
G11179	Tmem229b	6	complement(111524858..111565742)	40885	3.20926	3.17855	3.18884	3.54997	3.26586	3.35102	3.19222	0.0156312	3.38895	0.145803	TMEM229B	transmembrane protein 229B	Other	other	Common_Between_RNAseq_&_Microarray
G11180	Plekhh1	6	111585028..111633992	48965	3	3	3	3.08476	3	3	3	0	3.02825	0.0489351	PLEKHH1	pleckstrin homology domain containing, family H (with MyTH4 domain) member 1	Cytoplasm	other	Common_Between_RNAseq_&_Microarray
G11182	Dcaf5	6	complement(111691590..111780260)	88671	4.45298	4.41124	4.32312	4.44407	4.43944	4.43211	4.39578	0.0662929	4.43854	0.00602997	DCAF5	DDB1 and CUL4 associated factor 5	Cytoplasm	other	Common_Between_RNAseq_&_Microarray
G11197	Exd2	6	112192710..112226140	33431	3.67034	3.7593	3.74116	3.68507	3.74655	3.7657	3.7236	0.0470076	3.73244	0.0421248	EXD2	exonuclease 3'-5' domain containing 2	Other	other	Common_Between_RNAseq_&_Microarray
G11198	Galnt16	6	112246063..112422114	176052	3.99875	4.07614	3.60078	3.75612	3.77262	4.04584	3.89189	0.255061	3.85819	0.162714	GALNT16	UDP-N-acetyl-alpha-D-galactosamine:polypeptide N-acetylgalactosaminyltransferase 16	Cytoplasm	enzyme	Common_Between_RNAseq_&_Microarray
G11199	Erh	6	complement(112452339..112461605)	9267	5.59081	5.73268	5.79311	5.69738	5.97108	5.83719	5.70553	0.103844	5.83522	0.13686	ERH	enhancer of rudimentary homolog (Drosophila)	Nucleus	other	Common_Between_RNAseq_&_Microarray
G1120	Pdcd5	1	complement(92303910..92309238)	5329	5.87566	5.8885	6.04428	5.55397	5.85624	5.79986	5.93615	0.0938701	5.73669	0.160729	PDCD5	programmed cell death 5	Nucleus	other	Common_Between_RNAseq_&_Microarray
G11205	Srsf5	6	112776230..112780506	4277	8.55198	8.65616	8.66729	7.913	8.01574	7.77422	8.62514	0.0636071	7.90099	0.121209	SRSF5	serine/arginine-rich splicing factor 5	Nucleus	other	Common_Between_RNAseq_&_Microarray
G11214	Synj2bp	6	complement(113374941..113407704)	32764	3.85917	3.86017	3.68786	3.98334	3.74116	3.62843	3.8024	0.0991946	3.78431	0.181349	SYNJ2BP	synaptojanin 2 binding protein	Cytoplasm	other	Common_Between_RNAseq_&_Microarray
G11216	Med6	6	complement(113448725..113462191)	13467	4.33564	4.38035	4.40545	4.29333	4.35374	4.30432	4.37381	0.0353631	4.31713	0.0321785	MED6	mediator complex subunit 6	Nucleus	transcription regulator	Common_Between_RNAseq_&_Microarray
G11217	Ttc9	6	113510909..113545657	34749	3.82494	3.94027	3.96404	4.69078	4.65877	4.83921	3.90975	0.0744004	4.72958	0.0962768	TTC9	tetratricopeptide repeat domain 9	Extracellular Space	other	Common_Between_RNAseq_&_Microarray
G11219	Pcnx	6	113754112..113886060	131949	3.93315	4.03002	3.72813	4.01223	3.71827	3.7784	3.8971	0.154141	3.8363	0.155296	PCNX	pecanex homolog (Drosophila)	Plasma Membrane	other	Common_Between_RNAseq_&_Microarray
G1122	Pepd	1	92392878..92416063	23186	5.08609	4.99521	5.00112	4.73661	4.63809	4.66761	5.02747	0.0508525	4.68077	0.0505588	PEPD	peptidase D	Cytoplasm	peptidase	Common_Between_RNAseq_&_Microarray
G11226	Arg2	6	114998810..115025299	26490	4.66562	4.62354	4.62296	4.96367	4.9993	4.90927	4.63737	0.0244647	4.95741	0.0453421	ARG2	arginase 2	Cytoplasm	enzyme	Common_Between_RNAseq_&_Microarray
G11228	Rdh11	6	complement(115043173..115059292)	16120	4.82835	4.72684	4.87133	5.29176	5.19623	5.28364	4.80884	0.0741935	5.25721	0.0529628	RDH11	retinol dehydrogenase 11 (all-trans/9-cis/11-cis)	Cytoplasm	enzyme	Common_Between_RNAseq_&_Microarray
G1123	Cebpg	1	complement(92418852..92427591)	8740	4.38138	4.46154	4.52832	5.17263	5.02794	5.10531	4.45708	0.0735701	5.10196	0.0724011	CEBPG	CCAAT/enhancer binding protein (C/EBP), gamma	Nucleus	transcription regulator	Common_Between_RNAseq_&_Microarray
G11235	Zfp36l1	6	complement(115988971..115992268)	3298	3.77156	3.79714	3.43684	3.72978	3.53391	3.6901	3.66851	0.201041	3.65126	0.103546	ZFP36L1	ZFP36 ring finger protein-like 1	Nucleus	transcription regulator	Common_Between_RNAseq_&_Microarray
G11236	Actn1	6	complement(116056248..116149475)	93228	5.05097	4.88042	4.89506	4.92759	4.79605	4.91429	4.94215	0.0945253	4.87931	0.0724104	ACTN1	actinin, alpha 1	Cytoplasm	other	Common_Between_RNAseq_&_Microarray
G11238	Fos	6	complement(116249742..116252608)	2867	3	3	3.06503	3.85718	3.12254	4.50819	3.02168	0.0375427	3.8293	0.69325	FOS	FBJ murine osteosarcoma viral oncogene homolog	Nucleus	transcription regulator	Common_Between_RNAseq_&_Microarray
G11239	Tmed10	6	116347918..116383215	35298	7.27283	7.33142	7.24121	7.60257	7.49023	7.6058	7.28182	0.0457722	7.5662	0.0658087	TMED10	transmembrane emp24-like trafficking protein 10 (yeast)	Cytoplasm	transporter	Common_Between_RNAseq_&_Microarray
G11240	Nek9	6	116390547..116435517	44971	4.2852	4.17695	4.13202	4.14391	4.10794	4.16254	4.19806	0.0787369	4.13813	0.0277583	NEK9	NIMA-related kinase 9	Nucleus	kinase	Common_Between_RNAseq_&_Microarray
G11242	Acyp1	6	116453047..116459981	6935	4.41865	4.32671	4.53173	4.02426	4.18929	4.19993	4.42569	0.102689	4.13783	0.0984946	ACYP1	acylphosphatase 1, erythrocyte (common) type	Other	enzyme	Common_Between_RNAseq_&_Microarray
G11244	Eif2b2	6	complement(116505786..116512219)	6434	5.38436	5.47473	5.30003	5.19052	5.14536	5.18182	5.38637	0.0873675	5.17257	0.0239567	EIF2B2	eukaryotic translation initiation factor 2B, subunit 2 beta, 39kDa	Cytoplasm	translation regulator	Common_Between_RNAseq_&_Microarray
G11247	Dlst	6	complement(116597173..116620312)	23140	6.13679	6.11832	5.95268	6.1815	6.14954	6.041	6.06926	0.101382	6.12401	0.0736457	DLST	dihydrolipoamide S-succinyltransferase (E2 component of 2-oxo-glutarate complex)	Cytoplasm	enzyme	Common_Between_RNAseq_&_Microarray
G11249	Ylpm1	6	complement(116659702..116735987)	76286	4.69744	4.66903	4.68602	4.57955	4.45101	4.32778	4.68416	0.0142961	4.45278	0.125892	YLPM1	YLP motif containing 1	Nucleus	other	Common_Between_RNAseq_&_Microarray
G1125	Slc7a10	1	92563400..92579262	15863	3.87984	3.93458	4.30213	3.82238	3.84764	3.64698	4.03885	0.229643	3.77233	0.109293	SLC7A10	solute carrier family 7 (neutral amino acid transporter light chain, asc system), member 10	Plasma Membrane	transporter	Common_Between_RNAseq_&_Microarray
G11251	Fcf1	6	complement(116748859..116760725)	11867	5.04246	4.95016	5.44904	5.21228	5.29967	5.28233	5.14722	0.265427	5.26476	0.0462711	FCF1	FCF1 rRNA-processing protein	Other	other	Common_Between_RNAseq_&_Microarray
G11253	Arel1	6	116893001..116917829	24829	4.2863	4.35054	4.14799	4.57924	4.56557	4.58346	4.26161	0.103507	4.57609	0.00934889	AREL1	apoptosis resistant E3 ubiquitin protein ligase 1	Cytoplasm	enzyme	Common_Between_RNAseq_&_Microarray
G11256	Npc2	6	117060860..117081692	20833	7.31364	7.37052	7.33497	7.19318	7.32025	7.36498	7.33971	0.0287336	7.29281	0.089127	NPC2	Niemann-Pick disease, type C2	Extracellular Space	other	Common_Between_RNAseq_&_Microarray
G1126	Lrp3	1	complement(92579059..92593301)	14243	4.84822	4.6804	4.61794	4.51607	4.34311	4.4801	4.71552	0.119087	4.44643	0.091262	LRP3	low density lipoprotein receptor-related protein 3	Plasma Membrane	transmembrane receptor	Common_Between_RNAseq_&_Microarray
G11261	Lin52	6	complement(117298279..117378681)	80403	4.26285	4.45495	4.51513	4.42606	4.45429	4.25002	4.41098	0.131765	4.37679	0.110689	LIN52	lin-52 homolog (C. elegans)	Nucleus	other	Common_Between_RNAseq_&_Microarray
G11262	Aldh6a1	6	117379212..117399815	20604	4.51922	4.57683	4.32168	3.99467	3.8008	3.73845	4.47258	0.133819	3.84464	0.13362	ALDH6A1	aldehyde dehydrogenase 6 family, member A1	Cytoplasm	enzyme	Common_Between_RNAseq_&_Microarray
G11264	Entpd5	6	117425815..117455726	29912	3.25001	3.14391	3.16253	4.18095	3.96865	3.99198	3.18549	0.0566521	4.04719	0.116425	ENTPD5	ectonucleoside triphosphate diphosphohydrolase 5	Cytoplasm	enzyme	Common_Between_RNAseq_&_Microarray
G11266	Coq6	6	complement(117458618..117469955)	11338	5.00654	4.99364	5.12445	4.98344	5.07991	4.99635	5.04154	0.0720901	5.0199	0.0523686	COQ6	coenzyme Q6 monooxygenase	Cytoplasm	enzyme	Common_Between_RNAseq_&_Microarray
G11268	Zfp410	6	complement(117487588..117513541)	25954	3.96728	3.98604	3.95105	3.96126	4.04981	3.97186	3.96812	0.0175083	3.99431	0.0483525	ZNF410	zinc finger protein 410	Nucleus	other	Common_Between_RNAseq_&_Microarray
G11269	Ptgr2	6	complement(117514754..117546551)	31798	4.16738	4.15367	4.1488	3.96865	4.11046	3.89201	4.15662	0.00963201	3.99037	0.11083	PTGR2	prostaglandin reductase 2	Cytoplasm	enzyme	Common_Between_RNAseq_&_Microarray
G11274	Dnal1	6	complement(117911562..117933171)	21610	3.51451	3.55303	3.35525	3.8147	3.42076	3.21235	3.47426	0.104853	3.48261	0.305899	DNAL1	dynein, axonemal, light chain 1	Other	other	Common_Between_RNAseq_&_Microarray
G1128	Gpatch1	1	complement(92659066..92707992)	48927	3.21778	3.28297	3.20926	3.17855	3.33678	3.34532	3.23667	0.0403237	3.28689	0.0939157	GPATCH1	G patch domain containing 1	Extracellular Space	other	Common_Between_RNAseq_&_Microarray
G11286	Numb	6	118218525..118262951	44427	3.54258	3.5966	3.47753	3.715	3.56587	3.66013	3.5389	0.0596219	3.647	0.075428	NUMB	numb homolog (Drosophila)	Plasma Membrane	other	Common_Between_RNAseq_&_Microarray
G11295	RGD1310769	6	complement(118991548..119000513)	8966	3.18964	3.20614	3.41061	3.04157	3.41197	3.30576	3.2688	0.123092	3.2531	0.190729	C14orf1	chromosome 14 open reading frame 1	Cytoplasm	other	Common_Between_RNAseq_&_Microarray
G11299	Ift43	6	119247640..119323931	76292	3.70619	3.97415	4.18175	3.9084	4.04453	4.00414	3.95403	0.238419	3.98569	0.0699176	IFT43	intraflagellar transport 43 homolog (Chlamydomonas)	Other	other	Common_Between_RNAseq_&_Microarray
G11306	Vash1	6	119922878..119934446	11569	3.16898	3.35102	3	3.52332	3.24698	3.27557	3.17333	0.175548	3.34862	0.151968	VASH1	vasohibin 1	Extracellular Space	other	Common_Between_RNAseq_&_Microarray
G11309	Irf2bpl	6	complement(120193879..120196227)	2349	4.86363	4.86862	4.59006	4.88699	4.80044	4.8015	4.77411	0.159404	4.82964	0.0496661	IRF2BPL	interferon regulatory factor 2 binding protein-like	Nucleus	other	Common_Between_RNAseq_&_Microarray
G11310	RGD1309492	6	120260096..120281691	21596	3.80441	3.71827	3.64524	4.04278	3.87886	3.85966	3.72264	0.0796757	3.9271	0.100642	CIPC	CLOCK-interacting pacemaker	Other	other	Common_Between_RNAseq_&_Microarray
G11316	Gstz1	6	120460963..120471409	10447	4.57924	4.57349	4.7282	4.6002	4.64299	4.64155	4.62697	0.087709	4.62825	0.0242995	Gstz1	glutathione S-transferase zeta 1	Cytoplasm	enzyme	Common_Between_RNAseq_&_Microarray
G11320	Vipas39	6	complement(120553710..120577928)	24219	5.17064	5.14679	5.16704	4.97266	5.08993	4.99794	5.16149	0.0128536	5.02018	0.0617151	Vipas39	VPS33B interacting protein, apical-basolateral polarity regulator, spe-39 homolog	Cytoplasm	other	Common_Between_RNAseq_&_Microarray
G11321	Ahsa1	6	120578428..120586235	7808	6.68635	6.77781	6.77274	6.82184	6.87435	6.83439	6.74564	0.0514027	6.84353	0.0274222	Ahsa1	AHA1, activator of heat shock 90kDa protein ATPase homolog 1 (yeast)	Cytoplasm	other	Common_Between_RNAseq_&_Microarray
G11326	Slirp	6	120757482..120766753	9272	3.30137	3.37207	3.73301	3.31232	3.76091	3.52703	3.46882	0.231512	3.53342	0.224362	SLIRP	SRA stem-loop interacting RNA binding protein	Cytoplasm	other	Common_Between_RNAseq_&_Microarray
G1136	Nudt19	1	complement(92948067..92959663)	11597	3.48524	3.56099	3.77945	3.86904	4.13695	4.14391	3.60856	0.152766	4.04997	0.156726	NUDT19	nudix (nucleoside diphosphate linked moiety X)-type motif 19	Cytoplasm	other	Common_Between_RNAseq_&_Microarray
G11364	Galc	6	complement(131392303..131454533)	62231	3	3	3	3.00433	3	3.06762	3	0	3.02398	0.0378555	GALC	galactosylceramidase	Cytoplasm	enzyme	Common_Between_RNAseq_&_Microarray
G11367	Spata7	6	131817567..131862859	45293	4.55217	4.42707	4.74308	4.05632	4.37513	4.12667	4.57411	0.159139	4.18604	0.167491	SPATA7	spermatogenesis associated 7	Other	other	Common_Between_RNAseq_&_Microarray
G11370	Zc3h14	6	131951525..131988793	37269	4.93468	4.95671	4.99364	5.0405	4.98231	4.92854	4.96168	0.0297917	4.98378	0.0559986	ZC3H14	zinc finger CCCH-type containing 14	Nucleus	other	Common_Between_RNAseq_&_Microarray
G11380	Psmc1	6	133350565..133362938	12374	7.05088	6.912	6.96644	7.05187	7.18827	7.18396	6.97644	0.0699762	7.14137	0.0775404	PSMC1	proteasome (prosome, macropain) 26S subunit, ATPase, 1	Nucleus	peptidase	Common_Between_RNAseq_&_Microarray
G11382	Calm1	6	133444274..133454391	10118	9.08762	9.11731	8.99451	9.48997	9.53831	9.39053	9.06648	0.0640703	9.47293	0.0753504	Calm1 (includes others)	calmodulin 1	Nucleus	other	Common_Between_RNAseq_&_Microarray
G11383	Ttc7b	6	complement(133541064..133653972)	112909	5.41103	5.44756	5.30844	5.20116	5.23333	5.27023	5.38901	0.0721231	5.23491	0.0345611	Ttc7b	tetratricopeptide repeat domain 7B	Other	other	Common_Between_RNAseq_&_Microarray
G11389	Smek1	6	complement(134261555..134302289)	40735	4.42203	4.39138	4.49134	4.6713	4.52895	4.48073	4.43492	0.0512118	4.56033	0.0990852	Smek1	SMEK homolog 1, suppressor of mek1 (Dictyostelium)	Other	other	Common_Between_RNAseq_&_Microarray
G11391	Gpr68	6	complement(134532212..134533339)	1128	3	3	3	3.06762	3	3	3	0	3.02254	0.0390426	GPR68	G protein-coupled receptor 68	Plasma Membrane	G-protein coupled receptor	Common_Between_RNAseq_&_Microarray
G11397	Cpsf2	6	135081852..135109466	27615	3.65899	3.79201	3.67547	3.77313	3.75291	3.76679	3.70882	0.0725114	3.76428	0.0103401	CPSF2	cleavage and polyadenylation specific factor 2, 100kDa	Nucleus	other	Common_Between_RNAseq_&_Microarray
G11400	Lgmn	6	complement(135492944..135518919)	25976	7.01428	7.07	6.95932	7.178	7.17889	7.2892	7.01453	0.0553393	7.21536	0.0639458	LGMN	legumain	Cytoplasm	peptidase	Common_Between_RNAseq_&_Microarray
G11401	Golga5	6	135563809..135589329	25521	4.0055	4.05848	4.08639	4.20933	4.20933	4.10667	4.05012	0.0410882	4.17511	0.0592698	GOLGA5	golgin A5	Cytoplasm	kinase	Common_Between_RNAseq_&_Microarray
G11403	Chga	6	135645155..135656039	10885	6.98226	6.97006	7.10088	6.78574	6.88111	6.69606	7.01773	0.0722663	6.78764	0.0925389	Chga	chromogranin A (parathyroid secretory protein 1)	Cytoplasm	other	Common_Between_RNAseq_&_Microarray
G11404	Itpk1	6	complement(135660943..135790645)	129703	4.3335	4.16134	3.88959	4.3242	4.10585	4.36253	4.12814	0.22381	4.26419	0.138461	ITPK1	inositol-tetrakisphosphate 1-kinase	Cytoplasm	kinase	Common_Between_RNAseq_&_Microarray
G11408	ENSRNOG00000046085	6	complement(135837722..135842402)	4681	3.85318	4.00324	3.95895	3.84213	4.04321	4.00727	3.93846	0.0771027	3.9642	0.107238	C14orf142	chromosome 14 open reading frame 142	Other	other	Common_Between_RNAseq_&_Microarray
G11409	Ubr7	6	135842580..135862537	19958	3.71554	3.75823	3.79559	3.77102	3.79714	3.70894	3.75646	0.0400545	3.75903	0.0453066	UBR7	ubiquitin protein ligase E3 component n-recognin 7 (putative)	Other	enzyme	Common_Between_RNAseq_&_Microarray
G11412	Unc79	6	136066167..136268033	201867	3.86953	3.78677	3.89831	3.75719	3.69345	3.66752	3.85153	0.0579056	3.70605	0.0461456	UNC79	unc-79 homolog (C. elegans)	Extracellular Space	other	Common_Between_RNAseq_&_Microarray
G11418	Ddx24	6	complement(136522732..136539893)	17162	5.9331	5.88935	5.97579	5.95396	5.86195	5.97108	5.93275	0.043219	5.929	0.0586907	DDX24	DEAD (Asp-Glu-Ala-Asp) box helicase 24	Nucleus	enzyme	Common_Between_RNAseq_&_Microarray
G11419	Ifi27	6	136548421..136554959	6539	6.41827	5.9493	5.91612	6.08947	6.35974	6.27184	6.09456	0.280828	6.24035	0.137858	IFI27	interferon, alpha-inducible protein 27	Cytoplasm	other	Common_Between_RNAseq_&_Microarray
G11420	Ifi27l2b	6	complement(136556836..136558324)	1489	3.1488	3	3.24318	3.8111	3.87198	4.40239	3.13066	0.122602	4.02849	0.325235	Ifi27l2b	interferon, alpha-inducible protein 27 like 2B	Other	other	Common_Between_RNAseq_&_Microarray
G11445	Rpl6	6	137935468..137936399	932	6.22081	6.39814	6.59276	6.52669	6.84384	6.56514	6.4039	0.186038	6.64522	0.173078	RPL6	ribosomal protein L6	Cytoplasm	other	Common_Between_RNAseq_&_Microarray
G11446	Glrx5	6	137947875..137957960	10086	4.04981	4.20424	4.1312	3.7915	4.12996	4.01267	4.12841	0.0772537	3.97804	0.171867	GLRX5	glutaredoxin 5	Cytoplasm	other	Common_Between_RNAseq_&_Microarray
G1145	Uri1	1	complement(95435846..95493474)	57629	4.28408	4.21981	4.31374	4.16536	4.20933	4.15529	4.27254	0.0480149	4.17666	0.0287361	URI1	URI1, prefoldin-like chaperone	Nucleus	transcription regulator	Common_Between_RNAseq_&_Microarray
G11455	Gskip	6	138712664..138728642	15979	4.20541	4.38484	4.4126	4.76207	4.76392	4.83393	4.33428	0.112469	4.78664	0.0409636	GSKIP	GSK3B interacting protein	Other	other	Common_Between_RNAseq_&_Microarray
G11457	Papola	6	138807510..138859620	52111	5.21228	5.29894	5.36243	5.57954	5.53947	5.53792	5.29122	0.0753766	5.55231	0.0235974	PAPOLA	poly(A) polymerase alpha	Nucleus	enzyme	Common_Between_RNAseq_&_Microarray
G11461	Setd3	6	complement(141193723..141246255)	52533	6.44907	6.48018	6.43471	6.52239	6.41024	6.39754	6.45465	0.0232432	6.44339	0.0687072	Setd3	SET domain containing 3	Other	enzyme	Common_Between_RNAseq_&_Microarray
G11462	Ccnk	6	141261013..141283937	22925	4.38622	4.40646	4.44407	4.55094	4.65563	4.62001	4.41225	0.0293564	4.60886	0.0532298	CCNK	cyclin K	Nucleus	kinase	Common_Between_RNAseq_&_Microarray
G11464	Cyp46a1	6	141416875..141443679	26805	4.72765	4.57196	4.5355	4.31157	4.22211	3.99377	4.61171	0.102055	4.17582	0.16388	CYP46A1	cytochrome P450, family 46, subfamily A, polypeptide 1	Cytoplasm	enzyme	Common_Between_RNAseq_&_Microarray
G11465	Eml1	6	141509418..141619631	110214	4.19757	4.1092	3.8008	3.83709	3.7673	3.63833	4.03586	0.208305	3.74757	0.100839	EML1	echinoderm microtubule associated protein like 1	Cytoplasm	other	Common_Between_RNAseq_&_Microarray
G11466	Evl	6	141721470..141760317	38848	7.13906	6.97323	7.07899	6.75047	6.77525	6.69571	7.06376	0.0839578	6.74048	0.0406981	EVL	Enah/Vasp-like	Cytoplasm	other	Common_Between_RNAseq_&_Microarray
G11470	Yy1	6	141872657..141896924	24268	4.43677	4.41899	4.44407	4.23939	4.25457	4.15974	4.43328	0.0129001	4.2179	0.0509385	YY1	YY1 transcription factor	Nucleus	transcription regulator	Common_Between_RNAseq_&_Microarray
G11474	Wars	6	complement(141941104..141972286)	31183	4.95508	4.75409	4.82885	5.83719	5.61324	5.93156	4.846	0.101587	5.794	0.1635	WARS	tryptophanyl-tRNA synthetase	Cytoplasm	enzyme	Common_Between_RNAseq_&_Microarray
G11477	Dlk1	6	142742285..142749166	6882	5.01258	5.39639	4.95251	6.98431	7.22105	7.70725	5.12049	0.240814	7.3042	0.368574	DLK1	delta-like 1 homolog (Drosophila)	Extracellular Space	other	Common_Between_RNAseq_&_Microarray
G11478	ENSRNOG00000041744	6	142824619..142824698	80	4.66076	4.24321	5.02683	4.15853	4.64617	3.78314	4.6436	0.392092	4.19595	0.432731	RGD1566401	similar to GTL2, imprinted maternally expressed untranslated	Other	other	Common_Between_RNAseq_&_Microarray
G1150	Pop4	1	complement(95761043..95769376)	8334	4.90276	4.90495	5.12259	4.98368	5.23563	5.19979	4.97677	0.126293	5.1397	0.136305	POP4	processing of precursor 4, ribonuclease P/MRP subunit (S. cerevisiae)	Nucleus	enzyme	Common_Between_RNAseq_&_Microarray
G11539	Ppp2r5c	6	143982521..144075381	92861	5.81365	5.86839	5.7778	6.02967	5.98402	5.83352	5.81995	0.0456196	5.94907	0.102639	Ppp2r5c	protein phosphatase 2, regulatory subunit B', gamma	Nucleus	other	Common_Between_RNAseq_&_Microarray
G11540	Dync1h1	6	144094996..144159980	64985	6.57259	6.52019	6.41894	6.33217	6.15916	6.18854	6.50391	0.0781036	6.22662	0.0925779	DYNC1H1	dynein, cytoplasmic 1, heavy chain 1	Cytoplasm	peptidase	Common_Between_RNAseq_&_Microarray
G11542	Hsp90aa1	6	complement(144182014..144187540)	5527	9.92527	9.952	9.84787	10.0456	9.7915	9.7307	9.90838	0.054083	9.85595	0.167069	HSP90AA1	heat shock protein 90kDa alpha (cytosolic), class A member 1	Cytoplasm	enzyme	Common_Between_RNAseq_&_Microarray
G11544	Apopt1	6	complement(144205803..144230967)	25165	5.15249	5.17762	5.21441	4.82327	5.12714	5.08609	5.18151	0.0311418	5.01217	0.164876	APOPT1	apoptogenic 1, mitochondrial	Cytoplasm	other	Common_Between_RNAseq_&_Microarray
G11545	Bag5	6	144231051..144234393	3343	5.11076	5.14679	5.12941	5.16523	5.23678	5.18658	5.12899	0.018019	5.1962	0.036734	BAG5	BCL2-associated athanogene 5	Cytoplasm	other	Common_Between_RNAseq_&_Microarray
G11546	Trmt61a	6	complement(144259958..144265948)	5991	3.96266	3.97831	3.79714	4.46284	4.43544	4.44143	3.9127	0.100386	4.44657	0.0144031	TRMT61A	tRNA methyltransferase 61 homolog A (S. cerevisiae)	Other	enzyme	Common_Between_RNAseq_&_Microarray
G11547	Ckb	6	144270887..144273773	2887	9.24819	9.18628	9.24819	9.11991	9.10329	9.09417	9.22756	0.0357443	9.10579	0.0130506	CKB	creatine kinase, brain	Cytoplasm	kinase	Common_Between_RNAseq_&_Microarray
G11548	Mark3	6	complement(144287323..144374797)	87475	5.11679	5.1327	5.3373	5.15673	5.19368	5.18835	5.1956	0.122975	5.17959	0.0199688	MARK3	MAP/microtubule affinity-regulating kinase 3	Cytoplasm	kinase	Common_Between_RNAseq_&_Microarray
G11549	Eif5	6	complement(144405139..144412325)	7187	7.22332	7.34661	7.20751	7.63484	7.51002	7.43302	7.25914	0.0761556	7.52596	0.101848	EIF5	eukaryotic translation initiation factor 5	Cytoplasm	translation regulator	Common_Between_RNAseq_&_Microarray
G11556	Traf3	6	complement(144695911..144803845)	107935	3.31232	3.19202	3.26883	3.12254	3	3	3.25773	0.0609124	3.04085	0.0707461	TRAF3	TNF receptor-associated factor 3	Cytoplasm	enzyme	Common_Between_RNAseq_&_Microarray
G11561	Cinp	6	145109734..145123627	13894	4.92546	4.95369	4.93611	5.51064	5.58571	5.5821	4.93842	0.014257	5.55949	0.0423382	CINP	cyclin-dependent kinase 2 interacting protein	Nucleus	other	Common_Between_RNAseq_&_Microarray
G11567	Klc1	6	145338402..145370499	32098	8.83127	8.7942	8.67882	9.11731	8.91285	8.89411	8.7681	0.0795032	8.97476	0.12381	KLC1	kinesin light chain 1	Cytoplasm	other	Common_Between_RNAseq_&_Microarray
G11569	Zfyve21	6	145388967..145408787	19821	4.94526	5.12652	5.04115	4.60109	4.74119	4.56983	5.03765	0.09068	4.63737	0.091261	ZFYVE21	zinc finger, FYVE domain containing 21	Other	other	Common_Between_RNAseq_&_Microarray
G11580	Tmem179	6	complement(146081901..146092800)	10900	6.81243	6.5675	6.34038	6.70148	6.70377	6.80303	6.57344	0.236081	6.73609	0.0579837	TMEM179	transmembrane protein 179	Other	other	Common_Between_RNAseq_&_Microarray
G11584	Akt1	6	complement(146226687..146243773)	17087	6.32292	6.3194	6.00528	6.20408	5.96139	6.1536	6.21587	0.182379	6.10636	0.128058	AKT1	v-akt murine thymoma viral oncogene homolog 1	Cytoplasm	kinase	Common_Between_RNAseq_&_Microarray
G11596	Brf1	6	complement(146761304..146804485)	43182	5.21149	5.19189	5.30515	5.08312	5.12156	5.14068	5.23618	0.06053	5.11512	0.0293152	BRF1	BRF1, RNA polymerase III transcription initiation factor 90 kDa subunit	Nucleus	transcription regulator	Common_Between_RNAseq_&_Microarray
G11597	Btbd6	6	146782164..146784616	2453	3.61906	3.70289	3.47817	3.56831	3.5044	3.46649	3.60004	0.113563	3.51306	0.0514611	BTBD6	BTB (POZ) domain containing 6	Other	other	Common_Between_RNAseq_&_Microarray
G11598	Pacs2	6	146820376..146881865	61490	4.3285	4.21825	4.03793	4.37966	4.07785	4.22442	4.19489	0.146684	4.22731	0.150922	PACS2	phosphofurin acidic cluster sorting protein 2	Cytoplasm	other	Common_Between_RNAseq_&_Microarray
G11601	Crip2	6	146947874..146952833	4960	5.76367	5.91612	5.82985	5.55765	5.70459	5.74039	5.83655	0.0764438	5.66754	0.0968359	CRIP2	cysteine-rich protein 2	Plasma Membrane	other	Common_Between_RNAseq_&_Microarray
G11602	Crip1	6	146959581..146961385	1805	4.83468	4.7447	4.80123	4.95927	4.9323	5.42907	4.79354	0.0454812	5.10688	0.279349	CRIP1	cysteine-rich protein 1 (intestinal)	Cytoplasm	other	Common_Between_RNAseq_&_Microarray
G11616	Dgcr2	6	complement(147343891..147394304)	50414	5.5812	5.47181	5.30276	5.10594	5.09078	5.00112	5.45192	0.14028	5.06595	0.0566541	DGCR2	DiGeorge syndrome critical region gene 2	Plasma Membrane	other	Common_Between_RNAseq_&_Microarray
G11709	Zfp386	6	152840231..152854884	14654	5.85537	5.66164	5.76977	5.56803	5.4146	5.18913	5.76226	0.0970838	5.39059	0.190587	ZNF519	zinc finger protein 519	Nucleus	other	Common_Between_RNAseq_&_Microarray
G11713	Esyt2	6	153092828..153181968	89141	4.92878	4.87601	4.71592	5.07112	4.8836	4.74604	4.84024	0.110845	4.90025	0.163177	ESYT2	extended synaptotagmin-like protein 2	Other	other	Common_Between_RNAseq_&_Microarray
G11715	Ptprn2	6	153312968..154056676	743709	7.21442	7.32767	7.02139	7.1436	7.04506	6.97323	7.18783	0.154863	7.05396	0.0855327	PTPRN2	protein tyrosine phosphatase, receptor type, N polypeptide 2	Plasma Membrane	phosphatase	Common_Between_RNAseq_&_Microarray
G11717	Rapgef5	6	154462518..154541111	78594	3.25381	3.48971	3.35384	3.58342	3.59063	3.64813	3.36579	0.118403	3.60739	0.0354642	RAPGEF5	Rap guanine nucleotide exchange factor (GEF) 5	Nucleus	other	Common_Between_RNAseq_&_Microarray
G11729	Tmem196	6	156784820..156847093	62274	3	3	3	3.1308	3	3.15771	3	0	3.09617	0.0843648	TMEM196	transmembrane protein 196	Other	other	Common_Between_RNAseq_&_Microarray
G11735	Arl13b	7	complement(1111829..1181765)	69937	3.1991	3.1042	3.33535	3.08306	3.0771	3	3.21288	0.116193	3.05338	0.0463283	ARL13B	ADP-ribosylation factor-like 13B	Extracellular Space	other	Common_Between_RNAseq_&_Microarray
G11737	Pros1	7	1199864..1279990	80127	3	3	3	3	3	3.02042	3	0	3.00681	0.0117894	PROS1	protein S (alpha)	Extracellular Space	other	Common_Between_RNAseq_&_Microarray
G11750	Naca	7	2438021..2450436	12416	5.01078	5.00112	5.20351	4.7088	4.96413	4.95039	5.0718	0.114166	4.87444	0.143615	NACA2	nascent polypeptide-associated complex alpha subunit 2	Other	transcription regulator	Common_Between_RNAseq_&_Microarray
G11751	Ptges3	7	2459082..2476400	17319	7.02139	7.0816	7.18183	7.2078	7.178	7.1705	7.09494	0.0810513	7.18543	0.0197282	PTGES3	prostaglandin E synthase 3 (cytosolic)	Cytoplasm	enzyme	Common_Between_RNAseq_&_Microarray
G11752	Atp5b	7	2484095..2490338	6244	9.84229	9.7888	9.70864	9.77018	9.77018	9.75937	9.77991	0.0672672	9.76658	0.00624101	ATP5B	ATP synthase, H+ transporting, mitochondrial F1 complex, beta polypeptide	Cytoplasm	transporter	Common_Between_RNAseq_&_Microarray
G11755	Gls2	7	2584755..2600728	15974	3.93458	3.91415	4.00368	3.41197	3.59063	3.1092	3.9508	0.0469164	3.3706	0.243366	GLS2	glutaminase 2 (liver, mitochondrial)	Cytoplasm	enzyme	Common_Between_RNAseq_&_Microarray
G11761	Stat2	7	2670243..2685670	15428	3.71391	3.48393	3.61315	3.28889	3.38386	3.36789	3.60366	0.115281	3.34688	0.0508496	STAT2	signal transducer and activator of transcription 2, 113kDa	Nucleus	transcription regulator	Common_Between_RNAseq_&_Microarray
G11763	Pan2	7	2697335..2714080	16746	3.61669	3.498	3.69122	3.17298	3.2386	3.10167	3.60197	0.0974459	3.17108	0.0684894	PAN2	PAN2 poly(A) specific ribonuclease subunit homolog (S. cerevisiae)	Cytoplasm	peptidase	Common_Between_RNAseq_&_Microarray
G11764	Cnpy2	7	2716178..2720781	4604	6.68867	6.75789	6.87581	6.86666	6.80426	7.06753	6.77412	0.0946239	6.91282	0.13757	CNPY2	canopy FGF signaling regulator 2	Plasma Membrane	other	Common_Between_RNAseq_&_Microarray
G11765	Cs	7	2731053..2757519	26467	6.95932	7.00256	6.83073	7.10535	6.82368	6.89473	6.93087	0.0893802	6.94125	0.146481	CS	citrate synthase	Cytoplasm	enzyme	Common_Between_RNAseq_&_Microarray
G11766	Coq10a	7	complement(2759394..2765320)	5927	5.36506	5.34921	5.5331	4.78615	5.08418	4.92049	5.41579	0.1019	4.93027	0.149257	COQ10A	coenzyme Q10 homolog A (S. cerevisiae)	Cytoplasm	other	Common_Between_RNAseq_&_Microarray
G11767	Ankrd52	7	2774352..2788002	13651	3	3	3	3.09578	3	3	3	0	3.03193	0.0552999	ANKRD52	ankyrin repeat domain 52	Nucleus	transcription regulator	Common_Between_RNAseq_&_Microarray
G11769	Nabp2	7	complement(2798471..2804072)	5602	5.79805	5.81134	5.83124	5.73742	5.99627	6.04592	5.81354	0.0167083	5.92654	0.165654	NABP2	nucleic acid binding protein 2	Nucleus	other	Common_Between_RNAseq_&_Microarray
G11770	Rnf41	7	2809468..2831145	21678	5.60452	5.42773	5.51064	5.58511	5.60095	5.68075	5.5143	0.0884509	5.62227	0.0512565	RNF41	ring finger protein 41	Cytoplasm	enzyme	Common_Between_RNAseq_&_Microarray
G11771	Smarcc2	7	2852070..2879092	27023	6.0167	5.94392	5.70694	5.66803	5.44242	5.45465	5.88919	0.161969	5.5217	0.126874	Smarcc2	SWI/SNF related, matrix associated, actin dependent regulator of chromatin, subfamily c, member 2	Nucleus	transcription regulator	Common_Between_RNAseq_&_Microarray
G11777	Rpl41	7	complement(2946560..2947551)	992	8.45636	8.55861	8.58287	8.26102	8.54509	8.42783	8.53261	0.0671437	8.41131	0.142756	RPL41	ribosomal protein L41	Cytoplasm	other	Common_Between_RNAseq_&_Microarray
G11778	Pa2g4	7	complement(2953212..2960679)	7468	5.70085	5.78476	5.73742	5.91349	5.93534	5.94767	5.74101	0.0420691	5.93217	0.0173092	PA2G4	proliferation-associated 2G4, 38kDa	Nucleus	transcription regulator	Common_Between_RNAseq_&_Microarray
G1178	Etfb	1	complement(99549585..99563745)	14161	6.52403	6.17383	6.51728	6.24896	6.3194	6.13453	6.40504	0.200269	6.2343	0.0933038	ETFB	electron-transfer-flavoprotein, beta polypeptide	Cytoplasm	transporter	Common_Between_RNAseq_&_Microarray
G11781	Rps26	7	complement(3025736..3027286)	1551	6.17393	5.94439	6.48131	5.87492	6.041	5.95268	6.19987	0.269398	5.9562	0.0830978	RPS26	ribosomal protein S26	Cytoplasm	other	Common_Between_RNAseq_&_Microarray
G11784	Rab5b	7	complement(3077243..3095997)	18755	6.29866	6.25086	6.13062	6.07028	6.19849	6.01077	6.22671	0.0865816	6.09318	0.0959328	RAB5B	RAB5B, member RAS oncogene family	Cytoplasm	enzyme	Common_Between_RNAseq_&_Microarray
G11787	Dgka	7	complement(3116798..3142227)	25430	3.86707	3.55734	3.69234	3.32316	3.5314	3.28149	3.70558	0.155286	3.37868	0.133884	DGKA	diacylglycerol kinase, alpha 80kDa	Cytoplasm	kinase	Common_Between_RNAseq_&_Microarray
G11792	Ormdl2	7	complement(3214561..3217641)	3081	5.38038	5.47327	5.4396	5.28899	5.42689	5.35134	5.43108	0.0470247	5.35574	0.0690545	ORMDL2	ORM1-like 2 (S. cerevisiae)	Cytoplasm	other	Common_Between_RNAseq_&_Microarray
G11793	Sarnp	7	3217790..3271833	54044	6.24896	6.22081	6.45942	6.12205	6.19061	5.99254	6.30973	0.130396	6.10173	0.10059	SARNP	SAP domain containing ribonucleoprotein	Nucleus	other	Common_Between_RNAseq_&_Microarray
G11794	Gdf11	7	complement(3280685..3286883)	6199	3.48137	3.50502	3.08219	3.4717	3.32892	3.45272	3.35619	0.237587	3.41778	0.0775393	GDF11	growth differentiation factor 11	Extracellular Space	growth factor	Common_Between_RNAseq_&_Microarray
G11795	Cd63	7	3304375..3305798	1424	7.61843	7.49995	7.63404	8.2507	8.3659	8.55861	7.58414	0.0733289	8.39174	0.155572	CD63	CD63 molecule	Plasma Membrane	other	Common_Between_RNAseq_&_Microarray
G11797	Bloc1s1	7	complement(3312814..3316434)	3621	4.57683	4.52738	4.74498	4.61913	4.79033	4.82327	4.6164	0.114067	4.74424	0.109597	BLOC1S1	biogenesis of lysosomal organelles complex-1, subunit 1	Cytoplasm	other	Common_Between_RNAseq_&_Microarray
G1184	Zfp715	1	99693945..99708207	14263	3.82948	3.67715	3.90024	3.715	3.74492	3.38179	3.80229	0.114004	3.61391	0.201571	Zfp715	zinc finger protein 715	Other	other	Common_Between_RNAseq_&_Microarray
G11894	Zfp347	7	complement(10136669..10138411)	1743	3	3	3.46192	4.44673	4.74444	4.7814	3.15397	0.266689	4.65752	0.183483	Zfp932 (includes others)	zinc finger protein 932	Nucleus	other	Common_Between_RNAseq_&_Microarray
G11905	Sirt6	7	11106748..11112173	5426	3.84964	3.83099	3.95151	3.69902	3.69736	3.8111	3.87738	0.0648691	3.73583	0.0651918	SIRT6	sirtuin 6	Nucleus	enzyme	Common_Between_RNAseq_&_Microarray
G11908	Aes	7	complement(11180239..11187085)	6847	8.20284	8.00426	8.10133	8.00928	8.00103	8.13368	8.10281	0.0992985	8.048	0.0743186	AES	amino-terminal enhancer of split	Nucleus	transcription regulator	Common_Between_RNAseq_&_Microarray
G11913	Ncln	7	11248842..11258770	9929	5.48541	5.30442	5.24593	5.44656	5.17742	5.48557	5.34526	0.124853	5.36985	0.167788	NCLN	nicalin	Cytoplasm	peptidase	Common_Between_RNAseq_&_Microarray
G11914	Celf5	7	11262657..11287130	24474	4.9257	4.98595	4.89384	4.90998	4.91835	4.9047	4.93516	0.0467769	4.91101	0.00687823	CELF5	CUGBP, Elav-like family member 5	Other	other	Common_Between_RNAseq_&_Microarray
G11917	Dohh	7	complement(11358019..11362757)	4739	4.76392	4.65791	4.6713	4.57924	4.62031	4.7282	4.69771	0.0577285	4.64258	0.0769361	DOHH	deoxyhypusine hydroxylase/monooxygenase	Cytoplasm	enzyme	Common_Between_RNAseq_&_Microarray
G11918	Fzr1	7	11368581..11380504	11924	5.40866	5.38436	5.22775	5.07605	5.07734	5.05533	5.34026	0.098186	5.06958	0.0123521	Fzr1	fizzy/cell division cycle 20 related 1 (Drosophila)	Nucleus	other	Common_Between_RNAseq_&_Microarray
G11920	Mfsd12	7	complement(11383866..11390540)	6675	4.20345	3.82998	3.5126	3.70619	3.33963	3.51703	3.84868	0.345805	3.52095	0.183308	MFSD12	major facilitator superfamily domain containing 12	Cytoplasm	other	Common_Between_RNAseq_&_Microarray
G11925	PIP5K1C	7	complement(11433956..11461658)	27703	5.16644	5.11368	4.89091	5.20917	5.09269	5.24688	5.05701	0.146247	5.18292	0.0803792	PIP5K1C	phosphatidylinositol-4-phosphate 5-kinase, type I, gamma	Plasma Membrane	kinase	Common_Between_RNAseq_&_Microarray
G11929	Mrpl54	7	11488465..11490985	2521	5.44093	5.3079	5.58421	5.16944	5.36855	5.38763	5.44434	0.138189	5.30854	0.120843	MRPL54	mitochondrial ribosomal protein L54	Cytoplasm	other	Common_Between_RNAseq_&_Microarray
G11932	Atcay	7	11523425..11547188	23764	6.48478	6.51041	6.2213	6.81967	6.61029	6.63575	6.40549	0.160033	6.68857	0.114247	ATCAY	ataxia, cerebellar, Cayman type	Plasma Membrane	other	Common_Between_RNAseq_&_Microarray
G11934	Dapk3	7	complement(11559843..11568211)	8369	4.8462	4.91716	4.87453	4.39724	4.46772	4.47261	4.8793	0.0357173	4.44586	0.0421704	DAPK3	death-associated protein kinase 3	Cytoplasm	kinase	Common_Between_RNAseq_&_Microarray
G11935	Eef2	7	complement(11568907..11574177)	5271	9.49597	9.27425	9.12337	9.28282	9.20756	9.30082	9.29786	0.187419	9.26373	0.0494718	EEF2	eukaryotic translation elongation factor 2	Cytoplasm	translation regulator	Common_Between_RNAseq_&_Microarray
G11937	Zbtb7a	7	complement(11599413..11612150)	12738	3.1545	3.23094	3.12006	3.27557	3.17138	3.31812	3.1685	0.0567515	3.25502	0.075498	ZBTB7A	zinc finger and BTB domain containing 7A	Nucleus	transcription regulator	Common_Between_RNAseq_&_Microarray
G11938	Map2k2	7	complement(11626352..11645697)	19346	6.1536	5.96821	6.04144	5.80542	5.78737	5.82731	6.05442	0.0933774	5.8067	0.019997	MAP2K2	mitogen-activated protein kinase kinase 2	Cytoplasm	kinase	Common_Between_RNAseq_&_Microarray
G11941	Sgta	7	11689394..11705305	15912	6.7784	6.6074	6.43838	6.38499	6.26716	6.39283	6.60806	0.170015	6.34833	0.0704015	SGTA	small glutamine-rich tetratricopeptide repeat (TPR)-containing, alpha	Cytoplasm	other	Common_Between_RNAseq_&_Microarray
G11947	Timm13	7	11844860..11845962	1103	4.81691	4.76764	5.07004	4.59364	4.82148	4.91309	4.88486	0.162246	4.77607	0.164493	TIMM13	translocase of inner mitochondrial membrane 13 homolog (yeast)	Cytoplasm	transporter	Common_Between_RNAseq_&_Microarray
G11950	Lsm7	7	11892677..11895103	2427	5.713	5.64559	5.91731	5.76884	5.9689	5.82286	5.75863	0.141493	5.85353	0.103496	LSM7	LSM7 homolog, U6 small nuclear RNA associated (S. cerevisiae)	Nucleus	other	Common_Between_RNAseq_&_Microarray
G11952	Oaz1	7	complement(11919843..11922302)	2460	7.8722	7.86522	7.77422	6.97115	7.07899	7.21215	7.83721	0.0546683	7.08743	0.120719	OAZ1	ornithine decarboxylase antizyme 1	Cytoplasm	enzyme	Common_Between_RNAseq_&_Microarray
G11956	Sf3a2	7	complement(11945541..11951564)	6024	4.17576	4.08639	4.33814	4.04541	4.2302	4.40749	4.2001	0.127629	4.2277	0.181054	SF3A2	splicing factor 3a, subunit 2, 66kDa	Nucleus	other	Common_Between_RNAseq_&_Microarray
G11957	PLEKHJ1	7	11951787..11954190	2404	3.96541	4.14391	4.02603	3.84011	4.03793	4.02337	4.04512	0.0907684	3.96714	0.110249	PLEKHJ1	pleckstrin homology domain containing, family J member 1	Other	other	Common_Between_RNAseq_&_Microarray
G11959	Ap3d1	7	12006416..12041236	34821	6.40659	6.43263	6.17502	6.47775	6.3146	6.45343	6.33808	0.141808	6.41526	0.088018	AP3D1	adaptor-related protein complex 3, delta 1 subunit	Cytoplasm	transporter	Common_Between_RNAseq_&_Microarray
G11961	Mob3a	7	12046195..12063525	17331	3.64524	3.91128	3.7747	3.84512	3.82546	3.93269	3.77707	0.133036	3.86776	0.0570845	MOB3A	MOB kinase activator 3A	Other	other	Common_Between_RNAseq_&_Microarray
G11964	Btbd2	7	12097176..12110126	12951	5.88472	5.84185	5.48719	5.13843	5.14292	5.15512	5.73792	0.218193	5.14549	0.00863297	BTBD2	BTB (POZ) domain containing 2	Cytoplasm	other	Common_Between_RNAseq_&_Microarray
G11965	Csnk1g2	7	complement(12112483..12130793)	18311	5.45416	5.42268	5.401	5.4351	5.44888	5.51175	5.42594	0.0267298	5.46524	0.0408641	CSNK1G2	casein kinase 1, gamma 2	Cytoplasm	kinase	Common_Between_RNAseq_&_Microarray
G11966	Scamp4	7	complement(12137246..12149666)	12421	4.96691	4.84447	4.87133	5.04094	4.91502	5.19328	4.89424	0.064356	5.04975	0.13934	SCAMP4	secretory carrier membrane protein 4	Cytoplasm	other	Common_Between_RNAseq_&_Microarray
G11967	Abhd17a	7	12160068..12166498	6431	4.96413	5.09014	4.76764	4.9107	4.96993	5.03566	4.94064	0.16253	4.9721	0.0625079	ABHD17A	abhydrolase domain containing 17A	Other	enzyme	Common_Between_RNAseq_&_Microarray
G11968	Klf16	7	12174235..12184049	9815	3.31812	3.4248	3.33535	3.25683	3.27405	3.26959	3.35942	0.057269	3.26683	0.00893698	KLF16	Kruppel-like factor 16	Nucleus	transcription regulator	Common_Between_RNAseq_&_Microarray
G11973	Uqcr11	7	12341264..12345890	4627	7.10556	7.27361	7.17465	6.68937	6.8268	6.74167	7.18461	0.0844705	6.75261	0.0693654	UQCR11	ubiquinol-cytochrome c reductase, complex III subunit XI	Cytoplasm	enzyme	Common_Between_RNAseq_&_Microarray
G11974	MBD3	7	12349402..12356298	6897	5.83403	5.59559	5.70998	5.4146	5.41358	5.50874	5.7132	0.119251	5.44564	0.05465	MBD3	methyl-CpG binding domain protein 3	Nucleus	other	Common_Between_RNAseq_&_Microarray
G11984	Apc2	7	complement(12428263..12444598)	16336	4.67559	4.7732	4.4401	4.39964	4.3285	4.50408	4.62963	0.171239	4.41074	0.0883166	APC2	adenomatosis polyposis coli 2	Cytoplasm	enzyme	Common_Between_RNAseq_&_Microarray
G11985	Rps15	7	complement(12451930..12453368)	1439	8.14273	8.23095	8.17936	7.84314	7.90833	8.01642	8.18435	0.0443198	7.92263	0.0875199	RPS15	ribosomal protein S15	Cytoplasm	other	Common_Between_RNAseq_&_Microarray
G11986	Dazap1	7	complement(12460102..12480849)	20748	5.0081	5.11035	5.36383	5.11347	5.23755	5.10091	5.16076	0.183146	5.15064	0.0755255	DAZAP1	DAZ associated protein 1	Cytoplasm	other	Common_Between_RNAseq_&_Microarray
G11987	Gamt	7	12484550..12487284	2735	4.71565	5.00676	4.87058	4.34983	4.62325	4.55277	4.86433	0.145656	4.50862	0.141958	GAMT	guanidinoacetate N-methyltransferase	Cytoplasm	enzyme	Common_Between_RNAseq_&_Microarray
G11988	Ndufs7	7	complement(12488477..12495748)	7272	6.2804	6.11894	6.22487	5.8157	5.89506	5.9046	6.20807	0.0820282	5.87179	0.0488063	NDUFS7	NADH dehydrogenase (ubiquinone) Fe-S protein 7, 20kDa (NADH-coenzyme Q reductase)	Cytoplasm	enzyme	Common_Between_RNAseq_&_Microarray
G11991	RGD1562114	7	complement(12568305..12570015)	1711	3	3.00971	3.1944	3.473	3.68674	3.99558	3.06804	0.109543	3.71844	0.262729	C19orf24	chromosome 19 open reading frame 24	Other	other	Common_Between_RNAseq_&_Microarray
G11992	Cirbp	7	complement(12571310..12575127)	3818	5.57577	5.62498	5.55765	4.61913	4.79786	4.63867	5.58613	0.0348385	4.68522	0.0980396	CIRBP	cold inducible RNA binding protein	Nucleus	translation regulator	Common_Between_RNAseq_&_Microarray
G11994	Atp5d	7	complement(12596918..12600125)	3208	6.69474	6.78699	6.78234	6.80374	7.01645	7.04269	6.75469	0.0519703	6.9543	0.131041	ATP5D	ATP synthase, H+ transporting, mitochondrial F1 complex, delta subunit	Cytoplasm	transporter	Common_Between_RNAseq_&_Microarray
G11995	Dos	7	12605828..12611153	5326	8.08534	8.09669	7.92342	8.10784	7.97947	8.21273	8.03515	0.0969285	8.10001	0.116831	Dos	downstream of Stk11	Other	other	Common_Between_RNAseq_&_Microarray
G11998	GPX4	7	complement(12686678..12688775)	2098	6.80374	6.69689	6.89588	6.84428	6.93854	6.96644	6.79884	0.0995825	6.91642	0.0640136	GPX4	glutathione peroxidase 4	Cytoplasm	enzyme	Common_Between_RNAseq_&_Microarray
G11999	Polr2e	7	12702978..12706900	3923	6.12578	6.11114	6.05886	5.76977	5.79882	5.86332	6.09859	0.0351795	5.81064	0.0478805	POLR2E	polymerase (RNA) II (DNA directed) polypeptide E, 25kDa	Nucleus	enzyme	Common_Between_RNAseq_&_Microarray
G12000	Hmha1	7	complement(12711159..12910971)	199813	4.80329	4.76445	4.93183	4.48845	4.54479	4.48749	4.83319	0.0876033	4.50691	0.0328104	HMHA1	histocompatibility (minor) HA-1	Cytoplasm	transporter	Common_Between_RNAseq_&_Microarray
G12001	Wdr18	7	complement(12731050..12738845)	7796	5.34851	5.28788	5.22602	4.88967	4.8064	4.93611	5.28747	0.0612442	4.87739	0.0657199	WDR18	WD repeat domain 18	Nucleus	other	Common_Between_RNAseq_&_Microarray
G12005	Med16	7	12789464..12801962	12499	4.5993	4.40136	4.1279	3.71281	3.66582	3.715	4.37619	0.236705	3.69788	0.0277808	MED16	mediator complex subunit 16	Nucleus	transcription regulator	Common_Between_RNAseq_&_Microarray
G12009	Lppr3	7	12822277..12833539	11263	5.14292	4.92995	5.13884	4.00952	4.19206	3.68056	5.07057	0.121801	3.96071	0.259222	LPPR3	lipid phosphate phosphatase-related protein type 3	Other	phosphatase	Common_Between_RNAseq_&_Microarray
G12011	Ptbp1	7	complement(12833688..12843440)	9753	4.09573	4.08083	4.24889	4.3727	4.10249	4.40033	4.14182	0.0930268	4.29184	0.16456	PTBP1	polypyrimidine tract binding protein 1	Nucleus	enzyme	Common_Between_RNAseq_&_Microarray
G12013	Palm	7	complement(12877762..12963915)	86154	6.07028	5.92695	5.81686	5.20468	5.32169	5.33177	5.93803	0.127073	5.28605	0.0706434	PALM	paralemmin	Plasma Membrane	other	Common_Between_RNAseq_&_Microarray
G12014	Abca7	7	complement(12912237..12930983)	18747	3.70013	3.68507	3.72049	4.30686	4.06278	4.33743	3.7019	0.0177737	4.23569	0.150521	ABCA7	ATP-binding cassette, sub-family A (ABC1), member 7	Plasma Membrane	transporter	Common_Between_RNAseq_&_Microarray
G12016	Mbrl	7	complement(12940961..12947623)	6663	5.65435	5.48719	5.41848	5.68664	5.4838	5.6932	5.52	0.121311	5.62122	0.119049	TMEM259	transmembrane protein 259	Other	other	Common_Between_RNAseq_&_Microarray
G12020	Rnf126	7	12991016..12998304	7289	4.50694	4.3692	4.37513	4.29884	4.29442	4.42338	4.41709	0.0778695	4.33888	0.0732088	RNF126	ring finger protein 126	Other	other	Common_Between_RNAseq_&_Microarray
G12023	Hcn2	7	complement(13021934..13040277)	18344	4.08682	4.22366	4.00773	4.20658	4.05543	4.28704	4.10607	0.109246	4.18302	0.117588	HCN2	hyperpolarization activated cyclic nucleotide-gated potassium channel 2	Plasma Membrane	ion channel	Common_Between_RNAseq_&_Microarray
G12024	Bsg	7	complement(13044573..13051789)	7217	8.70371	8.64926	8.72525	8.65616	8.81446	8.75975	8.69274	0.0391631	8.74346	0.0803962	BSG	basigin (Ok blood group)	Plasma Membrane	transporter	Common_Between_RNAseq_&_Microarray
G12026	Cdc34	7	complement(13068994..13074382)	5389	4.59185	4.63635	4.70548	4.99907	5.035	5.14598	4.64456	0.0572602	5.06002	0.0765817	CDC34	cell division cycle 34	Nucleus	enzyme	Common_Between_RNAseq_&_Microarray
G12027	Tpgs1	7	complement(13080966..13086888)	5923	4.42405	4.42338	4.55797	4.19679	4.24434	4.34843	4.46846	0.077514	4.26319	0.0775568	TPGS1	tubulin polyglutamylase complex subunit 1	Cytoplasm	other	Common_Between_RNAseq_&_Microarray
G12034	Mier2	7	13203327..13219032	15706	3.58222	3.42008	3.52394	3.61789	3.60846	3.74865	3.50874	0.0821286	3.65833	0.0783602	MIER2	mesoderm induction early response 1, family member 2	Extracellular Space	other	Common_Between_RNAseq_&_Microarray
G12035	Ppap2c	7	13225606..13233682	8077	3.65843	3.53826	3.71004	4.05066	4.05848	4.18175	3.63557	0.0881426	4.09696	0.0735326	PPAP2C	phosphatidic acid phosphatase type 2C	Plasma Membrane	phosphatase	Common_Between_RNAseq_&_Microarray
G12036	Giot1	7	complement(13266211..13267989)	1779	3	3	3	4.12502	4.02294	4.63169	3	0	4.25988	0.326014	Zfp932 (includes others)	zinc finger protein 932	Nucleus	other	Common_Between_RNAseq_&_Microarray
G12055	Ilvbl	7	complement(14201069..14211122)	10054	3.41401	3.21702	3.37139	3.49547	3.41197	3.46649	3.33414	0.103645	3.45797	0.0423947	ILVBL	ilvB (bacterial acetolactate synthase)-like	Cytoplasm	enzyme	Common_Between_RNAseq_&_Microarray
G12062	Brd4	7	complement(14378187..14457537)	79351	4.09318	4.04849	4.02649	4.05848	4.0019	4.07572	4.05605	0.0339856	4.04537	0.0386194	BRD4	bromodomain containing 4	Nucleus	kinase	Common_Between_RNAseq_&_Microarray
G12063	Akap8	7	complement(14477686..14493949)	16264	5.52167	5.44359	5.55029	4.99862	5.05511	4.87453	5.50518	0.0552282	4.97609	0.092374	AKAP8	A kinase (PRKA) anchor protein 8	Nucleus	other	Common_Between_RNAseq_&_Microarray
G12064	Akap8l	7	complement(14494266..14523993)	29728	6.21704	5.95896	6.28956	5.65248	5.60318	5.48541	6.15518	0.173762	5.58036	0.0858419	AKAP8L	A kinase (PRKA) anchor protein 8-like	Nucleus	other	Common_Between_RNAseq_&_Microarray
G12092	RGD1560687	7	15550505..15551413	909	4.87601	4.69495	4.6453	4.88286	5.06681	5.25352	4.73875	0.121433	5.06773	0.18533	FTL	ferritin, light polypeptide	Cytoplasm	enzyme	Common_Between_RNAseq_&_Microarray
G12100	Zfp955a	7	15957414..15961350	3937	3.61022	3.79559	3.64984	3.62141	3.71827	3.51451	3.68522	0.097619	3.61807	0.101923	Zfp955a/Zfp955b	zinc finger protein 955B	Other	other	Common_Between_RNAseq_&_Microarray
G12133	ENSRNOG00000008857	7	18586778..18603292	16515	3.65614	3.48716	3.60669	3.48779	3.41807	3.54071	3.58333	0.0868781	3.48219	0.0615148	ADAMTS10	ADAM metallopeptidase with thrombospondin type 1 motif, 10	Extracellular Space	peptidase	Common_Between_RNAseq_&_Microarray
G12137	Hnrnpm	7	complement(18693856..18731848)	37993	5.7241	5.71603	5.59962	5.50684	5.33925	5.33978	5.67992	0.0696596	5.39529	0.0966029	HNRNPM	heterogeneous nuclear ribonucleoprotein M	Nucleus	other	Common_Between_RNAseq_&_Microarray
G12138	March2	7	complement(18736909..18754963)	18055	5.16944	5.04727	5.03391	4.91525	4.96136	4.91525	5.08354	0.0746906	4.93062	0.0266166	MARCH2	membrane-associated ring finger (C3HC4) 2, E3 ubiquitin protein ligase	Cytoplasm	enzyme	Common_Between_RNAseq_&_Microarray
G12139	Rab11b	7	complement(18776594..18789732)	13139	7.22105	7.28883	7.10535	6.70529	6.72342	6.66839	7.20508	0.0927797	6.69903	0.0280443	RAB11B	RAB11B, member RAS oncogene family	Cytoplasm	enzyme	Common_Between_RNAseq_&_Microarray
G12140	Angptl4	7	complement(18805416..18811643)	6228	4.34384	3.85116	3.99198	3.81212	4.34027	3.92749	4.06232	0.253763	4.02663	0.277677	ANGPTL4	angiopoietin-like 4	Extracellular Space	other	Common_Between_RNAseq_&_Microarray
G12141	Kank3	7	18846292..18859539	13248	3.92515	3.76304	3.92372	3.67547	3.80695	3.80904	3.87063	0.0931865	3.76382	0.0765214	KANK3	KN motif and ankyrin repeat domains 3	Cytoplasm	other	Common_Between_RNAseq_&_Microarray
G12142	Rps28	7	complement(18859671..18861040)	1370	7.25951	7.22769	7.15036	6.87355	6.9945	7.22448	7.21252	0.0561314	7.03084	0.178268	Rps28	ribosomal protein S28	Cytoplasm	other	Common_Between_RNAseq_&_Microarray
G12143	Ndufa7	7	18861110..18873924	12815	6.1151	6.03936	6.14476	6.00484	6.12639	6.16068	6.09974	0.0543536	6.0973	0.0818932	Ndufa7	NADH dehydrogenase (ubiquinone) 1 alpha subcomplex, 7	Cytoplasm	other	Common_Between_RNAseq_&_Microarray
G12144	Cd320	7	18878075..18883844	5770	5.87504	5.86901	5.82324	5.8525	5.92386	5.89797	5.85576	0.0283277	5.89144	0.0361265	CD320	CD320 molecule	Plasma Membrane	other	Common_Between_RNAseq_&_Microarray
G12157	Timp3	7	complement(23694454..23744372)	49919	3.62141	3.8008	3	3.52207	3.07365	3.81777	3.47407	0.420241	3.47116	0.374666	TIMP3	TIMP metallopeptidase inhibitor 3	Extracellular Space	other	Common_Between_RNAseq_&_Microarray
G12158	Fbxo7	7	complement(23964802..23993030)	28229	5.12032	5.14354	5.14271	5.23142	5.30533	5.41137	5.13552	0.0131719	5.31604	0.0904546	FBXO7	F-box protein 7	Cytoplasm	enzyme	Common_Between_RNAseq_&_Microarray
G12160	Rtcb	7	24063301..24082716	19416	6.11343	6.14078	6.02967	6.06533	6.04494	6.04188	6.09463	0.05789	6.05072	0.0127472	RTCB	RNA 2',3'-cyclic phosphate and 5'-OH ligase	Cytoplasm	enzyme	Common_Between_RNAseq_&_Microarray
G12165	Btbd11	7	complement(24194086..24465369)	271284	3.34106	3.39354	3.2977	3.79714	3.49547	3.56587	3.3441	0.0479959	3.61949	0.157821	Btbd11	BTB (POZ) domain containing 11	Other	other	Common_Between_RNAseq_&_Microarray
G12167	Cry1	7	24683890..24784328	100439	3.09578	3.17617	3.2386	3.40516	3.34677	3.30284	3.17019	0.0715992	3.35159	0.0513306	CRY1	cryptochrome circadian clock 1	Nucleus	enzyme	Common_Between_RNAseq_&_Microarray
G12170	RGD1563325	7	complement(24797541..24817759)	20219	7.19546	7.1436	7.13439	7.85016	7.66348	7.57941	7.15782	0.0329252	7.69768	0.138581	C12orf23	chromosome 12 open reading frame 23	Other	other	Common_Between_RNAseq_&_Microarray
G12172	Tcp11l2	7	complement(25004999..25031722)	26724	3.918	3.72922	3.95335	3.67998	3.60846	3.60903	3.86686	0.120501	3.63249	0.0411287	TCP11L2	t-complex 11, testis-specific-like 2	Other	other	Common_Between_RNAseq_&_Microarray
G12173	Ckap4	7	25084905..25093002	8098	4.20972	4.39104	4.47783	5.47278	5.03566	5.16723	4.35953	0.136806	5.22523	0.224257	CKAP4	cytoskeleton-associated protein 4	Cytoplasm	other	Common_Between_RNAseq_&_Microarray
G12180	Appl2	7	26387152..26436562	49411	4.56254	4.04628	4.16174	4.40272	4.2737	4.32813	4.25685	0.270952	4.33485	0.0647748	APPL2	adaptor protein, phosphotyrosine interaction, PH domain and leucine zipper containing 2	Cytoplasm	other	Common_Between_RNAseq_&_Microarray
G12181	RGD1309995	7	complement(26439714..26491588)	51875	4.14188	4.10585	4.19915	4.06322	4.01717	3.9737	4.14896	0.0470499	4.01803	0.0447661	KIAA1033	KIAA1033	Cytoplasm	other	Common_Between_RNAseq_&_Microarray
G12183	Aldh1l2	7	26506321..26555206	48886	3	3	3	3.79201	3.84915	4.26322	3	0	3.96813	0.257148	ALDH1L2	aldehyde dehydrogenase 1 family, member L2	Cytoplasm	enzyme	Common_Between_RNAseq_&_Microarray
G12185	RGD1563365	7	complement(26602287..26607557)	5271	4.36429	4.43344	4.20933	4.65962	4.78298	4.91954	4.33569	0.114758	4.78738	0.130018	C12orf45	chromosome 12 open reading frame 45	Other	other	Common_Between_RNAseq_&_Microarray
G12186	Slc41a2	7	26651682..26734269	82588	3.77208	3.65214	3.84815	4.86813	4.80355	4.86363	3.75746	0.0988201	4.8451	0.0360567	SLC41A2	solute carrier family 41 (magnesium transporter), member 2	Plasma Membrane	transporter	Common_Between_RNAseq_&_Microarray
G12188	Txnrd1	7	complement(27065820..27104095)	38276	5.52073	5.5472	5.40934	5.90183	5.77386	5.82324	5.49243	0.0731578	5.83298	0.0645398	TXNRD1	thioredoxin reductase 1	Cytoplasm	enzyme	Common_Between_RNAseq_&_Microarray
G12189	Nfyb	7	27200204..27216014	15811	3.96033	3.99963	3.97876	3.65957	3.76145	3.58101	3.97957	0.0196639	3.66734	0.0904716	NFYB	nuclear transcription factor Y, beta	Nucleus	transcription regulator	Common_Between_RNAseq_&_Microarray
G12190	Hcfc2	7	complement(27226472..27255036)	28565	3.76891	3.82596	3.8111	3.97462	3.93269	3.94684	3.80199	0.0295984	3.95138	0.0213321	HCFC2	host cell factor C2	Nucleus	transcription regulator	Common_Between_RNAseq_&_Microarray
G12192	Tdg	7	complement(27313358..27333042)	19685	3.64642	3.70508	3.79714	3.78992	3.58222	3.70289	3.71621	0.075975	3.69168	0.104306	TDG	thymine-DNA glycosylase	Nucleus	enzyme	Common_Between_RNAseq_&_Microarray
G12194	Hsp90b1	7	complement(27345730..27359757)	14028	9.02266	9.09417	9.13254	9.09417	9.10841	8.88227	9.08312	0.0557664	9.02828	0.126655	HSP90B1	heat shock protein 90kDa beta (Grp94), member 1	Cytoplasm	other	Common_Between_RNAseq_&_Microarray
G12209	Nup37	7	28825302..28853301	28000	3.52332	3.47623	3.66413	3.39077	3.60078	3.40516	3.55456	0.0977672	3.46557	0.117317	NUP37	nucleoporin 37kDa	Nucleus	transporter	Common_Between_RNAseq_&_Microarray
G12210	Ccdc53	7	28872399..28917928	45530	4.3449	4.38932	4.37478	4.18494	4.4401	4.27219	4.36967	0.022648	4.29908	0.129688	CCDC53	coiled-coil domain containing 53	Cytoplasm	other	Common_Between_RNAseq_&_Microarray
G12213	Gnptab	7	29063508..29128693	65186	3.37415	3.57801	3.29551	3.54813	3.44744	3.50883	3.41589	0.145801	3.50147	0.050747	GNPTAB	N-acetylglucosamine-1-phosphate transferase, alpha and beta subunits	Other	enzyme	Common_Between_RNAseq_&_Microarray
G12215	Chpt1	7	complement(29150843..29177859)	27017	4.16254	4.11755	4.05976	3.89927	3.88472	3.75823	4.11328	0.0515206	3.84741	0.0775699	CHPT1	choline phosphotransferase 1	Cytoplasm	enzyme	Common_Between_RNAseq_&_Microarray
G12220	Arl1	7	29384709..29396455	11747	6.22381	6.35974	6.31098	6.3875	6.53044	6.49537	6.29818	0.0688654	6.4711	0.0744977	ARL1	ADP-ribosylation factor-like 1	Cytoplasm	enzyme	Common_Between_RNAseq_&_Microarray
G12228	Scyl2	7	complement(30387991..30441330)	53340	3.99693	4.17855	4.14473	4.35585	4.27631	4.31157	4.10674	0.096591	4.31458	0.0398566	SCYL2	SCY1-like 2 (S. cerevisiae)	Cytoplasm	other	Common_Between_RNAseq_&_Microarray
G12229	Actr6	7	complement(30474273..30494826)	20554	5.04749	4.97428	5.21228	4.9745	5.10028	5.02062	5.07801	0.121901	5.0318	0.06363	ACTR6	ARP6 actin-related protein 6 homolog (yeast)	Other	transporter	Common_Between_RNAseq_&_Microarray
G12230	Uhrf1bp1l	7	30505665..30553762	48098	3.90744	3.87886	3.8774	4.26435	4.23977	4.2636	3.8879	0.0169344	4.2559	0.0139797	UHRF1BP1L	UHRF1 binding protein 1-like	Other	other	Common_Between_RNAseq_&_Microarray
G12231	Anks1b	7	30922186..31772758	850573	3	3.04854	3.13571	3.25304	3.12088	3.18486	3.06141	0.0687629	3.18626	0.0660932	Anks1b	ankyrin repeat and sterile alpha motif domain containing 1B	Other	other	Common_Between_RNAseq_&_Microarray
G12234	Ikbip	7	31873293..31891984	18692	4.29	4.21554	4.54479	4.70631	4.82604	4.85174	4.35011	0.17266	4.7947	0.0776176	IKBIP	IKBKB interacting protein	Cytoplasm	other	Common_Between_RNAseq_&_Microarray
G12235	Slc25a3	7	complement(31904034..31911476)	7443	8.3998	8.53309	8.45973	8.45636	8.57411	8.55409	8.46421	0.0667598	8.52819	0.0630048	SLC25A3	solute carrier family 25 (mitochondrial carrier; phosphate carrier), member 3	Cytoplasm	transporter	Common_Between_RNAseq_&_Microarray
G12248	Cdk17	7	34066669..34144779	78111	5.00112	5.10322	5.06465	5.09078	5.11679	5.00676	5.05633	0.0515599	5.07145	0.0575063	CDK17	cyclin-dependent kinase 17	Cytoplasm	kinase	Common_Between_RNAseq_&_Microarray
G12249	Elk3	7	complement(34151383..34186857)	35475	3.09832	3.1545	3.15205	3.62843	3.64984	3.91128	3.13496	0.0317492	3.72985	0.157486	ELK3	ELK3, ETS-domain protein (SRF accessory protein 2)	Nucleus	transcription regulator	Common_Between_RNAseq_&_Microarray
G12250	Lta4h	7	34353506..34385290	31785	4.35585	4.46805	4.46575	4.31844	4.4227	4.41531	4.42988	0.0641224	4.38548	0.05818	LTA4H	leukotriene A4 hydrolase	Cytoplasm	enzyme	Common_Between_RNAseq_&_Microarray
G12255	Snrpf	7	complement(34543253..34549956)	6704	4.76949	4.80406	5.221	4.70244	4.93088	4.72411	4.93152	0.251296	4.78581	0.126101	SNRPF	small nuclear ribonucleoprotein polypeptide F	Nucleus	other	Common_Between_RNAseq_&_Microarray
G12258	Metap2	7	complement(34821204..34853497)	32294	6.09814	6.22188	6.18963	6.17512	6.18854	6.17153	6.16988	0.0641896	6.1784	0.00896627	METAP2	methionyl aminopeptidase 2	Cytoplasm	peptidase	Common_Between_RNAseq_&_Microarray
G12260	Vezt	7	complement(34946146..35009764)	63619	5.32926	5.36383	5.42387	5.83238	5.8431	5.82985	5.37232	0.0478712	5.83511	0.00703539	VEZT	vezatin, adherens junctions transmembrane protein	Plasma Membrane	other	Common_Between_RNAseq_&_Microarray
G12263	Ndufa12	7	35193809..35229886	36078	6.72642	6.79934	6.903	6.35403	6.84535	6.78096	6.80959	0.0887336	6.66011	0.267027	NDUFA12	NADH dehydrogenase (ubiquinone) 1 alpha subcomplex, 12	Cytoplasm	enzyme	Common_Between_RNAseq_&_Microarray
G12265	Tmcc3	7	35536671..35608377	71707	3.05028	3.29037	3.13325	3.29404	3.21312	3.1999	3.15797	0.121936	3.23568	0.050965	TMCC3	transmembrane and coiled-coil domain family 3	Other	other	Common_Between_RNAseq_&_Microarray
G12267	Ccdc41	7	35838379..35911635	73257	6.10129	6.25134	6.3954	6.21111	6.17383	5.95745	6.24934	0.147064	6.11413	0.136962	CCDC41	coiled-coil domain containing 41	Extracellular Space	other	Common_Between_RNAseq_&_Microarray
G12268	Plxnc1	7	complement(35914416..36063727)	149312	4.99027	5.21383	4.65563	4.75089	4.52205	4.41124	4.95324	0.280935	4.5614	0.17321	PLXNC1	plexin C1	Plasma Membrane	transmembrane receptor	Common_Between_RNAseq_&_Microarray
G12273	Mrpl42	7	complement(36638838..36661936)	23099	4.59246	4.62588	4.95369	4.88943	4.93183	4.76524	4.72401	0.199609	4.86216	0.0865757	MRPL42	mitochondrial ribosomal protein L42	Cytoplasm	other	Common_Between_RNAseq_&_Microarray
G12274	Nudt4	7	complement(36695609..36711834)	16226	4.08511	4.06452	4.0216	4.30541	4.50977	4.45825	4.05708	0.0324026	4.42448	0.106284	NUDT4	nudix (nucleoside diphosphate linked moiety X)-type motif 4	Cytoplasm	phosphatase	Common_Between_RNAseq_&_Microarray
G12280	Btg1	7	37858321..37860578	2258	4.88238	4.78615	5.0081	4.80614	5.22216	5.01078	4.89221	0.111303	5.01303	0.20802	BTG1	B-cell translocation gene 1, anti-proliferative	Nucleus	transcription regulator	Common_Between_RNAseq_&_Microarray
G12284	Dcn	7	38783714..38823738	40025	3.58401	3.48137	3.08985	3.15043	3.17377	3.4147	3.38508	0.260773	3.2463	0.146305	DCN	decorin	Extracellular Space	other	Common_Between_RNAseq_&_Microarray
G12289	Tmtc3	7	complement(40209728..40256099)	46372	3	3	3	3.11338	3.15853	3.1349	3	0	3.1356	0.0225816	TMTC3	transmembrane and tetratricopeptide repeat containing 3	Other	other	Common_Between_RNAseq_&_Microarray
G12295	Atp2b1	7	41154017..41259749	105733	3.85718	3.86017	3.74385	4.2451	4.14146	4.24661	3.8204	0.0663142	4.21106	0.060278	ATP2B1	ATPase, Ca++ transporting, plasma membrane 1	Plasma Membrane	transporter	Common_Between_RNAseq_&_Microarray
G12297	Dusp6	7	41506397..41510626	4230	3	3	3	3.39627	3.22862	3.53889	3	0	3.38793	0.155302	DUSP6	dual specificity phosphatase 6	Cytoplasm	phosphatase	Common_Between_RNAseq_&_Microarray
G12298	Kitlg	7	42337401..42383921	46521	3	3.02749	3	3.27033	3.04333	3.25304	3.00916	0.0158697	3.1889	0.126366	KITLG	KIT ligand	Extracellular Space	growth factor	Common_Between_RNAseq_&_Microarray
G12307	Slc6a15	7	45349000..45402668	53669	5.71383	5.81737	5.66718	5.97922	5.74927	5.86356	5.73279	0.0768678	5.86402	0.114979	SLC6A15	solute carrier family 6 (neutral amino acid transporter), member 15	Plasma Membrane	transporter	Common_Between_RNAseq_&_Microarray
G1231	Fv1	1	101289512..101291836	2325	5.88984	5.83238	5.80697	5.53434	5.644	5.62483	5.84306	0.0424555	5.60106	0.0585672	2410002F23Rik	RIKEN cDNA 2410002F23 gene	Other	other	Common_Between_RNAseq_&_Microarray
G12323	Ppp1r12a	7	complement(51419607..51527799)	108193	3.84161	3.90601	3.87493	4.31699	4.09192	4.13326	3.87418	0.0322022	4.18073	0.119805	PPP1R12A	protein phosphatase 1, regulatory subunit 12A	Cytoplasm	phosphatase	Common_Between_RNAseq_&_Microarray
G12329	Csrp2	7	53641861..53660495	18635	5.71493	5.66846	5.94392	5.81134	6.07969	5.52904	5.77577	0.147466	5.80669	0.275356	CSRP2	cysteine and glycine-rich protein 2	Nucleus	other	Common_Between_RNAseq_&_Microarray
G12335	Nap1l1	7	54238052..54261360	23309	6.903	6.82362	6.79292	6.90166	6.79064	6.74967	6.83985	0.0568055	6.81399	0.0786423	NAP1L1	nucleosome assembly protein 1-like 1	Nucleus	other	Common_Between_RNAseq_&_Microarray
G1234	Shank1	1	101362263..101409488	47226	3.71391	3.77524	3.67034	3.70235	3.5126	3.55734	3.71983	0.0527016	3.59076	0.0991891	SHANK1	SH3 and multiple ankyrin repeat domains 1	Cytoplasm	other	Common_Between_RNAseq_&_Microarray
G12343	Kcnc2	7	54999433..55177445	178013	4.87968	4.89721	4.97726	5.17702	5.06638	5.10322	4.91805	0.052022	5.11554	0.0563419	KCNC2	potassium voltage-gated channel, Shaw-related subfamily, member 2	Plasma Membrane	ion channel	Common_Between_RNAseq_&_Microarray
G12344	Atxn7l3b	7	complement(55624344..55624637)	294	4.42673	4.851	3.90889	4.64155	4.15732	4.41631	4.39554	0.471829	4.40506	0.24231	ATXN7L3B	ataxin 7-like 3B	Other	other	Common_Between_RNAseq_&_Microarray
G12351	Tbc1d15	7	complement(58174019..58228638)	54620	5.04792	5.10594	5.08716	5.30497	5.18874	5.1228	5.08034	0.029608	5.2055	0.092233	TBC1D15	TBC1 domain family, member 15	Cytoplasm	other	Common_Between_RNAseq_&_Microarray
G12352	Rab21	7	complement(58270894..58295672)	24779	5.77951	5.84549	5.84787	6.01178	5.96821	6.00484	5.82429	0.038795	5.99494	0.0234117	RAB21	RAB21, member RAS oncogene family	Cytoplasm	enzyme	Common_Between_RNAseq_&_Microarray
G12353	Tmem19	7	complement(58325486..58352039)	26554	4.72194	4.76022	4.74875	4.79502	4.88748	4.93658	4.74363	0.0196444	4.87302	0.0718779	TMEM19	transmembrane protein 19	Other	other	Common_Between_RNAseq_&_Microarray
G12355	Zfc3h1	7	58375094..58436158	61065	4.06105	4.12667	4.28297	4.37687	4.35585	4.29847	4.1569	0.114006	4.34373	0.0405828	ZFC3H1	zinc finger, C3H1-type containing	Other	other	Common_Between_RNAseq_&_Microarray
G1236	Syt3	1	101459652..101473304	13653	4.89554	4.73822	4.71264	4.57106	4.67899	4.71731	4.78213	0.0990419	4.65579	0.0758344	SYT3	synaptotagmin III	Cytoplasm	transporter	Common_Between_RNAseq_&_Microarray
G12360	Ptprr	7	59041711..59335373	293663	5.52356	5.74039	5.52732	5.72887	5.65978	5.79181	5.59709	0.124114	5.72682	0.0660388	PTPRR	protein tyrosine phosphatase, receptor type, R	Plasma Membrane	phosphatase	Common_Between_RNAseq_&_Microarray
G12363	Kcnmb4	7	complement(59472015..59526626)	54612	7.57941	7.63582	7.55022	6.71142	6.80374	6.50207	7.58848	0.0435132	6.67241	0.154572	KCNMB4	potassium large conductance calcium-activated channel, subfamily M, beta member 4	Plasma Membrane	ion channel	Common_Between_RNAseq_&_Microarray
G12364	Cnot2	7	complement(59542042..59598859)	56818	5.07133	5.01704	5.06982	5.04966	5.0442	4.78955	5.05273	0.0309179	4.96114	0.148626	CNOT2	CCR4-NOT transcription complex, subunit 2	Nucleus	transcription regulator	Common_Between_RNAseq_&_Microarray
G12366	Rpl12	7	complement(59772308..59773033)	726	3	3	3.71774	3	3.15043	3	3.23925	0.414386	3.05014	0.0868496	RPL12	ribosomal protein L12	Cytoplasm	other	Common_Between_RNAseq_&_Microarray
G1237	Lrrc4b	1	101516007..101533767	17761	5.80993	5.72151	5.45711	5.22428	5.03213	5.16462	5.66285	0.183576	5.14034	0.0983482	LRRC4B	leucine rich repeat containing 4B	Other	other	Common_Between_RNAseq_&_Microarray
G12374	Cct2	7	complement(60110076..60122818)	12743	7.28155	7.36498	7.35875	7.25372	7.23427	7.2465	7.3351	0.0464734	7.24483	0.00983286	CCT2	chaperonin containing TCP1, subunit 2 (beta)	Cytoplasm	kinase	Common_Between_RNAseq_&_Microarray
G12375	Frs2	7	complement(60128597..60210278)	81682	3.01683	3.18408	3.11505	3.23708	3.24013	3.13325	3.10532	0.08405	3.20349	0.0608437	FRS2	fibroblast growth factor receptor substrate 2	Plasma Membrane	other	Common_Between_RNAseq_&_Microarray
G12376	Yeats4	7	complement(60289460..60296600)	7141	5.10028	5.06031	5.31644	4.95601	5.221	5.19189	5.15901	0.137797	5.12297	0.145324	YEATS4	YEATS domain containing 4	Nucleus	transcription regulator	Common_Between_RNAseq_&_Microarray
G12379	Lyz2	7	complement(60337951..60343246)	5296	3.53267	3.70783	3.99107	3.77208	3.95335	3.87345	3.74386	0.231314	3.86629	0.090849	Lyz1/Lyz2	lysozyme 2	Cytoplasm	enzyme	Common_Between_RNAseq_&_Microarray
G12380	Cpsf6	7	complement(60387688..60418950)	31263	4.32168	4.48845	4.46903	4.58588	4.45166	4.31916	4.42639	0.0911963	4.45223	0.133359	CPSF6	cleavage and polyadenylation specific factor 6, 68kDa	Nucleus	other	Common_Between_RNAseq_&_Microarray
G12382	Mdm2	7	complement(60719029..60743291)	24263	4.11087	4.2852	4.33277	4.54479	4.61913	4.52614	4.24295	0.116831	4.56335	0.0491949	MDM2	MDM2 oncogene, E3 ubiquitin protein ligase	Nucleus	transcription regulator	Common_Between_RNAseq_&_Microarray
G12383	Slc35e3	7	complement(60765042..60778112)	13071	4.99027	5.07133	4.96067	5.28715	5.33141	5.34209	5.00742	0.0572917	5.32022	0.0291331	SLC35E3	solute carrier family 35, member E3	Other	other	Common_Between_RNAseq_&_Microarray
G12384	Nup107	7	complement(60781692..60825205)	43514	3.35315	3.23554	3.23016	3.2636	3.28889	3.19283	3.27295	0.0695042	3.24844	0.0497944	NUP107	nucleoporin 107kDa	Nucleus	transporter	Common_Between_RNAseq_&_Microarray
G12385	Rap1b	7	complement(60851045..60860980)	9936	5.86839	5.99457	5.93499	6.54032	6.55321	6.62971	5.93265	0.0631242	6.57441	0.0483208	RAP1B	RAP1B, member of RAS oncogene family	Cytoplasm	enzyme	Common_Between_RNAseq_&_Microarray
G1239	Josd2	1	101539030..101542738	3709	4.43611	4.44473	4.4227	4.28223	4.41865	4.55553	4.43451	0.0111021	4.4188	0.136648	JOSD2	Josephin domain containing 2	Other	enzyme	Common_Between_RNAseq_&_Microarray
G12391	Dyrk2	7	complement(61776788..61789208)	12421	3	3	3	3	3.11505	3.08049	3	0	3.06518	0.0590327	DYRK2	dual-specificity tyrosine-(Y)-phosphorylation regulated kinase 2	Cytoplasm	kinase	Common_Between_RNAseq_&_Microarray
G12392	Cand1	7	complement(62113404..62151495)	38092	5.20917	5.26276	5.08951	5.70321	5.49697	5.49457	5.18715	0.0887011	5.56491	0.119773	CAND1	cullin-associated and neddylation-dissociated 1	Cytoplasm	transcription regulator	Common_Between_RNAseq_&_Microarray
G12398	Lemd3	7	complement(62979066..63028458)	49393	3.08646	3.1999	3.08476	3.49993	3.34248	3.44016	3.1237	0.0659906	3.42752	0.0794797	LEMD3	LEM domain containing 3	Nucleus	other	Common_Between_RNAseq_&_Microarray
G1240	Emc10	1	complement(101560506..101566824)	6319	6.07306	6.17303	6.00169	6.05723	6.1206	6.25767	6.08259	0.0860669	6.14517	0.102452	EMC10	ER membrane protein complex subunit 10	Other	other	Common_Between_RNAseq_&_Microarray
G12401	Parvb	7	63181011..63267688	86678	4.52832	4.65563	4.44276	4.94738	4.49262	4.7671	4.54224	0.107116	4.7357	0.229	PARVB	parvin, beta	Cytoplasm	other	Common_Between_RNAseq_&_Microarray
G12406	GNS	7	63691030..63722905	31876	3.73629	3.26135	4.97979	5.11055	4.87527	5.17064	3.99248	0.887401	5.05215	0.156105	GNS	glucosamine (N-acetyl)-6-sulfatase	Cytoplasm	enzyme	Common_Between_RNAseq_&_Microarray
G12407	Rassf3	7	complement(63737800..63801753)	63954	3	3	3	3	3	3.00792	3	0	3.00264	0.00457161	RASSF3	Ras association (RalGDS/AF-6) domain family member 3	Other	other	Common_Between_RNAseq_&_Microarray
G12408	Tbk1	7	complement(63877567..63910298)	32732	4.70244	4.78719	4.85373	5.02394	4.97726	4.92403	4.78112	0.0758241	4.97508	0.049988	TBK1	TANK-binding kinase 1	Cytoplasm	kinase	Common_Between_RNAseq_&_Microarray
G12409	Xpot	7	complement(63912373..63951227)	38855	4.60524	4.70465	4.48619	4.98732	4.85373	4.87257	4.59869	0.109376	4.90454	0.0723083	Xpot	exportin, tRNA	Other	other	Common_Between_RNAseq_&_Microarray
G12415	Tmem5	7	complement(64550353..64562127)	11775	3.52519	3.6255	3.70508	3.83504	3.93363	3.98243	3.61859	0.0901435	3.91704	0.075082	TMEM5	transmembrane protein 5	Plasma Membrane	other	Common_Between_RNAseq_&_Microarray
G12421	Tmbim4	7	65206720..65221307	14588	5.23372	5.24993	5.37517	5.64241	5.72151	5.73444	5.28627	0.077413	5.69945	0.0498205	TMBIM4	transmembrane BAX inhibitor motif containing 4	Nucleus	other	Common_Between_RNAseq_&_Microarray
G12426	Gns	7	65824339..65858941	34603	5.23621	5.296	3	4.16174	4.0176	3.7641	4.51074	1.30868	3.98115	0.20131	GNS	glucosamine (N-acetyl)-6-sulfatase	Cytoplasm	enzyme	Common_Between_RNAseq_&_Microarray
G12446	Ctdsp2	7	70460050..70464817	4768	4.18254	4.11379	3.96126	3.76464	3.47623	3.74008	4.08587	0.113255	3.66032	0.159895	Ctdsp2	CTD (carboxy-terminal domain, RNA polymerase II, polypeptide A) small phosphatase 2	Other	phosphatase	Common_Between_RNAseq_&_Microarray
G12449	Tsfm	7	complement(70489452..70495163)	5712	3.99467	4.37722	4.23748	4.2451	4.19285	4.17615	4.20312	0.193574	4.2047	0.0359729	Tsfm	Ts translation elongation factor, mitochondrial	Other	other	Common_Between_RNAseq_&_Microarray
G12454	Cdk4	7	70527541..70530390	2850	5.90183	5.72315	5.81365	5.51759	5.64472	5.68046	5.81288	0.0893439	5.61426	0.0856037	Cdk4	cyclin-dependent kinase 4	Nucleus	kinase	Common_Between_RNAseq_&_Microarray
G12455	Tspan31	7	complement(70530384..70533257)	2874	4.96367	4.9006	5.05097	5.29047	5.33533	5.33497	4.97175	0.0755082	5.32026	0.0257985	TSPAN31	tetraspanin 31	Plasma Membrane	other	Common_Between_RNAseq_&_Microarray
G12456	Agap2	7	70542515..70555124	12610	3.77208	3.91511	3.61846	3.11756	3.15205	3.20614	3.76855	0.148354	3.15858	0.0446512	AGAP2	ArfGAP with GTPase domain, ankyrin repeat and PH domain 2	Nucleus	enzyme	Common_Between_RNAseq_&_Microarray
G12457	Os9	7	complement(70558019..70584816)	26798	7.3967	7.40643	7.3185	7.18327	7.13906	7.25677	7.37388	0.0482029	7.19303	0.0594615	OS9	osteosarcoma amplified 9, endoplasmic reticulum lectin	Nucleus	other	Common_Between_RNAseq_&_Microarray
G12461	Arhgef25	7	complement(70646953..70653981)	7029	4.75647	4.62762	4.54294	4.24965	4.21205	4.0654	4.64234	0.107528	4.1757	0.0973545	ARHGEF25	Rho guanine nucleotide exchange factor (GEF) 25	Cytoplasm	other	Common_Between_RNAseq_&_Microarray
G12463	Pip4k2c	7	complement(70661195..70676538)	15344	4.01312	4.05196	3.96033	4.22289	4.23863	4.18573	4.00847	0.0459889	4.21575	0.0271623	PIP4K2C	phosphatidylinositol-5-phosphate 4-kinase, type II, gamma	Cytoplasm	kinase	Common_Between_RNAseq_&_Microarray
G12464	Kif5a	7	complement(70690905..70727087)	36183	6.93325	6.88111	6.64918	7.25843	7.08887	7.13439	6.82118	0.151218	7.16056	0.0877574	KIF5A	kinesin family member 5A	Cytoplasm	transporter	Common_Between_RNAseq_&_Microarray
G12465	Dctn2	7	70730174..70745437	15264	7.03439	6.94195	7.00256	7.11911	7.12253	7.16291	6.99297	0.0469636	7.13485	0.0243602	DCTN2	dynactin 2 (p50)	Cytoplasm	other	Common_Between_RNAseq_&_Microarray
G12467	DDIT3	7	70754398..70759220	4823	5.34316	5.21149	5.45251	6.01725	6.0568	6.21033	5.33572	0.120681	6.09479	0.101992	DDIT3	DNA-damage-inducible transcript 3	Nucleus	transcription regulator	Common_Between_RNAseq_&_Microarray
G12468	Mars	7	complement(70759159..70776456)	17298	6.03716	6.04592	6.09244	6.47573	6.38818	6.52239	6.05851	0.0297095	6.4621	0.0681308	MARS	methionyl-tRNA synthetase	Cytoplasm	enzyme	Common_Between_RNAseq_&_Microarray
G12476	Shmt2	7	complement(70998104..71003174)	5071	4.82352	4.53362	4.78034	6.1104	5.90869	6.45195	4.71249	0.156407	6.15702	0.274613	SHMT2	serine hydroxymethyltransferase 2 (mitochondrial)	Cytoplasm	enzyme	Common_Between_RNAseq_&_Microarray
G12478	Lrp1	7	complement(71018808..71099367)	80560	5.44359	5.32223	5.06313	5.06768	4.79864	4.85893	5.27632	0.19434	4.90842	0.141177	LRP1	low density lipoprotein receptor-related protein 1	Plasma Membrane	transmembrane receptor	Common_Between_RNAseq_&_Microarray
G1248	Myh14	1	complement(101674362..101737053)	62692	3.09998	3	3	3.0659	3.03982	3.05638	3.03333	0.0577254	3.05403	0.0131974	MYH14	myosin, heavy chain 14, non-muscle	Extracellular Space	other	Common_Between_RNAseq_&_Microarray
G12493	Mterfd1	7	complement(71447418..71465651)	18234	4.32706	4.26322	4.44773	4.41799	4.53236	4.4497	4.346	0.0937035	4.46668	0.059049	MTERFD1	MTERF domain containing 1	Cytoplasm	other	Common_Between_RNAseq_&_Microarray
G12495	Ptdss1	7	71466006..71525416	59411	6.84039	6.79688	6.55405	6.73003	6.54032	6.66278	6.73044	0.154298	6.64437	0.0961835	PTDSS1	phosphatidylserine synthase 1	Cytoplasm	enzyme	Common_Between_RNAseq_&_Microarray
G12499	Sdc2	7	71743813..71857533	113721	5.98709	5.98105	6.04494	6.32093	6.01625	6.27305	6.00436	0.0352714	6.20341	0.163845	SDC2	syndecan 2	Plasma Membrane	other	Common_Between_RNAseq_&_Microarray
G12501	Cpq	7	71880824..72338526	457703	5.07091	4.96507	5.08502	5.03391	5.06335	5.06313	5.04033	0.0655642	5.05346	0.0169359	CPQ	carboxypeptidase Q	Extracellular Space	peptidase	Common_Between_RNAseq_&_Microarray
G12507	Mtdh	7	72939139..72994607	55469	3.67089	3.81265	3.65957	4.21205	3.86904	3.99829	3.71437	0.0852995	4.02646	0.173232	MTDH	metadherin	Cytoplasm	transcription regulator	Common_Between_RNAseq_&_Microarray
G12508	Laptm4b	7	73094975..73138156	43182	4.74254	4.77373	4.73661	4.64761	4.54664	4.54294	4.75096	0.0199404	4.57906	0.0593947	LAPTM4B	lysosomal protein transmembrane 4 beta	Other	other	Common_Between_RNAseq_&_Microarray
G12511	Rpl30	7	complement(73381072..73383965)	2894	8.3659	7.91942	8.06384	7.66819	8.54901	8.38219	8.11639	0.22783	8.1998	0.467879	RPL30	ribosomal protein L30	Cytoplasm	other	Common_Between_RNAseq_&_Microarray
G12514	Hrsp12	7	complement(73422767..73436388)	13622	5.37777	5.15552	5.47181	4.95228	5.22621	5.00475	5.33503	0.162417	5.06108	0.145395	HRSP12	heat-responsive protein 12	Cytoplasm	other	Common_Between_RNAseq_&_Microarray
G1252	Vrk3	1	101820326..101847648	27323	4.62879	4.54479	4.54695	4.52332	4.57257	4.65563	4.57351	0.0478852	4.58384	0.0668698	VRK3	vaccinia related kinase 3	Nucleus	kinase	Common_Between_RNAseq_&_Microarray
G12520	Vps13b	7	74283881..74879193	595313	3.25304	3.33535	3.24396	3.08646	3.05553	3	3.27745	0.0503497	3.04733	0.043808	VPS13B	vacuolar protein sorting 13 homolog B (yeast)	Nucleus	transporter	Common_Between_RNAseq_&_Microarray
G12522	Cox6c	7	complement(74880039..74892526)	12488	8.05397	7.98246	8.24378	8.09669	8.09669	8.14613	8.0934	0.135048	8.11317	0.0285455	COX6C	cytochrome c oxidase subunit VIc	Cytoplasm	enzyme	Common_Between_RNAseq_&_Microarray
G12525	Polr2k	7	75138464..75141444	2981	5.80413	5.74362	5.83352	5.7658	6.16782	6.10654	5.79376	0.045839	6.01338	0.216596	Polr2k	polymerase (RNA) II (DNA directed) polypeptide K	Nucleus	other	Common_Between_RNAseq_&_Microarray
G12527	Rnf19a	7	complement(75206742..75246247)	39506	3.72486	3.72265	4.20776	4.64559	4.27631	4.30468	3.88509	0.279442	4.40886	0.205505	RNF19A	ring finger protein 19A, RBR E3 ubiquitin protein ligase	Nucleus	enzyme	Common_Between_RNAseq_&_Microarray
G12528	Ankrd46	7	complement(75427580..75436478)	8899	5.91217	5.92576	5.73335	6.00764	5.99015	5.8107	5.8571	0.107379	5.93616	0.109009	ANKRD46	ankyrin repeat domain 46	Nucleus	transcription regulator	Common_Between_RNAseq_&_Microarray
G1253	Atf5	1	complement(101872584..101876673)	4090	5.46839	5.45465	5.6932	7.05416	6.93577	7.19605	5.53875	0.13394	7.062	0.130316	ATF5	activating transcription factor 5	Nucleus	transcription regulator	Common_Between_RNAseq_&_Microarray
G12530	Pabpc1	7	complement(75557273..75570171)	12899	5.39433	5.52904	5.54551	6.05983	5.95327	6.14078	5.48962	0.0829391	6.05129	0.0940477	PABPC1	poly(A) binding protein, cytoplasmic 1	Cytoplasm	translation regulator	Common_Between_RNAseq_&_Microarray
G12532	YWHAZ	7	complement(75721286..75743714)	22429	8.53442	8.74142	8.44804	9.03427	9.02266	9.07265	8.57463	0.150769	9.04319	0.0261615	YWHAZ	tyrosine 3-monooxygenase/tryptophan 5-monooxygenase activation protein, zeta	Cytoplasm	enzyme	Common_Between_RNAseq_&_Microarray
G12533	Zfp706	7	complement(75948335..75948499)	165	3.38179	3.72049	3.03982	3.33963	3.80184	3.21702	3.3807	0.340335	3.45283	0.308405	Zfp706	zinc finger protein 706	Other	other	Common_Between_RNAseq_&_Microarray
G12538	Ncald	7	complement(76320074..76414625)	94552	5.60036	6.13062	5.67412	6.25927	5.94615	5.88655	5.8017	0.287232	6.03066	0.200217	NCALD	neurocalcin delta	Cytoplasm	other	Common_Between_RNAseq_&_Microarray
G1254	Nup62	1	101889514..101891781	2268	4.70271	4.58588	4.6209	4.92878	4.83921	5.05315	4.6365	0.0599605	4.94038	0.107441	NUP62	nucleoporin 62kDa	Nucleus	transporter	Common_Between_RNAseq_&_Microarray
G12540	Ubr5	7	complement(76906409..76975003)	68595	5.18599	5.29343	5.16402	5.26369	5.11076	5.09586	5.21448	0.0692484	5.15677	0.0928917	UBR5	ubiquitin protein ligase E3 component n-recognin 5	Nucleus	enzyme	Common_Between_RNAseq_&_Microarray
G12546	Azin1	7	complement(77448675..77475344)	26670	4.40986	4.5601	4.40783	5.52387	5.51665	5.58811	4.45926	0.0873362	5.54288	0.039343	AZIN1	antizyme inhibitor 1	Cytoplasm	enzyme	Common_Between_RNAseq_&_Microarray
G12550	Dcaf13	7	complement(78209281..78244263)	34983	4.57471	4.62646	4.87306	4.8105	4.91811	4.7732	4.69141	0.159425	4.83394	0.0752455	DCAF13	DDB1 and CUL4 associated factor 13	Nucleus	other	Common_Between_RNAseq_&_Microarray
G12553	Cthrc1	7	complement(78271770..78282052)	10283	3.473	3.34176	3.53889	3.80287	3.93933	4.00278	3.45121	0.100354	3.91499	0.102152	CTHRC1	collagen triple helix repeat containing 1	Extracellular Space	other	Common_Between_RNAseq_&_Microarray
G12555	Baalc	7	complement(78416267..78489775)	73509	4.59215	4.49867	4.35444	4.78377	4.63925	4.70327	4.48176	0.119754	4.70876	0.0724175	BAALC	brain and acute leukemia, cytoplasmic	Cytoplasm	other	Common_Between_RNAseq_&_Microarray
G12556	Atp6v1c1	7	complement(78536556..78573997)	37442	7.61441	7.50235	7.56253	7.63233	7.55775	7.57246	7.55976	0.056078	7.58751	0.0395051	ATP6V1C1	ATPase, H+ transporting, lysosomal 42kDa, V1 subunit C1	Cytoplasm	transporter	Common_Between_RNAseq_&_Microarray
G12559	Dpys	7	complement(78796405..78873621)	77217	3.29037	3	3.00433	4.84696	4.05414	4.63169	3.09823	0.166408	4.51093	0.409973	DPYS	dihydropyrimidinase	Cytoplasm	enzyme	Common_Between_RNAseq_&_Microarray
G12560	Lrp12	7	complement(78885444..78956523)	71080	4.12043	4.13695	4.09869	4.32813	4.28556	4.44904	4.11869	0.019192	4.35424	0.0848108	LRP12	low density lipoprotein receptor-related protein 12	Plasma Membrane	transmembrane receptor	Common_Between_RNAseq_&_Microarray
G12565	Oxr1	7	80737304..80812054	74751	5.90713	5.99593	5.93404	6.9581	6.70058	6.87318	5.9457	0.0455338	6.84395	0.131227	OXR1	oxidation resistance 1	Cytoplasm	other	Common_Between_RNAseq_&_Microarray
G1257	Akt1s1	1	101913514..101916583	3070	5.11347	4.9323	5.02394	4.97818	5.03896	5.1259	5.02324	0.0905855	5.04768	0.0742474	AKT1S1	AKT1 substrate 1 (proline-rich)	Cytoplasm	other	Common_Between_RNAseq_&_Microarray
G12571	Emc2	7	82339014..82385900	46887	5.93534	5.9404	6.06533	5.72683	5.84122	5.69822	5.98036	0.0736304	5.75542	0.0756664	EMC2	ER membrane protein complex subunit 2	Nucleus	other	Common_Between_RNAseq_&_Microarray
G12575	Eny2	7	83362801..83371599	8799	5.07004	5.09944	5.11013	5.13536	5.10049	5.03391	5.0932	0.0207638	5.08992	0.0515466	ENY2	enhancer of yellow 2 homolog (Drosophila)	Nucleus	transcription regulator	Common_Between_RNAseq_&_Microarray
G12577	Ebag9	7	83579394..83597339	17946	4.41329	4.52488	4.59634	4.72466	4.72684	4.7562	4.5115	0.0922555	4.7359	0.0176147	EBAG9	estrogen receptor binding site associated, antigen, 9	Cytoplasm	other	Common_Between_RNAseq_&_Microarray
G12578	Sybu	7	complement(83615448..83685901)	70454	5.37708	5.42907	5.46953	5.328	5.32764	5.31572	5.42523	0.0463478	5.32379	0.00699098	SYBU	syntabulin (syntaxin-interacting)	Other	other	Common_Between_RNAseq_&_Microarray
G1259	Ptov1	1	complement(101923970..101930515)	6546	6.80426	6.7963	6.75856	6.28262	6.33557	6.44717	6.78637	0.024416	6.35512	0.0839951	PTOV1	prostate tumor overexpressed 1	Nucleus	other	Common_Between_RNAseq_&_Microarray
G12594	FAM49B	7	complement(91517912..91581982)	64071	5.07841	5.215	5.16944	5.43292	5.41797	5.32961	5.15428	0.0695445	5.3935	0.0558306	FAM49B	family with sequence similarity 49, member B	Extracellular Space	other	Common_Between_RNAseq_&_Microarray
G12595	Asap1	7	complement(91673052..91955738)	282687	3.91847	3.85966	3.715	4.14556	3.98105	4.06408	3.83104	0.104706	4.06356	0.0822532	ASAP1	ArfGAP with SH3 domain, ankyrin repeat and PH domain 1	Plasma Membrane	other	Common_Between_RNAseq_&_Microarray
G12598	Rad21	7	complement(92155547..92182749)	27203	5.16603	5.08481	5.04203	5.23793	5.14047	5.21693	5.09763	0.0629831	5.19844	0.0512939	RAD21	RAD21 homolog (S. pombe)	Nucleus	other	Common_Between_RNAseq_&_Microarray
G1260	Med25	1	complement(101939597..101952474)	12878	5.42555	5.22216	5.32836	4.74498	4.68294	4.72466	5.32536	0.101728	4.71753	0.0316264	MED25	mediator complex subunit 25	Nucleus	other	Common_Between_RNAseq_&_Microarray
G12603	Med30	7	92876548..92898051	21504	3.34248	3.32245	3.49419	3.3644	3.71554	3.4704	3.38637	0.093905	3.51678	0.180108	MED30	mediator complex subunit 30	Nucleus	transcription regulator	Common_Between_RNAseq_&_Microarray
G12608	Tnfrsf11b	7	complement(94436613..94464618)	28006	3.39627	3.88812	4.10376	4.23557	4.09912	4.66761	3.79605	0.362621	4.3341	0.29678	TNFRSF11B	tumor necrosis factor receptor superfamily, member 11b	Plasma Membrane	transmembrane receptor	Common_Between_RNAseq_&_Microarray
G12610	Mal2	7	94768727..94801520	32794	3.92796	4.11296	3.90601	4.48684	4.41192	4.61589	3.98231	0.11368	4.50488	0.103173	MAL2	mal, T-cell differentiation protein 2 (gene/pseudogene)	Plasma Membrane	transporter	Common_Between_RNAseq_&_Microarray
G12613	Enpp2	7	complement(95120407..95180901)	60495	3.47753	3.66638	3.55549	3.54566	3.5126	3.44216	3.56647	0.0949032	3.50014	0.0528648	ENPP2	ectonucleotide pyrophosphatase/phosphodiesterase 2	Plasma Membrane	enzyme	Common_Between_RNAseq_&_Microarray
G12614	Taf2	7	complement(95339750..95396754)	57005	3.78365	3.77208	3.85318	3.92467	3.87198	3.88764	3.80297	0.0438647	3.89476	0.0270551	TAF2	TAF2 RNA polymerase II, TATA box binding protein (TBP)-associated factor, 150kDa	Nucleus	transcription regulator	Common_Between_RNAseq_&_Microarray
G12620	Mrpl13	7	complement(95910454..95932053)	21600	5.70956	5.76367	5.95722	5.81365	6.00876	5.9241	5.81015	0.130205	5.9155	0.0978377	MRPL13	mitochondrial ribosomal protein L13	Cytoplasm	other	Common_Between_RNAseq_&_Microarray
G12628	Derl1	7	complement(98344208..98366882)	22675	5.6094	5.54272	5.4376	5.23563	5.24917	5.19802	5.52991	0.0866144	5.2276	0.0265033	DERL1	derlin 1	Cytoplasm	other	Common_Between_RNAseq_&_Microarray
G12634	Zhx1	7	complement(98521908..98550754)	28847	4.03485	4.05587	3.99153	3.92181	3.90361	3.85818	4.02742	0.0328079	3.89453	0.0327728	ZHX1	zinc fingers and homeoboxes 1	Nucleus	transcription regulator	Common_Between_RNAseq_&_Microarray
G12635	Wdyhv1	7	complement(98562311..98582049)	19739	3.60078	3.58943	3.81212	3.22088	3.13982	3	3.66744	0.125424	3.12023	0.111734	WDYHV1	WDYHV motif containing 1	Cytoplasm	other	Common_Between_RNAseq_&_Microarray
G1264	Cpt1c	1	complement(102019484..102034000)	14517	5.41137	5.24593	5.27136	4.92546	4.97266	4.87552	5.30956	0.0890895	4.92455	0.0485793	CPT1C	carnitine palmitoyltransferase 1C	Cytoplasm	enzyme	Common_Between_RNAseq_&_Microarray
G12640	Fam91a1	7	98904337..98942732	38396	5.06509	5.12259	4.92995	5.45777	5.24726	5.26257	5.03921	0.0988952	5.32253	0.117367	FAM91A1	family with sequence similarity 91, member A1	Other	other	Common_Between_RNAseq_&_Microarray
G12642	Tmem65	7	complement(99270342..99310255)	39914	4.42707	4.56983	4.60524	5.41814	5.60377	5.50557	4.53405	0.0943203	5.50916	0.0928687	TMEM65	transmembrane protein 65	Cytoplasm	other	Common_Between_RNAseq_&_Microarray
G12645	Rnf139	7	99371053..99381956	10904	3.94964	3.92323	4.05196	4.35269	4.39242	4.37443	3.97494	0.0679907	4.37318	0.0198953	RNF139	ring finger protein 139	Cytoplasm	enzyme	Common_Between_RNAseq_&_Microarray
G12647	Ndufb9	7	99411522..99417939	6418	6.77036	6.79168	6.9581	6.83073	6.93325	6.92532	6.84005	0.10279	6.89643	0.0570389	NDUFB9	NADH dehydrogenase (ubiquinone) 1 beta subcomplex, 9, 22kDa	Cytoplasm	enzyme	Common_Between_RNAseq_&_Microarray
G12648	Mtss1	7	complement(99419337..99557952)	138616	4.76551	4.92049	4.949	4.96691	4.99027	4.96575	4.87833	0.0987401	4.97431	0.0138318	MTSS1	metastasis suppressor 1	Cytoplasm	other	Common_Between_RNAseq_&_Microarray
G1265	Prmt1	1	complement(102035576..102044782)	9207	6.79064	6.72288	6.79168	6.39197	6.56605	6.50573	6.7684	0.039429	6.48792	0.088397	PRMT1	protein arginine methyltransferase 1	Nucleus	enzyme	Common_Between_RNAseq_&_Microarray
G12650	Sqle	7	100196963..100211948	14986	5.09902	5.27136	5.17442	5.97602	5.95035	6.26716	5.1816	0.0863956	6.06451	0.17597	SQLE	squalene epoxidase	Cytoplasm	enzyme	Common_Between_RNAseq_&_Microarray
G12651	RGD1564420	7	complement(100210512..100254422)	43911	4.00683	4.05587	4.01223	4.20697	4.13818	4.17655	4.02498	0.0268918	4.1739	0.0344724	KIAA0196	KIAA0196	Cytoplasm	other	Common_Between_RNAseq_&_Microarray
G12665	Adcy8	7	complement(105301842..105540451)	238610	3.59538	3.81932	3.88717	4.04804	4.08937	4.24321	3.76729	0.152692	4.12687	0.102845	ADCY8	adenylate cyclase 8 (brain)	Plasma Membrane	enzyme	Common_Between_RNAseq_&_Microarray
G12667	Efr3a	7	106483576..106564947	81372	4.97107	5.08502	5.11159	5.49457	5.3235	5.37586	5.0559	0.0746547	5.39798	0.0876513	EFR3A	EFR3 homolog A (S. cerevisiae)	Plasma Membrane	other	Common_Between_RNAseq_&_Microarray
G1267	Irf3	1	102056872..102061803	4932	5.29636	5.17742	5.46741	5.08951	5.26125	5.24385	5.31373	0.145773	5.1982	0.0945341	IRF3	interferon regulatory factor 3	Nucleus	transcription regulator	Common_Between_RNAseq_&_Microarray
G12674	PHF20L1	7	107345691..107373740	28050	4.4401	4.26285	4.52175	4.49037	4.24813	4.01895	4.40823	0.132359	4.25249	0.235743	PHF20L1	PHD finger protein 20-like 1	Other	other	Common_Between_RNAseq_&_Microarray
G12679	Ndrg1	7	complement(107683925..107725300)	41376	5.60659	5.36803	5.12404	5.04377	4.98344	5.09078	5.36622	0.241281	5.03933	0.0538045	NDRG1	N-myc downstream regulated 1	Nucleus	kinase	Common_Between_RNAseq_&_Microarray
G12682	PHF20L1	7	108561906..108700209	138304	3.27706	3.4147	3.33678	3.44016	3.37068	3.1833	3.34284	0.06902	3.33138	0.132861	PHF20L1	PHD finger protein 20-like 1	Other	other	Common_Between_RNAseq_&_Microarray
G12687	Khdrbs3	7	109965262..110111223	145962	4.4126	4.5044	4.47359	4.12085	4.15651	4.48877	4.46353	0.0467188	4.25538	0.202909	KHDRBS3	KH domain containing, RNA binding, signal transduction associated 3	Nucleus	other	Common_Between_RNAseq_&_Microarray
G1269	Rras	1	102077759..102081668	3910	3.29184	3.3658	3.41401	3.18726	3.32316	3.43551	3.35722	0.0615356	3.31531	0.124312	RRAS	related RAS viral (r-ras) oncogene homolog	Cytoplasm	enzyme	Common_Between_RNAseq_&_Microarray
G12696	Trappc9	7	complement(113923438..114244503)	321066	6.04144	6.13145	6.07306	5.86195	5.7824	5.85375	6.08198	0.0456609	5.8327	0.0437539	TRAPPC9	trafficking protein particle complex 9	Plasma Membrane	other	Common_Between_RNAseq_&_Microarray
G12699	Ptk2	7	complement(114371990..114525553)	153564	4.12502	4.28149	4.27631	4.16174	4.15124	4.247	4.22761	0.0888819	4.18666	0.0525199	PTK2	protein tyrosine kinase 2	Cytoplasm	kinase	Common_Between_RNAseq_&_Microarray
G12704	Ptp4a3	7	114918557..114924152	5596	4.66818	4.57955	4.56709	4.48042	4.5494	4.64299	4.60494	0.0551217	4.5576	0.0815967	PTP4A3	protein tyrosine phosphatase type IVA, member 3	Plasma Membrane	phosphatase	Common_Between_RNAseq_&_Microarray
G12709	Bai1	7	115675214..115733670	58457	4.7099	4.48362	4.63867	4.34311	4.16254	4.24851	4.61073	0.115696	4.25139	0.0903205	BAI1	brain-specific angiogenesis inhibitor 1	Plasma Membrane	G-protein coupled receptor	Common_Between_RNAseq_&_Microarray
G12717	Lynx1	7	complement(115891669..115892310)	642	3.85966	3.60197	3.629	4.0055	3.63133	4.11587	3.69688	0.141621	3.91757	0.253955	LYNX1	Ly6/neurotoxin 1	Plasma Membrane	transporter	Common_Between_RNAseq_&_Microarray
G1272	NOSIP	1	102120682..102135946	15265	4.44541	4.4464	4.65877	4.34169	4.49487	4.57561	4.51686	0.1229	4.47073	0.118816	NOSIP	nitric oxide synthase interacting protein	Cytoplasm	other	Common_Between_RNAseq_&_Microarray
G1273	Rcn3	1	complement(102141920..102151199)	9280	6.8943	6.23888	6.65864	7.61441	7.90431	8.05397	6.59727	0.331994	7.85756	0.223478	RCN3	reticulocalbin 3, EF-hand calcium binding domain	Cytoplasm	other	Common_Between_RNAseq_&_Microarray
G12730	Ly6e	7	116253795..116257488	3694	7.57246	7.44438	7.51379	7.59987	7.60885	7.70935	7.51021	0.0641144	7.63936	0.0607837	LY6E	lymphocyte antigen 6 complex, locus E	Plasma Membrane	other	Common_Between_RNAseq_&_Microarray
G12737	Ly6h	7	complement(116499353..116501205)	1853	7.13439	7.25951	7.28883	6.85011	6.87581	6.77781	7.22758	0.0820216	6.83458	0.0508129	LY6H	lymphocyte antigen 6 complex, locus H	Plasma Membrane	other	Common_Between_RNAseq_&_Microarray
G1274	Fcgrt	1	complement(102151857..102161645)	9789	3.81212	3.58703	3.50055	3.32245	3.55303	3.37486	3.63324	0.160843	3.41678	0.120872	FCGRT	Fc fragment of IgG, receptor, transporter, alpha	Plasma Membrane	transmembrane receptor	Common_Between_RNAseq_&_Microarray
G12749	Eef1d	7	complement(116820232..116835298)	15067	5.37673	5.27786	5.36855	5.59006	5.52356	5.65535	5.34105	0.0548709	5.58966	0.0658962	EEF1D	eukaryotic translation elongation factor 1 delta (guanine nucleotide exchange protein)	Cytoplasm	translation regulator	Common_Between_RNAseq_&_Microarray
G12751	Pycrl	7	complement(116842455..116847953)	5499	4.9006	4.82604	4.96946	4.38691	4.29516	4.36429	4.8987	0.0717277	4.34879	0.0478005	PYCRL	pyrroline-5-carboxylate reductase-like	Other	enzyme	Common_Between_RNAseq_&_Microarray
G12752	TSTA3	7	complement(116851238..116856095)	4858	4.62762	4.54633	4.6499	4.336	4.49931	4.5063	4.60795	0.0545165	4.44721	0.0963694	TSTA3	tissue specific transplantation antigen P35B	Plasma Membrane	enzyme	Common_Between_RNAseq_&_Microarray
G12759	Scrib	7	complement(117091481..117114469)	22989	3.83403	3.70124	3.73845	3.61079	3.44744	3.54134	3.75791	0.0685022	3.53319	0.0819799	SCRIB	scribbled planar cell polarity protein	Cytoplasm	other	Common_Between_RNAseq_&_Microarray
G1276	Rps11	1	complement(102182159..102184324)	2166	8.35946	8.38219	8.44239	8.15267	8.30782	8.21891	8.39468	0.0428547	8.22647	0.0778494	RPS11	ribosomal protein S11	Cytoplasm	other	Common_Between_RNAseq_&_Microarray
G12760	Puf60	7	complement(117114908..117125839)	10932	6.5157	6.50874	6.45917	6.3146	6.34846	6.3705	6.49454	0.0308237	6.34452	0.0281572	PUF60	poly-U binding splicing factor 60KDa	Nucleus	other	Common_Between_RNAseq_&_Microarray
G12761	Nrbp2	7	complement(117131632..117137365)	5734	5.92469	5.68384	5.86579	5.1026	5.18913	4.95975	5.82477	0.125559	5.08383	0.11584	NRBP2	nuclear receptor binding protein 2	Cytoplasm	kinase	Common_Between_RNAseq_&_Microarray
G12763	Plec	7	complement(117215919..117275610)	59692	3.87886	3.70508	3.80441	3.74492	3.64524	3.87984	3.79612	0.0871877	3.75667	0.117743	PLEC	plectin	Cytoplasm	other	Common_Between_RNAseq_&_Microarray
G12765	Grina	7	117290445..117293619	3175	8.00103	7.77848	7.82009	7.98563	7.86823	8.10019	7.86653	0.118323	7.98468	0.115983	GRINA	glutamate receptor, ionotropic, N-methyl D-aspartate-associated protein 1 (glutamate binding)	Other	ion channel	Common_Between_RNAseq_&_Microarray
G12769	Exosc4	7	117377932..117380674	2743	4.00952	4.26996	4.18095	3.77945	3.92323	3.89831	4.15348	0.132375	3.867	0.0768325	EXOSC4	exosome component 4	Nucleus	enzyme	Common_Between_RNAseq_&_Microarray
G1277	Rpl13a	1	complement(102186220..102188911)	2692	9.18546	9.20756	9.40251	8.72525	8.96324	8.81541	9.26518	0.119447	8.83463	0.120157	RPL13A	ribosomal protein L13a	Cytoplasm	other	Common_Between_RNAseq_&_Microarray
G12771	CYC1	7	117397227..117399580	2354	6.93213	6.84039	6.84961	6.74578	6.85472	6.90402	6.87404	0.0505149	6.83484	0.0809755	CYC1	cytochrome c-1	Cytoplasm	enzyme	Common_Between_RNAseq_&_Microarray
G12772	Sharpin	7	complement(117400782..117404993)	4212	5.0846	5.10406	4.94854	4.77507	4.85893	4.89458	5.04573	0.0847335	4.84286	0.0613552	SHARPIN	SHANK-associated RH domain interactor	Plasma Membrane	other	Common_Between_RNAseq_&_Microarray
G12773	Maf1	7	117405317..117408349	3033	5.89893	5.78972	5.8107	5.43776	5.56453	5.52309	5.83312	0.0579545	5.50846	0.0646363	MAF1	MAF1 homolog (S. cerevisiae)	Nucleus	other	Common_Between_RNAseq_&_Microarray
G12775	Fam203a	7	117422049..117424835	2787	3.51891	3.39217	3.59182	3.58401	3.655	3.64583	3.50097	0.101028	3.62828	0.0386104	FAM203A/FAM203B	family with sequence similarity 203, member A	Other	other	Common_Between_RNAseq_&_Microarray
G12778	Bop1	7	complement(117502164..117525973)	23810	4.56404	4.42405	4.37409	4.53488	4.39896	4.49867	4.45406	0.0984692	4.4775	0.0703878	BOP1	block of proliferation 1	Nucleus	other	Common_Between_RNAseq_&_Microarray
G12780	Hsf1	7	117526154..117553109	26956	4.66761	4.44805	4.52426	4.42707	4.37096	4.49582	4.54664	0.111478	4.43128	0.0625338	HSF1	heat shock transcription factor 1	Nucleus	transcription regulator	Common_Between_RNAseq_&_Microarray
G12781	Dgat1	7	complement(117553999..117564368)	10370	4.72358	4.60377	4.80355	4.90036	4.92191	5.0846	4.7103	0.100551	4.96896	0.100731	DGAT1	diacylglycerol O-acyltransferase 1	Cytoplasm	enzyme	Common_Between_RNAseq_&_Microarray
G12786	Adck5	7	117631880..117649865	17986	4.1279	3.96173	3.90024	3.94871	3.89684	3.95895	3.99663	0.117775	3.93483	0.033298	ADCK5	aarF domain containing kinase 5	Cytoplasm	kinase	Common_Between_RNAseq_&_Microarray
G12789	Vps28	7	complement(117672422..117676270)	3849	6.85379	6.82781	6.86666	6.4522	6.5168	6.66903	6.84942	0.0197887	6.54601	0.111325	VPS28	vacuolar protein sorting 28 homolog (S. cerevisiae)	Cytoplasm	transporter	Common_Between_RNAseq_&_Microarray
G12791	RGD1561328	7	complement(117697254..117710445)	13192	5.23026	5.17223	5.10531	4.7724	4.70271	4.66903	5.16927	0.0625254	4.71471	0.0527218	RGD1561328	cysteine and histidine rich 1-like	Other	other	Common_Between_RNAseq_&_Microarray
G12792	Kifc2	7	117711349..117718783	7435	5.08545	4.88723	5.18717	4.11296	4.23365	4.02914	5.05328	0.152536	4.12525	0.102805	KIFC2	kinesin family member C2	Cytoplasm	other	Common_Between_RNAseq_&_Microarray
G12798	Lrrc14	7	117761927..117767484	5558	4.26322	4.30395	4.32956	3.79201	3.76891	3.75503	4.29891	0.0334562	3.77198	0.0186801	LRRC14	leucine rich repeat containing 14	Other	other	Common_Between_RNAseq_&_Microarray
G12800	MGC94207	7	complement(117774185..117776528)	2344	4.06713	4.17497	3.95151	3.80954	3.7673	3.89251	4.06453	0.111753	3.82312	0.0636972	C8orf82	chromosome 8 open reading frame 82	Cytoplasm	other	Common_Between_RNAseq_&_Microarray
G12801	Arhgap39	7	complement(117776694..117869344)	92651	3.64698	3.66638	3.6255	3.5518	3.49547	3.50375	3.64629	0.0204506	3.51701	0.0304177	ARHGAP39	Rho GTPase activating protein 39	Nucleus	other	Common_Between_RNAseq_&_Microarray
G12814	Commd5	7	118495338..118496759	1422	4.19206	4.17097	4.1488	4.00324	4.05587	4.08639	4.17061	0.0216308	4.0485	0.0420627	COMMD5	COMM domain containing 5	Nucleus	other	Common_Between_RNAseq_&_Microarray
G12817	Apol3	7	118682730..118691564	8835	3.17617	3	3.12088	3.50883	3.33678	3.68729	3.09902	0.0900983	3.51097	0.175265	Apol3	apolipoprotein L, 3	Other	transporter	Common_Between_RNAseq_&_Microarray
G12820	Myh9	7	complement(118738702..118790053)	51352	4.6944	4.6713	4.43044	4.91285	4.41531	4.80588	4.59871	0.146189	4.71134	0.261898	MYH9	myosin, heavy chain 9, non-muscle	Cytoplasm	transporter	Common_Between_RNAseq_&_Microarray
G12828	Txn2	7	complement(119138949..119152970)	14022	6.22911	6.35596	6.26275	5.97235	6.1102	6.13196	6.28261	0.0657184	6.0715	0.0865574	TXN2	thioredoxin 2	Cytoplasm	enzyme	Common_Between_RNAseq_&_Microarray
G12830	Eif3d	7	complement(119182951..119195340)	12390	5.86307	5.77583	5.86071	5.85885	5.78292	5.77991	5.8332	0.0497001	5.80723	0.0447324	EIF3D	eukaryotic translation initiation factor 3, subunit D	Cytoplasm	translation regulator	Common_Between_RNAseq_&_Microarray
G12831	Cacng2	7	complement(119222819..119343985)	121167	4.11962	4.00773	4.16374	4.39344	3.99288	3.94964	4.09703	0.0804211	4.11199	0.244703	CACNG2	calcium channel, voltage-dependent, gamma subunit 2	Plasma Membrane	ion channel	Common_Between_RNAseq_&_Microarray
G12833	Ift27	7	complement(119384971..119401297)	16327	4.89236	4.86266	5.00654	4.26921	4.46218	4.38243	4.92052	0.0759579	4.37127	0.0969658	IFT27	intraflagellar transport 27 homolog (Chlamydomonas)	Extracellular Space	enzyme	Common_Between_RNAseq_&_Microarray
G12837	Tst	7	complement(119606996..119613809)	6814	5.3188	5.26875	5.38246	5.07413	5.21984	5.17523	5.32333	0.0569904	5.1564	0.0746587	TST	thiosulfate sulfurtransferase (rhodanese)	Cytoplasm	enzyme	Common_Between_RNAseq_&_Microarray
G12838	MPST	7	119614631..119622095	7465	3.60374	3.57378	3.75771	3.36789	3.64295	3.63833	3.64508	0.0986859	3.54972	0.157492	MPST	mercaptopyruvate sulfurtransferase	Cytoplasm	enzyme	Common_Between_RNAseq_&_Microarray
G12839	Kctd17	7	119637883..119648656	10774	4.78955	4.71731	4.78798	4.76949	4.67927	4.84071	4.76495	0.0412618	4.76316	0.0809052	KCTD17	potassium channel tetramerization domain containing 17	Other	other	Common_Between_RNAseq_&_Microarray
G12842	C1qtnf6	7	complement(119734790..119741304)	6515	3	3	3	3	3	3.00792	3	0	3.00264	0.00457161	C1qtnf6	C1q and tumor necrosis factor related protein 6	Extracellular Space	other	Common_Between_RNAseq_&_Microarray
G12843	Sstr3	7	complement(119749198..119756392)	7195	3	3	3	3.46845	3.36999	3.71391	3	0	3.51745	0.177115	SSTR3	somatostatin receptor 3	Plasma Membrane	G-protein coupled receptor	Common_Between_RNAseq_&_Microarray
G12851	Gga1	7	120098422..120111258	12837	4.83746	4.80973	4.71482	4.94011	4.86266	5.03588	4.78734	0.0643112	4.94622	0.0867722	GGA1	golgi-associated, gamma adaptin ear containing, ARF binding protein 1	Cytoplasm	transporter	Common_Between_RNAseq_&_Microarray
G12853	Pdxp	7	120132151..120137599	5449	6.12371	6.13679	6.07114	4.72684	4.94784	4.65649	6.11054	0.0347489	4.77706	0.152028	PDXP	pyridoxal (pyridoxine, vitamin B6) phosphatase	Plasma Membrane	phosphatase	Common_Between_RNAseq_&_Microarray
G12854	Lgals1	7	120144848..120147980	3133	4.43844	4.26096	4.4497	4.63693	4.70382	4.85917	4.38303	0.10587	4.73331	0.114019	LGALS1	lectin, galactoside-binding, soluble, 1	Extracellular Space	other	Common_Between_RNAseq_&_Microarray
G12855	Nol12	7	120152881..120158542	5662	3.45074	3.49993	3.72595	3.77681	3.936	4.09064	3.55887	0.146771	3.93449	0.156922	NOL12	nucleolar protein 12	Nucleus	other	Common_Between_RNAseq_&_Microarray
G12857	H1f0	7	120252161..120254014	1854	5.10406	5.06095	4.82604	4.86215	5.10322	5.03102	4.99702	0.149629	4.9988	0.123722	H1F0	H1 histone family, member 0	Nucleus	other	Common_Between_RNAseq_&_Microarray
G12861	Eif3l	7	120314744..120325674	10931	6.31125	6.19849	6.19849	6.44444	6.46751	6.41683	6.23608	0.0651	6.44293	0.0253733	Eif3l	eukaryotic translation initiation factor 3, subunit L	Nucleus	other	Common_Between_RNAseq_&_Microarray
G12863	RGD1359634	7	complement(120366954..120374272)	7319	5.35628	5.4599	5.51223	5.27583	5.41629	5.41527	5.4428	0.0793651	5.36913	0.0808003	C22orf23	chromosome 22 open reading frame 23	Other	other	Common_Between_RNAseq_&_Microarray
G12864	Polr2f	7	120374383..120386016	11634	3.66524	3.69568	3.85519	3.63133	3.70178	3.72486	3.73871	0.102022	3.68599	0.0487231	POLR2F	polymerase (RNA) II (DNA directed) polypeptide F	Nucleus	enzyme	Common_Between_RNAseq_&_Microarray
G12866	Pick1	7	120459071..120478332	19262	4.84071	4.78902	4.9006	4.86887	5.04312	5.01236	4.84345	0.0558376	4.97478	0.0930027	PICK1	protein interacting with PRKCA 1	Cytoplasm	enzyme	Common_Between_RNAseq_&_Microarray
G12871	Tmem184b	7	complement(120586166..120629422)	43257	5.07112	5.22621	4.92403	5.29912	5.39947	5.53947	5.07379	0.151109	5.41269	0.120718	TMEM184B	transmembrane protein 184B	Other	other	Common_Between_RNAseq_&_Microarray
G12872	Csnk1e	7	complement(120646909..120665180)	18272	4.9848	5.17283	4.91502	4.988	4.86413	4.96946	5.02422	0.133349	4.94053	0.0668111	CSNK1E	casein kinase 1, epsilon	Cytoplasm	kinase	Common_Between_RNAseq_&_Microarray
G12875	Ddx17	7	complement(120754843..120758011)	3169	7.19869	7.09394	7.01645	6.7486	6.65026	6.40352	7.10303	0.0914583	6.60079	0.177777	Ddx17	DEAD (Asp-Glu-Ala-Asp) box helicase 17	Nucleus	transcription regulator	Common_Between_RNAseq_&_Microarray
G12879	CBY1	7	120884400..120888649	4250	5.08269	4.9993	5.18182	4.64385	4.71978	4.67616	5.08794	0.0913705	4.67993	0.0381052	CBY1	chibby homolog 1 (Drosophila)	Cytoplasm	other	Common_Between_RNAseq_&_Microarray
G12880	Tomm22	7	120892307..120894054	1748	5.34477	5.45416	5.51712	5.221	5.44987	5.4356	5.43868	0.0872119	5.36882	0.128214	TOMM22	translocase of outer mitochondrial membrane 22 homolog (yeast)	Cytoplasm	transporter	Common_Between_RNAseq_&_Microarray
G12881	Josd1	7	complement(120895716..120910124)	14409	3.71664	3.94871	3.96404	4.18613	4.33277	4.44407	3.87646	0.138621	4.32099	0.129373	JOSD1	Josephin domain containing 1	Other	other	Common_Between_RNAseq_&_Microarray
G12883	Sun2	7	complement(120941356..120958528)	17173	4.84171	4.67927	4.58618	5.07198	4.78615	5.17542	4.70239	0.129321	5.01118	0.201633	SUN2	Sad1 and UNC84 domain containing 2	Nucleus	other	Common_Between_RNAseq_&_Microarray
G12884	Dnal4	7	complement(120978397..120991231)	12835	4.84746	4.68406	4.8087	4.4143	4.51259	4.5601	4.78007	0.0853799	4.49566	0.0743635	DNAL4	dynein, axonemal, light chain 4	Cytoplasm	enzyme	Common_Between_RNAseq_&_Microarray
G12885	Nptxr	7	complement(121002639..121020713)	18075	7.10771	6.9859	6.69585	7.59415	7.09983	7.55775	6.92982	0.211578	7.41724	0.275489	NPTXR	neuronal pentraxin receptor	Plasma Membrane	transmembrane receptor	Common_Between_RNAseq_&_Microarray
G12890	Rpl3	7	complement(121287085..121292461)	5377	9.4346	9.44883	9.53831	8.75861	8.8961	8.86583	9.47391	0.0562244	8.84018	0.072245	RPL3	ribosomal protein L3	Cytoplasm	other	Common_Between_RNAseq_&_Microarray
G12892	Tab1	7	121340948..121371923	30976	4.2666	4.297	4.20424	3.90936	3.90504	3.95709	4.25595	0.0472902	3.92383	0.028887	TAB1	TGF-beta activated kinase 1/MAP3K7 binding protein 1	Cytoplasm	enzyme	Common_Between_RNAseq_&_Microarray
G12896	Atf4	7	121468540..121470594	2055	7.50447	7.64159	7.88335	9.16839	9.35109	9.51294	7.67647	0.191829	9.34414	0.17238	ATF4	activating transcription factor 4	Nucleus	transcription regulator	Common_Between_RNAseq_&_Microarray
G12906	Adsl	7	122148984..122176665	27682	5.26875	5.40049	5.36296	5.03962	5.08502	4.96321	5.34407	0.0678737	5.02928	0.0615628	ADSL	adenylosuccinate lyase	Cytoplasm	enzyme	Common_Between_RNAseq_&_Microarray
G12908	Sgsm3	7	122187869..122217328	29460	5.45777	5.4129	5.30076	5.35558	5.25542	5.36978	5.39047	0.0808709	5.32693	0.06233	SGSM3	small G protein signaling modulator 3	Plasma Membrane	other	Common_Between_RNAseq_&_Microarray
G12912	Slc25a17	7	complement(122515166..122557399)	42234	5.49713	5.49313	5.61515	5.09713	5.1535	5.22775	5.53513	0.0693253	5.15946	0.0655179	SLC25A17	solute carrier family 25 (mitochondrial carrier; peroxisomal membrane protein, 34kDa), member 17	Cytoplasm	transporter	Common_Between_RNAseq_&_Microarray
G12913	St13	7	complement(122561393..122612277)	50885	6.78574	6.83812	6.65799	6.81538	6.6292	6.63255	6.76062	0.0926531	6.69238	0.106537	ST13	suppression of tumorigenicity 13 (colon carcinoma) (Hsp70 interacting protein)	Cytoplasm	other	Common_Between_RNAseq_&_Microarray
G12917	Rbx1	7	122677395..122686075	8681	7.50798	7.63233	7.43623	7.43956	7.47344	7.44173	7.52551	0.099221	7.45158	0.0189638	Rbx1	ring-box 1	Cytoplasm	enzyme	Common_Between_RNAseq_&_Microarray
G12919	EP300	7	122793713..122821002	27290	3.26586	3.33035	3.14065	3.2386	3.25683	3.35384	3.24562	0.0964599	3.28309	0.0619439	EP300	E1A binding protein p300	Nucleus	transcription regulator	Common_Between_RNAseq_&_Microarray
G12920	L3mbtl2	7	122871438..122892514	21077	5.58811	5.43477	5.53372	4.99476	5.0405	4.84121	5.51887	0.0777458	4.95883	0.104391	L3MBTL2	l(3)mbt-like 2 (Drosophila)	Nucleus	transcription regulator	Common_Between_RNAseq_&_Microarray
G12922	Rangap1	7	complement(122915003..122942464)	27462	6.65105	6.58097	6.52019	6.8483	6.63255	6.70058	6.58407	0.0654869	6.72714	0.110298	RANGAP1	Ran GTPase activating protein 1	Nucleus	other	Common_Between_RNAseq_&_Microarray
G12924	Zc3h7b	7	122976510..123003695	27186	5.09586	5.10636	4.86438	4.60968	4.67899	4.53705	5.0222	0.136778	4.60857	0.070975	ZC3H7B	zinc finger CCCH-type containing 7B	Nucleus	other	Common_Between_RNAseq_&_Microarray
G12925	Tef	7	123019282..123034383	15102	4.5063	4.46838	4.24321	3.47753	3.46192	3.34248	4.40596	0.142221	3.42731	0.0738762	TEF	thyrotrophic embryonic factor	Nucleus	transcription regulator	Common_Between_RNAseq_&_Microarray
G12928	Phf5a	7	complement(123070683..123077281)	6599	4.5355	4.46186	4.69993	4.56133	4.62031	4.65162	4.56576	0.121887	4.61108	0.045846	PHF5A	PHD finger protein 5A	Nucleus	transcription regulator	Common_Between_RNAseq_&_Microarray
G12929	Aco2	7	123077888..123120964	43077	7.52917	7.53942	7.37052	7.2892	7.1626	7.2078	7.47971	0.0946948	7.21987	0.0641554	ACO2	aconitase 2, mitochondrial	Cytoplasm	enzyme	Common_Between_RNAseq_&_Microarray
G12930	Polr3h	7	complement(123121661..123131987)	10327	4.77055	4.67786	4.8286	4.23557	4.44143	4.44838	4.759	0.0760319	4.37513	0.120911	POLR3H	polymerase (RNA) III (DNA directed) polypeptide H (22.9kD)	Nucleus	enzyme	Common_Between_RNAseq_&_Microarray
G12931	Csdc2	7	123144206..123158716	14511	5.65978	5.38849	5.38401	5.90038	5.76062	6.0568	5.47743	0.157939	5.90593	0.148169	CSDC2	cold shock domain containing C2, RNA binding	Cytoplasm	other	Common_Between_RNAseq_&_Microarray
G12932	Pmm1	7	complement(123158887..123169142)	10256	6.20886	6.14639	6.23515	6.17393	6.36089	6.38309	6.1968	0.0455935	6.30597	0.114889	PMM1	phosphomannomutase 1	Cytoplasm	enzyme	Common_Between_RNAseq_&_Microarray
G12934	Desi1	7	complement(123223023..123244325)	21303	4.23288	4.31844	4.17097	4.77955	4.69633	4.75356	4.24076	0.0740486	4.74315	0.0425728	DESI1	desumoylating isopeptidase 1	Other	other	Common_Between_RNAseq_&_Microarray
G12935	Xrcc6	7	123244581..123265278	20698	4.9076	4.86116	4.9745	5.11118	5.16402	5.10846	4.91442	0.0569762	5.12788	0.031323	XRCC6	X-ray repair complementing defective repair in Chinese hamster cells 6	Nucleus	enzyme	Common_Between_RNAseq_&_Microarray
G12936	Nhp2l1	7	complement(123267419..123272386)	4968	5.0186	5.30533	5.33783	5.15269	5.27936	5.25031	5.22059	0.175682	5.22745	0.0663523	NHP2L1	NHP2 non-histone chromosome protein 2-like 1 (S. cerevisiae)	Nucleus	other	Common_Between_RNAseq_&_Microarray
G1294	Snrnp70	1	complement(102431123..102468582)	37460	7.3777	7.17889	7.52686	6.98927	6.86517	6.8062	7.36115	0.174571	6.88688	0.0934456	SNRNP70	small nuclear ribonucleoprotein 70kDa (U1)	Nucleus	other	Common_Between_RNAseq_&_Microarray
G12941	Srebf2	7	123364495..123422294	57800	4.82021	5.07198	4.77586	5.16178	5.19722	5.29985	4.88935	0.159705	5.21962	0.071705	SREBF2	sterol regulatory element binding transcription factor 2	Nucleus	transcription regulator	Common_Between_RNAseq_&_Microarray
G12949	Naga	7	complement(123547945..123556139)	8195	4.74578	4.62675	4.602	4.5063	4.60109	4.68406	4.65818	0.0768693	4.59715	0.0889422	NAGA	N-acetylgalactosaminidase, alpha-	Cytoplasm	enzyme	Common_Between_RNAseq_&_Microarray
G12951	Smdt1	7	123563597..123565558	1962	7.21166	7.09983	7.19318	6.86	7.09394	7.09178	7.16823	0.0599503	7.01524	0.134447	SMDT1	single-pass membrane protein with aspartate-rich tail 1	Extracellular Space	other	Common_Between_RNAseq_&_Microarray
G12952	Ndufa6	7	complement(123567781..123571638)	3858	6.0568	6.19613	6.39754	5.89676	6.12371	6.01625	6.21683	0.171311	6.01224	0.113529	NDUFA6	NADH dehydrogenase (ubiquinone) 1 alpha subcomplex, 6, 14kDa	Cytoplasm	enzyme	Common_Between_RNAseq_&_Microarray
G12962	Rrp7a	7	complement(123962950..123972838)	9889	4.52551	4.41362	4.39964	4.61355	4.61176	4.65133	4.44626	0.0689891	4.62555	0.0223477	RRP7A	ribosomal RNA processing 7 homolog A (S. cerevisiae)	Cytoplasm	other	Common_Between_RNAseq_&_Microarray
G12963	Poldip3	7	complement(123974866..124003513)	28648	5.17682	5.24726	5.08162	4.86389	4.86166	4.74444	5.16857	0.0831248	4.82333	0.0683289	POLDIP3	polymerase (DNA-directed), delta interacting protein 3	Nucleus	other	Common_Between_RNAseq_&_Microarray
G12964	Cyb5r3	7	complement(124006942..124024519)	17578	6.44493	6.25238	6.22081	5.97441	5.89069	6.1036	6.30604	0.121314	5.98957	0.107263	CYB5R3	cytochrome b5 reductase 3	Cytoplasm	enzyme	Common_Between_RNAseq_&_Microarray
G12967	Arfgap3	7	complement(124136869..124149920)	13052	5.1327	5.19289	5.29581	5.32979	5.44756	5.44756	5.20713	0.0824826	5.4083	0.0679904	Arfgap3	ADP-ribosylation factor GTPase activating protein 3	Cytoplasm	other	Common_Between_RNAseq_&_Microarray
G12968	Pacsin2	7	complement(124215247..124306978)	91732	4.73199	4.7533	4.68797	4.96691	4.81767	4.96321	4.72442	0.0333158	4.91593	0.085113	PACSIN2	protein kinase C and casein kinase substrate in neurons 2	Cytoplasm	transporter	Common_Between_RNAseq_&_Microarray
G12971	Mcat	7	complement(124401456..124412526)	11071	3.24623	3.27481	3.34176	3.28149	3.36999	3.35948	3.2876	0.0490325	3.33699	0.0483471	MCAT	malonyl CoA:ACP acyltransferase (mitochondrial)	Cytoplasm	enzyme	Common_Between_RNAseq_&_Microarray
G12977	Sult4a1	7	complement(124946961..124970976)	24016	6.89722	6.75869	6.70694	6.89473	6.82101	6.79785	6.78762	0.0983805	6.83786	0.0505884	Sult4a1	sulfotransferase family 4A, member 1	Cytoplasm	enzyme	Common_Between_RNAseq_&_Microarray
G12980	Samm50	7	125047478..125071017	23540	5.69822	5.69822	5.72642	5.38814	5.532	5.58661	5.70762	0.0162846	5.50225	0.102525	SAMM50	SAMM50 sorting and assembly machinery component	Cytoplasm	other	Common_Between_RNAseq_&_Microarray
G1299	Ruvbl2	1	complement(102493177..102506032)	12856	5.04639	4.9993	5.02948	5.04029	4.99521	5.17382	5.02506	0.0238539	5.06977	0.0928856	RUVBL2	RuvB-like AAA ATPase 2	Nucleus	transcription regulator	Common_Between_RNAseq_&_Microarray
G12990	Fam118a	7	125652051..125678576	26526	4.71127	4.76657	4.85993	4.78404	4.81385	4.76657	4.77926	0.0751338	4.78815	0.0239083	FAM118A	family with sequence similarity 118, member A	Other	other	Common_Between_RNAseq_&_Microarray
G12994	Atxn10	7	125942296..126065027	122732	7.29132	7.40729	7.25951	7.32767	7.34041	7.40729	7.31937	0.0777807	7.35846	0.0427662	ATXN10	ataxin 10	Cytoplasm	other	Common_Between_RNAseq_&_Microarray
G12999	RGD1306001	7	complement(126398401..126402228)	3828	3.86017	3.53203	3.34888	3.23323	3.42346	3.51891	3.58036	0.259047	3.39187	0.145436	RGD1306001	similar to 2210021J22Rik protein	Other	other	Common_Between_RNAseq_&_Microarray
G1300	Gys1	1	102506605..102526038	19434	3.94309	3.97278	3.85917	4.196	4.04584	4.2167	3.92502	0.0589214	4.15284	0.0932478	GYS1	glycogen synthase 1 (muscle)	Cytoplasm	enzyme	Common_Between_RNAseq_&_Microarray
G13007	Cerk	7	complement(126726021..126768650)	42630	3.43883	3.65214	3.51829	3.66865	3.69291	3.78104	3.53642	0.107805	3.7142	0.0591419	CERK	ceramide kinase	Plasma Membrane	kinase	Common_Between_RNAseq_&_Microarray
G13013	Fam19a5	7	128196443..128419725	223283	6.97797	6.91964	6.69606	6.1102	6.15208	6.0167	6.86456	0.148808	6.09299	0.0693135	FAM19A5	family with sequence similarity 19 (chemokine (C-C motif)-like), member A5	Extracellular Space	other	Common_Between_RNAseq_&_Microarray
G13020	Creld2	7	129501501..129508346	6846	4.84347	4.79294	5.12982	4.56983	4.72684	4.32706	4.92208	0.181678	4.54125	0.201417	CRELD2	cysteine-rich with EGF-like domains 2	Other	other	Common_Between_RNAseq_&_Microarray
G13021	Pim3	7	129544794..129547908	3115	4.3727	4.13613	4.31047	4.51795	4.51197	4.79371	4.2731	0.12263	4.60788	0.160967	PIM3	pim-3 oncogene	Other	kinase	Common_Between_RNAseq_&_Microarray
G13023	Mlc1	7	complement(129636392..129656289)	19898	5.9241	5.90761	5.97602	5.29803	5.539	5.25598	5.93591	0.0356986	5.36434	0.152717	MLC1	megalencephalic leukoencephalopathy with subcortical cysts 1	Plasma Membrane	transporter	Common_Between_RNAseq_&_Microarray
G13026	Trabd	7	129744197..129755170	10974	4.86389	4.71017	4.73876	4.92191	4.9257	4.93064	4.77094	0.0817537	4.92608	0.00438024	TRABD	TraB domain containing	Extracellular Space	other	Common_Between_RNAseq_&_Microarray
G13031	Plxnb2	7	complement(129821099..129836927)	15829	4.94456	4.85917	4.61913	4.70465	4.55493	4.63199	4.80762	0.16873	4.63052	0.0748713	PLXNB2	plexin B2	Plasma Membrane	transmembrane receptor	Common_Between_RNAseq_&_Microarray
G13033	Dennd6b	7	complement(129850713..129862537)	11825	4.2992	4.25002	4.34737	4.05414	4.04628	4.11755	4.29887	0.0486752	4.07266	0.039074	DENND6B	DENN/MADD domain containing 6B	Other	other	Common_Between_RNAseq_&_Microarray
G13034	Ppp6r2	7	129912709..129945225	32517	5.56986	5.49856	5.44192	5.32693	5.24726	5.20449	5.50345	0.0641054	5.25956	0.0621383	PPP6R2	protein phosphatase 6, regulatory subunit 2	Cytoplasm	other	Common_Between_RNAseq_&_Microarray
G13039	Ncaph2	7	130011951..130027604	15654	4.78271	4.64443	4.62937	4.52614	4.39036	4.43611	4.6855	0.0845217	4.45087	0.0690832	NCAPH2	non-SMC condensin II complex, subunit H2	Nucleus	other	Common_Between_RNAseq_&_Microarray
G13046	Chkb	7	complement(130089653..130093008)	3356	4.39001	4.40715	4.56313	4.43378	4.54294	4.568	4.45343	0.0953938	4.5149	0.0713656	CHKB	choline kinase beta	Cytoplasm	kinase	Common_Between_RNAseq_&_Microarray
G13049	Arsa	7	complement(130132039..130137458)	5420	4.3123	4.20658	4.14473	4.08937	4.09318	4.11962	4.2212	0.0847346	4.10072	0.0164738	ARSA	arylsulfatase A	Cytoplasm	enzyme	Common_Between_RNAseq_&_Microarray
G13058	Kif21a	7	complement(131746524..131874044)	127521	5.90364	5.96058	5.69822	6.13771	5.80993	5.77083	5.85415	0.138007	5.90615	0.201483	KIF21A	kinesin family member 21A	Cytoplasm	other	Common_Between_RNAseq_&_Microarray
G1306	Nucb1	1	complement(102559073..102579561)	20489	8.98114	8.80486	8.87894	9.36053	9.39053	9.46948	8.88831	0.0885176	9.40684	0.0562796	NUCB1	nucleobindin 1	Cytoplasm	other	Common_Between_RNAseq_&_Microarray
G13061	Slc2a13	7	complement(132108134..132430525)	322392	3	3.07365	3	3.82288	3.37139	3.55241	3.02455	0.0425208	3.58222	0.22722	SLC2A13	solute carrier family 2 (facilitated glucose transporter), member 13	Plasma Membrane	transporter	Common_Between_RNAseq_&_Microarray
G13067	Cntn1	7	133085052..133270392	185341	6.52019	6.49656	6.04592	6.58946	6.42911	6.25927	6.35422	0.267258	6.42595	0.165118	CNTN1	contactin 1	Plasma Membrane	enzyme	Common_Between_RNAseq_&_Microarray
G1307	Ppp1r15a	1	complement(102590679..102593734)	3056	4.46608	4.56404	4.83845	5.27378	5.19052	5.57954	4.62286	0.193024	5.34795	0.204842	PPP1R15A	protein phosphatase 1, regulatory subunit 15A	Cytoplasm	other	Common_Between_RNAseq_&_Microarray
G13070	Yaf2	7	complement(134175947..134178051)	2105	5.56255	5.61014	5.71452	5.59872	5.69947	5.5812	5.62907	0.077733	5.62646	0.0638273	YAF2	YY1 associated factor 2	Nucleus	transcription regulator	Common_Between_RNAseq_&_Microarray
G13071	Zcrb1	7	complement(134255943..134269279)	13337	4.35269	4.43677	4.59215	4.53236	4.65363	4.70548	4.46054	0.121489	4.63049	0.0888492	ZCRB1	zinc finger CCHC-type and RNA binding motif 1	Nucleus	other	Common_Between_RNAseq_&_Microarray
G13072	Pphln1	7	134270162..134361035	90874	3.86509	3.89057	3.97278	4.499	4.48138	4.4697	3.90948	0.0562842	4.48336	0.0147515	PPHLN1	periphilin 1	Nucleus	other	Common_Between_RNAseq_&_Microarray
G13073	Prickle1	7	complement(134370195..134389446)	19252	3	3	3	3.04333	3.17696	3.2363	3	0	3.15219	0.0988407	PRICKLE1	prickle homolog 1 (Drosophila)	Nucleus	other	Common_Between_RNAseq_&_Microarray
G13077	Twf1	7	complement(135495110..135507004)	11895	4.64385	4.78271	4.83695	5.03699	5.06832	5.05511	4.75451	0.0995934	5.05347	0.0157269	TWF1	twinfilin actin-binding protein 1	Cytoplasm	kinase	Common_Between_RNAseq_&_Microarray
G13078	Tmem117	7	135545200..136048699	503500	4.17097	4.17576	4.29074	4.32168	4.29	4.22057	4.21249	0.0678104	4.27742	0.0517165	Tmem117	transmembrane protein 117	Cytoplasm	other	Common_Between_RNAseq_&_Microarray
G13080	Nell2	7	complement(136173239..136494641)	321403	6.91014	7.05367	6.72369	6.50526	6.32948	6.25238	6.89584	0.165453	6.36237	0.129607	NELL2	NEL-like 2 (chicken)	Extracellular Space	other	Common_Between_RNAseq_&_Microarray
G13085	Scaf11	7	complement(137439150..137471025)	31876	3.65843	3.7873	3.5438	3.76304	3.65558	3.72486	3.66318	0.121822	3.71449	0.0544726	SCAF11	SR-related CTD-associated factor 11	Nucleus	other	Common_Between_RNAseq_&_Microarray
G13086	Slc38a1	7	complement(137603305..137667386)	64082	4.44773	4.33027	4.03046	4.69244	4.49391	4.72439	4.26949	0.215176	4.63691	0.124874	SLC38A1	solute carrier family 38, member 1	Plasma Membrane	transporter	Common_Between_RNAseq_&_Microarray
G13087	Slc38a2	7	complement(137716131..137728300)	12170	4.87527	5.08312	5.15552	5.61456	5.61383	5.87135	5.03797	0.14548	5.69991	0.148469	SLC38A2	solute carrier family 38, member 2	Plasma Membrane	transporter	Common_Between_RNAseq_&_Microarray
G13097	Pfkm	7	138833721..138857275	23555	7.53361	7.48112	7.23856	6.85671	6.84039	6.68635	7.41776	0.157398	6.79448	0.0939976	PFKM	phosphofructokinase, muscle	Cytoplasm	kinase	Common_Between_RNAseq_&_Microarray
G13098	Asb8	7	complement(138859490..138867223)	7734	5.16341	5.16704	5.21577	5.08418	5.08951	5.10846	5.18207	0.0292394	5.09405	0.0127609	ASB8	ankyrin repeat and SOCS box containing 8	Nucleus	transcription regulator	Common_Between_RNAseq_&_Microarray
G13099	MGC114464	7	138898271..138899670	1400	4.93963	5.18658	5.07734	5.05555	5.09418	5.22698	5.06785	0.123747	5.12557	0.0899257	C12orf68	chromosome 12 open reading frame 68	Cytoplasm	other	Common_Between_RNAseq_&_Microarray
G13110	Rpap3	7	complement(139359860..139386634)	26775	4.88017	4.87207	5.0442	4.75754	4.75224	4.60259	4.93215	0.0971264	4.70412	0.0879695	RPAP3	RNA polymerase II associated protein 3	Other	enzyme	Common_Between_RNAseq_&_Microarray
G13113	Slc48a1	7	139463280..139471081	7802	5.69502	5.65578	5.52309	5.26407	5.38263	5.27378	5.62463	0.0900985	5.30683	0.0658274	SLC48A1	solute carrier family 48 (heme transporter), member 1	Other	other	Common_Between_RNAseq_&_Microarray
G13118	Atf1	7	139692651..139735614	42964	3.71827	3.78888	3.92372	3.98334	3.93743	4.01177	3.81029	0.104382	3.97751	0.0375135	ATF1	activating transcription factor 1	Nucleus	transcription regulator	Common_Between_RNAseq_&_Microarray
G13120	Mettl7a	7	139783755..139790601	6847	4.13367	4.10962	4.359	4.03971	3.67318	3.95614	4.20076	0.137564	3.88968	0.192089	METTL7A	methyltransferase like 7A	Other	other	Common_Between_RNAseq_&_Microarray
G13122	Slc11a2	7	complement(139837654..139870639)	32986	3.88717	3.9322	3.77313	3.99693	3.96173	3.94871	3.86417	0.0819916	3.96912	0.0249438	SLC11A2	solute carrier family 11 (proton-coupled divalent metal ion transporter), member 2	Plasma Membrane	transporter	Common_Between_RNAseq_&_Microarray
G13123	Letmd1	7	139913936..139923419	9484	4.95369	4.87453	4.97038	4.86067	4.80973	4.80614	4.93287	0.0512034	4.82551	0.0304963	LETMD1	LETM1 domain containing 1	Plasma Membrane	other	Common_Between_RNAseq_&_Microarray
G13126	Pou6f1	7	complement(140008707..140015389)	6683	3.01147	3	3.02307	3.34106	3.2077	3.38386	3.01151	0.0115355	3.31087	0.0918754	POU6F1	POU class 6 homeobox 1	Nucleus	transcription regulator	Common_Between_RNAseq_&_Microarray
G13127	Dazap2	7	140043812..140048948	5137	6.14893	6.04188	6.09814	5.76831	5.86901	5.76367	6.09632	0.0535509	5.80033	0.0595217	Dazap2	DAZ associated protein 2	Nucleus	other	Common_Between_RNAseq_&_Microarray
G1314	Rasip1	1	102689553..102700426	10874	3.84864	3.8547	3.9737	3.84161	3.91415	4.10501	3.89235	0.0705188	3.95359	0.136055	Rasip1	Ras interacting protein 1	Other	other	Common_Between_RNAseq_&_Microarray
G13141	Nr4a1	7	140713176..140721070	7895	3	3.40039	4.08639	3.80954	3.24546	4.16174	3.49559	0.549416	3.73891	0.462206	NR4A1	nuclear receptor subfamily 4, group A, member 1	Nucleus	ligand-dependent nuclear receptor	Common_Between_RNAseq_&_Microarray
G13172	Eif4b	7	141476183..141497938	21756	6.32948	6.32157	6.3087	5.88252	5.81788	5.76274	6.31992	0.010487	5.82105	0.0599521	EIF4B	eukaryotic translation initiation factor 4B	Cytoplasm	translation regulator	Common_Between_RNAseq_&_Microarray
G13173	Tenc1	7	141503820..141517146	13327	3.45928	3.37139	3.38664	3.41266	3.14065	3.27033	3.40577	0.0469644	3.27454	0.136055	Tenc1	tensin like C1 domain containing phosphatase (tensin 2)	Plasma Membrane	other	Common_Between_RNAseq_&_Microarray
G13177	Csad	7	complement(141579062..141607052)	27991	3.93128	3.81212	4.00144	3.64984	3.53638	3.57255	3.91495	0.0957081	3.58626	0.0579619	CSAD	cysteine sulfinic acid decarboxylase	Cytoplasm	enzyme	Common_Between_RNAseq_&_Microarray
G13181	Mfsd5	7	141678906..141681186	2281	4.38553	4.31084	4.36077	4.81178	4.89139	5.01502	4.35238	0.0380438	4.90606	0.102408	MFSD5	major facilitator superfamily domain containing 5	Other	transporter	Common_Between_RNAseq_&_Microarray
G13183	Pfdn5	7	141720703..141725439	4737	6.84516	6.91619	7.05416	6.52019	6.84591	6.62724	6.9385	0.106271	6.66444	0.16602	PFDN5	prefoldin subunit 5	Nucleus	transcription regulator	Common_Between_RNAseq_&_Microarray
G13184	Myg1	7	141725674..141732906	7233	5.28992	5.36033	5.49185	5.19289	5.42958	5.44656	5.3807	0.102493	5.35634	0.14181	C12orf10	chromosome 12 open reading frame 10	Other	other	Common_Between_RNAseq_&_Microarray
G13189	Prr13	7	141857064..141860364	3301	5.29985	5.35699	5.45416	5.79051	5.99072	5.99909	5.37033	0.0780141	5.92677	0.118084	PRR13	proline rich 13	Nucleus	other	Common_Between_RNAseq_&_Microarray
G1319	Car11	1	102761012..102766123	5112	5.00921	4.92191	5.13966	4.5598	4.7963	4.70271	5.02359	0.109585	4.68627	0.119104	CA11	carbonic anhydrase XI	Extracellular Space	enzyme	Common_Between_RNAseq_&_Microarray
G13190	PCBP2	7	141870629..141894027	23399	6.96644	7.01717	7.00503	6.80303	6.92769	6.85011	6.99621	0.0264924	6.86028	0.0629466	PCBP2	poly(rC) binding protein 2	Nucleus	other	Common_Between_RNAseq_&_Microarray
G13191	Map3k12	7	complement(141894814..141901161)	6348	5.54272	5.44987	5.52073	5.32151	5.28936	5.27973	5.50444	0.0485245	5.29687	0.0218799	MAP3K12	mitogen-activated protein kinase kinase kinase 12	Cytoplasm	kinase	Common_Between_RNAseq_&_Microarray
G13192	Tarbp2	7	141913739..141918852	5114	4.63809	4.67559	4.64559	4.33814	4.46608	4.39481	4.65309	0.019844	4.39968	0.0641084	TARBP2	TAR (HIV-1) RNA binding protein 2	Nucleus	other	Common_Between_RNAseq_&_Microarray
G13195	Atp5g2	7	complement(142056432..142064809)	8378	7.2892	7.24121	7.26509	6.73159	7.1754	7.04832	7.26517	0.0239937	6.9851	0.228557	ATP5G2	ATP synthase, H+ transporting, mitochondrial Fo complex, subunit C2 (subunit 9)	Cytoplasm	transporter	Common_Between_RNAseq_&_Microarray
G1321	Sphk2	1	complement(102771805..102776109)	4305	4.48845	4.45429	4.30757	4.46251	4.41799	4.53173	4.41677	0.0960976	4.47074	0.057315	SPHK2	sphingosine kinase 2	Cytoplasm	kinase	Common_Between_RNAseq_&_Microarray
G13210	Cbx5	7	complement(142605589..142623004)	17416	5.08162	5.16783	5.21828	4.86116	5.09078	4.96993	5.15591	0.0691044	4.97396	0.114861	CBX5	chromobox homolog 5	Nucleus	transcription regulator	Common_Between_RNAseq_&_Microarray
G13214	Copz1	7	142680779..142706987	26209	6.75502	6.81455	6.72192	6.51412	6.69787	6.58946	6.76383	0.0469391	6.60048	0.0923666	COPZ1	coatomer protein complex, subunit zeta 1	Cytoplasm	transporter	Common_Between_RNAseq_&_Microarray
G1322	Rpl18	1	102779721..102782381	2661	7.70808	7.56188	7.68827	7.1613	7.43181	7.5525	7.65275	0.0793148	7.38187	0.200323	RPL18	ribosomal protein L18	Cytoplasm	other	Common_Between_RNAseq_&_Microarray
G13222	Pde1b	7	142898973..142925732	26760	5.15269	5.2041	5.06509	5.00157	5.03743	5.07413	5.14063	0.0702872	5.03771	0.0362806	PDE1B	phosphodiesterase 1B, calmodulin-dependent	Cytoplasm	enzyme	Common_Between_RNAseq_&_Microarray
G13223	Ppp1r1a	7	complement(142925731..142933381)	7651	4.88943	4.89578	5.14904	5.29065	5.55105	5.64918	4.97808	0.148088	5.49696	0.185284	PPP1R1A	protein phosphatase 1, regulatory (inhibitor) subunit 1A	Cytoplasm	phosphatase	Common_Between_RNAseq_&_Microarray
G13226	Calcoco1	7	complement(143218503..143233218)	14716	4.98618	4.85174	4.82327	4.27294	4.2959	4.2752	4.88706	0.0870109	4.28135	0.012657	CALCOCO1	calcium binding and coiled-coil domain 1	Nucleus	transcription regulator	Common_Between_RNAseq_&_Microarray
G13229	Aasdhppt	8	complement(1433781..1444562)	10782	5.14047	5.14088	5.28936	5.29967	5.32223	5.34921	5.19024	0.085845	5.3237	0.0248027	AASDHPPT	aminoadipate-semialdehyde dehydrogenase-phosphopantetheinyl transferase	Cytoplasm	enzyme	Common_Between_RNAseq_&_Microarray
G13231	Msantd4	8	1497145..1507753	10609	5.16402	5.3188	5.23372	5.37396	5.30039	5.24726	5.23885	0.0775188	5.3072	0.0636224	MSANTD4	Myb/SANT-like DNA-binding domain containing 4 with coiled-coils	Nucleus	other	Common_Between_RNAseq_&_Microarray
G13232	Gria4	8	complement(1542037..2069626)	527590	3.06503	3.36999	3.26209	3.32604	3.41197	3.02042	3.23237	0.15464	3.25281	0.205791	GRIA4	glutamate receptor, ionotropic, AMPA 4	Plasma Membrane	ion channel	Common_Between_RNAseq_&_Microarray
G13237	Casp4	8	2658133..2673885	15753	3.38456	3.04682	3.34106	3.55854	3.55057	3.64467	3.25748	0.183727	3.5846	0.0521812	CASP4	caspase 4, apoptosis-related cysteine peptidase	Cytoplasm	peptidase	Common_Between_RNAseq_&_Microarray
G13256	Dcun1d5	8	5444079..5465187	21109	5.50286	5.52309	5.64443	5.76274	5.82985	5.77254	5.55679	0.0765676	5.78838	0.0362482	DCUN1D5	DCN1, defective in cullin neddylation 1, domain containing 5	Other	other	Common_Between_RNAseq_&_Microarray
G13268	Tmem123	8	5995680..5999126	3447	3.0633	3.14554	3.21778	3.20224	3.32389	3.32604	3.14221	0.0772934	3.28406	0.0708663	TMEM123	transmembrane protein 123	Plasma Membrane	other	Common_Between_RNAseq_&_Microarray
G13269	Birc2	8	complement(6015753..6033822)	18070	3.82032	3.78104	4.08682	4.14473	3.9459	3.84964	3.89606	0.166368	3.98009	0.150484	BIRC2	baculoviral IAP repeat containing 2	Cytoplasm	enzyme	Common_Between_RNAseq_&_Microarray
G1327	Cyth2	1	complement(102875334..102882171)	6838	5.2266	5.23621	5.36926	5.1141	5.34851	5.40492	5.27735	0.0797331	5.28918	0.154225	CYTH2	cytohesin 2	Cytoplasm	other	Common_Between_RNAseq_&_Microarray
G13286	Mtmr2	8	12233929..12284288	50360	4.2666	4.33814	4.26885	4.4311	4.43778	4.41698	4.2912	0.0406721	4.42862	0.0106198	MTMR2	myotubularin related protein 2	Cytoplasm	phosphatase	Common_Between_RNAseq_&_Microarray
G13287	Cep57	8	complement(12285708..12305367)	19660	4.20658	4.18849	4.26435	4.10333	4.13162	3.93458	4.21981	0.0396222	4.05651	0.106539	CEP57	centrosomal protein 57kDa	Cytoplasm	other	Common_Between_RNAseq_&_Microarray
G13289	Sesn3	8	12768653..12818203	49551	3.89493	4.01312	3.53267	3.93269	3.83455	3.79559	3.81357	0.250346	3.85428	0.0706451	SESN3	sestrin 3	Extracellular Space	other	Common_Between_RNAseq_&_Microarray
G13290	Endod1	8	complement(12846527..12873120)	26594	4.62675	4.81256	4.29516	4.99432	4.60762	4.72846	4.57816	0.2621	4.7768	0.197825	ENDOD1	endonuclease domain containing 1	Extracellular Space	enzyme	Common_Between_RNAseq_&_Microarray
G13292	Cwc15	8	12939501..12950303	10803	5.1141	5.10091	5.4129	5.27023	5.43142	5.38263	5.2093	0.176445	5.36143	0.0826577	CWC15	CWC15 spliceosome-associated protein homolog (S. cerevisiae)	Nucleus	other	Common_Between_RNAseq_&_Microarray
G133	Epb41l2	1	complement(22362882..22443605)	80724	3.83455	3.84715	3.81057	3.81675	3.75878	3.71664	3.83076	0.0185828	3.76406	0.0502639	EPB41L2	erythrocyte membrane protein band 4.1-like 2	Plasma Membrane	other	Common_Between_RNAseq_&_Microarray
G13302	Panx1	8	complement(13507955..13547151)	39197	3.64121	3.59182	3.5798	3.77681	3.83403	3.84613	3.60428	0.0325418	3.81899	0.0370247	PANX1	pannexin 1	Plasma Membrane	transporter	Common_Between_RNAseq_&_Microarray
G13306	Med17	8	complement(13759090..13774832)	15743	4.4749	4.34204	4.38691	4.12002	4.14799	4.0804	4.40128	0.067584	4.11614	0.0339617	MED17	mediator complex subunit 17	Nucleus	transcription regulator	Common_Between_RNAseq_&_Microarray
G13307	RGD1309534	8	complement(13778080..13800657)	22578	3.55914	3.54195	3.5289	3.15691	3.33249	3.18093	3.54333	0.0151688	3.22344	0.0951967	C11orf54	chromosome 11 open reading frame 54	Nucleus	other	Common_Between_RNAseq_&_Microarray
G13308	Taf1d	8	13802188..13810920	8733	4.18056	4.09573	4.21554	4.42809	4.36147	4.23863	4.16394	0.0616078	4.34273	0.096109	TAF1D	TATA box binding protein (TBP)-associated factor, RNA polymerase I, D, 41kDa	Nucleus	other	Common_Between_RNAseq_&_Microarray
G1331	Kdelr1	1	102938310..102949196	10887	6.48599	6.40352	6.50526	6.31098	6.49537	6.35596	6.46492	0.0540403	6.38744	0.0961395	KDELR1	KDEL (Lys-Asp-Glu-Leu) endoplasmic reticulum protein retention receptor 1	Cytoplasm	transporter	Common_Between_RNAseq_&_Microarray
G13326	Chordc1	8	17494921..17518882	23962	4.95577	4.85671	5.31699	5.55674	5.4376	5.55765	5.04316	0.242265	5.51733	0.0690502	CHORDC1	cysteine and histidine-rich domain (CHORD) containing 1	Other	other	Common_Between_RNAseq_&_Microarray
G1333	Tmem143	1	102962983..102979034	16052	3.76145	3.63717	3.5444	3.39008	3.39833	3.48779	3.64767	0.108906	3.4254	0.0541917	TMEM143	transmembrane protein 143	Cytoplasm	other	Common_Between_RNAseq_&_Microarray
G1337	Nomo1	1	103100473..103152080	51608	6.45917	6.2804	6.15512	6.67391	6.56491	6.59276	6.29823	0.152809	6.61052	0.0566291	NOMO1 (includes others)	NODAL modulator 1	Plasma Membrane	other	Common_Between_RNAseq_&_Microarray
G13396	Zfp266	8	complement(21569186..21580886)	11701	4.65191	4.62354	4.6282	4.3224	4.40986	4.09151	4.63455	0.0152117	4.27459	0.164476	ZNF266	zinc finger protein 266	Nucleus	other	Common_Between_RNAseq_&_Microarray
G13398	Zfp846	8	21667380..21674450	7071	3.83302	4.06626	4.11379	3.9322	4.1312	3.87395	4.00436	0.150275	3.97912	0.13489	ZNF846	zinc finger protein 846	Other	other	Common_Between_RNAseq_&_Microarray
G134	Akap7	1	22621734..22744656	122923	5.31898	5.46464	5.43376	5.03213	5.08269	5.05097	5.40579	0.07675	5.05526	0.0255541	AKAP7	A kinase (PRKA) anchor protein 7	Plasma Membrane	other	Common_Between_RNAseq_&_Microarray
G13400	Ubl5	8	21719386..21721099	1714	5.8107	5.80361	5.89057	5.36243	5.73335	5.6327	5.83496	0.0482887	5.57616	0.191815	UBL5	ubiquitin-like 5	Cytoplasm	other	Common_Between_RNAseq_&_Microarray
G13401	Pin1	8	21725297..21736676	11380	6.41548	6.34029	6.36745	6.26125	6.396	6.39163	6.37441	0.0380739	6.34962	0.0765673	PIN1	peptidylprolyl cis/trans isomerase, NIMA-interacting 1	Nucleus	enzyme	Common_Between_RNAseq_&_Microarray
G13407	Ppan	8	21962180..21966157	3978	4.04715	4.1349	4.29258	4.48877	4.58046	4.64646	4.15821	0.124361	4.5719	0.0791919	Ppan	peter pan homolog (Drosophila)	Other	other	Common_Between_RNAseq_&_Microarray
G13408	Eif3g	8	complement(21967952..21971979)	4028	6.77781	6.74167	6.73681	6.69689	6.82184	6.88111	6.7521	0.0224042	6.79995	0.0940382	EIF3G	eukaryotic translation initiation factor 3, subunit G	Cytoplasm	translation regulator	Common_Between_RNAseq_&_Microarray
G13409	Dnmt1	8	complement(21978830..22024656)	45827	3.71883	3.74865	3.45404	3.37486	3.27405	3.30576	3.64051	0.162172	3.31822	0.0515456	DNMT1	DNA (cytosine-5-)-methyltransferase 1	Nucleus	enzyme	Common_Between_RNAseq_&_Microarray
G13412	Mrpl4	8	22078081..22084096	6016	4.69744	4.73443	4.77029	4.58557	4.76657	4.63779	4.73405	0.0364273	4.66331	0.0931597	MRPL4	mitochondrial ribosomal protein L4	Cytoplasm	other	Common_Between_RNAseq_&_Microarray
G13419	Fdx1l	8	complement(22143206..22148122)	4917	4.75835	4.74226	5.10281	5.13966	5.11013	5.36577	4.86781	0.203677	5.20519	0.139848	FDX1L	ferredoxin 1-like	Cytoplasm	transporter	Common_Between_RNAseq_&_Microarray
G13422	Cdc37	8	complement(22217096..22229971)	12876	6.70577	6.62724	6.61029	6.62731	6.62971	6.69404	6.64776	0.0509444	6.65035	0.0378554	CDC37	cell division cycle 37	Cytoplasm	other	Common_Between_RNAseq_&_Microarray
G13424	Keap1	8	complement(22306484..22313655)	7172	5.56301	5.49824	5.44059	5.28992	5.25598	5.26593	5.50061	0.0612401	5.27061	0.0174448	KEAP1	kelch-like ECH-associated protein 1	Cytoplasm	transcription regulator	Common_Between_RNAseq_&_Microarray
G13429	Slc44a2	8	22422933..22439983	17051	4.34843	4.2752	4.3449	4.22289	4.28556	4.39793	4.32284	0.0412965	4.30213	0.0886872	SLC44A2	solute carrier family 44 (choline transporter), member 2	Extracellular Space	transporter	Common_Between_RNAseq_&_Microarray
G13433	Tmed1	8	complement(22594535..22597120)	2586	3.89396	3.70178	3.84161	4.08682	4.17176	4.22712	3.81245	0.099351	4.1619	0.0706662	TMED1	transmembrane emp24 protein transport domain containing 1	Extracellular Space	transporter	Common_Between_RNAseq_&_Microarray
G13435	Carm1	8	22631820..22676514	44695	4.3463	4.40681	4.37861	4.49231	4.52237	4.60584	4.37724	0.0302775	4.54017	0.0588189	CARM1	coactivator-associated arginine methyltransferase 1	Nucleus	transcription regulator	Common_Between_RNAseq_&_Microarray
G13437	RGD1309188	8	22679828..22682797	2970	4.86962	5.0405	4.9761	5.14965	5.2264	5.19091	4.96207	0.086303	5.18899	0.0384129	C19orf52	chromosome 19 open reading frame 52	Other	other	Common_Between_RNAseq_&_Microarray
G13438	Smarca4	8	22702277..22793519	91243	5.19328	5.13106	4.93705	5.18182	5.08375	5.0627	5.08713	0.133646	5.10942	0.063574	SMARCA4	SWI/SNF related, matrix associated, actin dependent regulator of chromatin, subfamily a, member 4	Nucleus	transcription regulator	Common_Between_RNAseq_&_Microarray
G13439	Ldlr	8	22804325..22827199	22875	3.04942	3.73737	3.2317	4.79216	4.60822	5.19289	3.3395	0.356416	4.86442	0.298959	LDLR	low density lipoprotein receptor	Plasma Membrane	transporter	Common_Between_RNAseq_&_Microarray
G1344	Kcnc1	1	103500850..103541476	40627	4.33422	4.39964	4.22673	4.73822	4.568	4.83443	4.3202	0.0873078	4.71355	0.134921	KCNC1	potassium voltage-gated channel, Shaw-related subfamily, member 1	Plasma Membrane	ion channel	Common_Between_RNAseq_&_Microarray
G13444	Rab3d	8	complement(22975024..22984052)	9029	4.94339	4.7517	4.75862	5.39536	5.30844	5.43008	4.8179	0.108729	5.37796	0.0626568	RAB3D	RAB3D, member RAS oncogene family	Cytoplasm	enzyme	Common_Between_RNAseq_&_Microarray
G13445	Tmem205	8	complement(22986957..22992693)	5737	3.27033	3.2386	3.39354	3	3.11922	3	3.30083	0.0818476	3.03974	0.0688309	TMEM205	transmembrane protein 205	Other	other	Common_Between_RNAseq_&_Microarray
G13447	Lppr2	8	23003383..23013242	9860	5.86356	5.73308	5.45826	5.71713	5.59559	5.66846	5.68497	0.206893	5.66039	0.0611669	BC018242	cDNA sequence BC018242	Other	other	Common_Between_RNAseq_&_Microarray
G13448	Swsap1	8	23021536..23024064	2529	3.68395	3.58943	3.46909	3.33322	3.3658	3.24927	3.58082	0.107687	3.31609	0.0601241	SWSAP1	SWIM-type zinc finger 7 associated protein 1	Other	enzyme	Common_Between_RNAseq_&_Microarray
G1345	Sergef	1	complement(103690972..103741937)	50966	4.50819	4.41631	4.30686	4.8015	4.76207	4.91502	4.41046	0.100796	4.8262	0.0794085	SERGEF	secretion regulating guanine nucleotide exchange factor	Nucleus	other	Common_Between_RNAseq_&_Microarray
G13452	Prkcsh	8	23069740..23081287	11548	7.32767	7.22448	7.27283	7.22332	7.19605	7.29582	7.27499	0.0516258	7.2384	0.051566	PRKCSH	protein kinase C substrate 80K-H	Cytoplasm	enzyme	Common_Between_RNAseq_&_Microarray
G13453	Elavl3	8	complement(23085036..23117799)	32764	4.73036	4.78061	4.86166	5.09291	4.78746	5.00157	4.79088	0.0662473	4.96064	0.156781	ELAVL3	ELAV like neuron-specific RNA binding protein 3	Nucleus	other	Common_Between_RNAseq_&_Microarray
G13455	Ecsit	8	complement(23140382..23153830)	13449	5.36243	5.09544	5.35081	5.29453	5.31517	5.38539	5.26956	0.150903	5.3317	0.0476345	ECSIT	ECSIT signalling integrator	Nucleus	transcription regulator	Common_Between_RNAseq_&_Microarray
G13457	Elof1	8	complement(23180772..23185661)	4890	4.95134	5.02284	5.17263	4.86413	5.10846	4.92427	5.04894	0.11293	4.96562	0.127305	ELOF1	elongation factor 1 homolog (S. cerevisiae)	Nucleus	other	Common_Between_RNAseq_&_Microarray
G13464	Rp9	8	complement(23502288..23522452)	20165	4.25947	4.03618	4.48042	3.94215	4.07102	3.89007	4.25869	0.222121	3.96775	0.0931509	RP9	retinitis pigmentosa 9 (autosomal dominant)	Nucleus	other	Common_Between_RNAseq_&_Microarray
G13465	Bbs9	8	23813100..24113782	300683	3.68898	3.75771	3.51703	3.2363	3.31885	3.2576	3.65458	0.123973	3.27092	0.0428595	BBS9	Bardet-Biedl syndrome 9	Extracellular Space	other	Common_Between_RNAseq_&_Microarray
G13472	Dpy19l1	8	complement(25615337..25700570)	85234	3.629	3.76891	3.42546	4.22327	4.01133	4.139	3.60779	0.172701	4.12453	0.106706	DPY19L1	dpy-19-like 1 (C. elegans)	Other	other	Common_Between_RNAseq_&_Microarray
G13475	Herpud2	8	complement(26290107..26335056)	44950	4.19954	4.18889	4.26547	4.40307	4.49134	4.46608	4.21797	0.0414815	4.4535	0.0454616	HERPUD2	HERPUD family member 2	Other	other	Common_Between_RNAseq_&_Microarray
G13478	Sept7	8	26435007..26498715	63709	7.09073	7.23918	7.22332	7.41009	7.34279	7.29367	7.18441	0.0815179	7.34885	0.0584469	SEPT7	septin 7	Cytoplasm	other	Common_Between_RNAseq_&_Microarray
G13487	Acad8	8	complement(28038469..28064606)	26138	5.80154	5.713	5.80568	5.10636	5.38849	5.01591	5.77341	0.0523522	5.17025	0.194334	ACAD8	acyl-CoA dehydrogenase family, member 8	Cytoplasm	enzyme	Common_Between_RNAseq_&_Microarray
G13488	Thyn1	8	28064823..28073704	8882	5.91013	5.95152	6.00349	5.47473	5.65478	5.49824	5.95505	0.0467777	5.54258	0.097871	THYN1	thymocyte nuclear protein 1	Nucleus	other	Common_Between_RNAseq_&_Microarray
G13489	Vps26b	8	complement(28074137..28095244)	21108	4.98162	5.02948	4.91167	5.01236	4.99635	4.91882	4.97426	0.0592502	4.97584	0.0500258	VPS26B	vacuolar protein sorting 26 homolog B (S. pombe)	Cytoplasm	transporter	Common_Between_RNAseq_&_Microarray
G1349	Gtf2h1	1	103923952..103951992	28041	4.23365	4.17097	4.14799	4.34561	4.39001	4.2863	4.1842	0.044335	4.34064	0.0520315	GTF2H1	general transcription factor IIH, polypeptide 1, 62kDa	Nucleus	transcription regulator	Common_Between_RNAseq_&_Microarray
G13491	Jam3	8	complement(28166276..28227631)	61356	4.10962	4.0589	4.16738	3.88519	3.96588	3.99693	4.11197	0.0542777	3.94933	0.0576759	JAM3	junctional adhesion molecule 3	Plasma Membrane	other	Common_Between_RNAseq_&_Microarray
G13495	Ntm	8	complement(30074875..30510958)	436084	5.47278	5.34102	5.37396	5.71094	5.51963	5.4594	5.39592	0.0685716	5.56333	0.131339	NTM	neurotrimin	Plasma Membrane	other	Common_Between_RNAseq_&_Microarray
G1350	Ldha	1	103975207..103984632	9426	8.86583	8.69646	8.70064	8.90303	8.70064	8.83127	8.75431	0.0965992	8.81165	0.102608	LDHA	lactate dehydrogenase A	Cytoplasm	enzyme	Common_Between_RNAseq_&_Microarray
G13501	Aplp2	8	complement(32323517..32353901)	30385	7.74824	7.77422	7.74017	7.90562	7.82009	7.68533	7.75421	0.0177902	7.80368	0.111058	Aplp2	amyloid beta (A4) precursor-like protein 2	Nucleus	other	Common_Between_RNAseq_&_Microarray
G13505	Nfrkb	8	32555212..32586755	31544	3.93554	3.74972	3.92657	3.74655	3.67431	3.5846	3.87061	0.104788	3.66849	0.0811323	NFRKB	nuclear factor related to kappaB binding protein	Nucleus	transcription regulator	Common_Between_RNAseq_&_Microarray
G13518	Fli1	8	complement(33587488..33703195)	115708	3	3.04854	3.00075	3.32892	3.14309	3.32245	3.01643	0.0278086	3.26482	0.105473	FLI1	Fli-1 proto-oncogene, ETS transcription factor	Nucleus	transcription regulator	Common_Between_RNAseq_&_Microarray
G13519	Ets1	8	33858338..33921593	63256	3.43284	3.75878	3.35315	4.11379	3.86904	4.04366	3.51492	0.214912	4.00883	0.126038	ETS1	v-ets avian erythroblastosis virus E26 oncogene homolog 1	Nucleus	transcription regulator	Common_Between_RNAseq_&_Microarray
G1352	Tsg101	1	complement(104015888..104044600)	28713	6.08342	6.03463	6.24668	6.18448	6.22275	6.24317	6.12158	0.111056	6.2168	0.0297936	TSG101	tumor susceptibility 101	Cytoplasm	transcription regulator	Common_Between_RNAseq_&_Microarray
G13528	Srpr	8	36428866..36434332	5467	6.91469	6.93213	6.77755	6.91846	6.97115	6.85379	6.87479	0.0846602	6.91447	0.0587836	SRPR	signal recognition particle receptor (docking protein)	Cytoplasm	other	Common_Between_RNAseq_&_Microarray
G13529	Fam118b	8	complement(36435180..36456913)	21734	3.84664	3.8988	3.97462	4.02603	3.95941	3.91847	3.90669	0.0643546	3.96797	0.054293	FAM118B	family with sequence similarity 118, member B	Other	other	Common_Between_RNAseq_&_Microarray
G13534	Ddx25	8	complement(36761173..36777206)	16034	5.35822	5.35382	5.35134	5.02062	5.2505	5.23659	5.35446	0.0034851	5.16924	0.128895	DDX25	DEAD (Asp-Glu-Ala-Asp) box helicase 25	Nucleus	enzyme	Common_Between_RNAseq_&_Microarray
G13562	Ei24	8	complement(39257606..39269673)	12068	5.93793	6.04056	5.94556	5.71836	5.77083	5.69669	5.97469	0.0571793	5.72862	0.0381208	EI24	etoposide induced 2.4	Other	other	Common_Between_RNAseq_&_Microarray
G13563	Fez1	8	39307654..39353312	45659	6.99879	7.03697	7.03511	6.77637	6.91284	6.7486	7.02363	0.0215253	6.8126	0.0879158	FEZ1	fasciculation and elongation protein zeta 1 (zygin I)	Cytoplasm	other	Common_Between_RNAseq_&_Microarray
G1357	PTPN5	1	complement(104263143..104320930)	57788	5.42353	5.42873	5.62542	5.77254	5.75502	5.95152	5.49256	0.115087	5.82636	0.108744	PTPN5	protein tyrosine phosphatase, non-receptor type 5 (striatum-enriched)	Other	phosphatase	Common_Between_RNAseq_&_Microarray
G13573	Esam	8	39998699..40009620	10922	4.75862	4.77955	4.73173	4.94877	4.96783	5.13147	4.75663	0.0239715	5.01602	0.100433	ESAM	endothelial cell adhesion molecule	Plasma Membrane	other	Common_Between_RNAseq_&_Microarray
G13576	Spa17	8	complement(40067946..40077019)	9074	4.92901	4.84021	5.07605	4.84347	5.25371	5.06161	4.94842	0.119116	5.05293	0.205255	SPA17	sperm autoantigenic protein 17	Plasma Membrane	other	Common_Between_RNAseq_&_Microarray
G13577	Siae	8	40079093..40114338	35246	3.88862	3.85519	3.71114	3.57012	3.61729	3.49993	3.81832	0.0943095	3.56244	0.0590556	SIAE	sialic acid acetylesterase	Cytoplasm	enzyme	Common_Between_RNAseq_&_Microarray
G13579	Tbrg1	8	complement(40115616..40123274)	7659	5.10154	4.98344	5.1327	5.21945	5.3339	5.37257	5.07256	0.0787357	5.30864	0.0796248	TBRG1	transforming growth factor beta regulator 1	Nucleus	other	Common_Between_RNAseq_&_Microarray
G136	Arg1	1	23005317..23017705	12389	4.43044	4.16897	4.25457	4.45988	4.60524	4.36111	4.28466	0.133303	4.47541	0.122806	ARG1	arginase 1	Cytoplasm	enzyme	Common_Between_RNAseq_&_Microarray
G13679	RGD1565368	8	44037003..44038233	1231	5.63445	5.33141	5.24726	5.09944	5.02062	5.76248	5.40437	0.203645	5.29418	0.407469	GAPDH	glyceraldehyde-3-phosphate dehydrogenase	Cytoplasm	enzyme	Common_Between_RNAseq_&_Microarray
G13686	Sc5d	8	complement(45001503..45010434)	8932	4.33778	4.4143	4.19285	4.89578	4.97382	5.12734	4.31497	0.112471	4.99898	0.117815	SC5D	sterol-C5-desaturase	Cytoplasm	enzyme	Common_Between_RNAseq_&_Microarray
G13693	Oaf	8	complement(45980602..45998572)	17971	3.42346	3.42076	3.24849	3.15043	3.22862	3.30284	3.36424	0.100245	3.2273	0.0762127	OAF	OAF homolog (Drosophila)	Other	other	Common_Between_RNAseq_&_Microarray
G13695	Clmp	8	complement(46020808..46148061)	127254	3	3	3	3	3.06503	3.05291	3	0	3.03931	0.0345791	CLMP	CXADR-like membrane protein	Plasma Membrane	other	Common_Between_RNAseq_&_Microarray
G13699	Thy1	8	46998623..47003437	4815	8.58287	8.17073	8.55409	8.94342	9.10743	9.27425	8.4359	0.230091	9.10837	0.165418	THY1	Thy-1 cell surface antigen	Plasma Membrane	other	Common_Between_RNAseq_&_Microarray
G137	Med23	1	complement(23019613..23067284)	47672	4.11587	4.05543	4.08212	3.86559	3.96311	3.936	4.08447	0.0302875	3.92157	0.0503361	MED23	mediator complex subunit 23	Nucleus	transcription regulator	Common_Between_RNAseq_&_Microarray
G13703	Rnf26	8	complement(47063866..47065140)	1275	4.04103	4.1349	3.75291	4.07144	3.87493	4.0216	3.97628	0.199053	3.98932	0.102151	RNF26	ring finger protein 26	Other	other	Common_Between_RNAseq_&_Microarray
G13704	Mcam	8	47091209..47099626	8418	4.34063	4.41698	4.15974	4.64213	4.39447	4.84247	4.30578	0.132114	4.62635	0.224417	MCAM	melanoma cell adhesion molecule	Plasma Membrane	other	Common_Between_RNAseq_&_Microarray
G13709	Abcg4	8	complement(47222818..47238385)	15568	3.74277	3.76996	3.8039	3.70289	3.76304	3.72102	3.77221	0.0306301	3.72898	0.0308527	ABCG4	ATP-binding cassette, sub-family G (WHITE), member 4	Plasma Membrane	transporter	Common_Between_RNAseq_&_Microarray
G1371	Zdhhc13	1	105165499..105204298	38800	4.01895	4.19285	4.19285	4.58887	4.58227	4.53862	4.13488	0.100401	4.56992	0.0273051	ZDHHC13	zinc finger, DHHC-type containing 13	Nucleus	transcription regulator	Common_Between_RNAseq_&_Microarray
G13711	C2cd2l	8	complement(47259704..47269967)	10264	5.53792	5.49361	5.25711	5.64472	5.40049	5.52387	5.42955	0.150964	5.52303	0.122119	C2CD2L	C2CD2-like	Other	other	Common_Between_RNAseq_&_Microarray
G13712	Dpagt1	8	47277020..47283503	6484	5.07627	5.18182	5.24498	5.3981	5.54334	5.54102	5.16769	0.0852384	5.49415	0.0831923	DPAGT1	dolichyl-phosphate (UDP-N-acetylglucosamine) N-acetylglucosaminephosphotransferase 1 (GlcNAc-1-P transferase)	Cytoplasm	enzyme	Common_Between_RNAseq_&_Microarray
G13714	Hmbs	8	complement(47286249..47293618)	7370	4.02649	4.02558	4.13162	4.04409	4.17297	4.14473	4.06123	0.0609612	4.12059	0.0677441	HMBS	hydroxymethylbilane synthase	Cytoplasm	enzyme	Common_Between_RNAseq_&_Microarray
G13715	Vps11	8	complement(47296463..47311266)	14804	5.4396	5.37517	5.38677	5.33497	5.23908	5.37725	5.40051	0.0343424	5.3171	0.0708	VPS11	vacuolar protein sorting 11 homolog (S. cerevisiae)	Cytoplasm	transporter	Common_Between_RNAseq_&_Microarray
G13716	Hyou1	8	47318957..47330880	11924	7.6058	7.60885	7.50235	7.37809	7.29367	7.12876	7.57234	0.060625	7.26684	0.12681	HYOU1	hypoxia up-regulated 1	Cytoplasm	other	Common_Between_RNAseq_&_Microarray
G13717	Slc37a4	8	47335910..47341992	6083	4.2572	4.23557	4.17497	3.71827	3.7847	3.87984	4.22258	0.0426276	3.79427	0.0812099	SLC37A4	solute carrier family 37 (glucose-6-phosphate transporter), member 4	Cytoplasm	transporter	Common_Between_RNAseq_&_Microarray
G13718	Trappc4	8	complement(47342732..47345957)	3226	5.04683	5.3323	5.30716	5.16462	5.38436	5.26875	5.22876	0.158061	5.27258	0.109917	TRAPPC4	trafficking protein particle complex 4	Cytoplasm	other	Common_Between_RNAseq_&_Microarray
G13719	Rps25	8	47346312..47348692	2381	8.53309	8.63133	8.81446	8.52628	8.42783	8.72383	8.65963	0.142803	8.55932	0.150741	RPS25	ribosomal protein S25	Cytoplasm	other	Common_Between_RNAseq_&_Microarray
G13720	Ccdc84	8	complement(47348806..47355477)	6672	4.25608	3.99693	4.28482	3.80954	3.8325	3.74545	4.17927	0.158571	3.79583	0.0451171	CCDC84	coiled-coil domain containing 84	Other	other	Common_Between_RNAseq_&_Microarray
G13727	Ddx6	8	47543903..47576345	32443	3.78781	3.94451	3.51577	4.09616	3.89057	3.90697	3.74936	0.216938	3.96456	0.11426	DDX6	DEAD (Asp-Glu-Ala-Asp) box helicase 6	Nucleus	enzyme	Common_Between_RNAseq_&_Microarray
G13729	Phldb1	8	complement(47615943..47656917)	40975	3.76785	3.77208	3.72595	3.54134	3.38456	3.52207	3.75529	0.0254971	3.48266	0.0854993	PHLDB1	pleckstrin homology-like domain, family B, member 1	Cytoplasm	other	Common_Between_RNAseq_&_Microarray
G13730	Arcn1	8	complement(47670185..47694935)	24751	6.06468	6.12639	5.9507	6.32912	6.28956	6.24745	6.04726	0.0891327	6.28871	0.0408446	ARCN1	archain 1	Cytoplasm	other	Common_Between_RNAseq_&_Microarray
G13731	Ift46	8	47699718..47716194	16477	5.30497	5.20975	5.28659	4.70021	4.74361	4.6713	5.2671	0.0505086	4.70504	0.0363965	IFT46	intraflagellar transport 46 homolog (Chlamydomonas)	Cytoplasm	other	Common_Between_RNAseq_&_Microarray
G13735	Atp5l	8	complement(47838601..47845456)	6856	8.01574	7.95319	8.09263	8.02006	8.10133	8.08306	8.02052	0.0698434	8.06815	0.0426378	ATP5L	ATP synthase, H+ transporting, mitochondrial Fo complex, subunit G	Cytoplasm	transporter	Common_Between_RNAseq_&_Microarray
G13736	Ube4a	8	complement(47847869..47887561)	39693	4.29038	4.34098	4.37966	4.93611	4.95671	4.93705	4.33701	0.0447719	4.94329	0.0116315	UBE4A	ubiquitination factor E4A	Cytoplasm	enzyme	Common_Between_RNAseq_&_Microarray
G13750	Fxyd6	8	48323326..48326136	2811	6.76553	6.903	6.70148	5.06031	5.35434	5.17123	6.79	0.102965	5.1953	0.148485	FXYD6	FXYD domain containing ion transport regulator 6	Plasma Membrane	ion channel	Common_Between_RNAseq_&_Microarray
G13756	Pcsk7	8	48824388..48847099	22712	3.74008	3.47106	3.7593	3.78314	3.7657	3.87198	3.65681	0.161157	3.80694	0.0569976	PCSK7	proprotein convertase subtilisin/kexin type 7	Cytoplasm	peptidase	Common_Between_RNAseq_&_Microarray
G13757	Tagln	8	complement(48847018..48852863)	5846	4.50725	3.97141	3.68225	3.67715	3.55734	4.05066	4.05364	0.418598	3.76172	0.257302	TAGLN	transgelin	Cytoplasm	other	Common_Between_RNAseq_&_Microarray
G13758	Sidt2	8	complement(48854808..48871125)	16318	4.38691	4.14391	4.2852	4.11546	4.08382	4.13367	4.27201	0.122035	4.11098	0.0252228	SIDT2	SID1 transmembrane family, member 2	Cytoplasm	other	Common_Between_RNAseq_&_Microarray
G13759	Pafah1b2	8	complement(48884455..48902445)	17991	6.87435	6.89588	6.72342	7.22014	7.07	6.99879	6.83122	0.0939717	7.09631	0.112993	PAFAH1B2	platelet-activating factor acetylhydrolase 1b, catalytic subunit 2 (30kDa)	Cytoplasm	enzyme	Common_Between_RNAseq_&_Microarray
G13761	Sik3	8	48934911..49144449	209539	5.17442	5.27174	5.07047	5.38246	5.23793	5.41358	5.17221	0.100651	5.34466	0.0937272	Sik3	SIK family kinase 3	Cytoplasm	kinase	Common_Between_RNAseq_&_Microarray
G13766	Zfp259	8	49189009..49198583	9575	3.81368	3.8567	3.87198	4.06885	4.04804	4.01671	3.84745	0.0302322	4.04453	0.0262435	ZNF259	zinc finger protein 259	Nucleus	other	Common_Between_RNAseq_&_Microarray
G1377	Htatip2	1	106145091..106159700	14610	3.48266	3.16817	3.34746	4.31807	4.19797	4.49134	3.33277	0.15776	4.33579	0.147486	HTATIP2	HIV-1 Tat interactive protein 2, 30kDa	Nucleus	transcription regulator	Common_Between_RNAseq_&_Microarray
G13771	Cadm1	8	50460915..50788814	327900	6.53962	6.57448	6.46147	6.33083	6.03463	5.93864	6.52519	0.057869	6.10137	0.204433	CADM1	cell adhesion molecule 1	Plasma Membrane	other	Common_Between_RNAseq_&_Microarray
G13773	Rexo2	8	complement(51395457..51407172)	11716	6.49369	6.48478	6.53752	6.44278	6.67143	6.58511	6.50533	0.0282358	6.56644	0.115466	REXO2	RNA exonuclease 2	Cytoplasm	enzyme	Common_Between_RNAseq_&_Microarray
G13781	Zw10	8	51980064..52005883	25820	3.37832	3.29404	3.30867	3.79559	3.704	3.77156	3.32701	0.0450339	3.75705	0.0474899	ZW10	zw10 kinetochore protein	Nucleus	other	Common_Between_RNAseq_&_Microarray
G13786	Ncam1	8	complement(52458775..52522326)	63552	6.36387	6.41894	6.01268	6.03133	5.75556	5.73308	6.26516	0.220387	5.83999	0.166086	NCAM1	neural cell adhesion molecule 1	Plasma Membrane	other	Common_Between_RNAseq_&_Microarray
G13790	Pts	8	complement(53551584..53558594)	7011	3.46518	3.57438	3.5798	3.76304	3.69791	3.83709	3.53979	0.0646689	3.76601	0.0696387	PTS	6-pyruvoyltetrahydropterin synthase	Cytoplasm	enzyme	Common_Between_RNAseq_&_Microarray
G13794	Sdhd	8	complement(53625447..53634926)	9480	6.40028	6.38275	6.20672	6.09487	6.09096	6.1206	6.32991	0.107049	6.10214	0.0161044	SDHD	succinate dehydrogenase complex, subunit D, integral membrane protein	Cytoplasm	enzyme	Common_Between_RNAseq_&_Microarray
G13795	Timm8b	8	53635064..53636450	1387	6.77525	6.91469	7.04506	6.85472	6.9048	6.92817	6.91166	0.134929	6.8959	0.0375226	TIMM8B	translocase of inner mitochondrial membrane 8 homolog B (yeast)	Cytoplasm	transporter	Common_Between_RNAseq_&_Microarray
G13799	Dixdc1	8	complement(53688641..53740876)	52236	3.53889	3.5518	3.53577	3.17696	3.2636	3.33678	3.54215	0.00850113	3.25911	0.080005	DIXDC1	DIX domain containing 1	Cytoplasm	other	Common_Between_RNAseq_&_Microarray
G1380	Nell1	1	106540585..107260907	720323	6.57577	6.27482	6.35711	5.74187	5.63401	5.6659	6.40256	0.155537	5.68059	0.0554098	NELL1	NEL-like 1 (chicken)	Extracellular Space	growth factor	Common_Between_RNAseq_&_Microarray
G13805	Alg9	8	53799792..53862451	62660	3.93791	3.73301	3.84161	3.92749	3.96404	3.94451	3.83751	0.102511	3.94535	0.018286	ALG9	ALG9, alpha-1,2-mannosyltransferase	Cytoplasm	enzyme	Common_Between_RNAseq_&_Microarray
G13808	Sik2	8	complement(53905730..54005174)	99445	3	3	3	3.06503	3.05553	3.00521	3	0	3.04192	0.0321447	Sik2	salt-inducible kinase 2	Other	other	Common_Between_RNAseq_&_Microarray
G13818	Fdx1	8	complement(54958315..54977222)	18908	3.97554	3.94121	3.82494	3.44282	3.49675	3.39354	3.9139	0.0789259	3.44437	0.0516192	FDX1	ferredoxin 1	Cytoplasm	transporter	Common_Between_RNAseq_&_Microarray
G13819	Mrpl1	8	54994572..55084743	90172	4.27631	4.02558	4.18533	4.44904	4.57744	4.57955	4.16241	0.126927	4.53534	0.0747469	MRPL1	mitochondrial ribosomal protein L1	Cytoplasm	other	Common_Between_RNAseq_&_Microarray
G13820	Rdx	8	55167300..55194096	26797	4.54818	4.71482	4.65649	4.84746	4.80123	4.67701	4.63983	0.0845611	4.77523	0.0881497	RDX	radixin	Cytoplasm	other	Common_Between_RNAseq_&_Microarray
G13826	Ddx10	8	complement(56244977..56407666)	162690	3.59182	3.68674	3.629	3.86707	3.89251	3.8813	3.63586	0.0478304	3.88029	0.0127518	DDX10	DEAD (Asp-Glu-Ala-Asp) box polypeptide 10	Nucleus	enzyme	Common_Between_RNAseq_&_Microarray
G13832	Acat1	8	complement(56750515..56778323)	27809	6.41979	6.43763	6.54249	6.22381	6.24107	6.12928	6.46663	0.0662955	6.19805	0.0601796	ACAT1	acetyl-CoA acetyltransferase 1	Cytoplasm	enzyme	Common_Between_RNAseq_&_Microarray
G13837	Elmod1	8	complement(57066609..57123000)	56392	5.05555	5.40424	5.09902	4.73308	5.04377	4.76445	5.18627	0.190016	4.8471	0.171043	ELMOD1	ELMO/CED-12 domain containing 1	Other	other	Common_Between_RNAseq_&_Microarray
G13841	Dmxl2	8	complement(57509282..57571056)	61775	4.09532	4.17576	3.83911	4.29993	4.08297	4.03573	4.03673	0.175806	4.13954	0.140896	Dmxl2	Dmx-like 2	Cytoplasm	other	Common_Between_RNAseq_&_Microarray
G13846	Idh3a	8	57745463..57764540	19078	6.80999	6.85011	6.77525	6.93006	6.8361	6.8569	6.81178	0.0374638	6.87435	0.0493511	IDH3A	isocitrate dehydrogenase 3 (NAD+) alpha	Cytoplasm	enzyme	Common_Between_RNAseq_&_Microarray
G13847	Acsbg1	8	complement(57764975..57820724)	55750	6.31098	6.15674	6.10129	5.90761	5.97842	5.7211	6.18967	0.108651	5.86904	0.132926	ACSBG1	acyl-CoA synthetase bubblegum family member 1	Cytoplasm	enzyme	Common_Between_RNAseq_&_Microarray
G13848	Dnaja4	8	57859314..57875055	15742	5.76274	5.78881	5.65807	5.65535	5.53232	5.52434	5.73654	0.0691989	5.57067	0.0734429	DNAJA4	DnaJ (Hsp40) homolog, subfamily A, member 4	Nucleus	other	Common_Between_RNAseq_&_Microarray
G13849	Wdr61	8	complement(57877398..57894572)	17175	6.04428	6.04941	6.21344	6.38309	6.44112	6.40079	6.10238	0.0962185	6.40833	0.0297396	WDR61	WD repeat domain 61	Other	other	Common_Between_RNAseq_&_Microarray
G13851	Ireb2	8	58039175..58083277	44103	3.63601	3.78365	3.44744	3.88082	3.68898	3.64524	3.62237	0.168518	3.73835	0.125311	IREB2	iron-responsive element binding protein 2	Cytoplasm	translation regulator	Common_Between_RNAseq_&_Microarray
G13853	Psma4	8	58114599..58122076	7478	6.5008	6.6647	6.76348	6.76712	6.80884	6.74329	6.64299	0.132678	6.77308	0.0331786	PSMA4	proteasome (prosome, macropain) subunit, alpha type, 4	Cytoplasm	peptidase	Common_Between_RNAseq_&_Microarray
G13858	ENSRNOG00000014529	8	58292998..58348188	55191	4.3083	4.48619	4.13326	4.73389	4.5738	4.35514	4.30925	0.176465	4.55427	0.190129	UBE2Q2	ubiquitin-conjugating enzyme E2Q family member 2	Other	enzyme	Common_Between_RNAseq_&_Microarray
G13859	Fbxo22	8	58351331..58367359	16029	5.4594	5.51017	5.39192	5.22795	5.35892	5.17382	5.45383	0.0593218	5.25357	0.0951708	FBXO22	F-box protein 22	Other	enzyme	Common_Between_RNAseq_&_Microarray
G1386	Slc17a6	1	108040511..108080510	40000	5.15837	5.65892	5.65119	6.15512	5.89154	6.28383	5.48949	0.286792	6.11016	0.199971	SLC17A6	solute carrier family 17 (vesicular glutamate transporter), member 6	Plasma Membrane	transporter	Common_Between_RNAseq_&_Microarray
G13862	Etfa	8	complement(58608433..58665406)	56974	5.68552	5.62205	5.7343	5.43142	5.69014	5.50159	5.68062	0.0562854	5.54105	0.133797	ETFA	electron-transfer-flavoprotein, alpha polypeptide	Cytoplasm	transporter	Common_Between_RNAseq_&_Microarray
G13865	Scaper	8	complement(58788796..59138175)	349380	3.82442	3.73737	3.7593	3.89396	3.82948	3.7352	3.7737	0.0452777	3.81955	0.0798412	SCAPER	S-phase cyclin A-associated protein in the ER	Extracellular Space	other	Common_Between_RNAseq_&_Microarray
G13871	Rcn2	8	59280470..59297530	17061	8.11873	8.29271	8.38219	8.27774	8.11873	8.1973	8.26454	0.133968	8.19792	0.0795037	RCN2	reticulocalbin 2, EF-hand calcium binding domain	Cytoplasm	other	Common_Between_RNAseq_&_Microarray
G13874	Tspan3	8	complement(59377470..59400900)	23431	8.2507	8.32966	8.29801	8.14613	8.13368	8.05804	8.29279	0.0397351	8.11262	0.0476743	TSPAN3	tetraspanin 3	Plasma Membrane	other	Common_Between_RNAseq_&_Microarray
G13876	Hmg20a	8	59650251..59727759	77509	4.64443	4.89163	4.55431	4.4227	4.37235	4.53488	4.69679	0.174649	4.44331	0.0831983	HMG20A	high mobility group 20A	Nucleus	transcription regulator	Common_Between_RNAseq_&_Microarray
G13877	Lingo1	8	complement(59844165..59860388)	16224	4.86413	4.6542	4.36533	4.29664	4.29442	4.56983	4.62789	0.250438	4.38697	0.158372	LINGO1	leucine rich repeat and Ig domain containing 1	Plasma Membrane	other	Common_Between_RNAseq_&_Microarray
G13882	Imp3	8	60176548..60177436	889	4.60465	4.60109	4.97107	4.61176	4.78192	4.73929	4.7256	0.212587	4.71099	0.0885393	IMP3	IMP3, U3 small nucleolar ribonucleoprotein, homolog (yeast)	Cytoplasm	other	Common_Between_RNAseq_&_Microarray
G13886	Man2c1	8	60375817..60386940	11124	5.35434	5.22698	5.16462	4.56587	4.56983	4.57532	5.24865	0.0966969	4.57034	0.00474264	MAN2C1	mannosidase, alpha, class 2C, member 1	Cytoplasm	enzyme	Common_Between_RNAseq_&_Microarray
G13888	Commd4	8	complement(60403480..60406936)	3457	5.69056	5.61971	5.87504	5.16462	5.34263	5.44142	5.72843	0.131814	5.31623	0.140275	COMMD4	COMM domain containing 4	Cytoplasm	other	Common_Between_RNAseq_&_Microarray
G1389	Gas2	1	108304939..108405240	100302	3.5395	3.52207	3.7763	3.74008	3.66752	3.67828	3.61262	0.142016	3.69529	0.0391608	GAS2	growth arrest-specific 2	Cytoplasm	other	Common_Between_RNAseq_&_Microarray
G13895	Scn3b	8	complement(61379752..61402266)	22515	5.76022	6.07028	5.76248	5.97739	5.91576	5.90605	5.86432	0.178363	5.93307	0.0386919	SCN3B	sodium channel, voltage-gated, type III, beta subunit	Plasma Membrane	ion channel	Common_Between_RNAseq_&_Microarray
G1390	Svip	1	complement(108412833..108415318)	2486	3.73193	3.79714	3.83808	3.93791	3.65843	3.88228	3.78905	0.0535354	3.82621	0.147939	SVIP	small VCP/p97-interacting protein	Cytoplasm	other	Common_Between_RNAseq_&_Microarray
G13913	Cox5a	8	62075284..62087001	11718	7.5781	7.6196	7.78256	7.7702	7.93682	7.86319	7.66009	0.108079	7.85674	0.083501	COX5A	cytochrome c oxidase subunit Va	Cytoplasm	enzyme	Common_Between_RNAseq_&_Microarray
G13915	Mpi	8	complement(62101461..62109361)	7901	5.97739	5.93581	5.86195	5.86332	5.95745	5.94369	5.92505	0.0584659	5.92148	0.0508427	MPI	mannose phosphate isomerase	Cytoplasm	enzyme	Common_Between_RNAseq_&_Microarray
G13920	Csk	8	complement(62183287..62187910)	4624	5.24917	5.27378	5.25749	5.51963	5.52057	5.57152	5.26015	0.0125213	5.53724	0.0296919	CSK	c-src tyrosine kinase	Cytoplasm	kinase	Common_Between_RNAseq_&_Microarray
G13924	Clk3	8	complement(62305184..62318918)	13735	6.02591	5.89057	6.11697	5.46888	5.54551	5.44359	6.01115	0.11392	5.48599	0.0530699	CLK3	CDC-like kinase 3	Nucleus	kinase	Common_Between_RNAseq_&_Microarray
G13926	Ubl7	8	62472012..62489306	17295	5.55934	5.60452	5.57531	5.33141	5.4723	5.49265	5.57972	0.0229093	5.43212	0.0878068	UBL7	ubiquitin-like 7 (bone marrow stromal cell-derived)	Other	other	Common_Between_RNAseq_&_Microarray
G13936	Stoml1	8	62813283..62820361	7079	5.36577	5.25352	4.95275	5.25504	5.10951	5.26407	5.19068	0.21356	5.20954	0.0867463	STOML1	stomatin (EPB72)-like 1	Other	other	Common_Between_RNAseq_&_Microarray
G1394	ENSRNOG00000047154	1	112865798..113069722	203925	3.48393	3.72486	3.55914	3.61906	3.50945	3.33535	3.58931	0.123266	3.48796	0.143072	LOC100910839	leucine zipper protein 2-like	Other	other	Common_Between_RNAseq_&_Microarray
G13942	RGD1562618	8	63057200..63067429	10230	5.45003	5.31935	5.4356	5.30844	5.43776	5.46839	5.40166	0.07165	5.40487	0.0848959	C15orf59	chromosome 15 open reading frame 59	Other	other	Common_Between_RNAseq_&_Microarray
G13944	Nptn	8	63149055..63213749	64695	7.64159	7.74597	7.63233	7.84251	7.68533	7.76717	7.6733	0.0631083	7.765	0.0786117	NPTN	neuroplastin	Plasma Membrane	other	Common_Between_RNAseq_&_Microarray
G13947	Neo1	8	complement(63421646..63524303)	102658	3.95151	3.84964	3.61729	3.8008	3.69568	3.75719	3.80615	0.171303	3.75122	0.0528139	NEO1	neogenin 1	Plasma Membrane	transcription regulator	Common_Between_RNAseq_&_Microarray
G13948	Adpgk	8	63850863..63878782	27920	4.71017	4.66959	4.75647	5.20566	5.10846	5.10028	4.71208	0.0434718	5.13813	0.0586222	ADPGK	ADP-dependent glucokinase	Other	kinase	Common_Between_RNAseq_&_Microarray
G13949	Bbs4	8	complement(63883342..63916346)	33005	5.29453	5.32584	5.35382	5.33479	5.31245	5.36751	5.32473	0.0296615	5.33825	0.0276916	BBS4	Bardet-Biedl syndrome 4	Cytoplasm	other	Common_Between_RNAseq_&_Microarray
G13952	Hexa	8	64087247..64112585	25339	5.81288	5.69181	5.78214	5.88935	5.8157	5.95327	5.76228	0.0629317	5.88611	0.0688389	HEXA	hexosaminidase A (alpha polypeptide)	Cytoplasm	enzyme	Common_Between_RNAseq_&_Microarray
G13954	Parp6	8	64203227..64235456	32230	5.328	5.22312	5.24117	5.40782	5.42454	5.41713	5.2641	0.0560745	5.4165	0.00837708	PARP6	poly (ADP-ribose) polymerase family, member 6	Other	other	Common_Between_RNAseq_&_Microarray
G13955	Pkm	8	64244179..64265969	21791	9.50453	9.35109	9.15209	9.10987	8.89012	8.98114	9.3359	0.176707	8.99371	0.11041	PKM	pyruvate kinase, muscle	Cytoplasm	kinase	Common_Between_RNAseq_&_Microarray
G13963	Lrrc49	8	complement(65233821..65339662)	105842	5.30276	5.29047	5.3188	5.34316	5.30148	5.27694	5.30401	0.0142083	5.30719	0.0334758	LRRC49	leucine rich repeat containing 49	Other	other	Common_Between_RNAseq_&_Microarray
G13966	Tle3	8	66038798..66084091	45294	4.61443	4.71127	4.52332	4.66761	4.68068	4.77586	4.61634	0.0939901	4.70805	0.0590878	TLE3	transducin-like enhancer of split 3 (E(sp1) homolog, Drosophila)	Nucleus	other	Common_Between_RNAseq_&_Microarray
G13967	Rplp1	8	complement(66594523..66595860)	1338	8.32966	8.54901	8.7674	8.35245	8.38667	8.54901	8.54869	0.218869	8.42938	0.105012	Gm13777	predicted gene 13777	Cytoplasm	other	Common_Between_RNAseq_&_Microarray
G13970	Glce	8	complement(66744887..66757177)	12291	4.18295	4.16738	3.79714	4.39793	4.27071	4.00773	4.04915	0.218392	4.22546	0.198996	GLCE	glucuronic acid epimerase	Cytoplasm	enzyme	Common_Between_RNAseq_&_Microarray
G13974	Coro2b	8	complement(67107334..67177186)	69853	4.80895	4.88748	4.78746	5.04159	5.03124	5.28844	4.82796	0.0526503	5.12042	0.145597	CORO2B	coronin, actin binding protein, 2B	Other	other	Common_Between_RNAseq_&_Microarray
G1398	Gabra5	1	complement(113844283..113955085)	110803	4.04409	4.37896	4.25229	3.83149	3.49993	3.55914	4.22511	0.169084	3.63019	0.17683	GABRA5	gamma-aminobutyric acid (GABA) A receptor, alpha 5	Plasma Membrane	ion channel	Common_Between_RNAseq_&_Microarray
G13980	Pias1	8	complement(67500467..67597766)	97300	3.44876	3.43551	3.4448	3.57438	3.40379	3.52143	3.44302	0.00680394	3.49987	0.0873108	PIAS1	protein inhibitor of activated STAT, 1	Nucleus	transcription regulator	Common_Between_RNAseq_&_Microarray
G13982	Map2k5	8	complement(67784869..68009803)	224935	4.52269	4.40681	4.47035	4.25002	4.29884	4.27631	4.46662	0.0580315	4.27506	0.024432	MAP2K5	mitogen-activated protein kinase kinase 5	Cytoplasm	kinase	Common_Between_RNAseq_&_Microarray
G13983	RGD1309779	8	complement(68035524..68040147)	4624	4.47002	4.44872	4.38208	4.29148	4.44407	4.23288	4.4336	0.0458768	4.32281	0.109027	C15orf61	chromosome 15 open reading frame 61	Other	other	Common_Between_RNAseq_&_Microarray
G13985	Aagab	8	68247490..68284415	36926	4.39447	4.37547	4.21205	4.45036	4.30322	4.2572	4.32733	0.100282	4.33693	0.100894	AAGAB	alpha- and gamma-adaptin binding protein	Cytoplasm	other	Common_Between_RNAseq_&_Microarray
G13990	Rpl4	8	68827907..68833042	5136	8.87894	8.85275	8.95466	8.74402	8.80184	8.76643	8.89545	0.0529215	8.77076	0.02915	RPL4	ribosomal protein L4	Cytoplasm	enzyme	Common_Between_RNAseq_&_Microarray
G13992	Map2k1	8	complement(68841356..69431569)	590214	9.7888	9.84229	9.7915	10.2326	9.97847	9.97847	9.80753	0.0301338	10.0632	0.146716	MAP2K1	mitogen-activated protein kinase kinase 1	Cytoplasm	kinase	Common_Between_RNAseq_&_Microarray
G13993	Ids	8	complement(69158390..69174456)	16067	5.06227	5.15471	4.50694	5.62498	5.01591	5.09227	4.90797	0.350366	5.24438	0.331807	IDS	iduronate 2-sulfatase	Cytoplasm	enzyme	Common_Between_RNAseq_&_Microarray
G13994	RGD1562747	8	69193023..69196651	3629	3.14065	3.27332	3.31087	3.18964	3.4335	3.32965	3.24161	0.0894314	3.3176	0.122373	CXorf40A/CXorf40B	chromosome X open reading frame 40A	Other	other	Common_Between_RNAseq_&_Microarray
G13999	Dis3l	8	complement(69480088..69516482)	36395	3.3203	3.37347	3.24698	3.65843	3.66979	3.64642	3.31358	0.063512	3.65821	0.0116867	DIS3L	DIS3 mitotic control homolog (S. cerevisiae)-like	Cytoplasm	enzyme	Common_Between_RNAseq_&_Microarray
G14001	Rab11a	8	complement(69896587..69919171)	22585	6.3146	6.57092	6.52074	6.64753	6.73342	6.72642	6.46875	0.135834	6.70246	0.0476987	RAB11A	RAB11A, member RAS oncogene family	Cytoplasm	enzyme	Common_Between_RNAseq_&_Microarray
G14004	Vwa9	8	70146546..70170129	23584	4.41294	4.46707	4.43744	4.1881	4.43677	4.43544	4.43915	0.0271029	4.35344	0.14319	VWA9	von Willebrand factor A domain containing 9	Cytoplasm	other	Common_Between_RNAseq_&_Microarray
G14005	Ptplad1	8	complement(70170452..70207419)	36968	6.74329	6.85379	6.8062	6.8569	6.81967	6.69585	6.80109	0.055429	6.79081	0.0843123	PTPLAD1	protein tyrosine phosphatase-like A domain containing 1	Cytoplasm	other	Common_Between_RNAseq_&_Microarray
G14008	Dpp8	8	70219642..70273860	54219	4.70713	4.82478	4.70769	5.0383	5.04749	4.99432	4.74654	0.0677657	5.0267	0.0284209	Dpp8	dipeptidylpeptidase 8	Other	other	Common_Between_RNAseq_&_Microarray
G14009	Igdcc4	8	70300509..70322185	21677	3.53826	3.34248	3.07106	3.52828	3.35738	3.48908	3.31727	0.234615	3.45825	0.0895289	IGDCC4	immunoglobulin superfamily, DCC subclass, member 4	Plasma Membrane	other	Common_Between_RNAseq_&_Microarray
G1401	Gabrb3	1	114022939..114275043	252105	4.30468	4.56133	4.11504	4.4697	4.12502	4.10585	4.32702	0.223982	4.23352	0.204758	GABRB3	gamma-aminobutyric acid (GABA) A receptor, beta 3	Plasma Membrane	ion channel	Common_Between_RNAseq_&_Microarray
G14014	Clpx	8	70480810..70535360	54551	4.29369	4.27818	4.35198	4.31338	4.29222	4.2666	4.30795	0.0389131	4.29073	0.0234249	CLPX	caseinolytic mitochondrial matrix peptidase chaperone subunit	Cytoplasm	enzyme	Common_Between_RNAseq_&_Microarray
G14015	Pdcd7	8	70553737..70568103	14367	4.31879	4.37478	4.33277	4.20816	4.31591	4.18929	4.34212	0.029142	4.23778	0.0683129	PDCD7	programmed cell death 7	Nucleus	other	Common_Between_RNAseq_&_Microarray
G14021	Spg21	8	70682806..70710180	27375	4.65906	4.76844	4.72439	4.57501	4.69301	4.84948	4.7173	0.0550346	4.70583	0.137686	SPG21	spastic paraplegia 21 (autosomal recessive, Mast syndrome)	Plasma Membrane	enzyme	Common_Between_RNAseq_&_Microarray
G14026	Oaz2	8	70899390..70913165	13776	7.75746	7.75171	7.70511	7.91942	7.88041	7.88335	7.73809	0.0287101	7.89439	0.0217277	OAZ2	ornithine decarboxylase antizyme 2	Cytoplasm	other	Common_Between_RNAseq_&_Microarray
G14031	Ppib	8	71388458..71394501	6044	6.18953	6.13873	6.46751	6.67814	6.92467	6.92467	6.26526	0.17699	6.84249	0.142332	PPIB	peptidylprolyl isomerase B (cyclophilin B)	Cytoplasm	enzyme	Common_Between_RNAseq_&_Microarray
G14033	Snx1	8	complement(71414978..71453464)	38487	5.22022	5.24917	5.2179	5.19486	5.24117	5.14904	5.2291	0.0174202	5.19502	0.046065	SNX1	sorting nexin 1	Cytoplasm	transporter	Common_Between_RNAseq_&_Microarray
G14034	Fam96a	8	71455205..71467170	11966	3.96957	4.15286	4.17855	4.06713	4.12085	4.09318	4.10033	0.113965	4.09372	0.0268683	FAM96A	family with sequence similarity 96, member A	Extracellular Space	other	Common_Between_RNAseq_&_Microarray
G14037	Herc1	8	71775427..71862567	87141	4.69993	4.75862	4.65962	4.44374	4.32312	4.21438	4.70606	0.0497828	4.32708	0.11473	HERC1	HECT and RLD domain containing E3 ubiquitin protein ligase family member 1	Cytoplasm	other	Common_Between_RNAseq_&_Microarray
G1404	ENSRNOG00000021507	1	114425908..114534783	108876	3.59243	4.01267	3.49356	3.91128	3.69847	3.75771	3.69955	0.275634	3.78915	0.109832	LOC100910839	leucine zipper protein 2-like	Other	other	Common_Between_RNAseq_&_Microarray
G14052	Ccpg1	8	complement(73397117..73429325)	32209	6.67143	6.78234	6.75789	6.74329	6.58721	6.62731	6.73722	0.0582706	6.6526	0.0810521	CCPG1	cell cycle progression 1	Other	other	Common_Between_RNAseq_&_Microarray
G14060	Nedd4	8	complement(73679021..73716822)	37802	7.05942	7.0481	6.89722	7.07797	7.00442	6.947	7.00158	0.0905574	7.00979	0.0656529	NEDD4	neural precursor cell expressed, developmentally down-regulated 4, E3 ubiquitin protein ligase	Cytoplasm	enzyme	Common_Between_RNAseq_&_Microarray
G14061	Rfx7	8	complement(73807892..73927996)	120105	3.11423	3.11256	3.24166	3.0659	3.08049	3	3.15615	0.0740579	3.0488	0.0428835	RFX7	regulatory factor X, 7	Other	other	Common_Between_RNAseq_&_Microarray
G14068	Tcf12	8	74682708..74733231	50524	3.21857	3.40449	3.27183	3.70894	3.40379	3.59959	3.29829	0.0957433	3.57077	0.154599	TCF12	transcription factor 12	Nucleus	transcription regulator	Common_Between_RNAseq_&_Microarray
G14069	Cgnl1	8	74802444..74948694	146251	3.64352	3.40039	3.19283	3.7673	3.3658	3.52828	3.41225	0.22558	3.5538	0.201965	CGNL1	cingulin-like 1	Plasma Membrane	other	Common_Between_RNAseq_&_Microarray
G14077	Adam10	8	complement(75843846..75915593)	71748	4.29222	4.35303	3.94777	4.38691	4.12294	4.18573	4.19767	0.218546	4.23186	0.137898	ADAM10	ADAM metallopeptidase domain 10	Plasma Membrane	peptidase	Common_Between_RNAseq_&_Microarray
G14078	Fam63b	8	75993155..76047318	54164	3.10084	3.18408	3.14309	3.43949	3.24243	3.25078	3.14267	0.0416252	3.3109	0.111436	FAM63B	family with sequence similarity 63, member B	Other	transporter	Common_Between_RNAseq_&_Microarray
G14081	Rnf111	8	76142477..76218329	75853	3.44744	3.48843	3.50567	3.63717	3.6366	3.58283	3.48051	0.0299081	3.61887	0.0312082	RNF111	ring finger protein 111	Nucleus	enzyme	Common_Between_RNAseq_&_Microarray
G14088	Gtf2a2	8	complement(76640787..76653929)	13143	5.49313	5.57531	5.69502	5.45119	5.63677	5.53232	5.58782	0.101525	5.54009	0.0930343	GTF2A2	general transcription factor IIA, 2, 12kDa	Nucleus	transcription regulator	Common_Between_RNAseq_&_Microarray
G14089	Bnip2	8	complement(76662499..76675895)	13397	4.02337	4.1279	4.17176	4.20541	4.19206	4.11338	4.10768	0.076232	4.17028	0.0497261	BNIP2	BCL2/adenovirus E1B 19kDa interacting protein 2	Cytoplasm	other	Common_Between_RNAseq_&_Microarray
G14091	Aph1b	8	complement(76942439..76963484)	21046	3.29551	3.6567	3.76891	4.03046	3.91847	4.07743	3.5737	0.247372	4.00879	0.0816701	APH1B	APH1B gamma secretase subunit	Plasma Membrane	peptidase	Common_Between_RNAseq_&_Microarray
G14092	Rab8b	8	complement(76975470..77047522)	72053	3.08732	3.05984	3.06762	3.16817	3.12254	3.05028	3.0716	0.0141616	3.11366	0.0594436	RAB8B	RAB8B, member RAS oncogene family	Cytoplasm	enzyme	Common_Between_RNAseq_&_Microarray
G14095	Rps27l	8	77076269..77078924	2656	4.94784	4.63867	5.02239	4.56587	5.01236	4.9076	4.86964	0.203466	4.82861	0.233489	Rps27l	ribosomal protein S27-like	Nucleus	translation regulator	Common_Between_RNAseq_&_Microarray
G14097	TPM1	8	complement(77147583..77174392)	26810	5.06768	5.14109	5.07605	5.14149	5.04094	5.2801	5.09494	0.0401836	5.15418	0.120085	TPM1	tropomyosin 1 (alpha)	Cytoplasm	other	Common_Between_RNAseq_&_Microarray
G1410	Cyfip1	1	115265170..115353514	88345	4.27071	4.33635	4.2572	4.40239	4.37338	4.47327	4.28809	0.0423382	4.41635	0.0513857	CYFIP1	cytoplasmic FMR1 interacting protein 1	Cytoplasm	other	Common_Between_RNAseq_&_Microarray
G14107	Anxa2	8	80014371..80050842	36472	3.86116	3.78209	3.91128	4.63953	4.6002	5.13762	3.85151	0.065134	4.79245	0.29957	ANXA2	annexin A2	Plasma Membrane	other	Common_Between_RNAseq_&_Microarray
G1411	Nipa2	1	complement(115354415..115378274)	23860	4.10376	4.10165	4.11003	4.52676	4.54324	4.58046	4.10515	0.00435933	4.55015	0.0275074	NIPA2	non imprinted in Prader-Willi/Angelman syndrome 2	Cytoplasm	other	Common_Between_RNAseq_&_Microarray
G14113	Fam214a	8	81535953..81559190	23238	5.01391	4.86363	4.91954	4.62296	4.67188	4.5494	4.93236	0.0759554	4.61475	0.0616505	FAM214A	family with sequence similarity 214, member A	Other	other	Common_Between_RNAseq_&_Microarray
G14114	Arpp19	8	81566087..81585228	19142	5.85885	6.04494	6.01178	6.15674	6.06533	6.07092	5.97186	0.0992601	6.09766	0.0512391	Arpp19	cAMP-regulated phosphoprotein 19	Other	other	Common_Between_RNAseq_&_Microarray
G14117	Gnb5	8	81861124..82010315	149192	8.27081	8.35245	8.20464	8.20464	8.17073	8.19973	8.27596	0.0740376	8.1917	0.0183263	GNB5	guanine nucleotide binding protein (G protein), beta 5	Plasma Membrane	enzyme	Common_Between_RNAseq_&_Microarray
G14118	ENSRNOG00000008926	8	81880465..81889635	9171	4.96205	5.17123	5.10846	4.56496	4.70105	4.55614	5.08058	0.107338	4.60739	0.0812365	GNB5	guanine nucleotide binding protein (G protein), beta 5	Plasma Membrane	enzyme	Common_Between_RNAseq_&_Microarray
G14122	Tmod3	8	complement(82035312..82095422)	60111	4.36533	4.36991	4.59395	4.58196	4.49455	4.48042	4.44306	0.130691	4.51897	0.0550025	TMOD3	tropomodulin 3 (ubiquitous)	Cytoplasm	other	Common_Between_RNAseq_&_Microarray
G14123	Tmod2	8	complement(82109739..82135088)	25350	4.18374	4.3285	3.91847	4.33886	4.25457	4.29442	4.14357	0.207948	4.29595	0.042165	TMOD2	tropomodulin 2 (neuronal)	Cytoplasm	other	Common_Between_RNAseq_&_Microarray
G14125	Lysmd2	8	82162170..82177806	15637	4.65076	4.71592	5.02638	5.05293	5.11492	5.16944	4.79769	0.200718	5.11243	0.0582939	LYSMD2	LysM, putative peptidoglycan-binding, domain containing 2	Other	other	Common_Between_RNAseq_&_Microarray
G14126	Scg3	8	complement(82183497..82242336)	58840	7.33332	7.11313	7.40729	7.24983	7.39864	7.23293	7.28458	0.153017	7.2938	0.091183	SCG3	secretogranin III	Extracellular Space	other	Common_Between_RNAseq_&_Microarray
G1413	Herc2	1	115459547..115658973	199427	4.59275	4.70161	4.64443	4.24053	4.09785	3.98879	4.64626	0.0544503	4.10906	0.126246	HERC2	HECT and RLD domain containing E3 ubiquitin protein ligase 2	Cytoplasm	enzyme	Common_Between_RNAseq_&_Microarray
G14136	Gclc	8	84627768..84666185	38418	4.46772	4.47588	4.49487	4.66019	4.68012	4.67559	4.47949	0.0139312	4.67197	0.0104483	GCLC	glutamate-cysteine ligase, catalytic subunit	Cytoplasm	enzyme	Common_Between_RNAseq_&_Microarray
G14137	Elovl5	8	84825602..84851400	25799	7.02343	7.12609	6.87355	7.2564	6.98431	6.9774	7.00769	0.127005	7.0727	0.159122	ELOVL5	ELOVL fatty acid elongase 5	Cytoplasm	enzyme	Common_Between_RNAseq_&_Microarray
G14139	Fbxo9	8	complement(84953190..84978347)	25158	5.75556	5.78646	5.65463	5.73484	5.67072	5.51554	5.73222	0.0689427	5.64037	0.112759	FBXO9	F-box protein 9	Cytoplasm	enzyme	Common_Between_RNAseq_&_Microarray
G14143	Gsta4	8	85067703..85078443	10741	5.33515	5.46953	5.6094	5.70625	4.88042	5.35892	5.47136	0.137134	5.3152	0.41465	Gsta4	glutathione S-transferase, alpha 4	Cytoplasm	enzyme	Common_Between_RNAseq_&_Microarray
G14152	Mto1	8	85357705..85381270	23566	3.01595	3.19833	3.04768	3.16253	3.22476	3.04157	3.08732	0.0974343	3.14295	0.093146	MTO1	mitochondrial tRNA translation optimization 1	Cytoplasm	enzyme	Common_Between_RNAseq_&_Microarray
G14153	Eef1a1	8	complement(85388157..85390106)	1950	11.5407	11.5407	11.328	11.328	11.328	11.328	11.4698	0.122853	11.328	0	Eef1a1	eukaryotic translation elongation factor 1 alpha 1	Cytoplasm	translation regulator	Common_Between_RNAseq_&_Microarray
G14154	Slc17a5	8	complement(85440757..85475700)	34944	3.09409	3.18645	3.17855	3.47364	3.35738	3.56709	3.15303	0.0511951	3.46603	0.105063	SLC17A5	solute carrier family 17 (acidic sugar transporter), member 5	Plasma Membrane	transporter	Common_Between_RNAseq_&_Microarray
G14163	Cox7a2	8	complement(86753412..86757509)	4098	7.26177	7.54604	7.44492	7.09542	7.25106	7.14134	7.41758	0.144093	7.16261	0.0799723	COX7A2	cytochrome c oxidase subunit VIIa polypeptide 2 (liver)	Cytoplasm	enzyme	Common_Between_RNAseq_&_Microarray
G14164	Tmem30a	8	complement(86767828..86789807)	21980	6.92817	7.02693	6.84384	7.45499	7.21442	7.1626	6.93298	0.091638	7.27734	0.156014	TMEM30A	transmembrane protein 30A	Cytoplasm	other	Common_Between_RNAseq_&_Microarray
G14166	Senp6	8	87025318..87101909	76592	4.68936	4.80019	4.79371	4.87552	4.84545	4.78667	4.76109	0.0622003	4.83588	0.0451906	SENP6	SUMO1/sentrin specific peptidase 6	Cytoplasm	peptidase	Common_Between_RNAseq_&_Microarray
G14168	Myo6	8	87169192..87264964	95773	3.14065	3.12666	3.08476	3.25304	3.05638	3.17217	3.11735	0.0290824	3.16053	0.0988466	MYO6	myosin VI	Cytoplasm	other	Common_Between_RNAseq_&_Microarray
G14174	IRAK1BP1	8	89871572..89885291	13720	3.363	3.51829	3.34248	3.11505	3.04768	3.13818	3.40792	0.0961311	3.1003	0.0470163	IRAK1BP1	interleukin-1 receptor-associated kinase 1 binding protein 1	Other	other	Common_Between_RNAseq_&_Microarray
G14176	Hmgn3	8	complement(90151453..90187798)	36346	5.97223	6.07563	6.25776	5.5694	5.82464	5.66519	6.10188	0.144565	5.68641	0.128935	Hmgn3	high mobility group nucleosomal binding domain 3	Nucleus	other	Common_Between_RNAseq_&_Microarray
G14184	Bckdhb	8	90982519..91173704	191186	4.20894	4.2167	4.34948	4.20424	4.31844	4.2666	4.25837	0.0790002	4.26309	0.0571805	BCKDHB	branched chain keto acid dehydrogenase E1, beta polypeptide	Cytoplasm	enzyme	Common_Between_RNAseq_&_Microarray
G14186	Fam46a	8	complement(92451691..92455379)	3689	3.50055	4.11046	4.00414	4.55766	4.21554	4.46218	3.87172	0.325802	4.41179	0.176538	FAM46A	family with sequence similarity 46, member A	Other	other	Common_Between_RNAseq_&_Microarray
G14194	Dopey1	8	93665370..93737976	72607	4.31084	4.33099	4.42707	4.18533	4.15043	3.98334	4.3563	0.0621127	4.10637	0.10796	DOPEY1	dopey family member 1	Cytoplasm	other	Common_Between_RNAseq_&_Microarray
G14197	Me1	8	complement(93769078..93863618)	94541	5.56499	5.89603	6.02813	5.88643	6.03133	5.93499	5.82971	0.238585	5.95092	0.0737516	ME1	malic enzyme 1, NADP(+)-dependent, cytosolic	Cytoplasm	enzyme	Common_Between_RNAseq_&_Microarray
G14199	Snap91	8	complement(93963290..94074083)	110794	6.50207	6.5108	6.21781	6.68635	6.45459	6.6178	6.41023	0.166696	6.58625	0.119062	SNAP91	synaptosomal-associated protein, 91kDa	Plasma Membrane	other	Common_Between_RNAseq_&_Microarray
G1420	Bex1	1	complement(117724202..117725601)	1400	6.396	6.45343	6.58511	6.13196	6.31705	6.3087	6.47818	0.0969546	6.25257	0.104536	Bex1	brain expressed gene 1	Other	other	Common_Between_RNAseq_&_Microarray
G14201	Cyb5r4	8	94201539..94266045	64507	3.33535	3.18093	3.29991	3.38109	3.45797	3.39354	3.27206	0.0808889	3.41087	0.0412617	CYB5R4	cytochrome b5 reductase 4	Cytoplasm	enzyme	Common_Between_RNAseq_&_Microarray
G14209	Snx14	8	complement(95519167..95583948)	64782	3.82084	4.69744	3.87984	3.94309	3.95709	3.91415	4.13271	0.489958	3.93811	0.021899	Snx14	sorting nexin 14	Other	other	Common_Between_RNAseq_&_Microarray
G1421	Ube3a	1	117746227..117834011	87785	4.44374	4.46251	4.7814	4.76949	4.6542	4.51449	4.56255	0.189761	4.64606	0.127696	UBE3A	ubiquitin protein ligase E3A	Nucleus	enzyme	Common_Between_RNAseq_&_Microarray
G14210	Syncrip	8	complement(95602783..95628111)	25329	4.30686	4.25457	4.39655	4.97771	4.80768	4.78694	4.31932	0.0718064	4.85744	0.104671	SYNCRIP	synaptotagmin binding, cytoplasmic RNA interacting protein	Nucleus	other	Common_Between_RNAseq_&_Microarray
G14221	Tmed3	8	complement(96576976..96584888)	7913	7.27839	7.33332	7.50447	7.79693	7.93396	7.90937	7.37206	0.117913	7.88009	0.0730583	TMED3	transmembrane emp24 protein transport domain containing 3	Cytoplasm	transporter	Common_Between_RNAseq_&_Microarray
G14224	Rasgrf1	8	96778646..96905924	127279	7.96134	8.03082	7.75	7.92342	7.64484	7.66188	7.91405	0.146257	7.74338	0.156152	Rasgrf1	RAS protein-specific guanine nucleotide-releasing factor 1	Plasma Membrane	other	Common_Between_RNAseq_&_Microarray
G14225	Ctsh	8	96939705..96958827	19123	4.96783	4.87379	4.98231	4.7233	4.90784	4.7533	4.94131	0.0589197	4.79481	0.0990251	CTSH	cathepsin H	Cytoplasm	peptidase	Common_Between_RNAseq_&_Microarray
G14228	Tbc1d2b	8	complement(97076275..97145782)	69508	3	3	3	3.13161	3.17934	3.26135	3	0	3.19077	0.0656241	TBC1D2B	TBC1 domain family, member 2B	Other	other	Common_Between_RNAseq_&_Microarray
G14237	Plod2	8	99462925..99545578	82654	4.42775	4.59752	4.38208	3	3.59901	3.38179	4.46911	0.113521	3.32694	0.30325	PLOD2	procollagen-lysine, 2-oxoglutarate 5-dioxygenase 2	Cytoplasm	enzyme	Common_Between_RNAseq_&_Microarray
G14243	Chst2	8	complement(102648882..102650474)	1593	5.06031	4.99161	4.71731	4.95275	4.54108	4.81564	4.92308	0.181481	4.76982	0.209625	CHST2	carbohydrate (N-acetylglucosamine-6-O) sulfotransferase 2	Cytoplasm	enzyme	Common_Between_RNAseq_&_Microarray
G14244	U2surp	8	complement(102704851..102757330)	52480	4.92403	4.88894	4.96783	5.01972	4.89163	4.69993	4.92694	0.0395276	4.87043	0.160946	U2SURP	U2 snRNP-associated SURP domain containing	Nucleus	other	Common_Between_RNAseq_&_Microarray
G14247	PCOLCE2	8	102910334..102934915	24582	3	3	3	3	3.00433	3.44612	3	0	3.15015	0.256327	PCOLCE2	procollagen C-endopeptidase enhancer 2	Extracellular Space	other	Common_Between_RNAseq_&_Microarray
G14248	Trpc1	8	complement(102955430..103005393)	49964	3.01059	3.24013	3.21702	3.59959	3.46974	3.62198	3.15591	0.126382	3.56377	0.0822034	TRPC1	transient receptor potential cation channel, subfamily C, member 1	Plasma Membrane	ion channel	Common_Between_RNAseq_&_Microarray
G14256	Atp1b3	8	complement(103638324..103669634)	31311	7.44492	7.33156	7.51092	7.50447	7.52917	7.67171	7.42913	0.090719	7.56845	0.0902754	ATP1B3	ATPase, Na+/K+ transporting, beta 3 polypeptide	Plasma Membrane	transporter	Common_Between_RNAseq_&_Microarray
G14259	Rnf7	8	complement(103774031..103783041)	9011	4.71237	4.76949	5.049	4.65363	4.84746	4.77373	4.84362	0.180143	4.75827	0.0978344	RNF7	ring finger protein 7	Nucleus	enzyme	Common_Between_RNAseq_&_Microarray
G14267	Slc25a36l1	8	complement(104412321..104441922)	29602	6.33458	6.27743	6.17393	6.18854	5.95896	5.6799	6.26198	0.0814355	5.94247	0.254719	SLC25A36	solute carrier family 25 (pyrimidine nucleotide carrier ), member 36	Cytoplasm	transporter	Common_Between_RNAseq_&_Microarray
G14274	Rbp1	8	105891148..105912684	21537	4.08937	4.17735	4.64097	3	3.51703	3.23936	4.30256	0.296354	3.25213	0.258753	RBP1	retinol binding protein 1, cellular	Extracellular Space	transporter	Common_Between_RNAseq_&_Microarray
G14278	Copb2	8	106034675..106045348	10674	6.02835	6.04144	5.93074	6.17423	6.10926	5.98641	6.00017	0.0604902	6.08996	0.0953835	Copb2	coatomer protein complex, subunit beta 2 (beta prime)	Cytoplasm	other	Common_Between_RNAseq_&_Microarray
G14279	Mrps22	8	complement(106047831..106060998)	13168	5.05315	5.01815	5.16178	5.04639	5.16644	5.12507	5.07769	0.0748961	5.11263	0.0609807	Mrps22	mitochondrial ribosomal protein S22	Cytoplasm	other	Common_Between_RNAseq_&_Microarray
G14286	Faim	8	106649798..106665256	15459	3.93458	4.0331	4.35303	4.097	4.42809	4.17097	4.1069	0.218772	4.23202	0.173779	FAIM	Fas apoptotic inhibitory molecule	Plasma Membrane	other	Common_Between_RNAseq_&_Microarray
G14294	Armc8	8	complement(107148284..107243975)	95692	4.41531	4.35162	4.39138	4.34737	4.36147	4.27146	4.3861	0.032169	4.32677	0.0484139	ARMC8	armadillo repeat containing 8	Other	other	Common_Between_RNAseq_&_Microarray
G143	Stx7	1	complement(23721818..23761945)	40128	5.8525	5.97441	5.89069	5.76712	5.8107	5.77715	5.90587	0.0623577	5.78499	0.022822	STX7	syntaxin 7	Plasma Membrane	transporter	Common_Between_RNAseq_&_Microarray
G14302	Nck1	8	complement(108204373..108207897)	3525	4.75409	4.60643	4.80895	4.89818	5.01078	4.94081	4.72315	0.104744	4.94993	0.0568505	NCK1	NCK adaptor protein 1	Cytoplasm	kinase	Common_Between_RNAseq_&_Microarray
G14303	Slc35g2	8	complement(108269640..108296902)	27263	5.30039	5.38332	5.54535	5.8913	5.93864	6.05767	5.40969	0.12459	5.96253	0.08572	SLC35G2	solute carrier family 35, member G2	Cytoplasm	other	Common_Between_RNAseq_&_Microarray
G14304	Stag1	8	108373849..108760291	386443	3.34463	3.3203	3.33465	3.30796	3.37486	3.3658	3.33319	0.0122288	3.34954	0.0362936	STAG1	stromal antigen 1	Nucleus	other	Common_Between_RNAseq_&_Microarray
G14306	Pccb	8	complement(108785884..108836132)	50249	4.21903	4.1488	4.11755	3.78365	3.93791	3.79046	4.16179	0.0519763	3.83734	0.087164	PCCB	propionyl CoA carboxylase, beta polypeptide	Cytoplasm	enzyme	Common_Between_RNAseq_&_Microarray
G14307	Msl2	8	108873511..108895784	22274	3.10502	3.14145	3.10502	3.2263	3.11671	3.20614	3.11717	0.0210321	3.18305	0.0583266	MSL2	male-specific lethal 2 homolog (Drosophila)	Nucleus	other	Common_Between_RNAseq_&_Microarray
G14314	Anapc13	8	110505168..110513584	8417	4.43143	4.53705	4.67559	4.29333	4.47815	4.49199	4.54802	0.122449	4.42116	0.11092	ANAPC13	anaphase promoting complex subunit 13	Nucleus	other	Common_Between_RNAseq_&_Microarray
G14318	Rab6b	8	111018332..111059791	41460	7.43302	7.47344	7.27839	7.60941	7.57246	7.46765	7.39495	0.102945	7.54984	0.0735368	RAB6B	RAB6B, member RAS oncogene family	Cytoplasm	enzyme	Common_Between_RNAseq_&_Microarray
G14319	Tf	8	complement(111064527..111112746)	48220	5.56407	5.12714	5.18993	4.98162	5.10154	4.97771	5.29371	0.236233	5.02029	0.0703944	TF	transferrin	Extracellular Space	transporter	Common_Between_RNAseq_&_Microarray
G14329	Uba5	8	complement(111967198..111981855)	14658	6.59216	6.69884	6.74066	6.93213	7.07578	6.91284	6.67722	0.0765743	6.97358	0.0890286	UBA5	ubiquitin-like modifier activating enzyme 5	Cytoplasm	enzyme	Common_Between_RNAseq_&_Microarray
G14332	Dnajc13	8	complement(112084846..112177085)	92240	3.48137	3.49163	3.40449	3.57741	3.53513	3.50502	3.45916	0.0476262	3.53919	0.036367	DNAJC13	DnaJ (Hsp40) homolog, subfamily C, member 13	Cytoplasm	other	Common_Between_RNAseq_&_Microarray
G14338	Mrpl3	8	112989706..113013066	23361	4.78377	4.76127	4.78404	4.76551	4.73308	4.69022	4.77636	0.0130679	4.7296	0.0377669	MRPL3	mitochondrial ribosomal protein L3	Cytoplasm	other	Common_Between_RNAseq_&_Microarray
G14339	Nudt16	8	complement(113059261..113061297)	2037	3.31812	3.25304	3.37486	3.59063	3.43618	3.37486	3.31534	0.0609549	3.46722	0.111183	NUDT16	nudix (nucleoside diphosphate linked moiety X)-type motif 16	Nucleus	enzyme	Common_Between_RNAseq_&_Microarray
G14346	Atp2c1	8	complement(113331596..113398299)	66704	6.10988	6.28383	5.99909	6.13586	6.02813	5.95722	6.13094	0.14353	6.0404	0.089953	ATP2C1	ATPase, Ca++ transporting, type 2C, member 1	Cytoplasm	transporter	Common_Between_RNAseq_&_Microarray
G14350	PIK3R4	8	113675822..113725967	50146	4.23402	4.27631	4.04409	4.26096	4.12872	3.97415	4.18481	0.123688	4.12128	0.143549	PIK3R4	phosphoinositide-3-kinase, regulatory subunit 4	Cytoplasm	kinase	Common_Between_RNAseq_&_Microarray
G14356	ENSRNOG00000048441	8	114231117..114247514	16398	4.71264	4.7151	4.49646	4.59275	4.48042	4.30468	4.6414	0.125533	4.45928	0.145193	Wdr82	WD repeat domain 82	Nucleus	other	Common_Between_RNAseq_&_Microarray
G14361	Alas1	8	complement(114289621..114299701)	10081	4.37338	4.47164	4.40136	4.62937	4.53236	4.81308	4.41546	0.0506235	4.65827	0.142573	Alas1	aminolevulinate, delta-, synthase 1	Cytoplasm	enzyme	Common_Between_RNAseq_&_Microarray
G14363	Dusp7	8	114436772..114442403	5632	3.52828	3.43416	3.11589	3.46256	3.27852	3.33035	3.35944	0.216108	3.35715	0.0949025	DUSP7	dual specificity phosphatase 7	Cytoplasm	phosphatase	Common_Between_RNAseq_&_Microarray
G14364	Rpl29	8	114495444..114497490	2047	7.6826	7.6826	7.74597	7.2452	7.47851	7.53528	7.70372	0.0365889	7.41967	0.153734	Rpl29 (includes others)	ribosomal protein L29	Cytoplasm	other	Common_Between_RNAseq_&_Microarray
G14365	Acy1	8	complement(114498901..114503595)	4695	4.85993	4.51071	4.70409	4.1488	4.20972	4.10835	4.69157	0.174946	4.15562	0.0510275	ACY1	aminoacylase 1	Cytoplasm	peptidase	Common_Between_RNAseq_&_Microarray
G14367	Abhd14b	8	114514600..114518645	4046	4.3014	4.46772	4.42405	3.8008	3.89104	3.52332	4.39772	0.0862292	3.73839	0.19164	ABHD14B	abhydrolase domain containing 14B	Cytoplasm	enzyme	Common_Between_RNAseq_&_Microarray
G14368	Pcbp4	8	114519757..114529993	10237	6.02303	5.94451	5.88643	5.81737	5.75208	5.98834	5.95132	0.0685557	5.8526	0.122006	PCBP4	poly(rC) binding protein 4	Nucleus	other	Common_Between_RNAseq_&_Microarray
G14378	Tex264	8	complement(114720831..114748300)	27470	4.87306	4.74875	4.80432	4.65563	4.73633	4.80432	4.80871	0.0622708	4.73209	0.0744353	TEX264	testis expressed 264	Extracellular Space	other	Common_Between_RNAseq_&_Microarray
G14382	Rbm15b	8	complement(114977385..114980224)	2840	3.84161	3.86116	3.67318	3.64005	3.60727	3.6567	3.79199	0.103349	3.63467	0.0251487	RBM15B	RNA binding motif protein 15B	Nucleus	other	Common_Between_RNAseq_&_Microarray
G14383	MANF	8	complement(114982002..114985213)	3212	7.43798	7.36175	7.64217	7.0481	7.33142	7.00621	7.48063	0.144992	7.12858	0.176912	MANF	mesencephalic astrocyte-derived neurotrophic factor	Extracellular Space	other	Common_Between_RNAseq_&_Microarray
G14384	Dock3	8	complement(114988609..115302046)	313438	3.94027	3.98832	3.84363	3.78888	3.69791	3.6366	3.92407	0.0736966	3.70779	0.0766199	Dock3	dedicator of cyto-kinesis 3	Cytoplasm	other	Common_Between_RNAseq_&_Microarray
G14391	Tmem115	8	115646345..115650714	4370	4.62733	4.45759	4.57774	4.78719	4.81385	5.09713	4.55422	0.0872802	4.89939	0.171762	TMEM115	transmembrane protein 115	Plasma Membrane	other	Common_Between_RNAseq_&_Microarray
G14392	Cyb561d2	8	complement(115651589..115654110)	2522	4.28963	4.29333	4.38553	5.0724	5.27248	5.35311	4.32283	0.0543336	5.23266	0.144529	CYB561D2	cytochrome b561 family, member D2	Other	enzyme	Common_Between_RNAseq_&_Microarray
G14393	Nprl2	8	115654210..115657382	3173	4.90855	4.80973	4.84347	4.5189	4.66761	4.59185	4.85392	0.0502307	4.59279	0.0743615	NPRL2	nitrogen permease regulator-like 2 (S. cerevisiae)	Cytoplasm	kinase	Common_Between_RNAseq_&_Microarray
G14395	Rassf1	8	115663409..115674549	11141	3.23016	3.24396	3.28224	3.15043	3.17458	3.30284	3.25212	0.026985	3.20928	0.0819165	RASSF1	Ras association (RalGDS/AF-6) domain family member 1	Nucleus	other	Common_Between_RNAseq_&_Microarray
G14396	Tusc2	8	115675223..115678441	3219	4.94621	5.02062	5.0027	5.09418	5.22408	5.10741	4.98984	0.0388336	5.14189	0.0714852	TUSC2	tumor suppressor candidate 2	Nucleus	other	Common_Between_RNAseq_&_Microarray
G14399	Hyal3	8	115692772..115698406	5635	5.10028	5.06832	5.05227	4.94339	4.96205	5.07112	5.07362	0.0244389	4.99219	0.0689904	HYAL3	hyaluronoglucosaminidase 3	Cytoplasm	enzyme	Common_Between_RNAseq_&_Microarray
G14402	Gnai2	8	complement(115726576..115746724)	20149	7.66188	7.62382	7.55775	7.35483	7.29132	7.32593	7.61448	0.052691	7.32403	0.0317971	GNAI2	guanine nucleotide binding protein (G protein), alpha inhibiting activity polypeptide 2	Plasma Membrane	enzyme	Common_Between_RNAseq_&_Microarray
G14403	Slc38a3	8	complement(115761371..115777467)	16097	5.33978	5.06335	5.17602	5.35963	5.24954	5.3373	5.19305	0.139002	5.31549	0.0581911	SLC38A3	solute carrier family 38, member 3	Plasma Membrane	transporter	Common_Between_RNAseq_&_Microarray
G14406	Rbm5	8	complement(115857799..115886421)	28623	6.68523	6.53752	6.71527	6.32157	6.24745	5.89893	6.64601	0.0951442	6.15598	0.225674	RBM5	RNA binding motif protein 5	Nucleus	other	Common_Between_RNAseq_&_Microarray
G14409	MON1A	8	116011554..116036515	24962	3.45206	3.44016	3.46192	3.23708	3.32604	3.25304	3.45138	0.0108956	3.27205	0.0474326	MON1A	MON1 secretory trafficking family member A	Other	other	Common_Between_RNAseq_&_Microarray
G14418	Ip6k1	8	116136333..116180472	44140	5.92386	5.93864	5.76633	5.54179	5.45251	5.45086	5.87628	0.0955052	5.48172	0.0520321	IP6K1	inositol hexakisphosphate kinase 1	Cytoplasm	kinase	Common_Between_RNAseq_&_Microarray
G14420	Rnf123	8	complement(116183556..116210629)	27074	4.64443	4.60673	4.59246	4.4126	4.32778	4.36991	4.61454	0.02685	4.3701	0.0424084	RNF123	ring finger protein 123	Cytoplasm	other	Common_Between_RNAseq_&_Microarray
G14422	Apeh	8	complement(116216748..116225863)	9116	5.4391	5.24859	5.27174	4.86862	4.75356	4.75089	5.31981	0.103954	4.79102	0.0672123	APEH	acylaminoacyl-peptide hydrolase	Cytoplasm	peptidase	Common_Between_RNAseq_&_Microarray
G14423	Bsn	8	complement(116227802..116319071)	91270	3	3	3	3.43949	3.5012	3.61315	3	0	3.51795	0.0880369	BSN	bassoon presynaptic cytomatrix protein	Plasma Membrane	other	Common_Between_RNAseq_&_Microarray
G14424	Dag1	8	complement(116336544..116346738)	10195	4.40477	4.52801	3.94215	4.31084	3.92133	4.11755	4.29164	0.30888	4.11657	0.19476	DAG1	dystroglycan 1 (dystrophin-associated glycoprotein 1)	Plasma Membrane	transmembrane receptor	Common_Between_RNAseq_&_Microarray
G14425	Nicn1	8	116415838..116420979	5142	5.60184	5.40134	5.36471	5.42907	5.47278	5.44059	5.45597	0.127656	5.44748	0.0226553	Nicn1	nicolin 1	Other	other	Common_Between_RNAseq_&_Microarray
G14426	Amt	8	116421431..116427436	6006	4.49037	4.39036	4.45298	3.87542	4.11046	3.90311	4.44457	0.0505367	3.963	0.128454	AMT	aminomethyltransferase	Cytoplasm	enzyme	Common_Between_RNAseq_&_Microarray
G14427	Tcta	8	complement(116427899..116430966)	3068	6.69585	6.66761	6.70632	6.55405	6.62731	6.54527	6.68993	0.0200254	6.57554	0.0450434	TCTA	T-cell leukemia translocation altered	Other	other	Common_Between_RNAseq_&_Microarray
G14428	Rhoa	8	116431339..116464929	33591	7.74597	7.7702	7.66188	7.88424	7.85594	7.95769	7.72602	0.0568501	7.89929	0.0525155	RHOA	ras homolog family member A	Cytoplasm	enzyme	Common_Between_RNAseq_&_Microarray
G14429	Gpx1	8	116466150..116467210	1061	5.12941	5.14536	5.19623	4.98663	5.13085	5.02239	5.157	0.034901	5.04663	0.0751027	GPX1	glutathione peroxidase 1	Cytoplasm	enzyme	Common_Between_RNAseq_&_Microarray
G14430	Usp4	8	116474847..116518209	43363	4.59545	4.64589	4.52832	4.70409	4.57924	4.65962	4.58988	0.0589797	4.64765	0.063282	USP4	ubiquitin specific peptidase 4 (proto-oncogene)	Nucleus	peptidase	Common_Between_RNAseq_&_Microarray
G14435	Klhdc8b	8	complement(116576640..116581366)	4727	5.3235	5.1915	5.04465	5.36577	5.19466	5.20293	5.18655	0.139493	5.25445	0.0964876	KLHDC8B	kelch domain containing 8B	Cytoplasm	other	Common_Between_RNAseq_&_Microarray
G14436	Ccdc71	8	116590946..116594850	3905	4.33849	4.39242	4.12377	4.26322	4.18254	4.29333	4.28489	0.142117	4.24636	0.0572814	CCDC71	coiled-coil domain containing 71	Nucleus	other	Common_Between_RNAseq_&_Microarray
G14437	Lamb2	8	116613077..116625217	12141	4.23211	3.93315	3.91989	4.06452	3.85818	4.10291	4.02838	0.176559	4.00854	0.13162	LAMB2	laminin, beta 2 (laminin S)	Extracellular Space	enzyme	Common_Between_RNAseq_&_Microarray
G14438	Usp19	8	116625536..116635791	10256	5.37396	5.35098	5.28696	5.29581	5.12445	5.22428	5.3373	0.0450814	5.21485	0.0860675	USP19	ubiquitin specific peptidase 19	Cytoplasm	peptidase	Common_Between_RNAseq_&_Microarray
G14439	Qars	8	116642373..116650404	8032	5.08652	5.08652	5.05685	5.06509	4.97818	5.05858	5.07663	0.0171335	5.03395	0.0484087	QARS	glutaminyl-tRNA synthetase	Cytoplasm	enzyme	Common_Between_RNAseq_&_Microarray
G14441	Impdh2	8	116691532..116696120	4589	6.2446	6.08831	6.26341	6.28383	6.33458	6.27482	6.19877	0.0961256	6.29774	0.0322207	IMPDH2	IMP (inosine 5'-monophosphate) dehydrogenase 2	Cytoplasm	enzyme	Common_Between_RNAseq_&_Microarray
G14442	Ndufaf3	8	complement(116696132..116698175)	2044	4.38174	4.33564	4.41192	4.05976	4.25569	4.32956	4.37643	0.0384177	4.21501	0.139422	NDUFAF3	NADH dehydrogenase (ubiquinone) complex I, assembly factor 3	Nucleus	other	Common_Between_RNAseq_&_Microarray
G14446	Wdr6	8	complement(116702848..116709264)	6417	7.94492	7.82009	7.52037	7.24736	7.10556	7.05088	7.7618	0.218196	7.1346	0.101407	WDR6	WD repeat domain 6	Cytoplasm	other	Common_Between_RNAseq_&_Microarray
G14447	P4htm	8	complement(116709604..116727218)	17615	6.41683	6.31098	6.50502	6.72642	6.81609	6.92662	6.41094	0.0971546	6.82304	0.100279	P4HTM	prolyl 4-hydroxylase, transmembrane (endoplasmic reticulum)	Cytoplasm	enzyme	Common_Between_RNAseq_&_Microarray
G14449	Slc25a20	8	116800146..116821558	21413	5.13147	4.93183	5.15957	5.29636	5.38038	5.40866	5.07429	0.124171	5.3618	0.0584103	SLC25A20	solute carrier family 25 (carnitine/acylcarnitine translocase), member 20	Cytoplasm	transporter	Common_Between_RNAseq_&_Microarray
G14451	Prkar2a	8	116830969..116890072	59104	3.33249	3.63948	3.29256	4.23441	3.81007	3.94964	3.42151	0.189822	3.99804	0.216273	PRKAR2A	protein kinase, cAMP-dependent, regulatory, type II, alpha	Cytoplasm	kinase	Common_Between_RNAseq_&_Microarray
G14452	Ip6k2	8	116921872..116944749	22878	6.15208	6.21111	6.42433	6.25332	6.18527	6.37512	6.26251	0.143218	6.27124	0.0961843	IP6K2	inositol hexakisphosphate kinase 2	Cytoplasm	kinase	Common_Between_RNAseq_&_Microarray
G14454	Celsr3	8	116964621..116991765	27145	3.97186	3.8234	3.95802	3.8954	3.76464	3.88764	3.91776	0.0820107	3.84923	0.073357	CELSR3	cadherin, EGF LAG seven-pass G-type receptor 3	Plasma Membrane	G-protein coupled receptor	Common_Between_RNAseq_&_Microarray
G14458	Uqcrc1	8	117030911..117042818	11908	7.25106	7.34449	7.2106	7.23427	7.2452	7.24983	7.26872	0.0686709	7.2431	0.00799222	UQCRC1	ubiquinol-cytochrome c reductase core protein I	Cytoplasm	enzyme	Common_Between_RNAseq_&_Microarray
G14463	Shisa5	8	117145034..117147664	2631	5.37205	5.26051	5.38332	5.12631	4.99998	4.88577	5.33862	0.067887	5.00402	0.120325	SHISA5	shisa family member 5	Nucleus	other	Common_Between_RNAseq_&_Microarray
G14468	Plxnb1	8	117190501..117208237	17737	3.79559	3.63601	3.31812	3.07878	3.03015	3	3.58324	0.24307	3.03631	0.0397497	Plxnb1	plexin B1	Plasma Membrane	transmembrane receptor	Common_Between_RNAseq_&_Microarray
G14475	MAP4	8	117366079..117515387	149309	6.51728	6.58946	6.49537	6.56841	6.56841	6.56841	6.53403	0.0492358	6.56841	0	MAP4	microtubule-associated protein 4	Cytoplasm	other	Common_Between_RNAseq_&_Microarray
G14477	Dhx30	8	complement(117515770..117542943)	27174	5.6388	5.61294	5.45003	5.44756	5.34744	5.36926	5.56726	0.102339	5.38808	0.0526478	DHX30	DEAH (Asp-Glu-Ala-His) box helicase 30	Nucleus	enzyme	Common_Between_RNAseq_&_Microarray
G14483	Tma7	8	complement(117790720..117795408)	4689	7.15744	7.15562	7.34319	6.79292	6.99733	6.76712	7.21875	0.107772	6.85246	0.126124	TMA7	translation machinery associated 7 homolog (S. cerevisiae)	Other	other	Common_Between_RNAseq_&_Microarray
G14484	Elp6	8	117869570..117884873	15304	4.6562	4.5417	4.64761	4.58768	4.70409	4.69049	4.61517	0.0637751	4.66075	0.0636508	ELP6	elongator acetyltransferase complex subunit 6	Other	other	Common_Between_RNAseq_&_Microarray
G14485	Scap	8	117914034..117972289	58256	4.77373	4.71237	4.50725	4.62001	4.52614	4.59545	4.66445	0.139553	4.58053	0.0486827	SCAP	SREBF chaperone	Cytoplasm	other	Common_Between_RNAseq_&_Microarray
G14491	Setd2	8	118163197..118229411	66215	3.64583	3.61433	3.67828	3.39285	3.46256	3.32389	3.64615	0.0319737	3.3931	0.0693351	SETD2	SET domain containing 2	Cytoplasm	enzyme	Common_Between_RNAseq_&_Microarray
G14512	Lrrfip2	8	118723098..118824560	101463	4.7517	4.7814	4.96993	5.3088	5.30369	5.39947	4.83434	0.118356	5.33732	0.0538832	Lrrfip2	leucine rich repeat (in FLII) interacting protein 2	Other	other	Common_Between_RNAseq_&_Microarray
G14514	Epm2aip1	8	118865756..118868983	3228	5.23678	5.43259	4.85893	6.03936	5.62498	5.65463	5.1761	0.291602	5.77299	0.231157	EPM2AIP1	EPM2A (laforin) interacting protein 1	Cytoplasm	other	Common_Between_RNAseq_&_Microarray
G1452	Ndn	1	124119141..124120755	1615	10.2326	10.1892	10.2597	9.84787	9.91771	10.0456	10.2272	0.0355644	9.93707	0.1003	NDN	necdin, melanoma antigen (MAGE) family member	Nucleus	other	Common_Between_RNAseq_&_Microarray
G14521	Pdcd6ip	8	complement(121231794..121286785)	54992	4.56921	4.65877	4.53953	5.01591	4.94081	4.96205	4.58917	0.062073	4.97293	0.0387099	PDCD6IP	programmed cell death 6 interacting protein	Cytoplasm	other	Common_Between_RNAseq_&_Microarray
G14522	Clasp2	8	121390289..121499025	108737	6.06533	6.02591	6.00966	5.93793	5.94392	5.71218	6.03363	0.0286272	5.86468	0.132101	CLASP2	cytoplasmic linker associated protein 2	Cytoplasm	other	Common_Between_RNAseq_&_Microarray
G14523	Ubp1	8	121510557..121553887	43331	5.43292	5.41307	5.38487	5.1543	5.09141	5.06552	5.41029	0.0241431	5.10374	0.0456581	UBP1	upstream binding protein 1 (LBP-1a)	Cytoplasm	transcription regulator	Common_Between_RNAseq_&_Microarray
G14530	Crtap	8	complement(121730386..121734309)	3924	3	3	3	3.00253	3	3.13982	3	0	3.04745	0.080003	CRTAP	cartilage associated protein	Extracellular Space	other	Common_Between_RNAseq_&_Microarray
G14531	Glb1	8	121752182..121824793	72612	5.02617	4.99027	5.11805	5.1472	5.53792	5.59455	5.04483	0.0659003	5.42655	0.243579	GLB1	galactosidase, beta 1	Cytoplasm	enzyme	Common_Between_RNAseq_&_Microarray
G14534	Cnot10	8	complement(121945850..122001591)	55742	4.95275	5.04857	5.06335	4.89649	4.89458	4.81945	5.02155	0.0600447	4.87017	0.0439382	CNOT10	CCR4-NOT transcription complex, subunit 10	Cytoplasm	other	Common_Between_RNAseq_&_Microarray
G14535	Dync1li1	8	122055379..122088910	33532	5.90244	6.02967	6.02325	6.13996	6.2149	6.20672	5.98512	0.0716793	6.18719	0.0411095	DYNC1LI1	dynein, cytoplasmic 1, light intermediate chain 1	Cytoplasm	other	Common_Between_RNAseq_&_Microarray
G14536	Cmtm6	8	122101557..122119645	18089	3.22476	3.2977	3.21857	3.34176	3.23094	3.35171	3.24701	0.0440077	3.30814	0.0670384	CMTM6	CKLF-like MARVEL transmembrane domain containing 6	Extracellular Space	cytokine	Common_Between_RNAseq_&_Microarray
G14539	Gpd1l	8	complement(122268134..122300375)	32242	4.28482	4.31591	4.18254	3.85519	3.88812	3.79252	4.26109	0.0697772	3.84528	0.0485663	GPD1L	glycerol-3-phosphate dehydrogenase 1-like	Cytoplasm	enzyme	Common_Between_RNAseq_&_Microarray
G14541	Stt3b	8	complement(122604522..122668755)	64234	4.46903	4.52175	4.23173	4.76207	4.64559	4.60584	4.4075	0.154487	4.67117	0.081198	STT3B	STT3B, subunit of the oligosaccharyltransferase complex (catalytic)	Cytoplasm	enzyme	Common_Between_RNAseq_&_Microarray
G14544	Rbms3	8	complement(124104381..124353670)	249290	3.2576	3.09998	3.23554	3.15933	3.0659	3	3.19771	0.0853482	3.07508	0.0800585	RBMS3	RNA binding motif, single stranded interacting protein 3	Other	other	Common_Between_RNAseq_&_Microarray
G14549	Azi2	8	125653644..125677999	24356	4.39036	4.51764	4.49582	4.80329	4.77849	4.66275	4.46794	0.0680676	4.74818	0.075016	AZI2	5-azacytidine induced 2	Cytoplasm	other	Common_Between_RNAseq_&_Microarray
G14552	Golga4	8	126393942..126483268	89327	5.24193	5.33978	5.10406	5.45086	5.24193	5.21828	5.22859	0.118427	5.30369	0.127998	GOLGA4	golgin A4	Cytoplasm	other	Common_Between_RNAseq_&_Microarray
G14562	Oxsr1	8	complement(127127110..127216712)	89603	4.14391	4.12502	4.41294	4.81385	4.75594	4.79812	4.22729	0.161055	4.7893	0.0299456	OXSR1	oxidative stress responsive 1	Nucleus	kinase	Common_Between_RNAseq_&_Microarray
G14565	Acaa1a	8	127234654..127242997	8344	3.77681	3.871	3.92277	3.68056	3.70013	3.65728	3.85686	0.0739969	3.67932	0.0214484	ACAA1	acetyl-CoA acyltransferase 1	Cytoplasm	enzyme	Common_Between_RNAseq_&_Microarray
G14566	Xylb	8	127250936..127283699	32764	3.98243	3.80441	4.1117	4.05327	3.88374	4.14596	3.96618	0.15429	4.02766	0.132973	XYLB	xylulokinase homolog (H. influenzae)	Other	kinase	Common_Between_RNAseq_&_Microarray
G14572	Wdr48	8	127778763..127811970	33208	4.79786	4.89236	4.81385	4.69633	4.69909	4.67559	4.83469	0.0505803	4.69034	0.0128459	WDR48	WD repeat domain 48	Cytoplasm	other	Common_Between_RNAseq_&_Microarray
G14573	Gorasp1	8	complement(127811974..127824020)	12047	5.40595	5.28973	5.0627	5.07004	5.03279	5.04115	5.25279	0.174584	5.04799	0.0195445	GORASP1	golgi reassembly stacking protein 1, 65kDa	Cytoplasm	other	Common_Between_RNAseq_&_Microarray
G14581	Rpsa	8	128006780..128010671	3892	8.55409	8.47924	8.55198	8.38667	8.50802	8.57411	8.52843	0.0426198	8.4896	0.0950698	RPSA	ribosomal protein SA	Cytoplasm	translation regulator	Common_Between_RNAseq_&_Microarray
G14582	Mobp	8	128025193..128122001	96809	3.88519	4.0331	3.73845	3.39627	4.6008	3.67547	3.88558	0.147327	3.89084	0.630486	MOBP	myelin-associated oligodendrocyte basic protein	Cytoplasm	other	Common_Between_RNAseq_&_Microarray
G14585	Eif1b	8	128356683..128359302	2620	6.57675	6.67143	6.81243	6.89966	7.06855	7.07578	6.68687	0.118599	7.01466	0.0996641	EIF1B	eukaryotic translation initiation factor 1B	Cytoplasm	translation regulator	Common_Between_RNAseq_&_Microarray
G14590	Rpl14	8	128438421..128441259	2839	8.42074	8.53188	8.60794	8.19973	8.3998	8.32966	8.52019	0.0941484	8.30973	0.10151	RPL14	ribosomal protein L14	Cytoplasm	other	Common_Between_RNAseq_&_Microarray
G14592	Ctnnb1	8	128798559..128825828	27270	6.88325	6.94049	6.81826	7.10969	6.96907	7.0481	6.88067	0.0611531	7.04229	0.0704879	CTNNB1	catenin (cadherin-associated protein), beta 1, 88kDa	Nucleus	transcription regulator	Common_Between_RNAseq_&_Microarray
G14594	Trak1	8	129205675..129298643	92969	4.32599	4.35374	4.36147	4.66648	4.65563	4.82604	4.34707	0.0186559	4.71605	0.095411	TRAK1	trafficking protein, kinesin binding 1	Nucleus	other	Common_Between_RNAseq_&_Microarray
G14595	Cck	8	complement(129312786..129319370)	6585	4.70271	3.80645	4.82732	5.06205	4.32276	4.97038	4.44549	0.556924	4.78506	0.402983	CCK	cholecystokinin	Extracellular Space	other	Common_Between_RNAseq_&_Microarray
G14600	Nktr	8	129548839..129572815	23977	5.45119	5.26686	5.65649	5.31898	5.13536	4.94807	5.45818	0.194909	5.13414	0.185458	Nktr	natural killer-tumor recognition sequence	Other	other	Common_Between_RNAseq_&_Microarray
G14605	Ccdc13	8	complement(129616116..129648663)	32548	3.25001	3.04157	3.37902	3.11922	3.13735	3	3.22354	0.170275	3.08552	0.0746164	CCDC13	coiled-coil domain containing 13	Other	other	Common_Between_RNAseq_&_Microarray
G14606	Higd1a	8	complement(129660260..129669650)	9391	5.60792	5.59962	5.63095	5.91731	5.91289	5.87036	5.61283	0.0162349	5.90019	0.0259236	Higd1a	HIG1 domain family, member 1A	Cytoplasm	other	Common_Between_RNAseq_&_Microarray
G14610	Pomgnt2	8	complement(129791153..129792895)	1743	5.71273	5.7003	5.64559	6.14629	6.01077	6.18626	5.6862	0.0357216	6.11444	0.0919774	POMGNT2	protein O-linked mannose N-acetylglucosaminyltransferase 2 (beta 1,4-)	Cytoplasm	enzyme	Common_Between_RNAseq_&_Microarray
G14611	Snrk	8	129932817..129971319	38503	4.56313	4.63867	4.38381	4.80252	4.54108	4.69661	4.52854	0.130904	4.68007	0.131505	SNRK	SNF related kinase	Cytoplasm	kinase	Common_Between_RNAseq_&_Microarray
G14612	Ano10	8	complement(130005122..130077030)	71909	4.80432	4.64704	4.56983	4.96993	4.87502	4.9609	4.67373	0.1195	4.93528	0.0523866	ANO10	anoctamin 10	Plasma Membrane	other	Common_Between_RNAseq_&_Microarray
G14617	Tcaim	8	131000653..131031922	31270	4.31987	4.38622	4.38138	4.36394	4.36429	4.28446	4.36249	0.036991	4.33756	0.0459918	TCAIM	T cell activation inhibitor, mitochondrial	Cytoplasm	other	Common_Between_RNAseq_&_Microarray
G14618	Zfp445	8	complement(131040161..131054065)	13905	3.69847	3.65387	3.66752	3.62783	3.61315	3.37693	3.67329	0.0228529	3.53931	0.140813	ZNF445	zinc finger protein 445	Nucleus	transcription regulator	Common_Between_RNAseq_&_Microarray
G14624	RGD1311745	8	complement(131184119..131187503)	3385	3.49419	3.48137	3.62667	3.34677	3.89007	3.56221	3.53407	0.0804419	3.59968	0.273581	KIAA1143	KIAA1143	Other	other	Common_Between_RNAseq_&_Microarray
G14626	Tmem42	8	131260785..131263282	2498	4.34737	4.33277	4.39173	3.704	3.89154	3.83758	4.35729	0.0307047	3.81104	0.0965465	TMEM42	transmembrane protein 42	Other	other	Common_Between_RNAseq_&_Microarray
G14628	Zdhhc3	8	complement(131320550..131342691)	22142	3.89684	3.92372	3.69345	4.20267	4.24243	4.19364	3.838	0.125905	4.21291	0.0259605	ZDHHC3	zinc finger, DHHC-type containing 3	Cytoplasm	peptidase	Common_Between_RNAseq_&_Microarray
G14629	Exosc7	8	131357731..131383561	25831	4.04804	3.91989	4.31265	3.94871	4.18254	4.35198	4.09353	0.200295	4.16108	0.202491	EXOSC7	exosome component 7	Nucleus	enzyme	Common_Between_RNAseq_&_Microarray
G14635	Sacm1l	8	131759866..131816202	56337	5.12053	5.26686	5.37899	5.64717	5.5598	5.54952	5.25546	0.129609	5.58549	0.0536599	SACM1L	SAC1 suppressor of actin mutations 1-like (yeast)	Cytoplasm	phosphatase	Common_Between_RNAseq_&_Microarray
G14640	Lztfl1	8	complement(131928287..131943478)	15192	4.74308	4.81945	4.99635	4.7447	4.93421	4.74524	4.85296	0.129918	4.80805	0.109258	LZTFL1	leucine zipper transcription factor-like 1	Cytoplasm	other	Common_Between_RNAseq_&_Microarray
G1466	Mphosph10	1	complement(126321919..126338110)	16192	3.91032	3.9322	4.0537	4.03398	4.03179	4.02073	3.96541	0.0772396	4.02883	0.00710484	MPHOSPH10	M-phase phosphoprotein 10 (U3 small nucleolar ribonucleoprotein)	Nucleus	other	Common_Between_RNAseq_&_Microarray
G1467	Mcee	1	126338537..126361719	23183	4.46707	4.29993	4.54108	3.88717	4.01671	3.94215	4.43603	0.123532	3.94868	0.0650192	MCEE	methylmalonyl CoA epimerase	Cytoplasm	enzyme	Common_Between_RNAseq_&_Microarray
G14705	Gpr108	9	8711674..8722083	10410	4.6542	4.568	4.568	4.46186	4.56222	4.54695	4.59673	0.0497714	4.52368	0.0540777	GPR108	G protein-coupled receptor 108	Plasma Membrane	G-protein coupled receptor	Common_Between_RNAseq_&_Microarray
G1471	Tjp1	1	complement(127243076..127307192)	64117	3.78209	3.94027	3.86509	3.92515	3.86854	3.84864	3.86248	0.0791243	3.88078	0.0396965	TJP1	tight junction protein 1	Plasma Membrane	other	Common_Between_RNAseq_&_Microarray
G14710	Brcc3	9	complement(8866553..8867428)	876	3.629	3.62198	3.25532	3.71114	3.61669	3.50502	3.5021	0.213746	3.61095	0.10318	BRCC3	BRCA1/BRCA2-containing complex, subunit 3	Nucleus	enzyme	Common_Between_RNAseq_&_Microarray
G14713	Tubb4a	9	8960772..8968172	7401	9.27425	9.28282	9.10743	9.10841	8.80486	9.08762	9.2215	0.0988774	9.0003	0.169576	Tubb4a	tubulin, beta 4A class IVa	Other	other	Common_Between_RNAseq_&_Microarray
G14716	Slc25a23	9	8988686..9004247	15562	5.53232	5.38246	5.42689	4.89091	4.86215	4.70769	5.44722	0.0769713	4.82025	0.0985326	SLC25A23	solute carrier family 25 (mitochondrial carrier; phosphate carrier), member 23	Cytoplasm	transporter	Common_Between_RNAseq_&_Microarray
G14718	Khsrp	9	9014580..9023574	8995	4.92049	4.85868	4.71346	4.54263	4.54015	4.44143	4.83088	0.106274	4.50807	0.0577271	KHSRP	KH-type splicing regulatory protein	Nucleus	enzyme	Common_Between_RNAseq_&_Microarray
G14719	Gtf2f1	9	9033678..9043039	9362	5.65234	5.54952	5.76831	5.92576	5.83238	6.12143	5.65672	0.109463	5.95986	0.147509	GTF2F1	general transcription factor IIF, polypeptide 1, 74kDa	Nucleus	transcription regulator	Common_Between_RNAseq_&_Microarray
G14721	Alkbh7	9	complement(9046025..9048157)	2133	3.39764	3.30941	3.51007	3.13818	3.55363	3.40379	3.40571	0.100573	3.3652	0.2104	ALKBH7	alkB, alkylation repair homolog 7 (E. coli)	Cytoplasm	other	Common_Between_RNAseq_&_Microarray
G14722	Clpp	9	complement(9049368..9055012)	5645	5.38746	5.2264	5.57713	5.38539	5.46399	5.56727	5.397	0.175556	5.47222	0.0912178	CLPP	caseinolytic mitochondrial matrix peptidase proteolytic subunit	Cytoplasm	peptidase	Common_Between_RNAseq_&_Microarray
G14724	Mllt1	9	9110342..9154498	44157	3.35738	3.34677	3.50375	3.55854	3.49675	3.64062	3.40263	0.0877315	3.5653	0.0721729	MLLT1	myeloid/lymphoid or mixed-lineage leukemia (trithorax homolog, Drosophila); translocated to, 1	Nucleus	transcription regulator	Common_Between_RNAseq_&_Microarray
G14727	Rfx2	9	9214191..9280395	66205	4.74444	4.60968	4.69993	4.21592	4.23557	3.98879	4.68468	0.0686628	4.14676	0.137159	RFX2	regulatory factor X, 2 (influences HLA class II expression)	Nucleus	transcription regulator	Common_Between_RNAseq_&_Microarray
G1473	Tarsl2	1	127615729..127651843	36115	3.38594	3.23323	3.23399	3.57074	3.60137	3.53267	3.28439	0.08795	3.56826	0.0344161	TARSL2	threonyl-tRNA synthetase-like 2	Other	enzyme	Common_Between_RNAseq_&_Microarray
G14731	Ndufa11	9	complement(9331184..9335243)	4060	6.33709	6.41683	6.60711	6.1631	6.3557	6.37059	6.45368	0.13873	6.29646	0.115739	NDUFA11	NADH dehydrogenase (ubiquinone) 1 alpha subcomplex, 11, 14.7kDa	Cytoplasm	enzyme	Common_Between_RNAseq_&_Microarray
G14733	Ranbp3	9	complement(9341273..9378345)	37073	5.62	5.54535	5.44359	5.17742	5.1259	5.26051	5.53631	0.0885532	5.18794	0.0679165	RANBP3	RAN binding protein 3	Nucleus	other	Common_Between_RNAseq_&_Microarray
G14735	Lonp1	9	9425780..9438104	12325	5.43208	5.18022	5.21693	5.86356	5.50652	5.85885	5.27641	0.136059	5.74298	0.204792	LONP1	lon peptidase 1, mitochondrial	Cytoplasm	peptidase	Common_Between_RNAseq_&_Microarray
G14736	Rpl36	9	complement(9438155..9438769)	615	7.12907	7.28155	7.56612	7.32593	7.47048	7.23856	7.32558	0.221824	7.34499	0.117127	Gm4604	predicted gene 4604	Cytoplasm	other	Common_Between_RNAseq_&_Microarray
G14737	ENSRNOG00000046002	9	9443626..9446493	2868	6.14149	5.89069	6.08342	6.03617	6.04221	6.05246	6.03853	0.131289	6.04361	0.00823207	LOC301124	hypothetical LOC301124	Other	other	Common_Between_RNAseq_&_Microarray
G14738	Safb	9	complement(9447353..9467936)	20584	5.41713	5.43993	5.47002	5.16583	5.1141	5.11035	5.44236	0.0265293	5.13009	0.0310091	SAFB	scaffold attachment factor B	Nucleus	other	Common_Between_RNAseq_&_Microarray
G1474	Tm2d3	1	127666050..127679266	13217	4.11795	4.06105	4.34204	4.18254	4.40272	4.38069	4.17368	0.148551	4.32199	0.121262	TM2D3	TM2 domain containing 3	Other	other	Common_Between_RNAseq_&_Microarray
G14741	Ptprs	9	9596330..9638569	42240	6.62724	6.62731	6.50207	6.37059	6.31098	6.33851	6.58554	0.0722833	6.34003	0.0298365	PTPRS	protein tyrosine phosphatase, receptor type, S	Plasma Membrane	phosphatase	Common_Between_RNAseq_&_Microarray
G14742	Kdm4b	9	complement(9647772..9725845)	78074	4.11463	3.89445	3.97002	3.66921	3.58521	3.51196	3.99303	0.111877	3.58879	0.0786848	KDM4B	lysine (K)-specific demethylase 4B	Other	other	Common_Between_RNAseq_&_Microarray
G14748	Fem1a	9	complement(9790762..9792726)	1965	5.23831	5.25031	4.82428	5.26125	4.96691	5.04465	5.1043	0.242576	5.09094	0.152531	FEM1A	fem-1 homolog a (C. elegans)	Nucleus	transcription regulator	Common_Between_RNAseq_&_Microarray
G14750	Dpp9	9	9846698..9871136	24439	4.8387	4.87722	4.69217	5.03168	4.94104	4.98231	4.8027	0.0976408	4.98501	0.0453792	DPP9	dipeptidyl-peptidase 9	Cytoplasm	peptidase	Common_Between_RNAseq_&_Microarray
G14754	Sema6b	9	9928560..9938199	9640	4.84397	4.76074	4.73497	4.4697	4.45759	4.57623	4.77989	0.0569657	4.50117	0.0652828	SEMA6B	sema domain, transmembrane domain (TM), and cytoplasmic domain, (semaphorin) 6B	Plasma Membrane	other	Common_Between_RNAseq_&_Microarray
G14758	Hdgfrp2	9	complement(9959298..9978830)	19533	5.95896	5.73958	5.86307	5.75502	5.57909	5.69014	5.85387	0.10998	5.67475	0.0889694	HDGFRP2	hepatoma-derived growth factor-related protein 2	Nucleus	other	Common_Between_RNAseq_&_Microarray
G14759	Ubxn6	9	9982495..9987589	5095	4.66275	4.53953	4.61884	4.45628	4.59185	4.62413	4.60704	0.0624502	4.55742	0.0890635	UBXN6	UBX domain protein 6	Cytoplasm	other	Common_Between_RNAseq_&_Microarray
G14761	Sh3gl1	9	10018263..10040574	22312	4.76471	4.58709	4.76949	4.51228	4.52456	4.55827	4.7071	0.103956	4.5317	0.0238106	Sh3gl1	SH3-domain GRB2-like 1	Plasma Membrane	other	Common_Between_RNAseq_&_Microarray
G14762	Mpnd	9	complement(10040660..10046879)	6220	5.66945	5.61442	5.87135	5.5598	5.55275	5.65062	5.7184	0.135282	5.58772	0.054585	Mpnd	MPN domain containing	Other	other	Common_Between_RNAseq_&_Microarray
G14764	Fsd1	9	complement(10055588..10065298)	9711	5.51712	5.52167	5.44756	5.33515	5.4599	5.58736	5.49545	0.0415397	5.4608	0.126109	Fsd1	fibronectin type III and SPRY domain containing 1	Cytoplasm	other	Common_Between_RNAseq_&_Microarray
G14765	Shd	9	complement(10075316..10081904)	6589	5.51665	5.54551	5.52904	4.98001	5.01258	4.96691	5.5304	0.0144778	4.9865	0.0235145	SHD	Src homology 2 domain containing transforming protein D	Cytoplasm	other	Common_Between_RNAseq_&_Microarray
G14768	Uxs1	9	complement(10150139..10226865)	76727	5.77386	5.89676	5.87762	6.0398	5.97235	6.12205	5.84941	0.0661267	6.04473	0.0749748	UXS1	UDP-glucuronate decarboxylase 1	Cytoplasm	enzyme	Common_Between_RNAseq_&_Microarray
G1478	Vimp	1	128065919..128075694	9776	5.27136	5.4107	5.48058	5.58901	5.73444	5.65978	5.38754	0.10651	5.66108	0.0727213	VIMP	VCP-interacting membrane protein	Cytoplasm	other	Common_Between_RNAseq_&_Microarray
G1479	Chsy1	1	128095353..128156041	60689	3.00164	3.31015	3.27256	3.21546	3.2108	3.29404	3.19478	0.16832	3.2401	0.0467692	CHSY1	chondroitin sulfate synthase 1	Cytoplasm	enzyme	Common_Between_RNAseq_&_Microarray
G14806	Frs3	9	complement(14222004..14228827)	6824	4.75968	4.6002	4.68406	4.38278	4.4274	4.42405	4.68131	0.0797767	4.41141	0.0248516	FRS3	fibroblast growth factor receptor substrate 3	Plasma Membrane	other	Common_Between_RNAseq_&_Microarray
G14808	Tomm6	9	14237733..14238645	913	6.02259	6.0054	6.16169	5.72751	5.86356	6.11197	6.06322	0.0857027	5.90102	0.194946	TOMM6	translocase of outer mitochondrial membrane 6 homolog (yeast)	Cytoplasm	other	Common_Between_RNAseq_&_Microarray
G14810	MED20	9	complement(14303845..14314475)	10631	4.61176	4.65705	4.53705	4.43844	4.49134	4.51197	4.60195	0.0606006	4.48059	0.0379259	MED20	mediator complex subunit 20	Nucleus	transcription regulator	Common_Between_RNAseq_&_Microarray
G14811	Bysl	9	14314823..14324573	9751	4.21205	4.35444	4.48523	4.85917	4.89649	5.0383	4.35058	0.136629	4.93132	0.0945074	Bysl	bystin-like	Cytoplasm	other	Common_Between_RNAseq_&_Microarray
G14812	Ccnd3	9	complement(14326184..14332305)	6122	5.41222	5.59664	5.4723	5.28364	5.20917	5.34316	5.49372	0.0940558	5.27866	0.067132	Ccnd3	cyclin D3	Nucleus	other	Common_Between_RNAseq_&_Microarray
G14821	Ubr2	9	14919790..14997035	77246	3.89104	3.90121	3.87788	3.72102	3.61197	3.655	3.89004	0.011694	3.66266	0.0549278	UBR2	ubiquitin protein ligase E3 component n-recognin 2	Nucleus	enzyme	Common_Between_RNAseq_&_Microarray
G14826	Tbcc	9	complement(15314178..15315200)	1023	3.88519	3.81212	4.00683	4.18533	4.12667	4.52269	3.90138	0.0983595	4.27823	0.213733	TBCC	tubulin folding cofactor C	Cytoplasm	enzyme	Common_Between_RNAseq_&_Microarray
G14828	Gltscr1l	9	15372871..15401348	28478	3.21003	3.1308	3.24396	3	3	3.14145	3.19493	0.0580728	3.04715	0.0816671	GLTSCR1L	GLTSCR1-like	Other	other	Common_Between_RNAseq_&_Microarray
G14829	Rpl7l1	9	15416069..15420414	4346	4.81437	4.52832	4.66247	4.8087	4.84746	4.87231	4.66839	0.143118	4.84282	0.0320609	RPL7L1	ribosomal protein L7-like 1	Cytoplasm	transcription regulator	Common_Between_RNAseq_&_Microarray
G14832	Cnpy3	9	15450330..15465055	14726	6.00349	5.94369	6.08969	5.61971	5.50477	5.49473	6.01229	0.0733959	5.53973	0.0694392	CNPY3	canopy FGF signaling regulator 3	Cytoplasm	other	Common_Between_RNAseq_&_Microarray
G14835	Ppp2r5d	9	15493418..15517044	23627	5.12631	5.08162	4.9984	4.69744	4.71017	4.6453	5.06878	0.0649165	4.6843	0.0343726	PPP2R5D	protein phosphatase 2, regulatory subunit B', delta	Nucleus	phosphatase	Common_Between_RNAseq_&_Microarray
G14836	Mea1	9	complement(15516930..15518751)	1822	6.58007	6.49824	6.54527	6.62592	6.75361	6.7644	6.54119	0.0410668	6.71465	0.077028	MEA1	male-enhanced antigen 1	Cytoplasm	other	Common_Between_RNAseq_&_Microarray
G14837	Klhdc3	9	15519048..15525376	6329	6.71087	6.53542	6.51412	6.13679	6.14812	6.17512	6.58681	0.107971	6.15334	0.0196955	KLHDC3	kelch domain containing 3	Cytoplasm	other	Common_Between_RNAseq_&_Microarray
G14839	Cul7	9	complement(15536182..15548930)	12749	5.74591	5.52857	5.37952	5.43058	5.33978	5.39536	5.55133	0.184253	5.38858	0.0457796	Cul7	cullin 7	Other	enzyme	Common_Between_RNAseq_&_Microarray
G14840	Mrpl2	9	complement(15550237..15554009)	3773	4.06756	4.07658	4.2167	3.88374	4.11755	4.15853	4.12028	0.0836204	4.05327	0.148243	MRPL2	mitochondrial ribosomal protein L2	Extracellular Space	other	Common_Between_RNAseq_&_Microarray
G14841	Klc4	9	15554537..15568069	13533	4.37166	4.13367	4.33743	4.06322	3.87395	4.09869	4.28092	0.128665	4.01195	0.120822	KLC4	kinesin light chain 4	Other	other	Common_Between_RNAseq_&_Microarray
G14843	Srf	9	15642594..15652177	9584	3.3887	3.28741	3.25532	3.30722	3.24091	3.388	3.31048	0.0696155	3.31204	0.0736644	SRF	serum response factor (c-fos serum response element-binding transcription factor)	Nucleus	transcription regulator	Common_Between_RNAseq_&_Microarray
G14846	Rps19	9	complement(15706484..15712182)	5699	5.65649	5.63095	5.97108	5.40816	5.49473	5.14679	5.75284	0.189431	5.34989	0.181137	RPS19	ribosomal protein S19	Cytoplasm	other	Common_Between_RNAseq_&_Microarray
G14853	Zfp318	9	complement(15839403..15875058)	35656	3.61669	3.61491	3.68898	3.62843	3.71718	3.63368	3.64019	0.0422628	3.65976	0.0497906	ZNF318	zinc finger protein 318	Nucleus	other	Common_Between_RNAseq_&_Microarray
G14855	Dlk2	9	complement(15957867..15962277)	4411	3.89396	3.89057	4.20267	3.92749	3.90601	4.03002	3.99573	0.179224	3.95451	0.0662758	DLK2	delta-like 2 homolog (Drosophila)	Extracellular Space	other	Common_Between_RNAseq_&_Microarray
G14857	Lrrc73	9	complement(16007854..16010854)	3001	4.12502	4.15205	4.41799	4.40646	4.42405	4.49262	4.23169	0.161906	4.44105	0.0455258	LRRC73	leucine rich repeat containing 73	Other	other	Common_Between_RNAseq_&_Microarray
G14858	Yipf3	9	complement(16011992..16017295)	5304	5.01591	5.06161	5.06227	5.14577	5.24688	5.34477	5.04659	0.0265768	5.24581	0.0995009	YIPF3	Yip1 domain family, member 3	Cytoplasm	other	Common_Between_RNAseq_&_Microarray
G14859	Polr1c	9	16017436..16021548	4113	5.08993	5.01413	5.09902	5.03279	5.0986	5.07519	5.06769	0.0466089	5.06886	0.0333604	POLR1C	polymerase (RNA) I polypeptide C, 30kDa	Nucleus	enzyme	Common_Between_RNAseq_&_Microarray
G14860	Xpo5	9	complement(16021878..16059659)	37782	4.63111	4.63809	4.51669	4.10165	4.1275	4.07445	4.5953	0.0681652	4.1012	0.0265276	XPO5	exportin 5	Nucleus	transporter	Common_Between_RNAseq_&_Microarray
G14865	Mad2l1bp	9	16112968..16117289	4322	3.02394	3.12088	3.03015	3.3658	3.55241	3.7763	3.05833	0.0542615	3.56483	0.205531	MAD2L1BP	MAD2L1 binding protein	Nucleus	other	Common_Between_RNAseq_&_Microarray
G14866	Rsph9	9	16120949..16140296	19348	5.16704	5.11118	5.259	3.96126	3.93315	3.65158	5.17907	0.0746428	3.84866	0.171257	RSPH9	radial spoke head 9 homolog (Chlamydomonas)	Other	other	Common_Between_RNAseq_&_Microarray
G14867	Mrps18a	9	complement(16133559..16150048)	16490	5.10196	5.01078	5.22408	5.23659	5.4356	5.44359	5.11228	0.107023	5.37193	0.117271	MRPS18A	mitochondrial ribosomal protein S18A	Cytoplasm	other	Common_Between_RNAseq_&_Microarray
G14868	Vegfa	9	16232415..16247655	15241	6.92769	6.80374	6.97242	6.9632	7.0816	7.09073	6.90128	0.0873832	7.04518	0.0711366	VEGFA	vascular endothelial growth factor A	Extracellular Space	growth factor	Common_Between_RNAseq_&_Microarray
G1487	Mef2a	1	complement(129276149..129406965)	130817	3.45536	3.63017	3.52828	3.68674	3.49993	3.52581	3.53794	0.0878035	3.57083	0.101218	Mef2a	myocyte enhancer factor 2a	Nucleus	transcription regulator	Common_Between_RNAseq_&_Microarray
G14872	Tmem63b	9	16593695..16613274	19580	5.9305	5.86332	5.77623	6.17383	6.04941	6.1151	5.85668	0.0773509	6.11278	0.0622393	Tmem63b	transmembrane protein 63B	Other	other	Common_Between_RNAseq_&_Microarray
G14876	Hsp90ab1	9	16706486..16712003	5518	10.4044	10.2764	10.2326	10.1185	10.1185	10.1007	10.3045	0.0892667	10.1125	0.0102405	HSP90AB1	heat shock protein 90kDa alpha (cytosolic), class B member 1	Cytoplasm	enzyme	Common_Between_RNAseq_&_Microarray
G14883	Cdc5l	9	16838171..16876916	38746	4.70769	4.80432	4.72982	4.92901	4.95508	4.9984	4.74728	0.0506232	4.96083	0.0350519	CDC5L	cell division cycle 5-like	Nucleus	other	Common_Between_RNAseq_&_Microarray
G14891	Enpp4	9	18326766..18336443	9678	3	3.04333	3.01683	3.4147	3.41942	3.48908	3.02005	0.021842	3.44106	0.0416497	ENPP4	ectonucleotide pyrophosphatase/phosphodiesterase 4 (putative)	Other	enzyme	Common_Between_RNAseq_&_Microarray
G14893	Rcan2	9	complement(18397067..18626606)	229540	6.57039	6.71142	6.42324	6.50573	6.49656	6.35992	6.56835	0.144103	6.45407	0.0816679	Rcan2	regulator of calcineurin 2	Other	other	Common_Between_RNAseq_&_Microarray
G14895	Slc25a27	9	18758260..18783966	25707	5.06552	5.03588	5.23659	4.95369	5.07047	4.96067	5.11266	0.108343	4.99494	0.0655037	SLC25A27	solute carrier family 25, member 27	Cytoplasm	transporter	Common_Between_RNAseq_&_Microarray
G14908	Tnfrsf21	9	complement(19419628..19494259)	74632	5.50557	5.64645	5.53434	5.79986	5.73944	5.75047	5.56212	0.0744358	5.76326	0.0321754	TNFRSF21	tumor necrosis factor receptor superfamily, member 21	Plasma Membrane	transmembrane receptor	Common_Between_RNAseq_&_Microarray
G14909	Cd2ap	9	19659500..19720953	61454	3.28814	3.31161	3.24396	3.97601	3.71993	3.72922	3.28123	0.0343493	3.80839	0.145239	CD2AP	CD2-associated protein	Cytoplasm	other	Common_Between_RNAseq_&_Microarray
G14915	Mut	9	complement(22184294..22208962)	24669	4.20424	4.28408	4.0247	4.06496	3.85718	3.8008	4.171	0.132847	3.90765	0.139124	MUT	methylmalonyl CoA mutase	Cytoplasm	enzyme	Common_Between_RNAseq_&_Microarray
G14941	Paqr8	9	25890194..25907174	16981	3.4448	3.23785	3.1488	3.68225	3.52143	3.43883	3.27715	0.151859	3.5475	0.12379	PAQR8	progestin and adipoQ receptor family member VIII	Plasma Membrane	other	Common_Between_RNAseq_&_Microarray
G14945	Tmem14a	9	26187241..26204118	16878	5.32151	5.25542	5.38263	5.36803	5.39588	5.36855	5.31985	0.0636204	5.37749	0.015929	TMEM14A	transmembrane protein 14A	Other	other	Common_Between_RNAseq_&_Microarray
G14952	Gsta1	9	complement(26283551..26300195)	16645	4.80588	4.50819	5.07413	4.04936	4.29993	4.05543	4.79607	0.283093	4.13491	0.142948	GSTA1	glutathione S-transferase alpha 1	Cytoplasm	enzyme	Common_Between_RNAseq_&_Microarray
G14970	Smap1	9	complement(28900107..28991030)	90924	5.2078	5.28696	5.16462	5.61324	5.3235	5.28788	5.2198	0.0620449	5.40821	0.178452	Smap1	small ArfGAP 1	Cytoplasm	other	Common_Between_RNAseq_&_Microarray
G14976	Lmbrd1	9	29762573..29854651	92079	5.16462	5.29803	5.31935	5.63735	5.55059	5.51412	5.26067	0.0838553	5.56735	0.0632997	LMBRD1	LMBR1 domain containing 1	Cytoplasm	other	Common_Between_RNAseq_&_Microarray
G14977	Bai3	9	complement(30096276..30829729)	733454	4.41329	4.40272	4.2636	4.16817	4.09743	3.94544	4.35987	0.0835405	4.07035	0.113806	BAI3	brain-specific angiogenesis inhibitor 3	Plasma Membrane	G-protein coupled receptor	Common_Between_RNAseq_&_Microarray
G1499	Nr2f2	1	complement(132487763..132493715)	5953	4.196	3.95335	3.83758	3.98105	3.9322	3.91224	3.99564	0.182914	3.94183	0.0354028	NR2F2	nuclear receptor subfamily 2, group F, member 2	Nucleus	ligand-dependent nuclear receptor	Common_Between_RNAseq_&_Microarray
G14992	Phf3	9	complement(35878437..35948938)	70502	3.30284	3.41334	3.39422	3.3887	3.35384	3.38179	3.37013	0.05906	3.37478	0.018458	PHF3	PHD finger protein 3	Nucleus	other	Common_Between_RNAseq_&_Microarray
G14993	Ptp4a1	9	complement(36028652..36036214)	7563	5.87455	5.92469	6.04056	6.79077	6.947	7.1754	5.9466	0.0851481	6.97105	0.193438	PTP4A1	protein tyrosine phosphatase type IVA, member 1	Cytoplasm	phosphatase	Common_Between_RNAseq_&_Microarray
G15002	Imp4	9	complement(37456907..37462041)	5135	4.86887	4.83367	4.79294	4.84397	4.82327	4.949	4.83183	0.0380001	4.87208	0.0674147	IMP4	IMP4, U3 small nucleolar ribonucleoprotein, homolog (yeast)	Nucleus	other	Common_Between_RNAseq_&_Microarray
G15003	CCDC115	9	37462255..37466909	4655	5.01771	4.96969	4.82936	4.95508	4.94127	4.99364	4.93892	0.0978722	4.96333	0.0271422	CCDC115	coiled-coil domain containing 115	Cytoplasm	other	Common_Between_RNAseq_&_Microarray
G15004	Dst	9	complement(37587752..37808725)	220974	4.11379	4.16254	4.07614	3.84815	3.63485	3.59121	4.11749	0.0433171	3.6914	0.137491	Dst	dystonin	Plasma Membrane	other	Common_Between_RNAseq_&_Microarray
G15005	Bend6	9	37980049..38032680	52632	4.31084	4.47261	4.21476	4.25457	4.12667	4.02737	4.33274	0.13031	4.1362	0.113897	BEND6	BEN domain containing 6	Other	other	Common_Between_RNAseq_&_Microarray
G15019	Arhgef4	9	40964597..40972103	7507	6.5168	6.46482	6.25927	6.2555	6.17792	6.23888	6.41363	0.136182	6.2241	0.040848	ARHGEF4	Rho guanine nucleotide exchange factor (GEF) 4	Cytoplasm	other	Common_Between_RNAseq_&_Microarray
G1502	Rgma	1	135725212..135768408	43197	4.45036	4.247	4.31879	3.78209	3.76996	3.68786	4.33872	0.103135	3.74664	0.05126	RGMA	repulsive guidance molecule family member a	Plasma Membrane	other	Common_Between_RNAseq_&_Microarray
G15020	Fam168b	9	complement(40978314..41000260)	21947	3.82596	3.84262	3.50567	3.95335	3.53577	3.43551	3.72475	0.189913	3.64154	0.274648	FAM168B	family with sequence similarity 168, member B	Other	other	Common_Between_RNAseq_&_Microarray
G15021	Plekhb2	9	41017135..41049780	32646	7.88335	7.88335	7.64484	8.1261	7.83754	7.88041	7.80384	0.137704	7.94801	0.15571	PLEKHB2	pleckstrin homology domain containing, family B (evectins) member 2	Other	other	Common_Between_RNAseq_&_Microarray
G15025	Hs6st1	9	42274321..42313302	38982	4.33206	3.89396	4.04278	4.68294	4.67559	4.77849	4.0896	0.222772	4.71234	0.0574069	HS6ST1	heparan sulfate 6-O-sulfotransferase 1	Plasma Membrane	enzyme	Common_Between_RNAseq_&_Microarray
G15029	Kansl3	9	complement(42553537..42597031)	43495	5.40253	5.33569	5.32584	5.06638	4.94456	4.95927	5.35469	0.0417262	4.99007	0.0664933	KANSL3	KAT8 regulatory NSL complex subunit 3	Other	enzyme	Common_Between_RNAseq_&_Microarray
G15031	Lman2l	9	complement(42675165..42676878)	1714	4.29811	4.10333	4.01493	4.08682	3.88228	3.83149	4.13879	0.14488	3.93353	0.135161	Lman2l	lectin, mannose-binding 2-like	Other	other	Common_Between_RNAseq_&_Microarray
G15033	Cnnm3	9	42747044..42762392	15349	3.74972	3.69847	3.7847	3.2837	3.35102	3.31161	3.7443	0.043367	3.31544	0.0338203	CNNM3	cyclin M3	Other	other	Common_Between_RNAseq_&_Microarray
G15039	Cox5b	9	42912193..42914547	2355	7.64217	7.71074	8.00426	7.80907	7.82369	7.68323	7.78572	0.192337	7.772	0.0772193	COX5B	cytochrome c oxidase subunit Vb	Cytoplasm	enzyme	Common_Between_RNAseq_&_Microarray
G15040	Actr1b	9	complement(42919562..42929225)	9664	6.43763	6.54527	6.38956	6.53962	6.45746	6.49369	6.45749	0.0797336	6.49692	0.0411781	ACTR1B	ARP1 actin-related protein 1 homolog B, centractin beta (yeast)	Cytoplasm	other	Common_Between_RNAseq_&_Microarray
G15042	Tmem131	9	complement(43006795..43103045)	96251	3.97002	3.98879	3.90408	4.05109	4.0176	4.09573	3.9543	0.0444909	4.05481	0.0391961	TMEM131	transmembrane protein 131	Extracellular Space	other	Common_Between_RNAseq_&_Microarray
G15046	Inpp4a	9	43533507..43706166	172660	5.06982	5.08951	4.60436	5.1051	4.68909	4.79033	4.92123	0.274594	4.86151	0.216949	INPP4A	inositol polyphosphate-4-phosphatase, type I, 107kDa	Cytoplasm	phosphatase	Common_Between_RNAseq_&_Microarray
G15048	Coa5	9	complement(43716386..43726016)	9631	4.84924	4.75515	4.54294	4.88772	4.57561	4.52332	4.71578	0.156902	4.66222	0.197031	COA5	cytochrome c oxidase assembly factor 5	Cytoplasm	other	Common_Between_RNAseq_&_Microarray
G15049	Unc50	9	43726249..43734121	7873	5.04465	5.24022	5.24917	5.28899	5.47749	5.40049	5.17801	0.115584	5.38899	0.0947733	UNC50	unc-50 homolog (C. elegans)	Cytoplasm	other	Common_Between_RNAseq_&_Microarray
G15050	Mgat4a	9	complement(43734664..43828381)	93718	3.10335	3.15043	3.01595	3.21467	3.23323	3.17298	3.08991	0.0682367	3.20696	0.0308588	MGAT4A	mannosyl (alpha-1,3-)-glycoprotein beta-1,4-N-acetylglucosaminyltransferase, isozyme A	Cytoplasm	enzyme	Common_Between_RNAseq_&_Microarray
G15056	MRPL30	9	44181229..44191523	10295	3.01147	3	3.32389	3.31087	3.48843	3.62375	3.11179	0.183778	3.47435	0.156918	MRPL30	mitochondrial ribosomal protein L30	Cytoplasm	other	Common_Between_RNAseq_&_Microarray
G15057	MRPL30	9	44181255..44270174	88920	3.43084	3.27183	3.56587	3.22784	3.42076	3.25001	3.42285	0.147186	3.29954	0.105568	MRPL30	mitochondrial ribosomal protein L30	Cytoplasm	other	Common_Between_RNAseq_&_Microarray
G15064	Eif5b	9	44354656..44409587	54932	4.48427	4.66504	4.43143	4.92759	4.66903	4.56496	4.52691	0.122502	4.72053	0.186717	EIF5B	eukaryotic translation initiation factor 5B	Cytoplasm	translation regulator	Common_Between_RNAseq_&_Microarray
G15068	Chst10	9	complement(45222143..45252322)	30180	4.05543	4.19206	4.19797	4.58316	4.55766	4.7233	4.14849	0.080643	4.62137	0.089188	CHST10	carbohydrate sulfotransferase 10	Cytoplasm	enzyme	Common_Between_RNAseq_&_Microarray
G15070	Pdcl3	9	45362541..45371009	8469	3.95058	3.78209	3.96311	4.10291	4.09996	4.24965	3.89859	0.10109	4.15084	0.085587	PDCL3	phosducin-like 3	Cytoplasm	other	Common_Between_RNAseq_&_Microarray
G15075	Rpl31	9	45774873..45778902	4030	7.78797	7.67373	7.83594	7.44492	7.62689	7.64217	7.76588	0.0833273	7.57133	0.109736	RPL31	ribosomal protein L31	Other	other	Common_Between_RNAseq_&_Microarray
G15077	Cnot11	9	45958835..45968530	9696	3.84262	3.91128	3.89927	3.89251	3.84664	3.9682	3.88439	0.0366691	3.90245	0.0613882	CNOT11	CCR4-NOT transcription complex, subunit 11	Cytoplasm	other	Common_Between_RNAseq_&_Microarray
G15078	Rnf149	9	complement(45974158..45998057)	23900	5.13085	5.23793	5.36033	6.07638	6.09866	6.18448	5.24304	0.114824	6.11984	0.057076	RNF149	ring finger protein 149	Other	other	Common_Between_RNAseq_&_Microarray
G15081	Map4k4	9	46343468..46467917	124450	4.12831	4.24358	4.24624	4.21709	4.18494	4.16576	4.20604	0.0673321	4.18926	0.0259365	Map4k4	mitogen-activated protein kinase kinase kinase kinase 4	Cytoplasm	kinase	Common_Between_RNAseq_&_Microarray
G15098	Mrps9	9	49317820..49375391	57572	5.2041	5.20449	5.30954	4.85818	4.68936	4.76764	5.23937	0.0607624	4.77173	0.0844821	MRPS9	mitochondrial ribosomal protein S9	Cytoplasm	other	Common_Between_RNAseq_&_Microarray
G15103	RGD1310553	9	49573659..49584318	10660	4.17017	4.15529	4.18254	4.1117	4.01223	3.93695	4.16934	0.013644	4.02029	0.087657	C2orf49	chromosome 2 open reading frame 49	Other	other	Common_Between_RNAseq_&_Microarray
G15107	Nck2	9	49915383..50040941	125559	4.29957	4.47718	4.55002	4.40817	4.48749	4.48909	4.44226	0.128824	4.46158	0.0462635	NCK2	NCK adaptor protein 2	Cytoplasm	kinase	Common_Between_RNAseq_&_Microarray
G15109	RGD1305645	9	50191737..50212523	20787	3.49484	3.22088	3.59063	3.97278	3	4.59275	3.43545	0.191895	3.85518	0.802862	C2orf40	chromosome 2 open reading frame 40	Extracellular Space	other	Common_Between_RNAseq_&_Microarray
G15111	Tpp2	9	50328789..50409442	80654	4.79553	4.8733	4.88723	5.22312	5.08162	4.98368	4.85202	0.0494146	5.09614	0.120382	TPP2	tripeptidyl peptidase II	Cytoplasm	peptidase	Common_Between_RNAseq_&_Microarray
G15124	Col5a2	9	complement(51758657..51823228)	64572	3.01238	3	3.04593	3.6901	3.30796	3.35243	3.01944	0.0237665	3.45016	0.20898	COL5A2	collagen, type V, alpha 2	Extracellular Space	other	Common_Between_RNAseq_&_Microarray
G15127	Wdr75	9	52359647..52383504	23858	4.66903	4.79371	5.04857	4.95554	5.17762	4.97818	4.8371	0.193455	5.03711	0.122211	WDR75	WD repeat domain 75	Nucleus	other	Common_Between_RNAseq_&_Microarray
G15129	Slc40a1	9	complement(52560181..52578109)	17929	3.7915	3.69847	3.69457	3.93933	4.06927	4.12085	3.72818	0.0548702	4.04315	0.0935369	SLC40A1	solute carrier family 40 (iron-regulated transporter), member 1	Plasma Membrane	transporter	Common_Between_RNAseq_&_Microarray
G15130	Asnsd1	9	52670315..52674870	4556	5.37812	5.41713	5.47473	5.92029	5.9305	5.8212	5.42333	0.0486023	5.89066	0.0603743	ASNSD1	asparagine synthetase domain containing 1	Other	enzyme	Common_Between_RNAseq_&_Microarray
G15138	Hibch	9	complement(53112588..53193104)	80517	4.73443	4.82327	4.46772	4.33743	4.51354	4.4311	4.67514	0.18504	4.42736	0.0881178	HIBCH	3-hydroxyisobutyryl-CoA hydrolase	Cytoplasm	enzyme	Common_Between_RNAseq_&_Microarray
G15139	Inpp1	9	53229087..53240761	11675	4.40545	4.30213	4.40578	4.24434	4.42338	4.28704	4.37112	0.0597489	4.31825	0.0935084	INPP1	inositol polyphosphate-1-phosphatase	Cytoplasm	phosphatase	Common_Between_RNAseq_&_Microarray
G15141	Mfsd6	9	53294987..53378134	83148	5.38401	5.56453	5.14292	5.55029	5.41307	5.4381	5.36382	0.211528	5.46715	0.0730748	MFSD6	major facilitator superfamily domain containing 6	Other	other	Common_Between_RNAseq_&_Microarray
G15144	Nab1	9	53571213..53610614	39402	3.62198	3.71227	3.61491	4.98526	4.85993	5.02683	3.64972	0.0542825	4.95734	0.0868837	NAB1	NGFI-A binding protein 1 (EGR1 binding protein 1)	Nucleus	transcription regulator	Common_Between_RNAseq_&_Microarray
G15146	Gls	9	53923145..53969091	45947	6.56841	6.54342	6.48187	6.82101	6.52669	6.41286	6.53123	0.0445374	6.58685	0.210619	GLS	glutaminase	Cytoplasm	enzyme	Common_Between_RNAseq_&_Microarray
G15147	Stat1	9	complement(53998205..54038463)	40259	4.15043	3.95151	4.02914	3.88082	3.83504	3.82442	4.04369	0.100255	3.84676	0.0299714	STAT1	signal transducer and activator of transcription 1, 91kDa	Nucleus	transcription regulator	Common_Between_RNAseq_&_Microarray
G15160	Slc39a10	9	59726979..59755749	28771	4.46838	4.73443	4.2681	4.81385	4.58588	4.60762	4.4903	0.233937	4.66912	0.125815	SLC39A10	solute carrier family 39 (zinc transporter), member 10	Extracellular Space	transporter	Common_Between_RNAseq_&_Microarray
G15170	Tmem258	9	61233464..61233703	240	5.57954	5.31227	5.41527	5.08269	5.25863	5.36383	5.43569	0.134803	5.23505	0.142046	LOC679583 (includes others)	similar to UPF0197 protein C11orf10 homolog	Other	other	Common_Between_RNAseq_&_Microarray
G15172	Sf3b1	9	complement(61275836..61315726)	39891	6.69606	6.71527	6.81455	6.75361	6.68937	6.55321	6.74196	0.0635927	6.6654	0.102332	SF3B1	splicing factor 3b, subunit 1, 155kDa	Nucleus	other	Common_Between_RNAseq_&_Microarray
G15173	Coq10b	9	61337179..61357089	19911	4.16134	4.38208	4.59006	4.69744	4.7225	4.63925	4.37783	0.214395	4.68639	0.0427081	COQ10B	coenzyme Q10 homolog B (S. cerevisiae)	Cytoplasm	other	Common_Between_RNAseq_&_Microarray
G15174	Hspd1	9	complement(61361746..61372172)	10427	7.30767	7.34911	7.29698	7.50235	7.41009	7.38762	7.31792	0.0275356	7.43335	0.060803	HSPD1	heat shock 60kDa protein 1 (chaperonin)	Cytoplasm	enzyme	Common_Between_RNAseq_&_Microarray
G15175	Hspe1	9	61372462..61375650	3189	6.92532	6.84428	7.13275	6.95352	7.20145	7.08542	6.96745	0.148776	7.08013	0.124049	HSPE1	heat shock 10kDa protein 1	Cytoplasm	enzyme	Common_Between_RNAseq_&_Microarray
G15176	Mob4	9	61403839..61427803	23965	5.31299	5.44059	5.31572	5.59664	5.57969	5.48783	5.35643	0.0728977	5.55472	0.0585427	MOB4	MOB family member 4, phocein	Cytoplasm	other	Common_Between_RNAseq_&_Microarray
G1518	Ntrk3	1	complement(140868286..141239954)	371669	5.10741	5.16603	5.24385	5.31463	5.3088	5.37777	5.17243	0.068446	5.33373	0.0382464	NTRK3	neurotrophic tyrosine kinase, receptor, type 3	Plasma Membrane	kinase	Common_Between_RNAseq_&_Microarray
G15182	Plcl1	9	61825029..62156595	331567	4.29516	4.38069	4.23365	4.44076	4.25191	4.02381	4.30316	0.0738488	4.23883	0.208786	PLCL1	phospholipase C-like 1	Cytoplasm	enzyme	Common_Between_RNAseq_&_Microarray
G15186	RGD1306941	9	63871338..63881044	9707	3.27033	3.49737	3.39077	3.64005	3.53267	3.61022	3.38616	0.113592	3.59431	0.0554304	C2orf69	chromosome 2 open reading frame 69	Other	other	Common_Between_RNAseq_&_Microarray
G15188	Tyw5	9	complement(63883692..63901784)	18093	3	3	3	3.12006	3.21003	3.1833	3	0	3.17113	0.0462039	TYW5	tRNA-yW synthesizing protein 5	Other	enzyme	Common_Between_RNAseq_&_Microarray
G1519	Mrpl46	1	complement(141445111..141453185)	8075	4.66959	4.59006	4.65162	4.58887	4.76818	4.54664	4.63709	0.0417067	4.63456	0.117626	MRPL46	mitochondrial ribosomal protein L46	Cytoplasm	other	Common_Between_RNAseq_&_Microarray
G15193	Spats2l	9	64543200..64641802	98603	3.80904	4.03705	4.05501	4.30939	4.40307	4.19364	3.96703	0.137122	4.30203	0.10491	SPATS2L	spermatogenesis associated, serine-rich 2-like	Other	other	Common_Between_RNAseq_&_Microarray
G15199	Bzw1	9	65086973..65098942	11970	5.24385	5.37899	5.1197	5.86728	5.74039	5.72192	5.24751	0.129684	5.77653	0.0791312	BZW1	basic leucine zipper and W2 domains 1	Cytoplasm	translation regulator	Common_Between_RNAseq_&_Microarray
G1520	Mrps11	1	141453419..141462799	9381	6.21296	6.0935	6.22217	5.85599	5.89057	5.68888	6.17621	0.0717779	5.81181	0.107859	MRPS11	mitochondrial ribosomal protein S11	Cytoplasm	other	Common_Between_RNAseq_&_Microarray
G15200	Clk1	9	complement(65104058..65115299)	11242	6.76348	6.75502	7.14647	6.59947	6.59305	6.46482	6.88832	0.2236	6.55245	0.0759571	CLK1	CDC-like kinase 1	Nucleus	kinase	Common_Between_RNAseq_&_Microarray
G15201	Ppil3	9	complement(65122704..65136360)	13657	3.62843	3.66752	3.63193	3.97554	4.05066	4.02649	3.64262	0.0216282	4.01756	0.0383478	PPIL3	peptidylprolyl isomerase (cyclophilin)-like 3	Cytoplasm	enzyme	Common_Between_RNAseq_&_Microarray
G15203	Orc2	9	complement(65158929..65188753)	29825	4.16254	4.24053	4.2636	4.19206	4.16374	4.18056	4.22222	0.0529574	4.17879	0.0142409	ORC2	origin recognition complex, subunit 2	Nucleus	other	Common_Between_RNAseq_&_Microarray
G15204	Fam126b	9	complement(65213175..65249294)	36120	4.48555	4.44904	4.5417	4.39104	4.29811	4.14677	4.49209	0.0466739	4.27864	0.123293	FAM126B	family with sequence similarity 126, member B	Other	other	Common_Between_RNAseq_&_Microarray
G15205	Ndufb3	9	65285887..65296093	10207	6.06641	5.97074	6.45245	6.1918	6.30186	6.18834	6.1632	0.255025	6.22733	0.0645662	NDUFB3	NADH dehydrogenase (ubiquinone) 1 beta subcomplex, 3, 12kDa	Cytoplasm	enzyme	Common_Between_RNAseq_&_Microarray
G15209	Trak2	9	complement(65505455..65570017)	64563	4.11546	4.11712	4.11213	4.20776	4.2572	4.15853	4.1149	0.00254478	4.20783	0.0493373	TRAK2	trafficking protein, kinesin binding 2	Plasma Membrane	transporter	Common_Between_RNAseq_&_Microarray
G15210	Stradb	9	65570181..65589257	19077	3.86953	3.85064	3.84915	3.83149	3.87051	3.82494	3.85644	0.0113557	3.84232	0.0246383	STRADB	STE20-related kinase adaptor beta	Cytoplasm	kinase	Common_Between_RNAseq_&_Microarray
G15213	Tmem237	9	complement(65691943..65724365)	32423	4.83165	4.90108	4.9155	4.76524	4.83367	4.62031	4.88275	0.0448287	4.73974	0.108941	TMEM237	transmembrane protein 237	Other	other	Common_Between_RNAseq_&_Microarray
G15221	Sumo1	9	complement(66258863..66288103)	29241	6.41894	6.51009	6.42844	6.13873	6.3629	6.34935	6.45249	0.0501064	6.28366	0.125694	SUMO1	small ubiquitin-like modifier 1	Nucleus	enzyme	Common_Between_RNAseq_&_Microarray
G15223	Nop58	9	66300036..66323764	23729	5.63938	5.6851	5.79986	6.04056	5.89603	5.89676	5.70811	0.082681	5.94445	0.0832378	NOP58	NOP58 ribonucleoprotein	Nucleus	enzyme	Common_Between_RNAseq_&_Microarray
G15224	Bmpr2	9	66371991..66479596	107606	4.11504	4.23211	4.09192	4.40885	4.23633	4.15124	4.14636	0.0751596	4.26547	0.131254	BMPR2	bone morphogenetic protein receptor, type II (serine/threonine kinase)	Plasma Membrane	kinase	Common_Between_RNAseq_&_Microarray
G15227	Fam117b	9	66520071..66596356	76286	4.69217	4.7455	4.67786	4.62675	4.58827	4.4775	4.70518	0.0356498	4.56417	0.077488	FAM117B	family with sequence similarity 117, member B	Other	other	Common_Between_RNAseq_&_Microarray
G15229	Wdr12	9	complement(66665604..66691636)	26033	4.96253	4.8105	4.9713	5.3235	5.34387	5.33569	4.91478	0.0904109	5.33435	0.0102516	WDR12	WD repeat domain 12	Cytoplasm	other	Common_Between_RNAseq_&_Microarray
G1523	Aen	1	141559326..141568691	9366	3.68844	3.75132	3.7243	4.76127	4.59991	4.66903	3.72135	0.0315461	4.67674	0.0809562	AEN	apoptosis enhancing nuclease	Nucleus	enzyme	Common_Between_RNAseq_&_Microarray
G15232	Cyp20a1	9	66943519..66993517	49999	3.84512	3.871	3.85818	3.85718	3.99288	3.95941	3.8581	0.0129371	3.93649	0.0706916	CYP20A1	cytochrome P450, family 20, subfamily A, polypeptide 1	Other	enzyme	Common_Between_RNAseq_&_Microarray
G15234	Abi2	9	67013845..67098832	84988	4.9768	5.10846	4.80895	5.36068	5.10594	5.09628	4.96474	0.150118	5.18764	0.14994	ABI2	abl-interactor 2	Cytoplasm	other	Common_Between_RNAseq_&_Microarray
G15245	Ndufs1	9	complement(69728736..69762079)	33344	6.69014	6.70377	6.57675	6.60674	6.49561	6.47727	6.65688	0.0697325	6.52654	0.0700584	NDUFS1	NADH dehydrogenase (ubiquinone) Fe-S protein 1, 75kDa (NADH-coenzyme Q reductase)	Cytoplasm	enzyme	Common_Between_RNAseq_&_Microarray
G15246	Eef1b2	9	69762337..69765057	2721	7.49499	7.43798	7.66348	7.40729	7.68165	7.64609	7.53215	0.117248	7.57834	0.149203	EEF1B2	eukaryotic translation elongation factor 1 beta 2	Cytoplasm	translation regulator	Common_Between_RNAseq_&_Microarray
G15252	Idh1	9	70668272..70689957	21686	5.44557	5.55029	5.519	5.77609	5.85537	5.87492	5.50495	0.0537527	5.83546	0.052333	IDH1	isocitrate dehydrogenase 1 (NADP+), soluble	Cytoplasm	enzyme	Common_Between_RNAseq_&_Microarray
G15260	Ccnyl1	9	complement(71146078..71167668)	21591	4.45004	4.51576	4.60465	4.59215	4.63953	4.4274	4.52348	0.0775955	4.55303	0.111344	CCNYL1	cyclin Y-like 1	Plasma Membrane	other	Common_Between_RNAseq_&_Microarray
G15262	Creb1	9	complement(71278917..71346034)	67118	3	3.09747	3.01417	3.16898	3.06157	3	3.03721	0.0526623	3.07685	0.0855218	CREB1	cAMP responsive element binding protein 1	Nucleus	transcription regulator	Common_Between_RNAseq_&_Microarray
G15264	Klf7	9	71787156..71787933	778	3	3	3	3.16817	3	3.11005	3	0	3.09274	0.0854105	Klf7	Kruppel-like factor 7 (ubiquitous)	Other	other	Common_Between_RNAseq_&_Microarray
G15265	KLF7	9	71832274..71832558	285	3	3	3	3	3.08732	3.30796	3	0	3.13176	0.158715	Klf7	Kruppel-like factor 7 (ubiquitous)	Other	other	Common_Between_RNAseq_&_Microarray
G1527	Mfge8	1	complement(141814240..141829651)	15412	6.02813	6.07028	5.80128	6.49369	6.50207	6.91619	5.96656	0.144678	6.63732	0.241547	MFGE8	milk fat globule-EGF factor 8 protein	Extracellular Space	other	Common_Between_RNAseq_&_Microarray
G15273	Lancl1	9	73260452..73290356	29905	5.56071	5.11035	5.45875	5.713	5.60452	4.91167	5.3766	0.236155	5.40973	0.434731	LANCL1	LanC lantibiotic synthetase component C-like 1 (bacterial)	Plasma Membrane	other	Common_Between_RNAseq_&_Microarray
G15275	Acadl	9	73434321..73472895	38575	4.8787	4.62413	4.91285	5.6343	5.43593	5.49904	4.80523	0.157765	5.52309	0.101347	ACADL	acyl-CoA dehydrogenase, long chain	Cytoplasm	enzyme	Common_Between_RNAseq_&_Microarray
G15281	Map2	9	complement(73841103..73922677)	81575	5.40934	5.56071	4.95508	5.46203	5.05293	5.10636	5.30838	0.315191	5.20711	0.222382	MAP2	microtubule-associated protein 2	Plasma Membrane	other	Common_Between_RNAseq_&_Microarray
G15294	Atic	9	78636339..78656386	20048	5.61014	5.59455	5.44093	6.06468	5.62088	6.11697	5.54854	0.0935195	5.93418	0.272579	ATIC	5-aminoimidazole-4-carboxamide ribonucleotide formyltransferase/IMP cyclohydrolase	Cytoplasm	enzyme	Common_Between_RNAseq_&_Microarray
G15295	FN1	9	complement(78674439..78743407)	68969	3.35315	3.32245	3.22862	3.45863	3.23016	3.55363	3.30141	0.0648754	3.41414	0.166263	FN1	fibronectin 1	Extracellular Space	enzyme	Common_Between_RNAseq_&_Microarray
G15299	Pecr	9	complement(79375180..79403569)	28390	4.03485	4.07743	4.08724	3.4375	3.57133	3.45667	4.06651	0.0278535	3.4885	0.0723718	PECR	peroxisomal trans-2-enoyl-CoA reductase	Cytoplasm	enzyme	Common_Between_RNAseq_&_Microarray
G15301	Xrcc5	9	79432205..79520611	88407	3.90504	3.96404	3.94121	3.86116	3.92181	3.90121	3.93676	0.0297474	3.89473	0.0308404	XRCC5	X-ray repair complementing defective repair in Chinese hamster cells 5 (double-strand-break rejoining)	Nucleus	enzyme	Common_Between_RNAseq_&_Microarray
G15304	RPL37A	9	79774879..79776319	1441	5.16704	5.21422	5.39536	4.86561	5.13762	5.00654	5.25887	0.120535	5.00326	0.136032	RPL37A	ribosomal protein L37a	Cytoplasm	other	Common_Between_RNAseq_&_Microarray
G15306	Igfbp5	9	complement(79920613..79937408)	16796	4.02914	4.09151	4.09743	3.51703	3.45601	3	4.07269	0.0378335	3.32435	0.282544	IGFBP5	insulin-like growth factor binding protein 5	Extracellular Space	other	Common_Between_RNAseq_&_Microarray
G15311	Tns1	9	complement(80960143..81166699)	206557	3.82696	3.78209	3.14391	3.69457	3.14554	3.40516	3.58432	0.382062	3.41509	0.274646	TNS1	tensin 1	Plasma Membrane	other	Common_Between_RNAseq_&_Microarray
G15316	Arpc2	9	81285098..81320273	35176	7.18827	7.3777	7.28155	7.46679	7.56253	7.51092	7.28251	0.0947183	7.51341	0.0479139	ARPC2	actin related protein 2/3 complex, subunit 2, 34kDa	Cytoplasm	other	Common_Between_RNAseq_&_Microarray
G15317	Ctdsp1	9	81313441..81442524	129084	5.38211	5.17602	5.2801	4.87404	5.06982	5.08481	5.27941	0.103048	5.00956	0.117601	CTDSP1	CTD (carboxy-terminal domain, RNA polymerase II, polypeptide A) small phosphatase 1	Nucleus	phosphatase	Common_Between_RNAseq_&_Microarray
G15318	Aamp	9	complement(81327383..81333189)	5807	6.48131	6.33557	6.36009	6.29664	6.23888	6.30314	6.39232	0.0780323	6.27955	0.0353759	AAMP	angio-associated, migratory cell protein	Plasma Membrane	other	Common_Between_RNAseq_&_Microarray
G15319	Pnkd	9	81332621..81400719	68099	4.372	4.32599	4.2636	4.4109	4.2451	4.51985	4.32053	0.054407	4.39195	0.138349	PNKD	paroxysmal nonkinesigenic dyskinesia	Nucleus	other	Common_Between_RNAseq_&_Microarray
G15326	Rqcd1	9	81547682..81573447	25766	3.89781	3.9242	4.06105	3.93315	4.03398	4.03705	3.96102	0.087629	4.0014	0.059123	RQCD1	RCD1 required for cell differentiation1 homolog (S. pombe)	Cytoplasm	other	Common_Between_RNAseq_&_Microarray
G15327	Plcd4	9	81581514..81608512	26999	3.51641	3.3686	3.55734	3.27033	3.38456	3.21546	3.48078	0.0992901	3.29012	0.0862672	PLCD4	phospholipase C, delta 4	Cytoplasm	enzyme	Common_Between_RNAseq_&_Microarray
G15331	Rnf25	9	complement(81635676..81642487)	6812	5.53823	5.46366	5.78646	5.57577	5.66661	5.64645	5.59612	0.169006	5.62961	0.0477076	RNF25	ring finger protein 25	Nucleus	transcription regulator	Common_Between_RNAseq_&_Microarray
G15348	Cnppd1	9	complement(82108127..82114523)	6397	3.83455	3.86755	3.84664	3.96079	3.96126	4.04541	3.84958	0.0166951	3.98915	0.0487208	CNPPD1	cyclin Pas1/PHO80 domain containing 1	Other	other	Common_Between_RNAseq_&_Microarray
G15349	Fam134a	9	82115051..82120826	5776	6.58097	6.41548	6.39231	6.3194	6.21704	6.26397	6.46292	0.102889	6.2668	0.05124	FAM134A	family with sequence similarity 134, member A	Other	other	Common_Between_RNAseq_&_Microarray
G15351	Abcb6	9	complement(82143209..82151515)	8307	5.53356	5.51317	5.64342	5.46399	5.50111	5.42504	5.56339	0.0700589	5.46338	0.0380365	ABCB6	ATP-binding cassette, sub-family B (MDR/TAP), member 6	Cytoplasm	transporter	Common_Between_RNAseq_&_Microarray
G15352	Atg9a	9	complement(82152061..82162643)	10583	5.25371	5.15209	4.99772	4.6888	4.64385	4.73443	5.1345	0.128896	4.68903	0.0452898	ATG9A	autophagy related 9A	Cytoplasm	other	Common_Between_RNAseq_&_Microarray
G15356	Stk16	9	82180274..82183501	3228	5.28604	5.28992	5.32169	5.31807	5.38004	5.33515	5.29922	0.0195596	5.34442	0.0320057	STK16	serine/threonine kinase 16	Cytoplasm	kinase	Common_Between_RNAseq_&_Microarray
G15357	Tuba4a	9	complement(82184866..82188549)	3684	7.25843	7.30767	7.10771	7.59579	7.46318	7.68165	7.2246	0.104183	7.58021	0.110068	TUBA4A	tubulin, alpha 4a	Cytoplasm	other	Common_Between_RNAseq_&_Microarray
G15358	Dnajb2	9	82205777..82213929	8153	6.38818	6.45426	6.40616	6.41827	6.39754	6.38611	6.4162	0.0341613	6.40064	0.0162992	DNAJB2	DnaJ (Hsp40) homolog, subfamily B, member 2	Nucleus	other	Common_Between_RNAseq_&_Microarray
G15359	Ptprn	9	complement(82215893..82231061)	15169	9.97847	9.91771	9.7307	10.1892	10.1511	10.2597	9.87563	0.129134	10.2	0.0550929	PTPRN	protein tyrosine phosphatase, receptor type, N	Plasma Membrane	phosphatase	Common_Between_RNAseq_&_Microarray
G15361	Resp18	9	complement(82240055..82246397)	6343	10.1007	10.1007	10.4044	10.0215	10.2326	10.1511	10.2019	0.175325	10.1351	0.106441	RESP18	regulated endocrine-specific protein 18	Extracellular Space	other	Common_Between_RNAseq_&_Microarray
G15362	Dnpep	9	complement(82274791..82283660)	8870	6.81455	6.64753	6.68306	6.10926	6.18567	6.09929	6.71505	0.0879844	6.13141	0.0472561	DNPEP	aspartyl aminopeptidase	Cytoplasm	peptidase	Common_Between_RNAseq_&_Microarray
G15366	Asic4	9	82416332..82438181	21850	5.07198	4.65563	4.59545	4.49358	4.37513	4.57288	4.77435	0.259502	4.48053	0.0995215	ASIC4	acid-sensing (proton-gated) ion channel family member 4	Plasma Membrane	ion channel	Common_Between_RNAseq_&_Microarray
G15367	Chpf	9	complement(82438465..82443159)	4695	6.54867	6.37512	6.35208	6.97323	6.82483	7.08759	6.42529	0.107467	6.96188	0.131748	CHPF	chondroitin polymerizing factor	Cytoplasm	enzyme	Common_Between_RNAseq_&_Microarray
G15372	Slc4a3	9	82512289..82524380	12092	5.32061	5.13412	5.0575	5.37378	5.32169	5.43593	5.17075	0.135326	5.37714	0.0571952	SLC4A3	solute carrier family 4 (anion exchanger), member 3	Plasma Membrane	transporter	Common_Between_RNAseq_&_Microarray
G15373	Epha4	9	complement(82880599..83022444)	141846	3.59599	3.64984	3.58101	3.77524	3.77313	3.68674	3.60895	0.0361995	3.74504	0.050497	EPHA4	EPH receptor A4	Plasma Membrane	kinase	Common_Between_RNAseq_&_Microarray
G15377	Farsb	9	complement(84083346..84142523)	59178	5.50477	5.5821	5.53761	5.82527	5.63764	5.70459	5.54149	0.0388122	5.7225	0.0950913	FARSB	phenylalanyl-tRNA synthetase, beta subunit	Cytoplasm	enzyme	Common_Between_RNAseq_&_Microarray
G15380	Acsl3	9	84327545..84351513	23969	5.41358	5.52434	5.42134	5.07261	5.0724	5.02794	5.45309	0.0618297	5.05765	0.0257279	ACSL3	acyl-CoA synthetase long-chain family member 3	Cytoplasm	enzyme	Common_Between_RNAseq_&_Microarray
G15383	Scg2	9	complement(84991744..84997049)	5306	8.78402	9.03427	8.91073	9.30082	9.44557	9.7888	8.90968	0.125131	9.51173	0.250626	SCG2	secretogranin II	Extracellular Space	cytokine	Common_Between_RNAseq_&_Microarray
G15386	Wdfy1	9	complement(85231523..85280641)	49119	4.43944	4.62148	4.09021	4.38553	4.16013	4.02381	4.38371	0.269983	4.18982	0.18268	Wdfy1	WD repeat and FYVE domain containing 1	Cytoplasm	other	Common_Between_RNAseq_&_Microarray
G15387	Mrpl44	9	85293975..85299104	5130	4.58709	4.73661	4.82835	4.53018	4.63693	4.62733	4.71735	0.121779	4.59815	0.0590554	MRPL44	mitochondrial ribosomal protein L44	Cytoplasm	enzyme	Common_Between_RNAseq_&_Microarray
G15389	Serpine2	9	complement(85312143..85375551)	63409	5.16723	5.60095	5.71534	5.42319	5.35098	5.17283	5.49451	0.289142	5.31567	0.12886	SERPINE2	serpin peptidase inhibitor, clade E (nexin, plasminogen activator inhibitor type 1), member 2	Extracellular Space	other	Common_Between_RNAseq_&_Microarray
G15391	Cul3	9	complement(85794367..85853449)	59083	5.04115	5.10196	5.16603	5.88813	5.83352	6.02181	5.10305	0.0624467	5.91449	0.0968707	CUL3	cullin 3	Nucleus	enzyme	Common_Between_RNAseq_&_Microarray
G15405	Agfg1	9	88354885..88410583	55699	4.6713	4.79709	4.82962	5.28973	5.18835	5.27786	4.766	0.083609	5.25198	0.0554268	AGFG1	ArfGAP with FG repeats 1	Nucleus	other	Common_Between_RNAseq_&_Microarray
G15416	Mff	9	90620315..90648466	28152	7.2106	7.21511	7.20145	7.0816	7.11428	7.03439	7.20905	0.0069602	7.07676	0.0401633	MFF	mitochondrial fission factor	Cytoplasm	other	Common_Between_RNAseq_&_Microarray
G15425	Trip12	9	complement(92039803..92167938)	128136	5.39054	5.35346	5.19979	5.55459	5.4391	5.44026	5.3146	0.101139	5.47798	0.0663453	TRIP12	thyroid hormone receptor interactor 12	Cytoplasm	enzyme	Common_Between_RNAseq_&_Microarray
G15434	Cab39	9	92563873..92625079	61207	5.49824	5.57803	5.44491	6.04012	5.88044	5.86678	5.50706	0.066999	5.92912	0.0963795	Cab39	calcium binding protein 39	Other	other	Common_Between_RNAseq_&_Microarray
G15435	Itm2c	9	92645770..92659580	13811	9.10329	9.11991	8.8961	8.74765	8.43121	8.51477	9.03977	0.124696	8.56454	0.163985	ITM2C	integral membrane protein 2C	Cytoplasm	other	Common_Between_RNAseq_&_Microarray
G15440	Psmd1	9	92810407..92884819	74413	6.36919	6.53044	6.3875	6.79064	6.66633	6.6393	6.42904	0.0882882	6.69876	0.0807124	PSMD1	proteasome (prosome, macropain) 26S subunit, non-ATPase, 1	Cytoplasm	other	Common_Between_RNAseq_&_Microarray
G15442	Armc9	9	92901738..93029061	127324	4.51985	4.45529	4.46218	4.247	4.29038	4.13326	4.47911	0.0354525	4.22355	0.0811404	ARMC9	armadillo repeat containing 9	Other	other	Common_Between_RNAseq_&_Microarray
G15444	Ncl	9	complement(93097881..93106405)	8525	7.63233	7.59223	7.64609	7.68323	7.58685	7.63582	7.62355	0.0279843	7.6353	0.0481956	NCL	nucleolin	Nucleus	other	Common_Between_RNAseq_&_Microarray
G15447	Ptma	9	93273313..93277374	4062	7.71658	7.75683	7.97083	7.68827	7.73929	7.78122	7.81475	0.136664	7.73626	0.0465451	Gm15466	predicted gene 15466	Other	other	Common_Between_RNAseq_&_Microarray
G15448	Pde6d	9	complement(93290037..93334964)	44928	4.80768	4.92332	4.99681	4.8286	4.99521	5.0724	4.90927	0.0953461	4.9654	0.124602	PDE6D	phosphodiesterase 6D, cGMP-specific, rod, delta	Cytoplasm	enzyme	Common_Between_RNAseq_&_Microarray
G15449	Cops7b	9	93335413..93361000	25588	3.40652	3.39354	3.34818	3.40516	3.42143	3.44744	3.38275	0.0306285	3.42468	0.0213291	COPS7B	COP9 signalosome subunit 7B	Cytoplasm	other	Common_Between_RNAseq_&_Microarray
G15456	Ecel1	9	complement(93966150..93975953)	9804	5.11013	5.01771	5.18441	5.76062	5.80361	6.25285	5.10408	0.0835163	5.93903	0.272628	ECEL1	endothelin converting enzyme-like 1	Plasma Membrane	peptidase	Common_Between_RNAseq_&_Microarray
G15460	Eif4e2	9	94034066..94050247	16182	3.27706	3.28741	3.27481	3.62843	3.73086	3.60727	3.27976	0.00672297	3.65552	0.0660992	Eif4e2	eukaryotic translation initiation factor 4E family member 2	Other	other	Common_Between_RNAseq_&_Microarray
G15461	Efhd1	9	94084446..94131498	47053	3.44216	3.30501	3.4295	3.24775	3.30137	3.04768	3.39223	0.0757918	3.19893	0.133705	EFHD1	EF-hand domain family, member D1	Cytoplasm	other	Common_Between_RNAseq_&_Microarray
G15466	Ngef	9	complement(94290729..94323295)	32567	5.81788	5.73484	5.56255	5.73944	5.49409	5.89833	5.70509	0.13024	5.71062	0.203657	NGEF	neuronal guanine nucleotide exchange factor	Cytoplasm	other	Common_Between_RNAseq_&_Microarray
G15467	Neu2	9	94440842..94444057	3216	3	3	3	3.05028	3	3.2636	3	0	3.10463	0.13995	NEU2	sialidase 2 (cytosolic sialidase)	Cytoplasm	enzyme	Common_Between_RNAseq_&_Microarray
G15469	Atg16l1	9	94599373..94634548	35176	4.86561	4.9713	5.12156	4.97794	5.04792	4.95251	4.98616	0.12862	4.99279	0.0494057	ATG16L1	autophagy related 16-like 1 (S. cerevisiae)	Cytoplasm	other	Common_Between_RNAseq_&_Microarray
G1547	Ap3s2	1	complement(142574435..142615225)	40791	5.68454	5.64241	5.62439	5.37517	5.42067	5.40083	5.65045	0.030867	5.39889	0.0228117	AP3S2	adaptor-related protein complex 3, sigma 2 subunit	Cytoplasm	transporter	Common_Between_RNAseq_&_Microarray
G15472	Usp40	9	complement(94791220..94862200)	70981	4.3449	4.196	4.10417	3.72922	3.64984	3.65214	4.21502	0.121485	3.67707	0.045179	USP40	ubiquitin specific peptidase 40	Other	peptidase	Common_Between_RNAseq_&_Microarray
G15490	Cops8	9	97453701..97463536	9836	5.64918	5.76473	5.64472	5.42689	5.48541	5.32386	5.68621	0.0680376	5.41205	0.0817917	COPS8	COP9 signalosome subunit 8	Nucleus	other	Common_Between_RNAseq_&_Microarray
G15500	Ube2f	9	98074824..98105362	30539	4.49582	4.5333	4.58887	5.01078	5.0081	5.07091	4.53933	0.0468165	5.02993	0.035512	UBE2F	ubiquitin-conjugating enzyme E2F (putative)	Cytoplasm	enzyme	Common_Between_RNAseq_&_Microarray
G15505	Ilkap	9	complement(98190648..98212635)	21988	5.48461	5.46904	5.6642	5.35699	5.41948	5.36629	5.53928	0.108459	5.38092	0.0337173	ILKAP	integrin-linked kinase-associated serine/threonine phosphatase	Cytoplasm	phosphatase	Common_Between_RNAseq_&_Microarray
G15506	Hes6	9	complement(98225753..98227458)	1706	3.77945	3.86559	3.73737	3.28446	3.20458	3.12088	3.79414	0.0653612	3.2033	0.081796	HES6	hes family bHLH transcription factor 6	Nucleus	transcription regulator	Common_Between_RNAseq_&_Microarray
G15507	Per2	9	complement(98231204..98273371)	42168	3	3	3.31812	3.33179	3.12831	3.29404	3.10604	0.183666	3.25138	0.108237	PER2	period circadian clock 2	Nucleus	other	Common_Between_RNAseq_&_Microarray
G1551	ECHS1	1	142777748..142786555	8808	4.61765	3.83302	4.54386	4.20894	3.41128	4.54015	4.33151	0.433278	4.05346	0.580273	ECHS1	enoyl CoA hydratase, short chain, 1, mitochondrial	Cytoplasm	enzyme	Common_Between_RNAseq_&_Microarray
G15525	Myeov2	9	complement(99478497..99483427)	4931	6.32912	6.27594	6.40659	6.2971	6.50191	6.40846	6.33722	0.0656992	6.40249	0.102538	MYEOV2	myeloma overexpressed 2	Other	other	Common_Between_RNAseq_&_Microarray
G15527	Gpc1	9	99664180..99692723	28544	5.05162	4.87306	4.95623	4.93064	4.86141	5.12094	4.9603	0.0893522	4.971	0.134392	Gpc1	glypican 1	Plasma Membrane	other	Common_Between_RNAseq_&_Microarray
G15532	Capn10	9	99767655..99776487	8833	4.21787	4.16254	4.11338	3.86854	3.87788	3.95802	4.1646	0.0522713	3.90148	0.0491892	Capn10	calpain 10	Cytoplasm	peptidase	Common_Between_RNAseq_&_Microarray
G15535	Kif1a	9	complement(99830371..99893950)	63580	6.32625	6.33324	5.52387	6.48478	5.86678	6.10056	6.06112	0.465285	6.1507	0.312034	Kif1a	kinesin family member 1A	Plasma Membrane	other	Common_Between_RNAseq_&_Microarray
G15539	Mterfd2	9	complement(100096825..100101536)	4712	3.39627	3.38456	3.57741	3.78781	3.7915	3.86608	3.45275	0.108124	3.81513	0.0441608	MTERFD2	MTERF domain containing 2	Cytoplasm	other	Common_Between_RNAseq_&_Microarray
G1554	Idh2	1	complement(142830044..142849360)	19317	5.43776	5.33855	5.23621	4.78746	4.73443	4.83721	5.33751	0.100782	4.78637	0.0513987	IDH2	isocitrate dehydrogenase 2 (NADP+), mitochondrial	Cytoplasm	enzyme	Common_Between_RNAseq_&_Microarray
G15541	Ppp1r7	9	100146206..100160432	14227	3	3	3	3	3.03628	3.14391	3	0	3.06006	0.0748471	PPP1R7	protein phosphatase 1, regulatory subunit 7	Nucleus	phosphatase	Common_Between_RNAseq_&_Microarray
G15543	Hdlbp	9	complement(100209420..100277671)	68252	6.29554	6.24269	6.09487	6.66839	6.53752	6.58188	6.21103	0.104013	6.59593	0.0665541	HDLBP	high density lipoprotein binding protein	Nucleus	transporter	Common_Between_RNAseq_&_Microarray
G15544	Sept2	9	100277909..100311079	33171	5.59798	5.66519	5.73444	5.66164	5.69627	5.58556	5.66587	0.0682328	5.64782	0.0566305	SEPT2	septin 2	Cytoplasm	enzyme	Common_Between_RNAseq_&_Microarray
G15548	Stk25	9	complement(100420926..100433656)	12731	7.04506	6.9581	6.92532	6.65799	6.73023	6.75789	6.97616	0.0618773	6.71537	0.051578	STK25	serine/threonine kinase 25	Cytoplasm	kinase	Common_Between_RNAseq_&_Microarray
G15550	Thap4	9	complement(100501662..100541256)	39595	4.23977	4.12128	4.07658	4.06713	4.1092	4.18613	4.14587	0.0843296	4.12082	0.0603483	THAP4	THAP domain containing 4	Extracellular Space	other	Common_Between_RNAseq_&_Microarray
G15551	Atg4b	9	100564123..100573271	9149	4.78902	4.82835	4.76551	4.59693	4.602	4.52738	4.7943	0.0317512	4.57544	0.0416967	ATG4B	autophagy related 4B, cysteine peptidase	Cytoplasm	peptidase	Common_Between_RNAseq_&_Microarray
G15552	Dtymk	9	complement(100574720..100583554)	8835	4.52551	4.52551	4.73334	4.48749	4.64241	4.51228	4.59479	0.119993	4.54739	0.083217	DTYMK	deoxythymidylate kinase (thymidylate kinase)	Cytoplasm	kinase	Common_Between_RNAseq_&_Microarray
G15558	Chchd2	9	complement(100759267..100759929)	663	4.90998	5.01191	5.11035	5.11368	5.35558	5.32169	5.01075	0.100185	5.26365	0.130979	CHCHD2	coiled-coil-helix-coiled-coil-helix domain containing 2	Cytoplasm	other	Common_Between_RNAseq_&_Microarray
G1556	Sema4b	1	142941088..142963935	22848	3.45272	3.23936	3.13325	3.39217	3.22708	3.5798	3.27511	0.162709	3.39969	0.176482	SEMA4B	sema domain, immunoglobulin domain (Ig), transmembrane domain (TM) and short cytoplasmic domain, (semaphorin) 4B	Plasma Membrane	other	Common_Between_RNAseq_&_Microarray
G15566	Chchd2	9	complement(101018496..101019158)	663	4.87625	4.96691	5.08034	5.12734	5.41137	5.35558	4.9745	0.102257	5.2981	0.150487	CHCHD2	coiled-coil-helix-coiled-coil-helix domain containing 2	Cytoplasm	other	Common_Between_RNAseq_&_Microarray
G15567	Fam174a	9	102475547..102493695	18149	5.06095	5.30369	5.51317	5.60095	5.79532	6.03133	5.2926	0.226316	5.8092	0.215523	FAM174A	family with sequence similarity 174, member A	Extracellular Space	other	Common_Between_RNAseq_&_Microarray
G1557	Cib1	1	complement(142969357..142974856)	5500	3.50567	3.34463	3.5475	3.16575	3.44349	3.44612	3.46593	0.107116	3.35179	0.161118	CIB1	calcium and integrin binding 1 (calmyrin)	Nucleus	other	Common_Between_RNAseq_&_Microarray
G15588	Pam	9	complement(110584151..110737325)	153175	9.10743	9.29296	9.11991	9.51294	9.48997	9.48997	9.17343	0.103698	9.49763	0.0132668	PAM	peptidylglycine alpha-amidating monooxygenase	Plasma Membrane	enzyme	Common_Between_RNAseq_&_Microarray
G15591	ENSRNOG00000049479	9	110822319..110838012	15694	6.31705	6.24202	6.21946	6.0187	5.91432	5.54086	6.25951	0.0510926	5.82463	0.251228	RGD1308143	similar to D330021B20 protein	Other	other	Common_Between_RNAseq_&_Microarray
G15595	Pja2	9	complement(111541401..111568364)	26964	6.54713	6.73518	6.23888	6.68867	6.40599	6.3194	6.50706	0.250567	6.47135	0.193116	PJA2	praja ring finger 2, E3 ubiquitin protein ligase	Cytoplasm	enzyme	Common_Between_RNAseq_&_Microarray
G1560	NGRN	1	143003297..143009170	5874	6.50573	6.66903	6.54342	6.42844	6.43471	6.54373	6.57273	0.0855014	6.46896	0.0648259	NGRN	neugrin, neurite outgrowth associated	Nucleus	other	Common_Between_RNAseq_&_Microarray
G15601	Vapa	9	complement(112833702..112863559)	29858	7.10969	7.15744	7.23011	7.13418	7.22769	7.15744	7.16575	0.0606407	7.17311	0.0486823	VAPA	VAMP (vesicle-associated membrane protein)-associated protein A, 33kDa	Plasma Membrane	other	Common_Between_RNAseq_&_Microarray
G15603	Rab31	9	complement(112902313..113037023)	134711	4.19993	4.24091	4.14799	4.29442	4.28741	4.20189	4.19628	0.0465674	4.26124	0.0515215	RAB31	RAB31, member RAS oncogene family	Cytoplasm	enzyme	Common_Between_RNAseq_&_Microarray
G15605	Ppp4r1	9	113066545..113105527	38983	3.54134	3.49993	3.55549	3.75184	3.73193	3.80287	3.53225	0.0288751	3.76221	0.0365919	PPP4R1	protein phosphatase 4, regulatory subunit 1	Other	phosphatase	Common_Between_RNAseq_&_Microarray
G15606	Ralbp1	9	complement(113111338..113130700)	19363	5.26686	5.2266	5.10028	5.16603	5.07348	5.14679	5.19791	0.0869187	5.12877	0.0488371	RALBP1	ralA binding protein 1	Cytoplasm	enzyme	Common_Between_RNAseq_&_Microarray
G15608	Twsg1	9	113230657..113263829	33173	4.11254	4.31916	4.16937	3.78521	3.79767	3.8954	4.20035	0.10674	3.82609	0.0603443	TWSG1	twisted gastrulation BMP signaling modulator 1	Extracellular Space	other	Common_Between_RNAseq_&_Microarray
G1561	Vps33b	1	143013798..143036705	22908	4.18889	4.17936	4.28963	4.26285	4.34204	4.16374	4.21929	0.0610988	4.25621	0.089333	VPS33B	vacuolar protein sorting 33 homolog B (yeast)	Cytoplasm	transporter	Common_Between_RNAseq_&_Microarray
G15611	Ndufv2	9	complement(113404127..113424677)	20551	7.2687	7.25106	7.47851	7.17465	7.4057	7.0816	7.33276	0.126536	7.22065	0.166876	NDUFV2	NADH dehydrogenase (ubiquinone) flavoprotein 2, 24kDa	Cytoplasm	enzyme	Common_Between_RNAseq_&_Microarray
G15619	Soga2	9	complement(113998705..114125108)	126404	3	3	3	3.05553	3	3.18726	3	0	3.08093	0.0961773	SOGA2	SOGA family member 2	Other	other	Common_Between_RNAseq_&_Microarray
G15620	Rab12	9	complement(114187499..114211152)	23654	4.88894	5.13762	4.73687	4.84796	4.87058	4.73661	4.92114	0.202305	4.81838	0.0717188	Rab12	RAB12, member RAS oncogene family	Cytoplasm	other	Common_Between_RNAseq_&_Microarray
G15623	Ptprm	9	complement(114341760..115046974)	705215	4.09785	4.13531	4.04981	4.23977	4.11087	4.14391	4.09432	0.0428624	4.16485	0.0669521	PTPRM	protein tyrosine phosphatase, receptor type, M	Plasma Membrane	phosphatase	Common_Between_RNAseq_&_Microarray
G15632	Epb41l3	9	117003894..117131765	127872	5.4146	5.59798	5.48315	5.67044	5.58256	5.62	5.49858	0.0926572	5.62433	0.0441033	EPB41L3	erythrocyte membrane protein band 4.1-like 3	Plasma Membrane	other	Common_Between_RNAseq_&_Microarray
G15637	Dlgap1	9	118045333..118613312	567980	3	3	3.08049	3.0633	3	3.30796	3.02683	0.0464694	3.12375	0.162635	DLGAP1	discs, large (Drosophila) homolog-associated protein 1	Plasma Membrane	other	Common_Between_RNAseq_&_Microarray
G15639	Myl12b	9	complement(118761460..118775834)	14375	7.0617	7.06489	7.13037	6.89588	6.86	6.99733	7.08565	0.0387551	6.91774	0.0712262	MYL12B	myosin, light chain 12B, regulatory	Cytoplasm	other	Common_Between_RNAseq_&_Microarray
G15640	Myl12a	9	complement(118779626..118787509)	7884	4.38484	4.568	4.42068	4.75968	4.74524	4.94526	4.45784	0.0970668	4.81673	0.111548	MYL12A	myosin, light chain 12A, regulatory, non-sarcomeric	Cytoplasm	other	Common_Between_RNAseq_&_Microarray
G15642	Lpin2	9	118970173..119045052	74880	3.47106	3.54071	3.60374	3.68056	3.61729	3.53015	3.5385	0.0663706	3.60933	0.0755193	LPIN2	lipin 2	Nucleus	phosphatase	Common_Between_RNAseq_&_Microarray
G1565	Hddc3	1	143088853..143091138	2286	4.27294	4.1117	4.54633	3.36999	3.7593	3.23323	4.31032	0.219712	3.45417	0.27295	Hddc3	HD domain containing 3	Other	other	Common_Between_RNAseq_&_Microarray
G15654	Yes1	9	121252196..121327338	75143	3.83149	3.72102	3.84262	4.1349	4.14596	4.1312	3.79838	0.0672213	4.13735	0.00767852	YES1	v-yes-1 Yamaguchi sarcoma viral oncogene homolog 1	Cytoplasm	kinase	Common_Between_RNAseq_&_Microarray
G15658	Marf1	10	28243..72905	44663	4.76207	4.77134	4.851	4.5355	4.51071	4.33206	4.79481	0.0488864	4.45942	0.110994	KIAA0430	KIAA0430	Cytoplasm	other	Common_Between_RNAseq_&_Microarray
G1566	Man2a2	1	complement(143096200..143115693)	19494	4.83695	4.84521	4.43744	4.64676	4.38553	4.56557	4.70653	0.233078	4.53262	0.133694	MAN2A2	mannosidase, alpha, class 2A, member 2	Cytoplasm	enzyme	Common_Between_RNAseq_&_Microarray
G15671	ENSRNOG00000048121	10	complement(898678..925921)	27244	4.90036	4.969	5.06031	4.9993	4.90807	4.9729	4.97656	0.0802418	4.96009	0.0469444	ERCC4	excision repair cross-complementing rodent repair deficiency, complementation group 4	Nucleus	enzyme	Common_Between_RNAseq_&_Microarray
G15675	Rrn3	10	2057048..2092163	35116	5.30533	5.4361	5.29065	4.90998	4.92403	4.93373	5.34403	0.0800727	4.92258	0.0119382	RRN3	RRN3 RNA polymerase I transcription factor homolog (S. cerevisiae)	Nucleus	transcription regulator	Common_Between_RNAseq_&_Microarray
G15676	Ntan1	10	2096021..2112744	16724	5.21828	5.22158	5.49265	5.12053	5.31463	5.22795	5.31084	0.157461	5.22104	0.097236	NTAN1	N-terminal asparagine amidase	Nucleus	enzyme	Common_Between_RNAseq_&_Microarray
G1568	Furin	1	complement(143137723..143150202)	12480	3.43815	3.45141	3.4147	3.67828	3.49928	3.7161	3.43475	0.0185894	3.63122	0.115819	FURIN	furin (paired basic amino acid cleaving enzyme)	Cytoplasm	peptidase	Common_Between_RNAseq_&_Microarray
G15680	RGD1305733	10	2286740..2443752	157013	7.46679	7.39864	7.29367	7.21511	7.26177	7.11313	7.38637	0.0872106	7.19667	0.0760164	C16orf45	chromosome 16 open reading frame 45	Other	other	Common_Between_RNAseq_&_Microarray
G15685	GSPT1	10	3179171..3213292	34122	3	3	3	3.11172	3	3	3	0	3.03724	0.0644988	GSPT1	G1 to S phase transition 1	Cytoplasm	translation regulator	Common_Between_RNAseq_&_Microarray
G15686	Rsl1d1	10	3214338..3256101	41764	6.10392	6.08947	6.13494	6.17502	6.18289	6.19849	6.10944	0.023231	6.18547	0.0119447	Rsl1d1	ribosomal L1 domain containing 1	Nucleus	other	Common_Between_RNAseq_&_Microarray
G15687	Gspt1	10	3277695..3312136	34442	4.7663	4.83695	4.85893	5.37708	5.3188	5.23219	4.82073	0.0483996	5.30936	0.0729025	GSPT1	G1 to S phase transition 1	Cytoplasm	translation regulator	Common_Between_RNAseq_&_Microarray
G15689	Zc3h7a	10	3366355..3405540	39186	4.61618	4.62031	4.8105	4.73551	4.79294	4.62675	4.68233	0.11102	4.7184	0.0844047	Zc3h7a	zinc finger CCCH type containing 7 A	Other	other	Common_Between_RNAseq_&_Microarray
G15691	Snn	10	complement(3467738..3468004)	267	3.50694	3.73792	3	3.82084	3.2651	3.63133	3.41495	0.377462	3.57242	0.282515	SNN	stannin	Plasma Membrane	other	Common_Between_RNAseq_&_Microarray
G15692	Litaf	10	3548079..3589969	41891	3	3	3.00792	3.59121	3.68674	3.90744	3.00264	0.00457161	3.72846	0.162189	LITAF	lipopolysaccharide-induced TNF factor	Nucleus	transcription regulator	Common_Between_RNAseq_&_Microarray
G15700	Clec16a	10	complement(3829933..3987938)	158006	3.87246	3.74008	3.87345	3.65614	3.63017	3.7106	3.82866	0.0767156	3.66564	0.0410502	CLEC16A	C-type lectin domain family 16, member A	Cytoplasm	other	Common_Between_RNAseq_&_Microarray
G15704	TVP23A	10	4123748..4158380	34633	3.74813	3.67828	3.59302	3.52828	3.50502	3.4315	3.67314	0.0776807	3.48827	0.0505194	TVP23A	trans-golgi network vesicle protein 23 homolog A (S. cerevisiae)	Other	other	Common_Between_RNAseq_&_Microarray
G15705	Nubp1	10	complement(4155444..4166034)	10591	5.61324	5.47424	5.68075	5.49185	5.55934	5.50684	5.58941	0.105294	5.51934	0.0354408	NUBP1	nucleotide binding protein 1	Cytoplasm	other	Common_Between_RNAseq_&_Microarray
G15714	RGD1309748	10	complement(5639257..5668196)	28940	4.95835	5.04966	5.19544	5.35134	5.46187	5.41898	5.06782	0.119586	5.41073	0.0557267	C16orf72	chromosome 16 open reading frame 72	Other	other	Common_Between_RNAseq_&_Microarray
G15715	Usp7	10	5776625..5821051	44427	5.05793	5.15128	5.04356	5.35434	5.17542	5.08502	5.08426	0.0584851	5.20493	0.137062	USP7	ubiquitin specific peptidase 7 (herpes virus-associated)	Nucleus	peptidase	Common_Between_RNAseq_&_Microarray
G15717	Pmm2	10	complement(5857624..5878777)	21154	4.55797	4.42775	4.78298	4.47229	4.58887	4.58196	4.58956	0.179713	4.5477	0.0654039	PMM2	phosphomannomutase 2	Cytoplasm	enzyme	Common_Between_RNAseq_&_Microarray
G15718	Tmem186	10	5878822..5882132	3311	4.41865	4.52644	4.46413	4.18929	4.21825	4.18494	4.46974	0.0541159	4.19749	0.0181068	TMEM186	transmembrane protein 186	Cytoplasm	other	Common_Between_RNAseq_&_Microarray
G1572	Iqgap1	1	complement(143476887..143567395)	90509	3.04768	3.14228	3.02659	3.25609	3.09409	3.17696	3.07218	0.0616156	3.17571	0.0810052	IQGAP1	IQ motif containing GTPase activating protein 1	Cytoplasm	other	Common_Between_RNAseq_&_Microarray
G15721	Mettl22	10	complement(6026812..6043628)	16817	4.98344	4.988	5.02105	4.80355	5.01413	5.01346	4.9975	0.0205267	4.94371	0.121388	METTL22	methyltransferase like 22	Other	enzyme	Common_Between_RNAseq_&_Microarray
G15738	Ubn1	10	complement(9457239..9492668)	35430	3	3	3	3.00521	3	3	3	0	3.00174	0.00300852	UBN1	ubinuclein 1	Nucleus	transcription regulator	Common_Between_RNAseq_&_Microarray
G15739	Glyr1	10	9492832..9528292	35461	6.22236	6.29085	6.08576	6.11374	6.0187	6.09487	6.19966	0.104412	6.07577	0.050318	GLYR1	glyoxylate reductase 1 homolog (Arabidopsis)	Other	other	Common_Between_RNAseq_&_Microarray
G15740	Rogdi	10	9528490..9533108	4619	7.22448	7.1735	7.10556	6.69585	6.75047	6.58293	7.16785	0.0596651	6.67642	0.0854445	ROGDI	rogdi homolog (Drosophila)	Other	other	Common_Between_RNAseq_&_Microarray
G15745	Nudt16l1	10	complement(9596797..9598729)	1933	5.56087	5.55105	5.47749	4.87944	4.96253	4.84171	5.5298	0.0455703	4.89456	0.0618124	NUDT16L1	nudix (nucleoside diphosphate linked moiety X)-type motif 16-like 1	Cytoplasm	other	Common_Between_RNAseq_&_Microarray
G15754	Cdip1	10	9734342..9756549	22208	6.39763	6.38499	6.22236	6.00876	6.02103	5.96498	6.33499	0.097748	5.99826	0.0294679	CDIP1	cell death-inducing p53 target 1	Nucleus	other	Common_Between_RNAseq_&_Microarray
G15755	Hmox2	10	complement(9756667..9772409)	15743	5.11805	5.12982	5.21984	5.24993	5.36751	5.45251	5.1559	0.0556823	5.35665	0.101726	HMOX2	heme oxygenase (decycling) 2	Cytoplasm	enzyme	Common_Between_RNAseq_&_Microarray
G1576	Sec11a	1	complement(143685596..143711945)	26350	5.40782	5.39639	5.50286	5.45465	5.62863	5.5472	5.43569	0.058453	5.54349	0.0870471	SEC11A	SEC11 homolog A (S. cerevisiae)	Cytoplasm	peptidase	Common_Between_RNAseq_&_Microarray
G15760	Pam16	10	9911717..9919294	7578	6.20408	6.20545	6.52669	6.24136	6.45343	6.32472	6.31208	0.185866	6.33984	0.106844	PAM16	presequence translocase-associated motor 16 homolog (S. cerevisiae)	Cytoplasm	other	Common_Between_RNAseq_&_Microarray
G15766	Ubald1	10	10100924..10105720	4797	5.12569	4.94246	4.9993	4.72982	4.74982	4.77055	5.02249	0.0937895	4.75006	0.0203647	UBALD1	UBA-like domain containing 1	Other	other	Common_Between_RNAseq_&_Microarray
G15770	Trap1	10	10478499..10512148	33650	5.42873	5.44359	5.28973	5.11679	4.92332	4.8225	5.38735	0.0848666	4.9542	0.14956	TRAP1	TNF receptor-associated protein 1	Cytoplasm	enzyme	Common_Between_RNAseq_&_Microarray
G15774	Cluap1	10	complement(10602017..10635054)	33038	5.0081	4.90638	5.07476	4.92119	4.98526	4.85025	4.99642	0.0847959	4.9189	0.0675351	CLUAP1	clusterin associated protein 1	Other	other	Common_Between_RNAseq_&_Microarray
G15776	Naa60	10	complement(10638001..10658047)	20047	4.62354	4.69244	4.52112	4.37513	4.26885	4.29957	4.61237	0.0862067	4.31452	0.0546924	NAA60	N(alpha)-acetyltransferase 60, NatF catalytic subunit	Cytoplasm	enzyme	Common_Between_RNAseq_&_Microarray
G15787	Abcc1	10	complement(11232233..11354931)	122699	3.88276	3.76891	3.68619	3.83504	3.68168	3.64121	3.77929	0.098693	3.71931	0.102251	ABCC1	ATP-binding cassette, sub-family C (CFTR/MRP), member 1	Plasma Membrane	transporter	Common_Between_RNAseq_&_Microarray
G15788	Fopnl	10	11412943..11433757	20815	5.02683	5.035	5.03102	4.81127	4.95369	4.69301	5.03095	0.00408472	4.81932	0.130526	FOPNL	FGFR1OP N-terminal like	Cytoplasm	other	Common_Between_RNAseq_&_Microarray
G15789	Myh11	10	11444267..11538406	94140	3.8008	3.21857	3	3.05291	3	3.20067	3.33979	0.413935	3.08453	0.104005	Myh11	myosin, heavy chain 11, smooth muscle	Cytoplasm	other	Common_Between_RNAseq_&_Microarray
G15794	ENSRNOG00000046770	10	11655996..11683657	27662	3.5798	3.5846	3.74116	3.43084	3.4717	3.57316	3.63519	0.0918075	3.4919	0.0732813	ERCC4	excision repair cross-complementing rodent repair deficiency, complementation group 4	Nucleus	enzyme	Common_Between_RNAseq_&_Microarray
G1580	Pde8a	1	143980406..144101790	121385	3.59302	3.64121	3.84764	3.87886	3.87246	3.81725	3.69396	0.135258	3.85619	0.0338754	PDE8A	phosphodiesterase 8A	Cytoplasm	enzyme	Common_Between_RNAseq_&_Microarray
G1581	Rps17	1	complement(144109690..144112274)	2585	7.93396	7.90937	8.07526	7.94574	7.84026	8.07526	7.97287	0.089528	7.95375	0.117706	Rps17	ribosomal protein S17	Cytoplasm	other	Common_Between_RNAseq_&_Microarray
G1582	Cpeb1	1	complement(144114219..144199174)	84956	5.94439	5.93074	5.95896	6.00719	5.91731	5.93664	5.9447	0.0141132	5.95371	0.0473108	CPEB1	cytoplasmic polyadenylation element binding protein 1	Cytoplasm	other	Common_Between_RNAseq_&_Microarray
G15829	Hcfc1r1	10	12817362..12818424	1063	7.40302	7.12077	7.2465	7.53361	7.59223	7.64769	7.25676	0.141401	7.59118	0.0570448	HCFC1R1	host cell factor C1 regulator 1 (XPO1 dependent)	Nucleus	other	Common_Between_RNAseq_&_Microarray
G1583	Ap3b2	1	complement(144226633..144257516)	30884	6.95897	6.85291	6.80426	6.63161	6.43454	6.44444	6.87205	0.0791097	6.50353	0.111029	Ap3b2	adaptor-related protein complex 3, beta 2 subunit	Other	other	Common_Between_RNAseq_&_Microarray
G15830	Tnfrsf12a	10	complement(12818949..12820979)	2031	3	3	3	4.0589	3.92562	4.25457	3	0	4.07969	0.165458	TNFRSF12A	tumor necrosis factor receptor superfamily, member 12A	Plasma Membrane	transmembrane receptor	Common_Between_RNAseq_&_Microarray
G15838	Flywch1	10	complement(12910768..12927188)	16421	7.13418	6.86765	6.67631	6.64918	6.38611	6.48131	6.89272	0.229965	6.50554	0.133197	FLYWCH1	FLYWCH-type zinc finger 1	Other	other	Common_Between_RNAseq_&_Microarray
G15839	Flywch2	10	complement(12931766..12934651)	2886	3.73139	3.63601	3.98243	3.30284	3.28149	3.39217	3.78328	0.178945	3.3255	0.0587171	Flywch2	FLYWCH family member 2	Other	other	Common_Between_RNAseq_&_Microarray
G15840	Srrm2	10	12965077..12982440	17364	6.01892	5.88044	6.10988	5.90364	5.70085	5.78972	6.00308	0.115539	5.79807	0.101651	Srrm2	serine/arginine repetitive matrix 2	Nucleus	other	Common_Between_RNAseq_&_Microarray
G15842	Tceb2	10	complement(12983021..12988206)	5186	7.22264	7.1613	7.43798	7.0617	7.186	7.21511	7.27397	0.145309	7.15427	0.0814748	TCEB2	transcription elongation factor B (SIII), polypeptide 2 (18kDa, elongin B)	Nucleus	transcription regulator	Common_Between_RNAseq_&_Microarray
G15853	Kctd5	10	complement(13235963..13261942)	25980	3.76679	3.64698	3.68225	3.40788	3.5438	3.33535	3.69867	0.0615679	3.42901	0.105816	KCTD5	potassium channel tetramerization domain containing 5	Cytoplasm	other	Common_Between_RNAseq_&_Microarray
G15856	Atp6v0c	10	complement(13352992..13358042)	5051	9.90754	9.7915	9.80564	9.66073	9.5863	9.66073	9.8349	0.0633115	9.63592	0.0429723	ATP6V0C	ATPase, H+ transporting, lysosomal 16kDa, V0 subunit c	Cytoplasm	transporter	Common_Between_RNAseq_&_Microarray
G15863	Rnps1	10	13603389..13613703	10315	6.1533	6.23496	6.16219	6.11114	6.1533	6.08416	6.18348	0.0448015	6.1162	0.0348444	RNPS1	RNA binding protein S1, serine-rich domain	Nucleus	other	Common_Between_RNAseq_&_Microarray
G15864	Eci1	10	13614548..13627899	13352	3.93315	3.83354	3.88228	3.37139	3.61846	3.53889	3.88299	0.0498092	3.50958	0.12612	ECI1	enoyl-CoA delta isomerase 1	Cytoplasm	enzyme	Common_Between_RNAseq_&_Microarray
G15867	Pgp	10	13653091..13655717	2627	3.86215	3.76891	3.87246	3.87443	3.86953	3.81827	3.83451	0.0570466	3.85408	0.0311028	PGP	phosphoglycolate phosphatase	Other	enzyme	Common_Between_RNAseq_&_Microarray
G15868	Mlst8	10	complement(13656236..13661987)	5752	4.15893	4.04058	3.84512	3.73301	3.77313	3.90168	4.01488	0.158475	3.80261	0.0881117	MLST8	MTOR associated protein, LST8 homolog (S. cerevisiae)	Cytoplasm	other	Common_Between_RNAseq_&_Microarray
G15870	Caskin1	10	13671324..13691239	19916	5.16018	4.9257	4.91763	4.59395	4.52801	4.50061	5.00117	0.137765	4.54086	0.0479758	CASKIN1	CASK interacting protein 1	Nucleus	transcription regulator	Common_Between_RNAseq_&_Microarray
G15872	Rab26	10	complement(13711256..13715749)	4494	4.52988	4.48523	4.53236	3.93839	4.31157	3.92562	4.51582	0.0265235	4.05853	0.219235	RAB26	RAB26, member RAS oncogene family	Plasma Membrane	enzyme	Common_Between_RNAseq_&_Microarray
G15873	Pkd1	10	13732199..13779017	46819	3.64984	3.5936	3.61729	3.3686	3.18408	3.21546	3.62025	0.0282364	3.25605	0.0987237	PKD1	polycystic kidney disease 1 (autosomal dominant)	Plasma Membrane	ion channel	Common_Between_RNAseq_&_Microarray
G15875	Tsc2	10	complement(13778991..13813550)	34560	4.25229	4.14473	4.13695	4.11504	3.97186	4.01895	4.17799	0.0644595	4.03528	0.072971	TSC2	tuberous sclerosis 2	Cytoplasm	other	Common_Between_RNAseq_&_Microarray
G15877	Slc9a3r2	10	complement(13820310..13830824)	10515	4.49487	4.40477	4.36253	4.58827	4.52112	4.99027	4.42072	0.0675993	4.69988	0.253712	SLC9A3R2	solute carrier family 9, subfamily A (NHE3, cation proton antiporter 3), member 3 regulator 2	Plasma Membrane	transporter	Common_Between_RNAseq_&_Microarray
G15879	Zfp598	10	13852129..13864076	11948	4.13367	4.09192	4.22712	4.05587	3.9084	4.06971	4.1509	0.0692261	4.01133	0.0894061	ZNF598	zinc finger protein 598	Extracellular Space	other	Common_Between_RNAseq_&_Microarray
G15880	Syngr3	10	complement(13868395..13873149)	4755	8.07526	8.06384	7.96134	7.84026	7.88903	7.84853	8.03348	0.062739	7.85927	0.0260994	SYNGR3	synaptogyrin 3	Plasma Membrane	other	Common_Between_RNAseq_&_Microarray
G15881	Gfer	10	complement(13876328..13878685)	2358	4.04981	3.96266	4.06452	3.84613	4.00278	3.89348	4.02566	0.0550574	3.91413	0.0803419	GFER	growth factor, augmenter of liver regeneration	Nucleus	enzyme	Common_Between_RNAseq_&_Microarray
G15885	Rps2	10	13903888..13905746	1859	7.32025	7.08426	7.2892	6.6806	6.81538	6.91014	7.23124	0.128228	6.80204	0.11535	RPS2	ribosomal protein S2	Cytoplasm	other	Common_Between_RNAseq_&_Microarray
G15886	Ndufb10	10	complement(13905856..13908017)	2162	6.5108	6.5008	6.66278	6.12329	6.32625	6.17233	6.55812	0.090768	6.20729	0.105899	NDUFB10	NADH dehydrogenase (ubiquinone) 1 beta subcomplex, 10, 22kDa	Cytoplasm	enzyme	Common_Between_RNAseq_&_Microarray
G1589	Fam103a1	1	144527225..144533106	5882	5.2801	5.38263	5.53823	5.3339	5.48557	5.41864	5.40032	0.12997	5.41271	0.0760089	FAM103A1	family with sequence similarity 103, member A1	Nucleus	other	Common_Between_RNAseq_&_Microarray
G15891	Fahd1	10	complement(14031088..14031753)	666	4.38208	4.46413	4.31084	4.20894	4.2948	4.52738	4.38568	0.0767089	4.3437	0.164757	FAHD1	fumarylacetoacetate hydrolase domain containing 1	Cytoplasm	enzyme	Common_Between_RNAseq_&_Microarray
G15892	Hagh	10	14032159..14046519	14361	5.86789	6.00876	6.0167	5.41864	5.66945	5.53372	5.96445	0.0837136	5.5406	0.125545	HAGH	hydroxyacylglutathione hydrolase	Cytoplasm	enzyme	Common_Between_RNAseq_&_Microarray
G15894	Nubp2	10	complement(14060220..14063916)	3697	3.97002	3.89493	3.97002	3.95802	4.02073	4.2636	3.94499	0.0433576	4.08078	0.161397	NUBP2	nucleotide binding protein 2	Nucleus	other	Common_Between_RNAseq_&_Microarray
G15895	Spsb3	10	14064726..14069831	5106	5.58571	5.40934	5.68384	5.53792	5.54102	5.61176	5.55963	0.139092	5.56357	0.0417681	SPSB3	splA/ryanodine receptor domain and SOCS box containing 3	Other	other	Common_Between_RNAseq_&_Microarray
G15897	Mrps34	10	14073017..14074148	1132	4.46022	4.60436	4.64213	4.63053	4.51985	4.77134	4.5689	0.096	4.64057	0.126049	MRPS34	mitochondrial ribosomal protein S34	Cytoplasm	other	Common_Between_RNAseq_&_Microarray
G15898	Nme3	10	14074396..14075352	957	5.01546	5.21149	5.23755	4.62208	5.11805	4.92901	5.15483	0.121402	4.88971	0.250306	NME3	NME/NM23 nucleoside diphosphate kinase 3	Cytoplasm	kinase	Common_Between_RNAseq_&_Microarray
G1590	RGD1305713	1	complement(144544564..144551617)	7054	3.9289	4.03398	3.93695	3.97049	3.936	3.76464	3.96661	0.058485	3.89038	0.11025	C15orf40	chromosome 15 open reading frame 40	Other	other	Common_Between_RNAseq_&_Microarray
G15900	Hn1l	10	complement(14120135..14139812)	19678	3.91847	3.9132	3.99198	4.29516	4.33886	4.32276	3.94121	0.0440415	4.31892	0.0220995	HN1L	hematological and neurological expressed 1-like	Cytoplasm	other	Common_Between_RNAseq_&_Microarray
G15909	RGD1565784	10	14358284..14359586	1303	3.6418	3.64121	3.77419	3.99829	3.93458	3.83556	3.68573	0.0766061	3.92281	0.0820003	C16orf91	chromosome 16 open reading frame 91	Other	other	Common_Between_RNAseq_&_Microarray
G1591	Btbd1	1	complement(144554178..144591200)	37023	6.08576	6.30168	5.99763	6.05115	6.13196	5.99072	6.12836	0.156437	6.05794	0.0708636	BTBD1	BTB (POZ) domain containing 1	Cytoplasm	other	Common_Between_RNAseq_&_Microarray
G15910	Unkl	10	14362585..14410684	48100	4.03705	3.95802	4.0055	4.12085	4.24014	4.16536	4.00019	0.0397817	4.17545	0.0602818	UNKL	unkempt family zinc finger-like	Other	other	Common_Between_RNAseq_&_Microarray
G15911	Gnptg	10	complement(14410651..14415566)	4916	6.57092	6.60711	6.63161	6.82324	6.84189	6.97437	6.60321	0.0305317	6.87983	0.0824006	GNPTG	N-acetylglucosamine-1-phosphate transferase, gamma subunit	Cytoplasm	enzyme	Common_Between_RNAseq_&_Microarray
G15912	Tsr3	10	14415604..14418166	2563	4.30213	4.2572	4.53612	4.12335	4.31555	4.1279	4.36515	0.149759	4.18894	0.109677	TSR3	TSR3, 20S rRNA accumulation, homolog (S. cerevisiae)	Other	other	Common_Between_RNAseq_&_Microarray
G15915	Ube2i	10	complement(14437609..14453131)	15523	5.98459	5.98641	5.94615	5.80568	5.70321	5.58571	5.97238	0.0227384	5.6982	0.110068	UBE2I	ubiquitin-conjugating enzyme E2I	Nucleus	enzyme	Common_Between_RNAseq_&_Microarray
G1592	Tm6sf1	1	144605597..144647529	41933	5.47278	5.53947	5.50874	5.69056	5.76765	5.61971	5.507	0.0333774	5.69264	0.0739934	TM6SF1	transmembrane 6 superfamily member 1	Plasma Membrane	other	Common_Between_RNAseq_&_Microarray
G1593	Hdgfrp3	1	complement(144646635..144694902)	48268	4.6821	4.94127	4.73551	5.21247	5.03721	5.12404	4.7863	0.136844	5.12458	0.0876299	HDGFRP3	hepatoma-derived growth factor, related protein 3	Nucleus	other	Common_Between_RNAseq_&_Microarray
G15934	Haghl	10	complement(14965681..14968346)	2666	3.80695	3.61315	3.5984	3.11922	3.56465	3.66127	3.67284	0.116383	3.44838	0.289127	Haghl	hydroxyacylglutathione hydrolase-like	Other	other	Common_Between_RNAseq_&_Microarray
G15936	Fam173a	10	complement(14972980..14974838)	1859	4.75968	4.60584	4.83721	4.23365	4.40033	4.3727	4.73424	0.117766	4.33556	0.0893324	FAM173A	family with sequence similarity 173, member A	Other	other	Common_Between_RNAseq_&_Microarray
G15939	Wdr24	10	15004021..15008803	4783	3.95709	3.84011	3.70619	3.80645	3.71993	3.77208	3.83447	0.125549	3.76615	0.0435639	WDR24	WD repeat domain 24	Other	other	Common_Between_RNAseq_&_Microarray
G15940	Jmjd8	10	15008912..15011811	2900	4.6888	4.61443	4.71045	4.69301	4.86018	4.9323	4.67123	0.050364	4.8285	0.122752	JMJD8	jumonji domain containing 8	Other	other	Common_Between_RNAseq_&_Microarray
G15941	Stub1	10	complement(15010698..15012978)	2281	7.1676	7.20751	7.1163	7.20379	7.15193	7.2564	7.1638	0.0457221	7.20404	0.0522336	STUB1	STIP1 homology and U-box containing protein 1, E3 ubiquitin protein ligase	Cytoplasm	enzyme	Common_Between_RNAseq_&_Microarray
G15944	Rhot2	10	complement(15018888..15024226)	5339	5.15512	5.03677	5.23793	4.95134	4.85893	4.92332	5.14327	0.101104	4.9112	0.0473827	RHOT2	ras homolog family member T2	Cytoplasm	enzyme	Common_Between_RNAseq_&_Microarray
G15946	Fam195a	10	complement(15043744..15048683)	4940	3.14228	3.01595	3.27033	3.37207	3.5444	3.28224	3.14285	0.12719	3.39957	0.133224	FAM195A	family with sequence similarity 195, member A	Other	other	Common_Between_RNAseq_&_Microarray
G15950	Pigq	10	complement(15102511..15118524)	16014	4.45594	4.59574	4.247	4.16576	4.00952	3.99693	4.43289	0.175508	4.0574	0.0940511	PIGQ	phosphatidylinositol glycan anchor biosynthesis, class Q	Cytoplasm	enzyme	Common_Between_RNAseq_&_Microarray
G1596	Sh3gl3	1	145001325..145131589	130265	5.44275	5.34316	5.59932	5.19663	5.32872	5.11347	5.46174	0.129131	5.21294	0.108548	SH3GL3	SH3-domain GRB2-like 3	Cytoplasm	other	Common_Between_RNAseq_&_Microarray
G15962	Mrpl28	10	15309344..15312226	2883	5.05685	5.17882	5.07777	5.06465	5.15917	5.13412	5.10448	0.0652264	5.11931	0.0489695	MRPL28	mitochondrial ribosomal protein L28	Cytoplasm	other	Common_Between_RNAseq_&_Microarray
G15965	Arhgdig	10	complement(15379685..15381848)	2164	6.56605	6.5157	6.49728	6.25578	6.37773	6.31098	6.52634	0.0356002	6.31483	0.0610633	ARHGDIG	Rho GDP dissociation inhibitor (GDI) gamma	Cytoplasm	other	Common_Between_RNAseq_&_Microarray
G15967	Itfg3	10	complement(15392902..15405995)	13094	3.50502	3.55363	3.45863	3.23323	3.24396	3.49547	3.50576	0.0475055	3.32422	0.148403	ITFG3	integrin alpha FG-GAP repeat containing 3	Other	other	Common_Between_RNAseq_&_Microarray
G15968	Luc7l	10	15435862..15462627	26766	3.77524	3.66524	3.89104	3.80851	3.97278	3.93646	3.77718	0.112911	3.90592	0.0862901	Luc7l	LUC7-like (S. cerevisiae)	Nucleus	other	Common_Between_RNAseq_&_Microarray
G15970	Hba2	10	complement(15484461..15485305)	845	6.58511	6.59276	6.45746	5.77951	5.22775	4.64299	6.54511	0.0760048	5.21675	0.568342	HBA1/HBA2	hemoglobin, alpha 1	Cytoplasm	transporter	Common_Between_RNAseq_&_Microarray
G15972	Hba1	10	complement(15497886..15498744)	859	7.64484	7.74824	7.33142	6.69787	6.39231	5.78881	7.57483	0.217047	6.293	0.462593	HBA1/HBA2	hemoglobin, alpha 1	Cytoplasm	transporter	Common_Between_RNAseq_&_Microarray
G15975	Nprl3	10	15516050..15556474	40425	3.94451	3.8008	3.92515	3.68898	3.71004	3.75239	3.89015	0.0779838	3.71714	0.0322946	NPRL3	nitrogen permease regulator-like 3 (S. cerevisiae)	Other	other	Common_Between_RNAseq_&_Microarray
G15978	Snrnp25	10	complement(15581365..15584287)	2923	3.70454	3.51577	3.73193	3.4315	3.65043	3.43684	3.65075	0.11769	3.50626	0.124886	SNRNP25	small nuclear ribonucleoprotein 25kDa (U11/U12)	Nucleus	other	Common_Between_RNAseq_&_Microarray
G15981	Nsg2	10	complement(15762454..15822361)	59908	8.74142	8.78402	8.70371	8.53188	8.55409	8.53442	8.74305	0.0401772	8.54013	0.0121556	HMP19	HMP19 protein	Cytoplasm	other	Common_Between_RNAseq_&_Microarray
G15983	Cpeb4	10	complement(15882113..15940027)	57915	4.37513	4.38243	4.17655	4.47425	4.30031	4.11087	4.31137	0.11681	4.29514	0.181744	CPEB4	cytoplasmic polyadenylation element binding protein 4	Plasma Membrane	other	Common_Between_RNAseq_&_Microarray
G15984	BOD1	10	16152118..16158451	6334	4.66104	4.66591	4.83342	4.49931	4.61266	4.57924	4.72012	0.09815	4.56374	0.058244	BOD1	biorientation of chromosomes in cell division 1	Nucleus	other	Common_Between_RNAseq_&_Microarray
G15990	Atp6v0e1	10	complement(16661968..16685040)	23073	4.46154	4.48202	4.52676	4.47359	4.48909	4.51826	4.49011	0.0333564	4.49364	0.0226807	ATP6V0E1	ATPase, H+ transporting, lysosomal 9kDa, V0 subunit e1	Cytoplasm	transporter	Common_Between_RNAseq_&_Microarray
G15991	Ergic1	10	complement(16719603..16763481)	43879	6.54959	6.65585	6.18448	6.84039	6.45942	6.68776	6.46331	0.247248	6.66252	0.191732	ERGIC1	endoplasmic reticulum-golgi intermediate compartment (ERGIC) 1	Cytoplasm	other	Common_Between_RNAseq_&_Microarray
G15992	Dusp1	10	16867370..16870162	2793	3	3.22862	3.20147	3.75558	3.71774	4.24739	3.14336	0.124896	3.9069	0.295476	DUSP1	dual specificity phosphatase 1	Nucleus	phosphatase	Common_Between_RNAseq_&_Microarray
G15999	Fbxw11	10	17430246..17528590	98345	4.64877	4.77849	4.62588	4.96159	4.93468	4.89721	4.68438	0.0823051	4.93116	0.0323329	Fbxw11	F-box and WD repeat domain containing 11	Cytoplasm	enzyme	Common_Between_RNAseq_&_Microarray
G16002	Npm1	10	complement(17965978..17975978)	10001	7.90562	7.83754	7.94574	7.90937	7.95769	7.99205	7.8963	0.0547012	7.95303	0.0415368	NPM1	nucleophosmin (nucleolar phosphoprotein B23, numatrin)	Nucleus	transcription regulator	Common_Between_RNAseq_&_Microarray
G16007	Kcnip1	10	complement(18444651..18663340)	218690	6.18834	6.01625	6.05723	5.7241	5.72887	5.6792	6.08727	0.0898926	5.71072	0.0274066	KCNIP1	Kv channel interacting protein 1	Plasma Membrane	ion channel	Common_Between_RNAseq_&_Microarray
G16020	Pank3	10	20465020..20484497	19478	3.09154	3.10167	3	3.27779	3	3.00253	3.0644	0.056004	3.09344	0.159657	PANK3	pantothenate kinase 3	Cytoplasm	kinase	Common_Between_RNAseq_&_Microarray
G16023	Rars	10	complement(20505808..20530334)	24527	4.89578	4.93539	4.95016	5.40934	5.39536	5.38038	4.92711	0.0281206	5.39503	0.0144832	RARS	arginyl-tRNA synthetase	Cytoplasm	enzyme	Common_Between_RNAseq_&_Microarray
G16032	Mat2b	10	complement(25686298..25699413)	13116	5.17123	5.29544	5.16058	5.30533	5.25409	5.32693	5.20909	0.0749764	5.29545	0.0374107	MAT2B	methionine adenosyltransferase II, beta	Cytoplasm	enzyme	Common_Between_RNAseq_&_Microarray
G16034	Ccng1	10	complement(25753833..25760534)	6702	5.00676	5.11451	4.89649	5.38038	5.28641	5.23142	5.00592	0.10901	5.2994	0.0753281	CCNG1	cyclin G1	Nucleus	other	Common_Between_RNAseq_&_Microarray
G16037	Gabrg2	10	complement(26937103..27023929)	86827	6.95352	7.09041	6.6818	6.73023	6.67941	6.72342	6.90857	0.207981	6.71102	0.0275887	GABRG2	gamma-aminobutyric acid (GABA) A receptor, gamma 2	Plasma Membrane	ion channel	Common_Between_RNAseq_&_Microarray
G16040	Gabra1	10	complement(27154359..27210126)	55768	6.69689	6.93854	6.68635	6.71788	6.79168	6.80884	6.77393	0.142657	6.7728	0.0483296	GABRA1	gamma-aminobutyric acid (GABA) A receptor, alpha 1	Plasma Membrane	ion channel	Common_Between_RNAseq_&_Microarray
G16042	Gabrb2	10	27818095..28026899	208805	3.4295	3.36088	3.25001	3.78835	3.50694	3.36999	3.3468	0.0905701	3.55509	0.213294	GABRB2	gamma-aminobutyric acid (GABA) A receptor, beta 2	Plasma Membrane	ion channel	Common_Between_RNAseq_&_Microarray
G16047	Slu7	10	28871472..28886424	14953	4.42506	4.38243	4.33849	4.60524	4.44904	4.43443	4.38199	0.0432861	4.49624	0.0946823	SLU7	SLU7 splicing factor homolog (S. cerevisiae)	Nucleus	enzyme	Common_Between_RNAseq_&_Microarray
G16055	Ttc1	10	complement(29182729..29208110)	25382	5.46904	5.40492	5.53013	5.73335	5.78972	5.83238	5.46803	0.0626099	5.78515	0.0496728	TTC1	tetratricopeptide repeat domain 1	Cytoplasm	other	Common_Between_RNAseq_&_Microarray
G16059	Ublcp1	10	complement(29936811..29952077)	15267	5.58256	5.43359	5.56453	5.23678	5.35699	5.10239	5.52689	0.0813015	5.23205	0.127367	UBLCP1	ubiquitin-like domain containing CTD phosphatase 1	Nucleus	phosphatase	Common_Between_RNAseq_&_Microarray
G16060	Rnf145	10	30002561..30040956	38396	4.87133	5.19663	4.96413	4.81564	4.60109	4.61646	5.0107	0.167574	4.67773	0.119682	RNF145	ring finger protein 145	Other	other	Common_Between_RNAseq_&_Microarray
G16061	Clint1	10	30656516..30825797	169282	4.13162	4.18414	3.87886	4.40477	4.12335	4.35726	4.06488	0.163218	4.29513	0.150647	CLINT1	clathrin interactor 1	Cytoplasm	other	Common_Between_RNAseq_&_Microarray
G16067	Cyfip2	10	complement(31097979..31235818)	137840	6.13145	6.2709	6.04221	5.99977	5.92469	5.86208	6.14818	0.115263	5.92885	0.06894	Cyfip2	cytoplasmic FMR1 interacting protein 2	Other	other	Common_Between_RNAseq_&_Microarray
G16071	Med7	10	31347710..31351847	4138	4.05109	4.0589	4.35866	4.4143	4.54077	4.55155	4.15621	0.175364	4.50221	0.0763238	Med7	mediator complex subunit 7	Nucleus	transcription regulator	Common_Between_RNAseq_&_Microarray
G1608	Mesdc1	1	complement(146957080..146958168)	1089	4.09192	4.08382	4.03705	4.18573	4.03353	4.27034	4.07093	0.0296178	4.1632	0.120001	MESDC1	mesoderm development candidate 1	Other	other	Common_Between_RNAseq_&_Microarray
G16082	Gnb2l1	10	33920288..33939018	18731	8.39758	8.38667	8.39758	8.18387	8.21461	8.29801	8.39394	0.00630051	8.23216	0.0590601	GNB2L1	guanine nucleotide binding protein (G protein), beta polypeptide 2-like 1	Cytoplasm	enzyme	Common_Between_RNAseq_&_Microarray
G16083	Trim41	10	complement(33939418..33950502)	11085	4.21592	4.33422	4.20424	4.10501	4.15286	4.21592	4.25146	0.0719107	4.15793	0.0556282	TRIM41	tripartite motif containing 41	Cytoplasm	other	Common_Between_RNAseq_&_Microarray
G1609	Mesdc2	1	146966069..146971740	5672	7.34661	7.42633	7.37809	7.26772	7.08972	7.09394	7.38368	0.0401559	7.15046	0.101573	MESDC2	mesoderm development candidate 2	Extracellular Space	other	Common_Between_RNAseq_&_Microarray
G1611	Abhd17c	1	complement(147177238..147218200)	40963	3.84664	3.81725	3.84463	3.45536	3.68898	3.5444	3.83617	0.0164174	3.56291	0.117908	ABHD17C	abhydrolase domain containing 17C	Other	enzyme	Common_Between_RNAseq_&_Microarray
G16114	Hnrnpab	10	complement(34728062..34733954)	5893	6.13278	6.21868	6.35403	6.30314	6.32912	6.37755	6.23516	0.111539	6.33661	0.0377665	HNRNPAB	heterogeneous nuclear ribonucleoprotein A/B	Nucleus	enzyme	Common_Between_RNAseq_&_Microarray
G16115	Nhp2	10	34748309..34751683	3375	5.0383	4.96159	5.035	4.75276	5.17064	5.01391	5.01163	0.0433659	4.9791	0.2111	NHP2	NHP2 ribonucleoprotein	Nucleus	other	Common_Between_RNAseq_&_Microarray
G16118	TRAPPC2	10	complement(34808882..34813072)	4191	4.523	4.68126	4.66903	4.58466	4.59454	4.47099	4.62443	0.0880502	4.55006	0.0686612	TRAPPC2	trafficking protein particle complex 2	Cytoplasm	other	Common_Between_RNAseq_&_Microarray
G1612	Arnt2	1	complement(147327952..147484879)	156928	6.09929	6.17702	6.05115	6.04494	5.84185	5.8525	6.10916	0.0635106	5.91309	0.114305	ARNT2	aryl-hydrocarbon receptor nuclear translocator 2	Nucleus	transcription regulator	Common_Between_RNAseq_&_Microarray
G16122	Cnot6	10	complement(34918194..34948524)	30331	4.74658	4.74444	4.66846	4.6863	4.60881	4.54355	4.71983	0.0444978	4.61289	0.0714599	CNOT6	CCR4-NOT transcription complex, subunit 6	Nucleus	enzyme	Common_Between_RNAseq_&_Microarray
G16125	Mapk9	10	35114480..35145312	30833	5.82527	5.76937	5.63735	6.23496	6.02403	5.98105	5.744	0.0964979	6.08001	0.135896	MAPK9	mitogen-activated protein kinase 9	Cytoplasm	kinase	Common_Between_RNAseq_&_Microarray
G1613	Fah	1	complement(147640320..147662820)	22501	4.83845	4.5993	5.02594	4.2852	4.35374	4.11795	4.82123	0.21384	4.2523	0.121286	FAH	fumarylacetoacetate hydrolase (fumarylacetoacetase)	Cytoplasm	enzyme	Common_Between_RNAseq_&_Microarray
G16131	Tbc1d9b	10	35397655..35436143	38489	5.60377	5.58286	5.39106	5.52904	5.38849	5.47635	5.5259	0.117241	5.46463	0.071005	TBC1D9B	TBC1 domain family, member 9B (with GRAM domain)	Other	other	Common_Between_RNAseq_&_Microarray
G16133	SQSTM1	10	complement(35463172..35474738)	11567	8.40037	8.325	8.35946	8.40613	8.27774	8.4126	8.36161	0.0377319	8.36549	0.0760641	SQSTM1	sequestosome 1	Cytoplasm	transcription regulator	Common_Between_RNAseq_&_Microarray
G16134	Mgat4b	10	35487146..35496940	9795	3.9769	3.97278	3.91128	4.08937	4.19482	4.25645	3.95366	0.0367567	4.18021	0.0844945	MGAT4B	mannosyl (alpha-1,3-)-glycoprotein beta-1,4-N-acetylglucosaminyltransferase, isozyme B	Cytoplasm	enzyme	Common_Between_RNAseq_&_Microarray
G16137	Canx	10	complement(35562608..35595454)	32847	8.74765	8.76643	8.65616	8.98629	8.91073	8.74142	8.72341	0.0589932	8.87948	0.125387	CANX	calnexin	Cytoplasm	other	Common_Between_RNAseq_&_Microarray
G1614	Zfand6	1	complement(147672440..147750196)	77757	6.24668	6.24107	6.29085	6.20545	6.17423	6.07638	6.25953	0.0272635	6.15202	0.0673394	ZFAND6	zinc finger, AN1-type domain 6	Other	other	Common_Between_RNAseq_&_Microarray
G16140	Hnrnph1	10	35642700..35651369	8670	7.29582	7.31364	7.48112	7.25277	7.23856	7.05416	7.36353	0.102223	7.18183	0.110795	Hnrnph1	heterogeneous nuclear ribonucleoprotein H1	Nucleus	other	Common_Between_RNAseq_&_Microarray
G16141	Rufy1	10	complement(35653747..35698367)	44621	3.21235	3.29404	3.32892	3.23016	3.32604	3.29404	3.27844	0.0598268	3.28341	0.0488161	RUFY1	RUN and FYVE domain containing 1	Cytoplasm	transporter	Common_Between_RNAseq_&_Microarray
G16164	Clk4	10	36487192..36504760	17569	6.1178	6.08416	6.18567	5.8885	5.85599	5.65205	6.12921	0.0517054	5.79885	0.128163	Clk4	CDC-like kinase 4	Nucleus	kinase	Common_Between_RNAseq_&_Microarray
G16173	Sar1b	10	36988854..37018530	29677	5.72451	5.742	5.75288	5.46839	5.6489	5.57713	5.7398	0.0143122	5.5648	0.0908825	SAR1B	SAR1 homolog B (S. cerevisiae)	Cytoplasm	enzyme	Common_Between_RNAseq_&_Microarray
G16175	Cdkn2aipnl	10	37195757..37205191	9435	4.59545	4.56739	4.68068	4.62031	4.71045	4.63809	4.61451	0.0590041	4.65628	0.0477445	CDKN2AIPNL	CDKN2A interacting protein N-terminal like	Other	other	Common_Between_RNAseq_&_Microarray
G16176	Ube2b	10	complement(37213059..37227635)	14577	7.1705	7.21166	7.20525	7.03175	6.91014	6.74066	7.19581	0.0221479	6.89418	0.146199	UBE2B	ubiquitin-conjugating enzyme E2B	Cytoplasm	enzyme	Common_Between_RNAseq_&_Microarray
G16178	Ppp2ca	10	37324233..37343983	19751	7.00996	7.11911	7.0578	7.28155	7.29772	7.25106	7.06229	0.0547112	7.27678	0.0236919	PPP2CA	protein phosphatase 2, catalytic subunit, alpha isozyme	Cytoplasm	phosphatase	Common_Between_RNAseq_&_Microarray
G16181	Skp1	10	37373099..37383454	10356	7.84026	7.85016	7.92097	7.80649	7.85016	7.71658	7.87046	0.0440157	7.79108	0.0681121	SKP1	S-phase kinase-associated protein 1	Nucleus	transcription regulator	Common_Between_RNAseq_&_Microarray
G16183	Vdac1	10	37498352..37525818	27467	7.70511	7.70935	7.77715	7.86823	7.90562	7.82369	7.73054	0.0404226	7.86585	0.0410171	VDAC1	voltage-dependent anion channel 1	Cytoplasm	ion channel	Common_Between_RNAseq_&_Microarray
G16184	RGD1310352	10	37530138..37542768	12631	6.54303	6.47581	6.64774	6.59216	6.43788	6.57448	6.55553	0.0866446	6.53484	0.0844348	C5orf15	chromosome 5 open reading frame 15	Other	other	Common_Between_RNAseq_&_Microarray
G16186	Fstl4	10	37877767..38313673	435907	4.29333	4.42775	3.72922	3.49228	3.50375	3.52394	4.1501	0.370635	3.50665	0.0160285	FSTL4	follistatin-like 4	Other	other	Common_Between_RNAseq_&_Microarray
G16187	Hspa4	10	complement(38383101..38423972)	40872	6.21781	6.33458	6.21111	6.80426	6.59947	6.50502	6.2545	0.069435	6.63625	0.152975	HSPA4	heat shock 70kDa protein 4	Cytoplasm	other	Common_Between_RNAseq_&_Microarray
G16189	Zcchc10	10	38445574..38455988	10415	3.30501	3.36999	3.49675	3.41807	3.52581	3.4147	3.39058	0.0975109	3.45286	0.0631986	ZCCHC10	zinc finger, CCHC domain containing 10	Other	other	Common_Between_RNAseq_&_Microarray
G16190	Aff4	10	38473786..38555300	81515	4.59275	4.77849	4.57532	4.86067	4.69661	4.62995	4.64885	0.11261	4.72908	0.118733	AFF4	AF4/FMR2 family, member 4	Nucleus	transcription regulator	Common_Between_RNAseq_&_Microarray
G16192	Uqcrq	10	complement(38562435..38564716)	2282	6.55405	6.76075	6.90402	6.77036	6.8483	6.93577	6.73961	0.175941	6.85148	0.0827506	UQCRQ	ubiquinol-cytochrome c reductase, complex III subunit VII, 9.5kDa	Cytoplasm	enzyme	Common_Between_RNAseq_&_Microarray
G16195	Sept8	10	38659245..38682851	23607	5.01346	4.96321	4.79216	4.98231	4.73036	4.85049	4.92294	0.116016	4.85439	0.126017	SEPT8	septin 8	Extracellular Space	other	Common_Between_RNAseq_&_Microarray
G16196	Kif3a	10	38700476..38733694	33219	5.68888	5.87504	5.58961	5.68103	5.30112	5.21228	5.71784	0.144902	5.39814	0.248981	KIF3A	kinesin family member 3A	Cytoplasm	enzyme	Common_Between_RNAseq_&_Microarray
G16202	Slc22a5	10	complement(38982888..39009871)	26984	3.4833	3.4717	3.46323	3.12254	3.08732	3.06072	3.47274	0.0100748	3.09019	0.0310063	SLC22A5	solute carrier family 22 (organic cation/carnitine transporter), member 5	Plasma Membrane	transporter	Common_Between_RNAseq_&_Microarray
G16206	P4ha2	10	39214791..39243698	28908	4.13162	4.06452	4.247	4.40033	4.29074	4.4143	4.14771	0.0922963	4.36846	0.0676634	P4HA2	prolyl 4-hydroxylase, alpha polypeptide II	Cytoplasm	enzyme	Common_Between_RNAseq_&_Microarray
G16209	Acsl6	10	39431075..39488943	57869	5.22621	5.05685	5.08418	5.0575	4.87894	4.81691	5.12241	0.0909265	4.91779	0.124909	ACSL6	acyl-CoA synthetase long-chain family member 6	Cytoplasm	enzyme	Common_Between_RNAseq_&_Microarray
G16211	Fnip1	10	39559860..39640089	80230	3.12088	3.09409	3	3.34605	3.10502	3.12088	3.07166	0.0634856	3.19065	0.134811	Fnip1	folliculin interacting protein 1	Cytoplasm	other	Common_Between_RNAseq_&_Microarray
G16213	Cdc42se2	10	complement(39827148..39895658)	68511	4.44739	4.56072	4.46154	4.59006	4.47718	4.4497	4.48988	0.06175	4.50565	0.0743859	CDC42SE2	CDC42 small effector 2	Plasma Membrane	other	Common_Between_RNAseq_&_Microarray
G16217	Hint1	10	39980470..39984241	3772	8.21891	8.24102	8.32966	8.29271	8.39758	8.39758	8.2632	0.0586105	8.36262	0.0605467	HINT1	histidine triad nucleotide binding protein 1	Nucleus	enzyme	Common_Between_RNAseq_&_Microarray
G16218	Tnip1	10	complement(40028044..40075239)	47196	4.21128	4.18929	4.02073	3.91847	3.80851	3.95428	4.14043	0.104247	3.89375	0.0759628	TNIP1	TNFAIP3 interacting protein 1	Nucleus	other	Common_Between_RNAseq_&_Microarray
G16219	Anxa6	10	complement(40092956..40129924)	36969	6.60674	6.52403	6.54713	6.61699	6.57448	6.7784	6.5593	0.0426757	6.65662	0.107586	ANXA6	annexin A6	Plasma Membrane	other	Common_Between_RNAseq_&_Microarray
G16220	Ybx1	10	complement(40219875..40221373)	1499	4.69188	4.6713	4.76471	4.5494	4.89236	4.92759	4.7093	0.0490774	4.78978	0.20892	YBX1	Y box binding protein 1	Nucleus	transcription regulator	Common_Between_RNAseq_&_Microarray
G16222	Gm2a	10	40277005..40289541	12537	5.31173	5.24954	5.41171	5.2266	5.07091	5.24498	5.32433	0.0818154	5.18083	0.0956385	GM2A	GM2 ganglioside activator	Cytoplasm	enzyme	Common_Between_RNAseq_&_Microarray
G16227	Sparc	10	complement(40573518..40595276)	21759	9.4112	9.40251	9.21108	9.44557	9.36053	9.44557	9.3416	0.113112	9.41722	0.0490983	SPARC	secreted protein, acidic, cysteine-rich (osteonectin)	Extracellular Space	other	Common_Between_RNAseq_&_Microarray
G16228	Atox1	10	complement(40622328..40637386)	15059	5.221	5.44093	5.91886	5.26481	5.33462	5.32259	5.52693	0.356791	5.30734	0.0373179	ATOX1	antioxidant 1 copper chaperone	Cytoplasm	transporter	Common_Between_RNAseq_&_Microarray
G16229	G3bp1	10	40644334..40678457	34124	4.96507	5.09418	4.95228	5.25221	5.10531	5.06638	5.00384	0.0784977	5.1413	0.0980012	G3BP1	GTPase activating protein (SH3 domain) binding protein 1	Nucleus	enzyme	Common_Between_RNAseq_&_Microarray
G16236	Fam114a2	10	complement(42702545..42733587)	31043	4.39242	4.36429	4.24128	4.07359	4.19915	4.03134	4.33266	0.0803773	4.10136	0.0872817	Fam114a2	family with sequence similarity 114, member A2	Other	other	Common_Between_RNAseq_&_Microarray
G16240	Sap30l	10	43023625..43030967	7343	3.88959	4.08467	4.25569	4.15367	4.34311	4.46805	4.07665	0.183183	4.32161	0.158287	SAP30L	SAP30-like	Other	other	Common_Between_RNAseq_&_Microarray
G16244	Larp1	10	43275068..43293843	18776	4.70382	4.79059	4.62267	5.22968	4.97428	5.14679	4.70569	0.0839766	5.11692	0.130299	LARP1	La ribonucleoprotein domain family, member 1	Cytoplasm	other	Common_Between_RNAseq_&_Microarray
G16246	Cnot8	10	43336562..43345136	8575	5.30442	5.38038	5.47278	5.37257	5.38332	5.23563	5.38586	0.0843137	5.33051	0.0823385	CNOT8	CCR4-NOT transcription complex, subunit 8	Nucleus	transcription regulator	Common_Between_RNAseq_&_Microarray
G16248	Mrpl22	10	43395542..43405875	10334	4.85373	4.67701	4.98047	4.87133	5.09797	5.15837	4.83707	0.152416	5.04256	0.15133	MRPL22	mitochondrial ribosomal protein L22	Cytoplasm	other	Common_Between_RNAseq_&_Microarray
G1628	Cetn2	1	complement(148656627..148661622)	4996	6.18448	6.2213	6.39163	5.7211	5.87455	5.70998	6.2658	0.110513	5.76854	0.091973	CETN2	centrin, EF-hand protein, 2	Nucleus	enzyme	Common_Between_RNAseq_&_Microarray
G1629	Nsdhl	1	148661899..148692767	30869	4.02558	4.40986	4.06885	4.602	4.6713	4.80044	4.1681	0.21049	4.69125	0.100716	NSDHL	NAD(P) dependent steroid dehydrogenase-like	Cytoplasm	enzyme	Common_Between_RNAseq_&_Microarray
G16310	Rnf187	10	complement(45030946..45036845)	5900	7.77848	7.73775	7.6826	7.34319	7.26772	7.37809	7.73294	0.0481181	7.32967	0.0564133	RNF187	ring finger protein 187	Other	enzyme	Common_Between_RNAseq_&_Microarray
G16313	Hist3h2a	10	45054233..45055784	1552	4.60169	4.38278	4.23557	3.4448	4.02782	3.84311	4.40668	0.18423	3.77191	0.297964	HIST3H2A	histone cluster 3, H2a	Nucleus	other	Common_Between_RNAseq_&_Microarray
G16316	Trim11	10	45078796..45091444	12649	3.54503	3.66582	3.65158	3.46454	3.49228	3.4961	3.62081	0.0660124	3.4843	0.0172257	Trim11	tripartite motif-containing 11	Other	enzyme	Common_Between_RNAseq_&_Microarray
G16321	Guk1	10	complement(45291712..45299982)	8271	6.66761	6.46817	6.55098	6.26397	6.62724	6.54867	6.56225	0.100198	6.47996	0.19113	GUK1	guanylate kinase 1	Cytoplasm	kinase	Common_Between_RNAseq_&_Microarray
G16322	Mrpl55	10	45308880..45312028	3149	4.75647	4.75647	5.09269	4.73876	4.81945	4.77188	4.86855	0.194115	4.7767	0.0405608	MRPL55	mitochondrial ribosomal protein L55	Cytoplasm	other	Common_Between_RNAseq_&_Microarray
G16324	Arf1	10	complement(45318171..45334628)	16458	7.99205	8.01574	7.86522	7.98246	7.94492	7.99626	7.95767	0.080935	7.97455	0.0265658	Arf1	ADP-ribosylation factor 1	Cytoplasm	other	Common_Between_RNAseq_&_Microarray
G16339	Mprip	10	45775202..45890063	114862	6.20672	6.12928	5.98459	6.25484	6.03364	6.11114	6.10686	0.11275	6.13321	0.112237	MPRIP	myosin phosphatase Rho interacting protein	Cytoplasm	other	Common_Between_RNAseq_&_Microarray
G16342	Flcn	10	complement(45909612..45928697)	19086	4.84447	4.84796	4.65962	4.84171	4.79059	4.94456	4.78402	0.107745	4.85895	0.0784184	FLCN	folliculin	Cytoplasm	other	Common_Between_RNAseq_&_Microarray
G16343	Cops3	10	complement(45938611..45962012)	23402	6.07028	6.09866	6.29572	6.31651	6.39283	6.28522	6.15489	0.122791	6.33152	0.0553542	COPS3	COP9 signalosome subunit 3	Cytoplasm	other	Common_Between_RNAseq_&_Microarray
G16345	Med9	10	46071310..46086080	14771	4.35374	4.36779	4.10751	3.89396	3.99377	4.00952	4.27635	0.146383	3.96575	0.0626726	MED9	mediator complex subunit 9	Nucleus	other	Common_Between_RNAseq_&_Microarray
G16346	Rasd1	10	complement(46087072..46088803)	1732	5.91612	5.9397	5.742	6.95705	6.38327	7.17889	5.86594	0.107977	6.83974	0.410583	RASD1	RAS, dexamethasone-induced 1	Cytoplasm	enzyme	Common_Between_RNAseq_&_Microarray
G16347	Pemt	10	complement(46096652..46161547)	64896	3.95242	3.76464	3.97831	4.39036	4.26547	4.46838	3.89846	0.116608	4.37474	0.102355	Pemt	phosphatidylethanolamine N-methyltransferase	Other	enzyme	Common_Between_RNAseq_&_Microarray
G16348	Rai1	10	46311520..46328065	16546	4.01358	3.96126	3.95802	3.88959	3.74277	3.78365	3.97762	0.0311834	3.80534	0.0757761	RAI1	retinoic acid induced 1	Cytoplasm	other	Common_Between_RNAseq_&_Microarray
G16349	Srebf1	10	complement(46326907..46347948)	21042	3.67715	3.23323	3.48716	3.15043	3.16898	3.15771	3.46585	0.222725	3.15904	0.00934926	SREBF1	sterol regulatory element binding transcription factor 1	Nucleus	transcription regulator	Common_Between_RNAseq_&_Microarray
G16352	Atpaf2	10	complement(46523866..46539216)	15351	5.01191	4.89458	4.94104	4.72574	4.8467	4.7517	4.94918	0.0590876	4.77471	0.0636795	ATPAF2	ATP synthase mitochondrial F1 complex assembly factor 2	Cytoplasm	other	Common_Between_RNAseq_&_Microarray
G16353	Gid4	10	46539787..46563377	23591	3.00521	3.02749	3	3.04593	3.04333	3	3.0109	0.0145998	3.02975	0.0258003	Gid4	GID complex subunit 4	Other	other	Common_Between_RNAseq_&_Microarray
G16354	Drg2	10	46573720..46587107	13388	5.65463	5.71218	5.88655	5.66633	5.7211	5.62498	5.75112	0.120763	5.6708	0.0482165	DRG2	developmentally regulated GTP binding protein 2	Cytoplasm	other	Common_Between_RNAseq_&_Microarray
G16356	Alkbh5	10	46679920..46700727	20808	3.53889	3.54258	3.39764	3.97186	3.75771	4.04409	3.49304	0.0826392	3.92455	0.148935	ALKBH5	alkB, alkylation repair homolog 5 (E. coli)	Nucleus	enzyme	Common_Between_RNAseq_&_Microarray
G16357	Llgl1	10	46714014..46727304	13291	4.04453	3.93743	3.72156	3.87984	3.73301	3.99153	3.90117	0.164511	3.86813	0.129658	LLGL1	lethal giant larvae homolog 1 (Drosophila)	Cytoplasm	other	Common_Between_RNAseq_&_Microarray
G16358	Flii	10	complement(46728481..46742400)	13920	5.93074	5.92386	5.74039	5.79753	5.70846	5.73484	5.865	0.107969	5.74694	0.04575	FLII	flightless I homolog (Drosophila)	Nucleus	other	Common_Between_RNAseq_&_Microarray
G16365	Dhrs7b	10	46837698..46884558	46861	5.17983	5.18835	5.4497	5.36383	5.37396	5.37378	5.27262	0.153412	5.37052	0.00579485	DHRS7B	dehydrogenase/reductase (SDR family) member 7B	Other	other	Common_Between_RNAseq_&_Microarray
G16366	TMEM11	10	complement(46890611..46905318)	14708	4.7989	4.66076	4.83367	4.79812	4.96205	4.988	4.76444	0.0914598	4.91606	0.102959	TMEM11	transmembrane protein 11	Plasma Membrane	G-protein coupled receptor	Common_Between_RNAseq_&_Microarray
G16368	Map2k3	10	46955909..46977241	21333	3.64754	3.704	3.95521	3.95521	3.69345	4.05632	3.76892	0.163788	3.90166	0.187266	MAP2K3	mitogen-activated protein kinase kinase 3	Cytoplasm	kinase	Common_Between_RNAseq_&_Microarray
G16373	Aldh3a2	10	complement(47300331..47320877)	20547	4.949	4.99341	4.8263	4.97726	4.86813	5.07777	4.9229	0.0865562	4.97439	0.104854	ALDH3A2	aldehyde dehydrogenase 3 family, member A2	Cytoplasm	enzyme	Common_Between_RNAseq_&_Microarray
G16376	Rnf112	10	complement(47491745..47497296)	5552	5.89676	5.70224	5.58286	5.25806	5.28788	5.27731	5.72728	0.158441	5.27442	0.0151195	RNF112	ring finger protein 112	Nucleus	transcription regulator	Common_Between_RNAseq_&_Microarray
G16378	Mapk7	10	complement(47541088..47546199)	5112	3.5012	3.60727	3.42546	3.93458	3.8774	4.17815	3.51131	0.0913257	3.99671	0.159711	MAPK7	mitogen-activated protein kinase 7	Cytoplasm	kinase	Common_Between_RNAseq_&_Microarray
G16380	Epn2	10	complement(47567991..47646897)	78907	5.10782	5.18281	5.17983	5.09902	5.07777	5.08609	5.15682	0.0424586	5.08763	0.0107054	EPN2	epsin 2	Cytoplasm	other	Common_Between_RNAseq_&_Microarray
G16384	Prpsap2	10	complement(47801905..47837190)	35286	6.25833	6.30314	6.29875	5.79882	5.98902	5.73958	6.28674	0.0247013	5.84247	0.130324	PRPSAP2	phosphoribosyl pyrophosphate synthetase-associated protein 2	Other	other	Common_Between_RNAseq_&_Microarray
[truncated: 7,566 more rows]
