# Supplementary material for: A RNA-Seq Analysis of the Rat Supraoptic Nucleus Transcriptome: Effects of Salt Loading on Gene Expression
Source: PLoS One. 2015 Apr 21;10(4):e0124523. doi: 10.1371/journal.pone.0124523 (PMC4405539; doi:10.1371/journal.pone.0124523)
Supplement: S7 Table — (XLS) [file pone.0124523.s016.xls]

## Sheet: Table_S7
Table S7. Statistical Testing Results for the 9,709 RNA-Seq genes present in Con and/or SL SON
Gene_Index_ID	RN5_Gene_Symbol	Gene_Chr	Gene_Chr_Location	Gene_Length	Mean_Control	Mean_SL	FoldChange_SLvsControl	FoldChangeMagnitude_SLvsControl	Ttest_Uncorrected_Pvalue	Ttest_Corrected_Pvalue	Ingenuity_Symbol	Ingenuity_Description	Ingenuity_Location	Ingenuity_Type
G25982	Kansl2	X	complement(114700526..114716824)	16299	6.02038	6.46742	1.36324	1.36324	2.71607e-06	0.0131852	KANSL2	KAT8 regulatory NSL complex subunit 2	Other	enzyme
G26062	Wdr44	X	121006921..121111573	104653	3.62957	4.03294	1.32259	1.32259	2.2534e-06	0.0131852	WDR44	WD repeat domain 44	Cytoplasm	other
G7502	Grm3	4	21395468..21492586	97119	3.55749	3.05517	-1.41649	1.41649	4.62206e-06	0.0149585	GRM3	glutamate receptor, metabotropic 3	Plasma Membrane	G-protein coupled receptor
G669	Lig1	1	76727601..76762379	34779	4.0936	3.49455	-1.51473	1.51473	9.78325e-06	0.0223931	LIG1	ligase I, DNA, ATP-dependent	Nucleus	enzyme
G12230	Uhrf1bp1l	7	30505665..30553762	48098	3.8879	4.2559	1.29057	1.29057	1.15321e-05	0.0223931	UHRF1BP1L	UHRF1 binding protein 1-like	Other	other
G229	Clptm1l	1	complement(33706075..33722058)	15984	6.08558	6.48205	1.31629	1.31629	1.96446e-05	0.0253221	CLPTM1L	CLPTM1-like	Other	other
G1320	Dbp	1	102766762..102771674	4913	4.51261	3.06771	-2.72246	2.72246	1.9493e-05	0.0253221	DBP	D site of albumin promoter (albumin D-box) binding protein	Nucleus	transcription regulator
G10273	Nbl1	5	complement(161263767..161274897)	11131	4.21997	3.88966	-1.25728	1.25728	2.68963e-05	0.0253221	MINOS1-NBL1/NBL1	neuroblastoma 1, DAN family BMP antagonist	Nucleus	other
G16959	Mmd	10	77617043..77645125	28083	6.95393	7.77199	1.76304	1.76304	3.01326e-05	0.0253221	MMD	monocyte to macrophage differentiation-associated	Plasma Membrane	other
G8441	Mtmr14	4	208492229..208535256	43028	4.03712	3.49848	-1.45261	1.45261	3.12973e-05	0.0253221	MTMR14	myotubularin related protein 14	Cytoplasm	phosphatase
G14765	Shd	9	complement(10075316..10081904)	6589	5.5304	4.9865	-1.4579	1.4579	2.38073e-05	0.0253221	SHD	Src homology 2 domain containing transforming protein D	Cytoplasm	other
G7992	Tax1bp1	4	147442105..147499135	57031	5.80124	6.21235	1.3297	1.3297	2.52436e-05	0.0253221	TAX1BP1	Tax1 (human T-cell leukemia virus type I) binding protein 1	Cytoplasm	other
G17380	Abca8b	10	complement(97950653..98008559)	57907	3.79502	3.0039	-1.73042	1.73042	3.98403e-05	0.0275971
G22738	BC005537	17	complement(44124794..44134878)	10085	6.63104	7.16781	1.45071	1.45071	0.000235958	0.0275971
G8280	Aak1	4	183225152..183365259	140108	4.49873	5.13987	1.55956	1.55956	0.000197731	0.0275971	Aak1	AP2 associated kinase 1	Plasma Membrane	kinase
G25964	Acsl4	X	complement(112046207..112109823)	63617	4.56446	5.17823	1.53026	1.53026	0.000156554	0.0275971	ACSL4	acyl-CoA synthetase long-chain family member 4	Cytoplasm	enzyme
G19986	Agpat9	14	complement(10293028..10343730)	50703	3.06221	3.65498	1.50814	1.50814	0.000210505	0.0275971	AGPAT9	1-acylglycerol-3-phosphate O-acyltransferase 9	Cytoplasm	enzyme
G1253	Atf5	1	complement(101872584..101876673)	4090	5.53875	7.062	2.87437	2.87437	0.000146794	0.0275971	ATF5	activating transcription factor 5	Nucleus	transcription regulator
G24829	RGD1309594	20	complement(13587480..13594340)	6861	4.24997	3.62473	-1.54247	1.54247	9.57463e-05	0.0275971	C21orf2	chromosome 21 open reading frame 2	Other	other
G7698	Calu	4	56392772..56420272	27501	4.55426	5.02081	1.3818	1.3818	6.51973e-05	0.0275971	CALU	calumenin	Cytoplasm	other
G23295	Camk4	18	25464155..25680622	216468	3.03391	3.51647	1.39722	1.39722	0.000234229	0.0275971	CAMK4	calcium/calmodulin-dependent protein kinase IV	Nucleus	kinase
G7939	Ccdc126	4	143671032..143692061	21030	3.17748	3.89829	1.64811	1.64811	0.000186801	0.0275971	CCDC126	coiled-coil domain containing 126	Other	other
G21307	Ccdc25	15	complement(49038971..49070547)	31577	4.71021	5.00657	1.22804	1.22804	0.000234834	0.0275971	CCDC25	coiled-coil domain containing 25	Other	other
G18198	Chrd	11	complement(86930422..86939118)	8697	3.87435	3.04929	-1.77161	1.77161	0.000221359	0.0275971	CHRD	chordin	Extracellular Space	other
G15033	Cnnm3	9	42747044..42762392	15349	3.7443	3.31544	-1.34617	1.34617	0.000246418	0.0275971	CNNM3	cyclin M3	Other	other
G22290	Coprs	16	80390902..80396012	5111	6.65362	5.86662	-1.72549	1.72549	7.47024e-05	0.0275971	COPRS	coordinator of PRMT5, differentiation stimulator	Nucleus	other
G16457	Ctc1	10	55339019..55359673	20655	4.43242	3.99036	-1.35854	1.35854	0.000167247	0.0275971	CTC1	CTS telomere maintenance complex component 1	Nucleus	other
G11934	Dapk3	7	complement(11559843..11568211)	8369	4.8793	4.44586	-1.35045	1.35045	0.00020023	0.0275971	DAPK3	death-associated protein kinase 3	Cytoplasm	kinase
G17278	Dcakd	10	complement(90867138..90889424)	22287	4.51184	3.90662	-1.52121	1.52121	0.000127143	0.0275971	DCAKD	dephospho-CoA kinase domain containing	Cytoplasm	other
G10806	Ddx1	6	complement(47188699..47219567)	30869	6.36206	6.58611	1.16801	1.16801	0.000227477	0.0275971	DDX1	DEAD (Asp-Glu-Ala-Asp) box helicase 1	Nucleus	enzyme
G25495	Eif1ax	X	37884994..37900391	15398	3.62366	3.91124	1.22059	1.22059	0.000101433	0.0275971	EIF1AX	eukaryotic translation initiation factor 1A, X-linked	Cytoplasm	translation regulator
G23494	Eif1a	18	40240997..40252362	11366	5.62499	6.34262	1.64448	1.64448	0.000243076	0.0275971	EIF1AY	eukaryotic translation initiation factor 1A, Y-linked	Cytoplasm	translation regulator
G14891	Enpp4	9	18326766..18336443	9678	3.00563	3.44106	1.35232	1.35232	0.000249336	0.0275971	ENPP4	ectonucleotide pyrophosphatase/phosphodiesterase 4 (putative)	Other	enzyme
G2996	Fads3	1	233037626..233054184	16559	4.77073	5.86351	2.13285	2.13285	0.000127039	0.0275971	FADS3	fatty acid desaturase 3	Plasma Membrane	enzyme
G9767	Faf1	5	133203185..133570250	367066	5.01446	5.48781	1.38833	1.38833	0.000125862	0.0275971	FAF1	Fas (TNFRSF6) associated factor 1	Nucleus	other
G10643	Fam98a	6	30945057..30959716	14660	4.52774	5.63973	2.16145	2.16145	0.000121622	0.0275971	FAM98A	family with sequence similarity 98, member A	Other	other
G17614	Fn3k	10	110212812..110227791	14980	3.33169	3.04338	-1.22121	1.22121	0.000135851	0.0275971	Fn3k	fructosamine 3 kinase	Cytoplasm	kinase
G19578	ENSRNOG00000031540	13	93865780..93866690	911	5.86754	6.49554	1.54543	1.54543	0.000139614	0.0275971	FTL	ferritin, light polypeptide	Cytoplasm	enzyme
G51	Fuca2	1	9287057..9301800	14744	5.04652	5.60985	1.47768	1.47768	0.000253076	0.0275971	FUCA2	fucosidase, alpha-L- 2, plasma	Extracellular Space	enzyme
G13750	Fxyd6	8	48323326..48326136	2811	6.79	5.1953	-3.02033	3.02033	0.000224032	0.0275971	FXYD6	FXYD domain containing ion transport regulator 6	Plasma Membrane	ion channel
G15555	Gal3st2	9	100627597..100645572	17976	3.01184	3.41683	1.32408	1.32408	0.000204813	0.0275971	GAL3ST2	galactose-3-O-sulfotransferase 2	Cytoplasm	enzyme
G14136	Gclc	8	84627768..84666185	38418	4.47949	4.67197	1.14272	1.14272	7.623e-05	0.0275971	GCLC	glutamate-cysteine ligase, catalytic subunit	Cytoplasm	enzyme
G25572	Gk	X	complement(54426883..54503311)	76429	2.9692	3.34341	1.29613	1.29613	0.000178663	0.0275971	GK	glycerol kinase	Cytoplasm	kinase
G14606	Higd1a	8	complement(129660260..129669650)	9391	5.61283	5.90019	1.2204	1.2204	0.000259118	0.0275971	Higd1a	HIG1 domain family, member 1A	Cytoplasm	other
G22919	Idi1	17	complement(59783326..59789305)	5980	3.06551	3.91488	1.80172	1.80172	0.000195626	0.0275971	IDI1	isopentenyl-diphosphate delta isomerase 1	Cytoplasm	enzyme
G13731	Ift46	8	47699718..47716194	16477	5.2671	4.70504	-1.47638	1.47638	0.000181891	0.0275971	IFT46	intraflagellar transport 46 homolog (Chlamydomonas)	Cytoplasm	other
G2402	Kctd13	1	205341000..205359303	18304	4.55908	4.07119	-1.4024	1.4024	0.000160555	0.0275971	KCTD13	potassium channel tetramerization domain containing 13	Nucleus	ion channel
G15012	Khdrbs2	9	complement(39209750..39679399)	469650	3.78629	3.01258	-1.70967	1.70967	4.73691e-05	0.0275971	KHDRBS2	KH domain containing, RNA binding, signal transduction associated 2	Nucleus	other
G20374	Ldb2	14	70817550..71145367	327818	5.12518	4.43077	-1.61822	1.61822	6.87438e-05	0.0275971	LDB2	LIM domain binding 2	Nucleus	transcription regulator
G22855	ENSRNOG00000025891	17	complement(57161811..57162923)	1113	3.20534	3.04414	-1.11822	1.11822	4.82753e-05	0.0275971	LOC681100	similar to Heterogeneous nuclear ribonucleoprotein A1 (Helix-destabilizing protein) (Single-strand RNA-binding protein) (hnRNP core protein A1) (HDP)	Other	other
G12798	Lrrc14	7	117761927..117767484	5558	4.29891	3.77198	-1.44086	1.44086	0.000119245	0.0275971	LRRC14	leucine rich repeat containing 14	Other	other
G7725	Mest	4	57816009..57821886	5878	5.67265	6.94706	2.419	2.419	7.34763e-05	0.0275971	Mest	mesoderm specific transcript	Cytoplasm	enzyme
G10365	Mfn2	5	complement(168227300..168252497)	25198	5.45466	5.65925	1.15236	1.15236	0.000211935	0.0275971	MFN2	mitofusin 2	Cytoplasm	enzyme
G17206	Mlx	10	88795895..88800648	4754	4.82636	5.36556	1.45317	1.45317	0.000263391	0.0275971	MLX	MLX, MAX dimerization protein	Nucleus	transcription regulator
G2669	Mob2	1	complement(221867617..221924073)	56457	5.58834	5.42955	-1.11636	1.11636	9.32203e-05	0.0275971	MOB2	MOB kinase activator 2	Nucleus	other
G15144	Nab1	9	53571213..53610614	39402	3.64972	4.95734	2.47532	2.47532	9.42109e-05	0.0275971	NAB1	NGFI-A binding protein 1 (EGR1 binding protein 1)	Nucleus	transcription regulator
G20164	Noa1	14	32901625..32918107	16483	3.52216	3.7461	1.16792	1.16792	0.000176168	0.0275971	NOA1	nitric oxide associated 1	Cytoplasm	other
G15745	Nudt16l1	10	complement(9596797..9598729)	1933	5.5298	4.89456	-1.5532	1.5532	0.000232176	0.0275971	NUDT16L1	nudix (nucleoside diphosphate linked moiety X)-type motif 16-like 1	Cytoplasm	other
G9963	Pabpc4	5	144769098..144784395	15298	4.62745	5.14793	1.43443	1.43443	0.000135738	0.0275971	PABPC4	poly(A) binding protein, cytoplasmic 4 (inducible form)	Cytoplasm	translation regulator
G23985	Palm3	19	36120472..36128572	8101	4.11603	3.66395	-1.36801	1.36801	0.000264346	0.0275971	PALM3	paralemmin 3	Other	other
G25301	Pcsk1n	X	complement(16104506..16107925)	3420	6.75469	5.82125	-1.90983	1.90983	0.000151904	0.0275971	PCSK1N	proprotein convertase subtilisin/kexin type 1 inhibitor	Extracellular Space	other
G25624	Pdk3	X	complement(63428816..63496239)	67424	3.14851	3.28788	1.10142	1.10142	8.55385e-05	0.0275971	PDK3	pyruvate dehydrogenase kinase, isozyme 3	Cytoplasm	kinase
G22546	Phf2	17	18301177..18332952	31776	3.66818	3.2084	-1.37533	1.37533	0.000240721	0.0275971	PHF2	PHD finger protein 2	Nucleus	other
G4733	Pip5k1a	2	complement(215722371..215765253)	42883	4.73876	4.31028	-1.34582	1.34582	0.000188885	0.0275971	PIP5K1A	phosphatidylinositol-4-phosphate 5-kinase, type I, alpha	Cytoplasm	kinase
G9622	Plaa	5	complement(117491919..117523679)	31761	4.57155	5.0048	1.35027	1.35027	0.000238434	0.0275971	PLAA	phospholipase A2-activating protein	Cytoplasm	other
G9329	Polr1e	5	65081629..65097153	15525	3.8179	4.00772	1.14062	1.14062	6.85046e-05	0.0275971	POLR1E	polymerase (RNA) I polypeptide E, 53kDa	Nucleus	enzyme
G4790	Polr3gl	2	complement(218189916..218206136)	16221	3.71668	3.1194	-1.51286	1.51286	0.000253611	0.0275971	POLR3GL	polymerase (RNA) III (DNA directed) polypeptide G (32kD)-like	Nucleus	other
G24027	Prdx2	19	37060473..37065716	5244	8.54164	8.71729	1.12947	1.12947	0.000131583	0.0275971	PRDX2	peroxiredoxin 2	Cytoplasm	enzyme
G20869	Psmc6	15	23631640..23653070	21431	5.80945	6.29206	1.39727	1.39727	9.80154e-05	0.0275971	PSMC6	proteasome (prosome, macropain) 26S subunit, ATPase, 6	Nucleus	peptidase
G10081	PTP4A2	5	151775119..151784416	9298	5.78736	6.41339	1.54332	1.54332	8.38359e-05	0.0275971	PTP4A2	protein tyrosine phosphatase type IVA, member 2	Cytoplasm	phosphatase
G9424	Rad23b	5	76267574..76305116	37543	6.83786	7.37922	1.45534	1.45534	0.000101907	0.0275971	RAD23B	RAD23 homolog B (S. cerevisiae)	Nucleus	other
G12385	Rap1b	7	complement(60851045..60860980)	9936	5.93265	6.57441	1.56023	1.56023	0.000227769	0.0275971	RAP1B	RAP1B, member of RAS oncogene family	Cytoplasm	enzyme
G26168	Rap2c	X	complement(138277499..138290616)	13118	4.48141	4.91815	1.35355	1.35355	9.76013e-05	0.0275971	RAP2C	RAP2C, member of RAS oncogene family	Cytoplasm	enzyme
G16023	Rars	10	complement(20505808..20530334)	24527	4.92711	5.39503	1.38311	1.38311	0.00013307	0.0275971	RARS	arginyl-tRNA synthetase	Cytoplasm	enzyme
G6874	Rbck1	3	complement(154141158..154157799)	16642	5.14598	4.43837	-1.63309	1.63309	0.000145489	0.0275971	RBCK1	RanBP-type and C3HC4-type zinc finger containing 1	Cytoplasm	transcription regulator
G3215	Rcl1	1	254471098..254544969	73872	3.98108	3.33258	-1.56755	1.56755	7.94386e-05	0.0275971	RCL1	RNA terminal phosphate cyclase-like 1	Nucleus	enzyme
G23302	Reep5	18	complement(26842003..26873146)	31144	8.17753	8.59723	1.33765	1.33765	0.000139482	0.0275971	REEP5	receptor accessory protein 5	Extracellular Space	transporter
G1678	Renbp	1	152602558..152611616	9059	3.02223	3.3096	1.22041	1.22041	0.00012778	0.0275971	RENBP	renin binding protein	Other	enzyme
G11246	Rps6kl1	6	116581249..116594985	13737	5.25543	4.35816	-1.86254	1.86254	0.00015868	0.0275971	Rps6kl1	ribosomal protein S6 kinase-like 1	Other	other
G14738	Safb	9	complement(9447353..9467936)	20584	5.44236	5.13009	-1.24166	1.24166	0.000216063	0.0275971	SAFB	scaffold attachment factor B	Nucleus	other
G8326	Sec61a1	4	complement(185693508..185707859)	14352	5.21241	5.83823	1.54309	1.54309	0.000122174	0.0275971	SEC61A1	Sec61 alpha 1 subunit (S. cerevisiae)	Cytoplasm	transporter
G25309	Slc35a2	X	complement(16234421..16242948)	8528	4.82618	5.45796	1.54947	1.54947	0.000172119	0.0275971	SLC35A2	solute carrier family 35 (UDP-galactose transporter), member A2	Cytoplasm	transporter
G24018	Syce2	19	36953712..36976721	23010	5.69392	5.00716	-1.60967	1.60967	0.000237612	0.0275971	SYCE2	synaptonemal complex central element protein 2	Nucleus	other
G10106	Taf12	5	154126886..154141447	14562	3.14337	3.69133	1.46202	1.46202	0.000238413	0.0275971	Taf12	TAF12 RNA polymerase II, TATA box binding protein (TBP)-associated factor	Nucleus	transcription regulator
G7319	Tcea2	3	180896673..180904401	7729	6.51671	5.97329	-1.45742	1.45742	0.000173247	0.0275971	TCEA2	transcription elongation factor A (SII), 2	Nucleus	transcription regulator
G19906	Tmed5	14	2612362..2623810	11449	3.41905	4.32645	1.87566	1.87566	0.000258135	0.0275971	TMED5	transmembrane emp24 protein transport domain containing 5	Cytoplasm	other
G12642	Tmem65	7	complement(99270342..99310255)	39914	4.53405	5.50916	1.96579	1.96579	0.000217695	0.0275971	TMEM65	transmembrane protein 65	Cytoplasm	other
G15500	Ube2f	9	98074824..98105362	30539	4.53933	5.02993	1.40503	1.40503	0.000206455	0.0275971	UBE2F	ubiquitin-conjugating enzyme E2F (putative)	Cytoplasm	enzyme
G246	Ube2ql1	1	37582312..37622672	40361	4.93066	4.4231	-1.42164	1.42164	0.000161463	0.0275971	UBE2QL1	ubiquitin-conjugating enzyme E2Q family-like 1	Other	other
G25365	Usp51	X	20035912..20038959	3048	3.01413	4.14379	2.18807	2.18807	9.85184e-05	0.0275971	USP51	ubiquitin specific peptidase 51	Other	peptidase
G16497	Zbtb4	10	56127304..56133262	5959	4.65872	5.16526	1.42064	1.42064	0.000207049	0.0275971	ZBTB4	zinc finger and BTB domain containing 4	Nucleus	other
G25710	Zmym3	X	complement(72150498..72165290)	14793	5.46108	4.58045	-1.84118	1.84118	0.000260674	0.0275971	ZMYM3	zinc finger, MYM-type 3	Nucleus	other
G22945	Zmynd11	17	complement(65590225..65642353)	52129	5.49327	5.1116	-1.30285	1.30285	5.65809e-05	0.0275971	ZMYND11	zinc finger, MYND-type containing 11	Nucleus	other
G20723	Kcnma1	15	339099..1012524	673426	2.97909	3.32527	1.27118	1.27118	0.000267481	0.0276274	KCNMA1	potassium large conductance calcium-activated channel, subfamily M, alpha member 1	Plasma Membrane	ion channel
G24171	Ddx28	19	complement(48855707..48857329)	1623	3.34742	3.8097	1.37772	1.37772	0.000275955	0.0279924	DDX28	DEAD (Asp-Glu-Ala-Asp) box polypeptide 28	Nucleus	enzyme
G24273	Nudt7	19	57278776..57293046	14271	4.17103	4.80668	1.55364	1.55364	0.000276782	0.0279924	Nudt7	nudix (nucleoside diphosphate linked moiety X)-type motif 7	Other	other
G8071	RGD1311080	4	161341072..161348902	7831	6.33376	5.5381	-1.73587	1.73587	0.000286866	0.0287132
G19068	Fbrsl1	12	54025375..54112849	87475	4.3695	3.7369	-1.55035	1.55035	0.000289986	0.0287294	FBRSL1	fibrosin-like 1	Nucleus	other
G13068	Pdzrn4	7	133539221..133687546	148326	4.06049	3.21839	-1.79265	1.79265	0.00030123	0.0289722	PDZRN4	PDZ domain containing ring finger 4	Other	other
G18965	Taok3	12	complement(46849166..47002369)	153204	4.55444	4.91571	1.28456	1.28456	0.00030998	0.0289722	TAOK3	TAO kinase 3	Cytoplasm	kinase
G8462	Tatdn2	4	208950001..208965742	15742	3.74369	4.53693	1.73297	1.73297	0.000299777	0.0289722	TATDN2	TatD DNase domain containing 2	Nucleus	other
G21868	Tmem59l	16	20547483..20551145	3663	9.08309	8.72322	-1.28331	1.28331	0.000310342	0.0289722	TMEM59L	transmembrane protein 59-like	Cytoplasm	other
G25031	Vps26a	20	complement(33875000..33903564)	28565	4.32828	5.18906	1.81603	1.81603	0.000309466	0.0289722	VPS26A	vacuolar protein sorting 26 homolog A (S. pombe)	Cytoplasm	transporter
G12135	Zfp414	7	18675411..18678017	2607	4.35812	3.77276	-1.50042	1.50042	0.000309146	0.0289722	ZNF414	zinc finger protein 414	Other	other
G15682	Cpped1	10	2523592..2643424	119833	3.34834	3.0079	-1.26614	1.26614	0.000316989	0.0293109	CPPED1	calcineurin-like phosphoesterase domain containing 1	Other	enzyme
G22478	Tspan17	17	complement(12482948..12490502)	7555	4.88391	6.0174	2.19389	2.19389	0.000326344	0.0298912	Tspan17	tetraspanin 17	Other	other
G4400	Gfm1	2	183950902..183995881	44980	4.59164	4.88038	1.22158	1.22158	0.000331103	0.0300437	GFM1	G elongation factor, mitochondrial 1	Cytoplasm	translation regulator
G22485	Cltb	17	12665098..12682747	17650	7.33314	7.12267	-1.15707	1.15707	0.000340388	0.0301974	CLTB	clathrin, light chain B	Plasma Membrane	other
G7104	Pkig	3	166238136..166305338	67203	5.37865	4.64296	-1.66519	1.66519	0.000344796	0.0301974	PKIG	protein kinase (cAMP-dependent, catalytic) inhibitor gamma	Other	other
G24965	Slc25a16	20	complement(29124028..29147931)	23904	4.18403	4.66814	1.39872	1.39872	0.000337053	0.0301974	SLC25A16	solute carrier family 25 (mitochondrial carrier; Graves disease autoantigen), member 16	Cytoplasm	transporter
G13781	Zw10	8	51980064..52005883	25820	3.32701	3.75705	1.34727	1.34727	0.000345238	0.0301974	ZW10	zw10 kinetochore protein	Nucleus	other
G12896	Atf4	7	121468540..121470594	2055	7.67647	9.34414	3.17701	3.17701	0.000384692	0.0312284	ATF4	activating transcription factor 4	Nucleus	transcription regulator
G16491	Eif4a1	10	complement(56016895..56022402)	5508	7.78277	8.16037	1.29917	1.29917	0.000367151	0.0312284	EIF4A1	eukaryotic translation initiation factor 4A1	Cytoplasm	translation regulator
G1751	Me3	1	160166289..160360861	194573	3.80128	3.05259	-1.68027	1.68027	0.000384304	0.0312284	ME3	malic enzyme 3, NADP(+)-dependent, mitochondrial	Cytoplasm	enzyme
G2186	Nrip3	1	complement(181370497..181396068)	25572	5.30292	5.77338	1.38555	1.38555	0.000385973	0.0312284	NRIP3	nuclear receptor interacting protein 3	Other	other
G17662	Rbm11	11	17664410..17674391	9982	3.49808	4.35612	1.81257	1.81257	0.000381072	0.0312284	Rbm11	RNA binding motif protein 11	Other	other
G19293	Rnpep	13	complement(57144705..57163169)	18465	4.70504	4.27516	-1.34712	1.34712	0.000369944	0.0312284	RNPEP	arginyl aminopeptidase (aminopeptidase B)	Cytoplasm	peptidase
G12890	Rpl3	7	complement(121287085..121292461)	5377	9.47391	8.84018	-1.55157	1.55157	0.00038495	0.0312284	RPL3	ribosomal protein L3	Cytoplasm	other
G16420	Shisa6	10	complement(52504105..52791629)	287525	4.64548	3.49263	-2.22352	2.22352	0.00037146	0.0312284	SHISA6	shisa family member 6	Other	other
G22668	Wrnip1	17	complement(34825602..34845847)	20246	5.12646	4.78303	-1.26877	1.26877	0.00037748	0.0312284	WRNIP1	Werner helicase interacting protein 1	Nucleus	enzyme
G18457	RGD1560888	12	complement(12597402..12663828)	66427	4.33385	4.72551	1.3119	1.3119	0.000521096	0.0313101
G18684	Ufsp1	12	complement(24486665..24487318)	654	4.3733	3.84148	-1.44575	1.44575	0.000518335	0.0313101
G8228	ENSRNOG00000038919	4	complement(180024420..180038433)	14014	8.17682	8.58649	1.32838	1.32838	0.000597013	0.0313101
G6974	Acss2	3	157400421..157443341	42921	5.76784	5.20567	-1.47648	1.47648	0.000442119	0.0313101	ACSS2	acyl-CoA synthetase short-chain family member 2	Cytoplasm	enzyme
G10524	Agrn	5	complement(177063801..177085091)	21291	5.6397	5.10265	-1.45101	1.45101	0.000444439	0.0313101	AGRN	agrin	Plasma Membrane	other
G25979	Alg13	X	114015104..114021925	6822	3.00847	3.62587	1.53411	1.53411	0.000604892	0.0313101	Alg13	asparagine-linked glycosylation 13	Other	enzyme
G24930	Ank3	20	22243056..22609934	366879	4.38081	4.70695	1.25365	1.25365	0.000444646	0.0313101	ANK3	ankyrin 3, node of Ranvier (ankyrin G)	Plasma Membrane	other
G1547	Ap3s2	1	complement(142574435..142615225)	40791	5.65045	5.39889	-1.19049	1.19049	0.000534684	0.0313101	AP3S2	adaptor-related protein complex 3, sigma 2 subunit	Cytoplasm	transporter
G23129	Arhgap21	17	complement(89415087..89486545)	71459	4.62166	4.27392	-1.27257	1.27257	0.00057305	0.0313101	ARHGAP21	Rho GTPase activating protein 21	Cytoplasm	other
G15130	Asnsd1	9	52670315..52674870	4556	5.42333	5.89066	1.38256	1.38256	0.000596581	0.0313101	ASNSD1	asparagine synthetase domain containing 1	Other	enzyme
G9807	Atpaf1	5	138426066..138451527	25462	4.16158	4.64984	1.40274	1.40274	0.000484678	0.0313101	ATPAF1	ATP synthase mitochondrial F1 complex assembly factor 1	Cytoplasm	other
G6684	Atrn	3	129934530..130067263	132734	4.62	4.41807	-1.15023	1.15023	0.000461185	0.0313101	ATRN	attractin	Extracellular Space	other
G12546	Azin1	7	complement(77448675..77475344)	26670	4.45926	5.54288	2.11934	2.11934	0.00046094	0.0313101	AZIN1	antizyme inhibitor 1	Cytoplasm	enzyme
G10082	Bai2	5	151919830..151950961	31132	3.8459	3.09376	-1.68429	1.68429	0.000549906	0.0313101	BAI2	brain-specific angiogenesis inhibitor 2	Plasma Membrane	G-protein coupled receptor
G2497	RGD1305014	1	complement(208958026..208974579)	16554	3.15977	3.72445	1.47906	1.47906	0.000490181	0.0313101	C10orf88	chromosome 10 open reading frame 88	Other	other
G8901	C2cd5	4	complement(241450858..241536419)	85562	5.08841	4.66314	-1.34283	1.34283	0.000502424	0.0313101	C2CD5	C2 calcium-dependent domain containing 5	Cytoplasm	other
G1123	Cebpg	1	complement(92418852..92427591)	8740	4.45708	5.10196	1.56361	1.56361	0.000414301	0.0313101	CEBPG	CCAAT/enhancer binding protein (C/EBP), gamma	Nucleus	transcription regulator
G11561	Cinp	6	145109734..145123627	13894	4.93842	5.55949	1.53801	1.53801	0.000570602	0.0313101	CINP	cyclin-dependent kinase 2 interacting protein	Nucleus	other
G17213	Cntnap1	10	88888142..88902110	13969	4.05636	3.11675	-1.91801	1.91801	0.000621835	0.0313101	CNTNAP1	contactin associated protein 1	Plasma Membrane	other
G5200	Ctbs	2	270832835..270847013	14179	4.27274	4.88536	1.52903	1.52903	0.000550706	0.0313101	CTBS	chitobiase, di-N-acetyl-	Cytoplasm	enzyme
G15391	Cul3	9	complement(85794367..85853449)	59083	5.10305	5.91449	1.75496	1.75496	0.000616627	0.0313101	CUL3	cullin 3	Nucleus	enzyme
G6679	Ddrgk1	3	complement(129693708..129704956)	11249	5.94946	6.23028	1.21488	1.21488	0.000613394	0.0313101	DDRGK1	DDRGK domain containing 1	Extracellular Space	other
G23948	Dnaja2	19	33576436..33594574	18139	6.85096	6.67724	-1.12797	1.12797	0.00050777	0.0313101	DNAJA2	DnaJ (Hsp40) homolog, subfamily A, member 2	Nucleus	enzyme
G2551	Dpysl4	1	218349771..218365280	15510	4.98367	3.89293	-2.12982	2.12982	0.000457535	0.0313101	DPYSL4	dihydropyrimidinase-like 4	Cytoplasm	enzyme
G10728	Drc1	6	complement(37237529..37272329)	34801	5.13961	4.30907	-1.77835	1.77835	0.000506363	0.0313101	DRC1	dynein regulatory complex subunit 1 homolog (Chlamydomonas)	Extracellular Space	other
G8236	Dysf	4	180300911..180487010	186100	3.11976	3.85394	1.66346	1.66346	0.000546632	0.0313101	DYSF	dysferlin	Plasma Membrane	other
G24034	Fbxw9	19	37149394..37156298	6905	3.80368	3.32988	-1.38876	1.38876	0.000434397	0.0313101	FBXW9	F-box and WD repeat domain containing 9	Other	other
G25890	Gla	X	complement(105295029..105306686)	11658	4.54688	5.15332	1.52249	1.52249	0.000615833	0.0313101	GLA	galactosidase, alpha	Cytoplasm	enzyme
G13713	H2afx	8	47284623..47285952	1330	4.02292	3.55162	-1.38635	1.38635	0.00039648	0.0313101	H2AFX	H2A histone family, member X	Nucleus	transcription regulator
G23361	Hars	18	complement(29315354..29332458)	17105	6.9528	7.30498	1.27648	1.27648	0.000597357	0.0313101	HARS	histidyl-tRNA synthetase	Cytoplasm	enzyme
G23895	Hmox1	19	25622556..25629372	6817	3.58399	4.98554	2.64186	2.64186	0.000576737	0.0313101	HMOX1	heme oxygenase (decycling) 1	Cytoplasm	enzyme
G2499	Ikzf5	1	complement(208995435..209013481)	18047	3.30579	3.68068	1.29674	1.29674	0.000501766	0.0313101	IKZF5	IKAROS family zinc finger 5 (Pegasus)	Nucleus	other
G7393	Lmbr1	4	complement(2172459..2330391)	157933	3.59781	4.0066	1.32758	1.32758	0.000612331	0.0313101	LMBR1	limb development membrane protein 1	Plasma Membrane	transmembrane receptor
G3206	ENSRNOG00000012574	1	complement(252723283..252761006)	37724	4.39224	4.7094	1.24587	1.24587	0.000562666	0.0313101	LOC499339/RGD1308750	similar to DNA segment, Chr 19, Brigham & Womens Genetics 1357 expressed	Other	other
G22793	Yae1d1	17	47667539..47674056	6518	3.46767	3.888	1.33823	1.33823	0.000405112	0.0313101	LOC500028/Yae1d1	Yae1 domain containing 1	Other	other
G16992	Lrrc59	10	82171007..82185664	14658	4.5378	5.17777	1.55829	1.55829	0.000518233	0.0313101	LRRC59	leucine rich repeat containing 59	Cytoplasm	other
G10401	Lzic	5	170076691..170088575	11885	3.43956	3.13979	-1.23096	1.23096	0.000519843	0.0313101	LZIC	leucine zipper and CTNNBIP1 domain containing	Other	other
G2409	Maz	1	complement(205437135..205440514)	3380	4.76017	4.17228	-1.50305	1.50305	0.000412721	0.0313101	MAZ	MYC-associated zinc finger protein (purine-binding transcription factor)	Nucleus	transcription regulator
G5421	Mrps2	3	12402368..12407371	5004	4.57756	4.87854	1.23198	1.23198	0.000513856	0.0313101	MRPS2	mitochondrial ribosomal protein S2	Cytoplasm	other
G8216	Mthfd2	4	complement(179592814..179604331)	11518	3.65599	5.47511	3.52864	3.52864	0.000528106	0.0313101	MTHFD2	methylenetetrahydrofolate dehydrogenase (NADP+ dependent) 2, methenyltetrahydrofolate cyclohydrolase	Cytoplasm	enzyme
G25711	Nono	X	72175057..72192917	17861	6.79296	6.461	-1.25873	1.25873	0.000445579	0.0313101	NONO	non-POU domain containing, octamer-binding	Nucleus	other
G7161	Pcif1	3	167528503..167541435	12933	3.33106	3.07145	-1.19715	1.19715	0.00056105	0.0313101	PCIF1	PDX1 C-terminal inhibiting factor 1	Nucleus	other
G8694	Pianp	4	224529480..224535510	6031	6.42802	5.68205	-1.6771	1.6771	0.000471101	0.0313101	PIANP	PILR alpha associated neural protein	Other	other
G12869	Pla2g6	7	complement(120512623..120552754)	40132	4.87274	4.21025	-1.58281	1.58281	0.000433741	0.0313101	PLA2G6	phospholipase A2, group VI (cytosolic, calcium-independent)	Cytoplasm	enzyme
G6794	Plk1s1	3	147486152..147591738	105587	3.4467	2.96102	-1.40025	1.40025	0.000561495	0.0313101	PLK1S1	polo-like kinase 1 substrate 1	Cytoplasm	other
G1692	Pnck	1	152900172..152904072	3901	5.23803	3.83157	-2.65088	2.65088	0.000535607	0.0313101	PNCK	pregnancy up-regulated nonubiquitous CaM kinase	Other	kinase
G15201	Ppil3	9	complement(65122704..65136360)	13657	3.64262	4.01756	1.29678	1.29678	0.000512658	0.0313101	PPIL3	peptidylprolyl isomerase (cyclophilin)-like 3	Cytoplasm	enzyme
G25317	Praf2	X	complement(16399546..16402441)	2896	5.85736	6.97616	2.17167	2.17167	0.000527033	0.0313101	Praf2	PRA1 domain family, member 2	Other	other
G18793	Psph	12	32455767..32468317	12551	3.68351	5.17299	2.80787	2.80787	0.000566984	0.0313101	PSPH	phosphoserine phosphatase	Cytoplasm	phosphatase
G1889	Rrm1	1	173726994..173751294	24301	3.52184	3.75993	1.17943	1.17943	0.00044767	0.0313101	Rrm1	ribonucleotide reductase M1	Other	enzyme
G19154	Sctr	13	41160339..41201369	41031	2.98945	3.69756	1.63366	1.63366	0.000443962	0.0313101	SCTR	secretin receptor	Plasma Membrane	G-protein coupled receptor
G12552	Slc25a32	7	78244520..78262013	17494	2.99142	3.30955	1.24671	1.24671	0.000588448	0.0313101	SLC25A32	solute carrier family 25 (mitochondrial folate carrier), member 32	Cytoplasm	transporter
G21880	Slc25a42	16	20826789..20835169	8381	4.07008	3.57252	-1.41182	1.41182	0.000622396	0.0313101	SLC25A42	solute carrier family 25, member 42	Cytoplasm	transporter
G26077	Slc25a5	X	123549683..123552808	3126	6.88472	7.51582	1.54874	1.54874	0.000517348	0.0313101	SLC25A5	solute carrier family 25 (mitochondrial carrier; adenine nucleotide translocator), member 5	Cytoplasm	transporter
G2843	Snx32	1	complement(227804038..227820073)	16036	6.34316	5.70611	-1.55514	1.55514	0.000478947	0.0313101	SNX32	sorting nexin 32	Other	other
G992	Spint2	1	complement(88380000..88402455)	22456	7.13146	6.34542	-1.72434	1.72434	0.00061555	0.0313101	SPINT2	serine peptidase inhibitor, Kunitz type, 2	Extracellular Space	other
G2265	SYT17	1	complement(194982174..195048211)	66038	5.17237	4.35153	-1.76644	1.76644	0.000536285	0.0313101	SYT17	synaptotagmin XVII	Plasma Membrane	other
G17340	Tex2	10	complement(94446007..94508324)	62318	4.5227	4.34873	-1.12817	1.12817	0.000447195	0.0313101	TEX2	testis expressed 2	Other	other
G8091	Thnsl2	4	complement(163753104..163771684)	18581	4.58171	3.95265	-1.54656	1.54656	0.000493304	0.0313101	THNSL2	threonine synthase-like 2 (S. cerevisiae)	Other	other
G19187	Tmem163	13	complement(49258672..49433018)	174347	5.18448	5.93129	1.67808	1.67808	0.000582759	0.0313101	TMEM163	transmembrane protein 163	Cytoplasm	other
G10187	Tmem57	5	complement(156896212..156958442)	62231	5.16246	5.46768	1.23561	1.23561	0.000604077	0.0313101	TMEM57	transmembrane protein 57	Nucleus	other
G23233	Trappc8	18	15077991..15154044	76054	3.76841	4.12272	1.27838	1.27838	0.000578668	0.0313101	TRAPPC8	trafficking protein particle complex 8	Cytoplasm	transporter
G25875	Tspan6	X	complement(104555384..104562260)	6877	5.79111	5.50271	-1.22128	1.22128	0.000572871	0.0313101	TSPAN6	tetraspanin 6	Plasma Membrane	other
G11217	Ttc9	6	113510909..113545657	34749	3.90975	4.72958	1.7652	1.7652	0.000432529	0.0313101	TTC9	tetratricopeptide repeat domain 9	Extracellular Space	other
G5208	Ttll7	2	271298255..271377377	79123	3.74895	4.7226	1.9638	1.9638	0.000606071	0.0313101	TTLL7	tubulin tyrosine ligase-like family, member 7	Plasma Membrane	other
G22317	Tubgcp3	16	81670485..81729860	59376	4.08631	3.76587	-1.24871	1.24871	0.000566033	0.0313101	Tubgcp3	tubulin, gamma complex associated protein 3	Cytoplasm	other
G16888	Usp32	10	complement(72206629..72323744)	117116	4.66572	5.03184	1.28888	1.28888	0.000587027	0.0313101	USP32	ubiquitin specific peptidase 32	Cytoplasm	enzyme
G18690	Vgf	12	complement(24689888..24692911)	3024	6.71452	8.69068	3.93444	3.93444	0.000546844	0.0313101	VGF	VGF nerve growth factor inducible	Extracellular Space	growth factor
G22088	Vps37a	16	complement(54564705..54602075)	37371	3.79756	4.4188	1.5382	1.5382	0.00039511	0.0313101	VPS37A	vacuolar protein sorting 37 homolog A (S. cerevisiae)	Cytoplasm	other
G23276	Wdr33	18	24302098..24403929	101832	3.93396	3.71817	-1.16134	1.16134	0.0005527	0.0313101	Wdr33	WD repeat domain 33	Nucleus	other
G9134	Wwp1	5	complement(38263540..38318839)	55300	3.43283	3.77659	1.26906	1.26906	0.00058161	0.0313101	WWP1	WW domain containing E3 ubiquitin protein ligase 1	Cytoplasm	enzyme
G3639	Xrcc4	2	complement(18553028..18803145)	250118	4.24526	3.65854	-1.50183	1.50183	0.000569996	0.0313101	XRCC4	X-ray repair complementing defective repair in Chinese hamster cells 4	Nucleus	other
G18714	Ywhag	12	25788286..25816531	28246	9.44796	9.90838	1.37594	1.37594	0.000538273	0.0313101	YWHAG	tyrosine 3-monooxygenase/tryptophan 5-monooxygenase activation protein, gamma	Cytoplasm	other
G26251	Fam122b	X	152977473..153003414	25942	3.07661	3.89356	1.76168	1.76168	0.000630861	0.0315723	FAM122B	family with sequence similarity 122B	Other	other
G10837	Odc1	6	52565188..52571771	6584	5.26607	5.68992	1.34149	1.34149	0.000642407	0.0319853	ODC1	ornithine decarboxylase 1	Cytoplasm	enzyme
G20537	Nipsnap1	14	85791355..85815289	23935	6.66115	6.35282	-1.23827	1.23827	0.000653462	0.0322327	NIPSNAP1	nipsnap homolog 1 (C. elegans)	Cytoplasm	enzyme
G20791	NKIRAS1	15	complement(12240425..12245726)	5302	3.81728	4.36198	1.45871	1.45871	0.000654016	0.0322327	NKIRAS1	NFKB inhibitor interacting Ras-like 1	Other	enzyme
G20539	Nefh	14	complement(85859193..85869178)	9986	4.31328	5.22434	1.88042	1.88042	0.000657502	0.0322408	NEFH	neurofilament, heavy polypeptide	Cytoplasm	other
G2417	Cd2bp2	1	complement(205629178..205632675)	3498	6.43737	6.1251	-1.24166	1.24166	0.000685331	0.0323036	CD2BP2	CD2 (cytoplasmic tail) binding protein 2	Cytoplasm	other
G2312	Cdr2	1	complement(197815831..197840738)	24908	4.60712	5.45771	1.80324	1.80324	0.000682828	0.0323036	CDR2	cerebellar degeneration-related protein 2, 62kDa	Cytoplasm	other
G7071	Chd6	3	complement(163164938..163324764)	159827	3.84471	3.33965	-1.41919	1.41919	0.000681938	0.0323036	CHD6	chromodomain helicase DNA binding protein 6	Nucleus	enzyme
G16777	Fam222b	10	complement(66217748..66283043)	65296	4.50315	4.87846	1.29712	1.29712	0.000688726	0.0323036	FAM222B	family with sequence similarity 222, member B	Other	other
G6271	Hsd17b12	3	complement(89626177..89749430)	123254	6.69962	7.4281	1.65688	1.65688	0.000683008	0.0323036	HSD17B12	hydroxysteroid (17-beta) dehydrogenase 12	Cytoplasm	enzyme
G6923	Mapre1	3	155599601..155627491	27891	5.72374	6.04604	1.25031	1.25031	0.000685056	0.0323036	MAPRE1	microtubule-associated protein, RP/EB family, member 1	Cytoplasm	other
G10488	Nadk	5	176461415..176490616	29202	4.29757	4.09811	-1.14827	1.14827	0.000668062	0.0323036	NADK	NAD kinase	Cytoplasm	kinase
G1879	Rnf121	1	complement(173285052..173347260)	62209	4.28389	4.68239	1.31814	1.31814	0.000686617	0.0323036	RNF121	ring finger protein 121	Other	other
G9826	Tmem69	5	complement(139190201..139195856)	5656	4.1816	4.46666	1.21845	1.21845	0.00067434	0.0323036	TMEM69	transmembrane protein 69	Other	other
G15722	Tmem114	10	6082816..6098029	15214	5.51248	4.71517	-1.73785	1.73785	0.000699913	0.0326704	TMEM114	transmembrane protein 114	Plasma Membrane	other
G24241	Aars	19	complement(54018027..54040573)	22547	6.93924	7.66165	1.64993	1.64993	0.000710792	0.032698	AARS	alanyl-tRNA synthetase	Cytoplasm	enzyme
G3941	RGD1306502	2	81805197..81821374	16178	3.63835	3.94719	1.23871	1.23871	0.000714471	0.032698	C5orf22	chromosome 5 open reading frame 22	Other	other
G11791	Dnajc14	7	3201890..3213835	11946	4.54683	4.77798	1.17376	1.17376	0.000710026	0.032698	DNAJC14	DnaJ (Hsp40) homolog, subfamily C, member 14	Cytoplasm	other
G10739	Dtnb	6	37788347..37986143	197797	3.37651	3.11448	-1.19916	1.19916	0.000717341	0.032698	DTNB	dystrobrevin, beta	Plasma Membrane	other
G3763	Sgtb	2	53314248..53350721	36474	5.11596	5.91628	1.74148	1.74148	0.000709002	0.032698	SGTB	small glutamine-rich tetratricopeptide repeat (TPR)-containing, beta	Other	other
G6692	Cdc25b	3	130229228..130239028	9801	3.2858	3.79622	1.42446	1.42446	0.000733151	0.0330357	CDC25B	cell division cycle 25B	Nucleus	phosphatase
G21569	Cldn10	15	107450003..107539150	89148	3.82269	3.09654	-1.65421	1.65421	0.000734957	0.0330357	CLDN10	claudin 10	Plasma Membrane	other
G21867	Crlf1	16	complement(20530521..20541796)	11276	5.07612	3.76445	-2.48229	2.48229	0.000731526	0.0330357	CRLF1	cytokine receptor-like factor 1	Extracellular Space	other
G1523	Aen	1	141559326..141568691	9366	3.72135	4.67674	1.93909	1.93909	0.000738409	0.0330379	AEN	apoptosis enhancing nuclease	Nucleus	enzyme
G2651	Pddc1	1	complement(221306160..221311533)	5374	4.75178	3.96849	-1.72105	1.72105	0.000750245	0.0331097	PDDC1	Parkinson disease 7 domain containing 1	Other	other
G12791	RGD1561328	7	complement(117697254..117710445)	13192	5.16927	4.71471	-1.37036	1.37036	0.000746048	0.0331097	RGD1561328	cysteine and histidine rich 1-like	Other	other
G18572	Zfand2a	12	19239057..19250441	11385	4.04793	4.95788	1.87898	1.87898	0.000747878	0.0331097	ZFAND2A	zinc finger, AN1-type domain 2A	Other	other
G11090	Arf6	6	101150428..101151574	1147	4.6011	5.05243	1.36729	1.36729	0.000785178	0.0331401	ARF6	ADP-ribosylation factor 6	Plasma Membrane	transporter
G20976	Arhgef40	15	32193215..32213812	20598	3.87722	3.55706	-1.24847	1.24847	0.00079872	0.0331401	ARHGEF40	Rho guanine nucleotide exchange factor (GEF) 40	Other	other
G8200	Aup1	4	178572182..178575201	3020	5.25011	5.69199	1.35837	1.35837	0.000764453	0.0331401	AUP1	ancient ubiquitous protein 1	Cytoplasm	other
G15913	Baiap3	10	complement(14418873..14427212)	8340	6.32973	4.54251	-3.45148	3.45148	0.000761438	0.0331401	Baiap3	BAI1-associated protein 3	Other	other
G3554	Cacul1	1	complement(289157890..289215140)	57251	4.79551	5.23752	1.3585	1.3585	0.00079406	0.0331401	CACUL1	CDK2-associated, cullin domain 1	Other	other
G2544	Glrx3	1	216692884..216724091	31208	6.74462	7.3158	1.48574	1.48574	0.000765789	0.0331401	GLRX3	glutaredoxin 3	Cytoplasm	enzyme
G15506	Hes6	9	complement(98225753..98227458)	1706	3.79414	3.2033	-1.50612	1.50612	0.000773739	0.0331401	HES6	hes family bHLH transcription factor 6	Nucleus	transcription regulator
G18514	Kdelr2	12	complement(15232539..15250771)	18233	5.53668	5.98982	1.36901	1.36901	0.000782656	0.0331401	KDELR2	KDEL (Lys-Asp-Glu-Leu) endoplasmic reticulum protein retention receptor 2	Cytoplasm	other
G3732	Map1b	2	complement(48837124..48930483)	93360	6.76665	7.35556	1.50411	1.50411	0.000781845	0.0331401	MAP1B	microtubule-associated protein 1B	Cytoplasm	other
G12751	Pycrl	7	complement(116842455..116847953)	5499	4.8987	4.34879	-1.464	1.464	0.000779917	0.0331401	PYCRL	pyrroline-5-carboxylate reductase-like	Other	enzyme
G19424	Qsox1	13	complement(78351223..78388725)	37503	4.22582	3.58279	-1.56161	1.56161	0.000776921	0.0331401	QSOX1	quiescin Q6 sulfhydryl oxidase 1	Cytoplasm	enzyme
G16310	Rnf187	10	complement(45030946..45036845)	5900	7.73294	7.32967	-1.3225	1.3225	0.00079573	0.0331401	RNF187	ring finger protein 187	Other	enzyme
G13132	Slc4a8	7	140201594..140275775	74182	5.12553	4.69282	-1.34976	1.34976	0.000796794	0.0331401	SLC4A8	solute carrier family 4, sodium bicarbonate cotransporter, member 8	Plasma Membrane	transporter
G11290	Zfyve1	6	118461006..118509830	48825	3.32113	3.00732	-1.24298	1.24298	0.000773503	0.0331401	ZFYVE1	zinc finger, FYVE domain containing 1	Cytoplasm	other
G4446	ENSRNOG00000034093	2	196990705..196992790	2086	9.984	10.2562	1.20768	1.20768	0.000833182	0.0331619
G13948	Adpgk	8	63850863..63878782	27920	4.71208	5.13813	1.34355	1.34355	0.00080342	0.0331619	ADPGK	ADP-dependent glucokinase	Other	kinase
G25905	Armcx1	X	105798563..105803308	4746	4.51799	4.97632	1.37395	1.37395	0.0008565	0.0331619	ARMCX1	armadillo repeat containing, X-linked 1	Other	other
G4200	Bbs7	2	complement(142898506..142938346)	39841	4.41181	3.90453	-1.42137	1.42137	0.000822386	0.0331619	BBS7	Bardet-Biedl syndrome 7	Cytoplasm	other
G8272	RGD1306746	4	182814382..182843018	28637	3.57475	3.30398	-1.20646	1.20646	0.000833594	0.0331619	C2orf42	chromosome 2 open reading frame 42	Other	other
G6807	Gzf1	3	149414356..149426464	12109	3.14677	2.95984	-1.13834	1.13834	0.000849188	0.0331619	GZF1	GDNF-inducible zinc finger protein 1	Nucleus	other
G2399	Hirip3	1	205278318..205281341	3024	3.73206	3.15723	-1.4895	1.4895	0.000857311	0.0331619	HIRIP3	HIRA interacting protein 3	Nucleus	other
G21980	Hmgn2	16	33775173..33776354	1182	5.51559	4.63609	-1.83974	1.83974	0.000853916	0.0331619	HMGN2	high mobility group nucleosomal binding domain 2	Nucleus	other
G23891	Hmgxb4	19	25465206..25503029	37824	3.50348	3.25736	-1.18601	1.18601	0.000829345	0.0331619	HMGXB4	HMG box domain containing 4	Nucleus	other
G22080	Mtus1	16	54044790..54098279	53490	4.40052	4.69382	1.22544	1.22544	0.000852363	0.0331619	MTUS1	microtubule associated tumor suppressor 1	Other	other
G22310	Pcid2	16	81242949..81268414	25466	4.34223	3.98016	-1.28526	1.28526	0.000814184	0.0331619	PCID2	PCI domain containing 2	Nucleus	transcription regulator
G214	Pdcd6	1	33002331..33017997	15667	5.71281	6.40152	1.61184	1.61184	0.000853121	0.0331619	PDCD6	programmed cell death 6	Cytoplasm	other
G19052	Pitpnb	12	complement(53020772..53079031)	58260	5.46606	5.66025	1.14408	1.14408	0.000843662	0.0331619	PITPNB	phosphatidylinositol transfer protein, beta	Cytoplasm	transporter
G25163	Qrsl1	20	complement(50498408..50523506)	25099	3.6519	3.28213	-1.29215	1.29215	0.000848639	0.0331619	QRSL1	glutaminyl-tRNA synthase (glutamine-hydrolyzing)-like 1	Cytoplasm	enzyme
G20709	Rtn4	14	113792443..113839935	47493	6.83867	7.47012	1.54913	1.54913	0.000824348	0.0331619	RTN4	reticulon 4	Cytoplasm	other
G16655	Sgsm2	10	complement(61425575..61466833)	41259	4.86079	4.4398	-1.33884	1.33884	0.000854261	0.0331619	SGSM2	small G protein signaling modulator 2	Other	other
G23168	Usp14	18	complement(1221707..1259299)	37593	7.22723	7.58944	1.2854	1.2854	0.000829999	0.0331619	USP14	ubiquitin specific peptidase 14 (tRNA-guanine transglycosylase)	Cytoplasm	peptidase
G25685	Pja1	X	complement(70086047..70090909)	4863	8.03567	8.42022	1.30545	1.30545	0.000900873	0.033676
G18675	Actl6b	12	complement(24211506..24227904)	16399	5.03967	4.38745	-1.57159	1.57159	0.000906057	0.033676	Actl6b	actin-like 6B	Nucleus	other
G23190	Ankrd29	18	complement(3682901..3685174)	2274	3.98263	4.33572	1.2773	1.2773	0.000926431	0.033676	ANKRD29	ankyrin repeat domain 29	Other	other
G24283	Atmin	19	60273787..60290987	17201	3.76848	4.2662	1.41198	1.41198	0.000891098	0.033676	ATMIN	ATM interactor	Nucleus	other
G22542	RGD1306058	17	17916365..17922567	6203	3.38985	3.00863	-1.30244	1.30244	0.000895561	0.033676	C9orf89	chromosome 9 open reading frame 89	Cytoplasm	other
G9433	Ctnnal1	5	complement(77719359..77778979)	59621	4.56102	3.83334	-1.65598	1.65598	0.000922512	0.033676	CTNNAL1	catenin (cadherin-associated protein), alpha-like 1	Plasma Membrane	other
G18374	Ctxn1	12	4687159..4688769	1611	7.72115	6.76719	-1.93718	1.93718	0.000913192	0.033676	CTXN1	cortexin 1	Other	other
G4515	Dclk2	2	complement(205516097..205643934)	127838	5.54348	5.09495	-1.36465	1.36465	0.000893409	0.033676	DCLK2	doublecortin-like kinase 2	Cytoplasm	kinase
G9962	Heyl	5	144713817..144730808	16992	4.36335	3.74863	-1.53127	1.53127	0.000898368	0.033676	HEYL	hes-related family bHLH transcription factor with YRPW motif-like	Nucleus	transcription regulator
G6219	Kbtbd4	3	86437916..86444958	7043	5.07536	4.90327	-1.12668	1.12668	0.000928687	0.033676	Kbtbd4	kelch repeat and BTB (POZ) domain containing 4	Other	other
G15677	PDXDC1	10	complement(2110310..2198387)	88078	4.35804	4.69213	1.26059	1.26059	0.000929566	0.033676	PDXDC1	pyridoxal-dependent decarboxylase domain containing 1	Other	other
G22959	Pitrm1	17	70194249..70225893	31645	4.59307	5.07449	1.39612	1.39612	0.000910705	0.033676	PITRM1	pitrilysin metallopeptidase 1	Cytoplasm	peptidase
G5500	Pomt1	3	16602896..16620742	17847	4.36431	4.01769	-1.27158	1.27158	0.000907705	0.033676	POMT1	protein-O-mannosyltransferase 1	Cytoplasm	enzyme
G16202	Slc22a5	10	complement(38982888..39009871)	26984	3.47274	3.09019	-1.30364	1.30364	0.000923031	0.033676	SLC22A5	solute carrier family 22 (organic cation/carnitine transporter), member 5	Plasma Membrane	transporter
G17327	Strada	10	complement(94104054..94133270)	29217	4.65917	4.08208	-1.49183	1.49183	0.000928937	0.033676	STRADA	STE20-related kinase adaptor alpha	Nucleus	kinase
G2868	Syvn1	1	228345143..228351660	6518	5.50147	5.87139	1.29229	1.29229	0.00088649	0.033676	SYVN1	synovial apoptosis inhibitor 1, synoviolin	Cytoplasm	transporter
G3302	March5	1	263317720..263338103	20384	4.61653	5.10245	1.40047	1.40047	0.000919968	0.033676	MARCH5	membrane-associated ring finger (C3HC4) 5	Cytoplasm	enzyme
G9691	Dab1	5	127881438..128125734	244297	3.85362	3.3017	-1.46604	1.46604	0.000940077	0.0336797	DAB1	Dab, reelin signal transducer, homolog 1 (Drosophila)	Cytoplasm	other
G8923	Fgfr1op2	4	245046889..245067828	20940	5.04781	5.3938	1.27102	1.27102	0.000938867	0.0336797	FGFR1OP2	FGFR1 oncogene partner 2	Cytoplasm	other
G10497	Tmem240	5	176659600..176664534	4935	3.40978	3.00329	-1.32546	1.32546	0.000937448	0.0336797	TMEM240	transmembrane protein 240	Other	other
G25280	Dynlt3	X	complement(15414615..15423884)	9270	6.18266	6.73936	1.47091	1.47091	0.00094473	0.033722	DYNLT3	dynein, light chain, Tctex-type 3	Cytoplasm	other
G18556	ENSRNOG00000024218	12	complement(18247425..18276028)	28604	4.89406	2.98027	-3.76797	3.76797	0.00100573	0.0339342
G202	RGD1310049	1	complement(32469423..32484734)	15312	5.26767	5.55131	1.21726	1.21726	0.000984688	0.0339342
G7405	Actr3b	4	5668135..5696597	28463	3.79304	4.95153	2.23224	2.23224	0.000993167	0.0339342	ACTR3B	ARP3 actin-related protein 3 homolog B (yeast)	Other	other
G10679	Bre	6	complement(35490054..35875542)	385489	5.67604	4.98534	-1.61407	1.61407	0.000981219	0.0339342	BRE	brain and reproductive organ-expressed (TNFRSF1A modulator)	Cytoplasm	other
G6247	Creb3l1	3	complement(87591105..87632647)	41543	4.16338	6.87287	6.5409	6.5409	0.000986428	0.0339342	CREB3L1	cAMP responsive element binding protein 3-like 1	Nucleus	transcription regulator
G4014	Dap	2	103949819..104002894	53076	5.1353	6.08351	1.92948	1.92948	0.000986224	0.0339342	DAP	death-associated protein	Cytoplasm	transcription regulator
G15900	Hn1l	10	complement(14120135..14139812)	19678	3.94121	4.31892	1.29928	1.29928	0.00101009	0.0339342	HN1L	hematological and neurological expressed 1-like	Cytoplasm	other
G16745	Lyrm9	10	complement(65531688..65545716)	14029	4.39564	3.96888	-1.34421	1.34421	0.0010022	0.0339342	LYRM9	LYR motif containing 9	Other	other
G18673	Mospd3	12	24182698..24186561	3864	4.31034	3.84588	-1.3798	1.3798	0.000992907	0.0339342	MOSPD3	motile sperm domain containing 3	Other	other
G18914	Naa25	12	complement(42495120..42547489)	52370	4.32009	4.60825	1.22108	1.22108	0.00099238	0.0339342	NAA25	N(alpha)-acetyltransferase 25, NatB auxiliary subunit	Cytoplasm	other
G10900	Nampt	6	61753125..61787574	34450	5.78053	6.4924	1.63793	1.63793	0.000975698	0.0339342	NAMPT	nicotinamide phosphoribosyltransferase	Extracellular Space	cytokine
G1411	Nipa2	1	complement(115354415..115378274)	23860	4.10515	4.55015	1.36132	1.36132	0.000998339	0.0339342	NIPA2	non imprinted in Prader-Willi/Angelman syndrome 2	Cytoplasm	other
G10043	Phc2	5	150620498..150668954	48457	4.959	4.69037	-1.20466	1.20466	0.000984358	0.0339342	PHC2	polyhomeotic homolog 2 (Drosophila)	Nucleus	other
G17569	Slc25a10	10	109258932..109266415	7484	3.23113	2.96624	-1.20154	1.20154	0.000985934	0.0339342	SLC25A10	solute carrier family 25 (mitochondrial carrier; dicarboxylate transporter), member 10	Cytoplasm	transporter
G12186	Slc41a2	7	26651682..26734269	82588	3.75746	4.8451	2.12527	2.12527	0.00100205	0.0339342	SLC41A2	solute carrier family 41 (magnesium transporter), member 2	Plasma Membrane	transporter
G13736	Ube4a	8	complement(47847869..47887561)	39693	4.33701	4.94329	1.52233	1.52233	0.0010067	0.0339342	UBE4A	ubiquitination factor E4A	Cytoplasm	enzyme
G5449	Wdr34	3	complement(13950972..13966415)	15444	4.08014	3.47233	-1.52394	1.52394	0.00097915	0.0339342	WDR34	WD repeat domain 34	Cytoplasm	other
G2202	Ctr9	1	182823942..182853969	30028	4.80454	4.91946	1.08292	1.08292	0.00102155	0.0342006	CTR9	CTR9, Paf1/RNA polymerase II complex component	Nucleus	other
G7357	Insig1	4	337380..345601	8222	4.57048	6.16185	3.01336	3.01336	0.00103199	0.0344316	INSIG1	insulin induced gene 1	Cytoplasm	other
G9089	RGD1559904	5	29771165..29841000	69836	3.03097	3.30392	1.20828	1.20828	0.00104032	0.0345907	KIAA1429	KIAA1429	Nucleus	other
G20758	DNAJC9	15	8457759..8462062	4304	4.54063	4.10681	-1.3508	1.3508	0.00105348	0.03479	DNAJC9	DnaJ (Hsp40) homolog, subfamily C, member 9	Other	other
G18417	Uspl1	12	complement(9026185..9052902)	26718	3.65599	4.07931	1.34101	1.34101	0.00105071	0.03479	USPL1	ubiquitin specific peptidase like 1	Extracellular Space	other
G19996	Lin54	14	10733789..10775701	41913	3.01475	3.35454	1.26557	1.26557	0.0010575	0.0348044	LIN54	lin-54 homolog (C. elegans)	Nucleus	other
G18953	Fbxw8	12	45933952..45966317	32366	4.38692	4.15803	-1.17193	1.17193	0.0010676	0.0349001	FBXW8	F-box and WD repeat domain containing 8	Cytoplasm	other
G7671	Pot1	4	complement(51664674..51719559)	54886	3.90235	3.25255	-1.56895	1.56895	0.0010665	0.0349001	POT1	protection of telomeres 1	Nucleus	other
G11943	Diras1	7	11723556..11728420	4865	4.35548	5.34923	1.99134	1.99134	0.00107251	0.0349431	DIRAS1	DIRAS family, GTP-binding RAS-like 1	Plasma Membrane	enzyme
G18917	RGD1309762	12	complement(42581155..42685050)	103896	3.73325	3.07496	-1.57821	1.57821	0.00107946	0.0350517	HECTD4	HECT domain containing E3 ubiquitin protein ligase 4	Nucleus	other
G7792	CLEC2L	4	66216161..66232497	16337	5.66722	4.14607	-2.8702	2.8702	0.0011102	0.0358452	CLEC2L	C-type lectin domain family 2, member L	Other	other
G8480	Mkrn2	4	210801433..210819192	17760	4.98183	4.31839	-1.58385	1.58385	0.00111497	0.0358452	MKRN2	makorin ring finger protein 2	Other	other
G1122	Pepd	1	92392878..92416063	23186	5.02747	4.68077	-1.27165	1.27165	0.00111232	0.0358452	PEPD	peptidase D	Cytoplasm	peptidase
G12946	1500009C09Rik	7	123466996..123474760	7765	5.31919	4.2817	-2.05266	2.05266	0.00119905	0.036142
G19721	RGD1564387	13	101283662..101284531	870	3.0091	3.62689	1.53452	1.53452	0.00123828	0.036142
G26176	RGD1561055	X	complement(139523387..139524295)	909	4.74158	5.88157	2.20379	2.20379	0.00126605	0.036142
G251	Adcy2	1	38887240..39080014	192775	5.41369	5.06522	-1.2732	1.2732	0.00120587	0.036142	ADCY2	adenylate cyclase 2 (brain)	Plasma Membrane	enzyme
G870	Bckdha	1	complement(83684797..83713570)	28774	5.52268	4.75386	-1.70388	1.70388	0.00117009	0.036142	BCKDHA	branched chain keto acid dehydrogenase E1, alpha polypeptide	Cytoplasm	enzyme
G13920	Csk	8	complement(62183287..62187910)	4624	5.26015	5.53724	1.21175	1.21175	0.00116136	0.036142	CSK	c-src tyrosine kinase	Cytoplasm	kinase
G19528	DCAF6	13	complement(88458601..88559585)	100985	4.93739	5.13003	1.14286	1.14286	0.00120665	0.036142	DCAF6	DDB1 and CUL4 associated factor 6	Nucleus	transcription regulator
G25256	Ube2q2l	X	complement(11568936..11570054)	1119	4.24138	4.984	1.67321	1.67321	0.00125139	0.036142	E330021D16Rik	RIKEN cDNA E330021D16 gene	Other	other
G5534	Garnl3	3	complement(17370765..17488893)	118129	4.78698	4.1937	-1.50868	1.50868	0.00115737	0.036142	GARNL3	GTPase activating Rap/RanGAP domain-like 3	Other	other
G2276	Gprc5b	1	complement(195631489..195656026)	24538	6.17725	5.15392	-2.03262	2.03262	0.00116645	0.036142	GPRC5B	G protein-coupled receptor, family C, group 5, member B	Plasma Membrane	G-protein coupled receptor
G15687	Gspt1	10	3277695..3312136	34442	4.82073	5.30936	1.40311	1.40311	0.00123791	0.036142	GSPT1	G1 to S phase transition 1	Cytoplasm	translation regulator
G6459	Ivd	3	117207297..117228098	20802	5.20077	4.81872	-1.3032	1.3032	0.00125716	0.036142	IVD	isovaleryl-CoA dehydrogenase	Cytoplasm	enzyme
G10907	ENSRNOG00000011040	6	complement(62442691..62444516)	1826	3.26342	3.98953	1.65418	1.65418	0.00125402	0.036142	LOC680142	similar to translocase of outer mitochondrial membrane 70 homolog A	Other	other
G936	Marcksl1	1	complement(86018382..86035603)	17222	3.65208	3.01828	-1.55165	1.55165	0.00124927	0.036142	MARCKSL1	MARCKS-like 1	Cytoplasm	other
G25507	Mbtps2	X	40569195..40616823	47629	3.08091	3.47298	1.31227	1.31227	0.00122019	0.036142	MBTPS2	membrane-bound transcription factor peptidase, site 2	Cytoplasm	peptidase
G17618	Metrnl	10	110473811..110487800	13990	3.72191	4.81362	2.13126	2.13126	0.00122689	0.036142	METRNL	meteorin, glial cell differentiation regulator-like	Other	other
G6305	Nat10	3	complement(100298714..100338733)	40020	3.58426	3.40065	-1.13573	1.13573	0.00124475	0.036142	NAT10	N-acetyltransferase 10 (GCN5-related)	Nucleus	enzyme
G24184	Nob1	19	49267151..49279617	12467	5.5996	5.41	-1.14045	1.14045	0.00122088	0.036142	NOB1	NIN1/RPN12 binding protein 1 homolog (S. cerevisiae)	Nucleus	other
G17573	P4hb	10	complement(109329599..109341105)	11507	7.59971	7.92544	1.2533	1.2533	0.00125351	0.036142	P4HB	prolyl 4-hydroxylase, beta polypeptide	Cytoplasm	enzyme
G25493	Pdha1	X	37640725..37654356	13632	6.43781	6.63543	1.1468	1.1468	0.00123157	0.036142	PDHA1	pyruvate dehydrogenase (lipoamide) alpha 1	Cytoplasm	enzyme
G10422	Per3	5	complement(171665221..171700125)	34905	3.60189	2.98193	-1.53683	1.53683	0.00118714	0.036142	PER3	period circadian clock 3	Nucleus	other
G20335	Pi4k2b	14	complement(60685764..60712615)	26852	3.50356	4.06469	1.47543	1.47543	0.0012635	0.036142	PI4K2B	phosphatidylinositol 4-kinase type 2 beta	Cytoplasm	kinase
G23117	Pip4k2a	17	complement(87260014..87463891)	203878	4.17989	5.16326	1.97709	1.97709	0.00121292	0.036142	PIP4K2A	phosphatidylinositol-5-phosphate 4-kinase, type II, alpha	Cytoplasm	kinase
G8331	Podxl2	4	complement(186026104..186057984)	31881	7.58487	7.12989	-1.37076	1.37076	0.0012727	0.036142	PODXL2	podocalyxin-like 2	Plasma Membrane	other
G11315	Pomt2	6	complement(120423138..120461156)	38019	4.03352	3.87352	-1.11728	1.11728	0.00120089	0.036142	POMT2	protein-O-mannosyltransferase 2	Cytoplasm	enzyme
G2771	Rad9a	1	complement(226314743..226321102)	6360	3.43998	3.18882	-1.19016	1.19016	0.00124162	0.036142	RAD9A	RAD9 homolog A (S. pombe)	Nucleus	enzyme
G23422	Rell2	18	30783005..30786576	3572	5.37699	6.08763	1.63653	1.63653	0.00118142	0.036142	RELL2	RELT-like 2	Extracellular Space	other
G21461	Rgcc	15	complement(65214322..65227156)	12835	3.9971	4.43901	1.3584	1.3584	0.00123169	0.036142	RGCC	regulator of cell cycle	Cytoplasm	other
G14716	Slc25a23	9	8988686..9004247	15562	5.44722	4.82025	-1.54432	1.54432	0.00124484	0.036142	SLC25A23	solute carrier family 25 (mitochondrial carrier; phosphate carrier), member 23	Cytoplasm	transporter
G8094	Smyd1	4	complement(163851683..163904153)	52471	4.4617	5.0846	1.53997	1.53997	0.0011874	0.036142	SMYD1	SET and MYND domain containing 1	Nucleus	transcription regulator
G6770	SNX5	3	complement(144812724..144831878)	19155	5.89265	5.66346	-1.17218	1.17218	0.00122646	0.036142	SNX5	sorting nexin 5	Cytoplasm	transporter
G3644	Ssbp2	2	20379437..20574043	194607	4.96362	4.57817	-1.30627	1.30627	0.00119221	0.036142	SSBP2	single-stranded DNA binding protein 2	Nucleus	transcription regulator
G5398	Surf2	3	10826488..10830321	3834	6.0338	5.54622	-1.4021	1.4021	0.0012731	0.036142	SURF2	surfeit 2	Other	other
G11155	ENSRNOG00000005323	6	108493028..108565605	72578	3.51085	3.01613	-1.40905	1.40905	0.00117792	0.036142	SYNE2	spectrin repeat containing, nuclear envelope 2	Nucleus	other
G12892	Tab1	7	121340948..121371923	30976	4.25595	3.92383	-1.25886	1.25886	0.00122621	0.036142	TAB1	TGF-beta activated kinase 1/MAP3K7 binding protein 1	Cytoplasm	enzyme
G7639	Tes	4	44929781..44968303	38523	3.04113	3.94995	1.87751	1.87751	0.00124156	0.036142	TES	testis derived transcript (3 LIM domains)	Plasma Membrane	other
G19429	Tor1aip2	13	78633864..78660388	26525	3.85986	4.07271	1.15898	1.15898	0.00125737	0.036142	TOR1AIP2	torsin A interacting protein 2	Cytoplasm	other
G7102	Ttpal	3	166185907..166204117	18211	3.89074	4.5643	1.595	1.595	0.00119293	0.036142	TTPAL	tocopherol (alpha) transfer protein-like	Other	other
G20567	Ykt6	14	86880204..86889524	9321	6.3002	7.03044	1.65891	1.65891	0.0012717	0.036142	YKT6	YKT6 v-SNARE homolog (S. cerevisiae)	Cytoplasm	enzyme
G13766	Zfp259	8	49189009..49198583	9575	3.84745	4.04453	1.14638	1.14638	0.00113145	0.036142	ZNF259	zinc finger protein 259	Nucleus	other
G7503	9330182L06Rik	4	complement(21496030..21689226)	193197	5.42387	4.49774	-1.90018	1.90018	0.00128839	0.036153
G14832	Cnpy3	9	15450330..15465055	14726	6.01229	5.53973	-1.38756	1.38756	0.00127882	0.036153	CNPY3	canopy FGF signaling regulator 3	Cytoplasm	other
G12467	DDIT3	7	70754398..70759220	4823	5.33572	6.09479	1.6924	1.6924	0.00128253	0.036153	DDIT3	DNA-damage-inducible transcript 3	Nucleus	transcription regulator
G22173	Vma21	16	complement(69801132..69821226)	20095	5.55368	6.93772	2.60997	2.60997	0.00128531	0.036153	VMA21	VMA21 vacuolar H+-ATPase homolog (S. cerevisiae)	Cytoplasm	other
G25121	Fig4	20	complement(47625556..47747494)	121939	4.28457	3.89859	-1.30674	1.30674	0.00129812	0.0362167	FIG4	FIG4 homolog, SAC1 lipid phosphatase domain containing (S. cerevisiae)	Cytoplasm	enzyme
G15605	Ppp4r1	9	113066545..113105527	38983	3.53225	3.76221	1.1728	1.1728	0.00129643	0.0362167	PPP4R1	protein phosphatase 4, regulatory subunit 1	Other	phosphatase
G25129	Cd164	20	47942770..47954348	11579	7.03025	7.84648	1.7608	1.7608	0.00131106	0.0363689	CD164	CD164 molecule, sialomucin	Plasma Membrane	other
G23818	Tk2	19	918115..940133	22019	4.41073	3.95408	-1.37235	1.37235	0.0013092	0.0363689	TK2	thymidine kinase 2, mitochondrial	Cytoplasm	kinase
G8818	Cdkn1b	4	232962327..232967128	4802	5.4931	6.16046	1.58817	1.58817	0.00132471	0.0364017	CDKN1B	cyclin-dependent kinase inhibitor 1B (p27, Kip1)	Nucleus	kinase
G19467	Dars2	13	complement(83752704..83780466)	27763	3.33206	3.05661	-1.21037	1.21037	0.00134132	0.0364017	DARS2	aspartyl-tRNA synthetase 2, mitochondrial	Cytoplasm	enzyme
G20269	Fam114a1	14	complement(44756277..44815155)	58879	3.04116	4.25744	2.32347	2.32347	0.0013455	0.0364017	FAM114A1	family with sequence similarity 114, member A1	Extracellular Space	other
G1377	Htatip2	1	106145091..106159700	14610	3.33277	4.33579	2.0042	2.0042	0.00132118	0.0364017	HTATIP2	HIV-1 Tat interactive protein 2, 30kDa	Nucleus	transcription regulator
G4413	Kpna4	2	complement(185044071..185101033)	56963	4.65349	5.10642	1.36882	1.36882	0.00132806	0.0364017	KPNA4	karyopherin alpha 4 (importin alpha 3)	Nucleus	transporter
G5511	Slc25a25	3	complement(16791267..16801399)	10133	4.6452	5.06113	1.33416	1.33416	0.00134197	0.0364017	SLC25A25	solute carrier family 25 (mitochondrial carrier; phosphate carrier), member 25	Cytoplasm	transporter
G15904	Telo2	10	complement(14277469..14291593)	14125	4.07858	3.5699	-1.42274	1.42274	0.00132733	0.0364017	TELO2	telomere maintenance 2	Cytoplasm	other
G25883	Tmem35	X	105015270..105038196	22927	6.47935	7.28396	1.74668	1.74668	0.00134599	0.0364017	TMEM35	transmembrane protein 35	Other	other
G8211	Wdr54	4	complement(179436792..179443385)	6594	4.99045	4.57103	-1.33739	1.33739	0.00133149	0.0364017	WDR54	WD repeat domain 54	Other	other
G2624	Pddc1	1	complement(220869370..220874744)	5375	4.77434	3.97819	-1.73646	1.73646	0.00135095	0.0364345	PDDC1	Parkinson disease 7 domain containing 1	Other	other
G9146	Ccnc	5	40521921..40537695	15775	5.77513	6.21698	1.35835	1.35835	0.00136502	0.0366731	CCNC	cyclin C	Nucleus	other
G23062	Phyh	17	complement(78953406..78970294)	16889	6.03815	5.47963	-1.47276	1.47276	0.00136736	0.0366731	PHYH	phytanoyl-CoA 2-hydroxylase	Cytoplasm	enzyme
G11177	Eif2s1	6	111422340..111447066	24727	5.13319	5.34465	1.15786	1.15786	0.00137132	0.0366782	EIF2S1	eukaryotic translation initiation factor 2, subunit 1 alpha, 35kDa	Cytoplasm	translation regulator
G25494	Rps6ka3	X	37777188..37876841	99654	3.12668	3.67025	1.45758	1.45758	0.00137942	0.0367722	RPS6KA3	ribosomal protein S6 kinase, 90kDa, polypeptide 3	Cytoplasm	kinase
G4629	Slc39a1	2	209042655..209048221	5567	4.4083	4.69346	1.21854	1.21854	0.00138241	0.0367722	SLC39A1	solute carrier family 39 (zinc transporter), member 1	Plasma Membrane	transporter
G10640	Mtm1	6	28722724..28736837	14114	4.53889	4.1207	-1.33624	1.33624	0.00140374	0.0371359	MTM1	myotubularin 1	Cytoplasm	phosphatase
G18850	Pitpnm2	12	39751082..39776218	25137	4.07128	3.72541	-1.27092	1.27092	0.00140076	0.0371359	PITPNM2	phosphatidylinositol transfer protein, membrane-associated 2	Cytoplasm	enzyme
G12001	Wdr18	7	complement(12731050..12738845)	7796	5.28747	4.87739	-1.32876	1.32876	0.00141305	0.0372807	WDR18	WD repeat domain 18	Nucleus	other
G20500	Sfi1	14	complement(84034648..84092093)	57446	3.96223	3.22097	-1.67163	1.67163	0.00142225	0.0374216	SFI1	Sfi1 homolog, spindle assembly associated (yeast)	Cytoplasm	other
G6678	Lzts3	3	complement(129673988..129677772)	3785	4.90455	4.39509	-1.42352	1.42352	0.0014286	0.0374593	LZTS3	leucine zipper, putative tumor suppressor family member 3	Cytoplasm	other
G5548	Psmd5	3	complement(19235769..19253052)	17284	5.15246	5.43221	1.21399	1.21399	0.00143644	0.0374593	Psmd5	proteasome (prosome, macropain) 26S subunit, non-ATPase, 5	Other	other
G15078	Rnf149	9	complement(45974158..45998057)	23900	5.24304	6.11984	1.8363	1.8363	0.00144297	0.0374593	RNF149	ring finger protein 149	Other	other
G16396	Trpv2	10	48686568..48707994	21427	4.28914	5.30855	2.02708	2.02708	0.00144211	0.0374593	TRPV2	transient receptor potential cation channel, subfamily V, member 2	Plasma Membrane	ion channel
G7783	Ttc26	4	65904583..65960064	55482	3.22214	3.73109	1.42301	1.42301	0.00143539	0.0374593	TTC26	tetratricopeptide repeat domain 26	Extracellular Space	other
G22786	Amph	17	complement(46357604..46621763)	264160	5.68992	4.88628	-1.7455	1.7455	0.00145328	0.0375448	AMPH	amphiphysin	Plasma Membrane	other
G1490	Ttc23	1	129702818..129753636	50819	2.99616	3.10829	1.08083	1.08083	0.001454	0.0375448	TTC23	tetratricopeptide repeat domain 23	Other	other
G8324	Ruvbl1	4	185652325..185687382	35058	5.03834	4.92896	-1.07876	1.07876	0.00145878	0.0375685	RUVBL1	RuvB-like AAA ATPase 1	Nucleus	transcription regulator
G24784	Rnf8	20	10484895..10509126	24232	3.68976	3.2467	-1.35949	1.35949	0.00147302	0.0378348	Rnf8	ring finger protein 8	Nucleus	enzyme
G23144	ENSRNOG00000046845	17	complement(91544959..91589401)	44443	5.47301	5.11486	-1.28178	1.28178	0.00157002	0.0378996
G25522	Acot9	X	complement(43846065..43895730)	49666	4.79623	5.27639	1.3949	1.3949	0.00164496	0.0378996	ACOT9	acyl-CoA thioesterase 9	Cytoplasm	enzyme
G9672	Ak4	5	124130328..124189158	58831	4.40325	3.23041	-2.25455	2.25455	0.00163589	0.0378996	AK4	adenylate kinase 4	Cytoplasm	kinase
G11226	Arg2	6	114998810..115025299	26490	4.63737	4.95741	1.24837	1.24837	0.00153989	0.0378996	ARG2	arginase 2	Cytoplasm	enzyme
G22077	Asah1	16	53712315..53743716	31402	7.176	7.90275	1.65491	1.65491	0.00159967	0.0378996	ASAH1	N-acylsphingosine amidohydrolase (acid ceramidase) 1	Cytoplasm	enzyme
G7595	Asns	4	complement(33608632..33626579)	17948	5.1146	6.22541	2.15967	2.15967	0.00149759	0.0378996	ASNS	asparagine synthetase (glutamine-hydrolyzing)	Cytoplasm	enzyme
G20821	RGD1306063	15	complement(16900269..16915111)	14843	6.19426	5.78763	-1.32558	1.32558	0.00152198	0.0378996	C3orf14	chromosome 3 open reading frame 14	Other	other
G3930	RGD1310081	2	78935591..78957358	21768	4.76333	4.12816	-1.55312	1.55312	0.00151379	0.0378996	C5orf42	chromosome 5 open reading frame 42	Other	other
G9074	MGC94199	5	28873221..28892513	19293	5.71177	5.32545	-1.30705	1.30705	0.00159236	0.0378996	C8orf37	chromosome 8 open reading frame 37	Other	other
G12888	Cbx7	7	complement(121126405..121143721)	17317	4.14213	3.43907	-1.62795	1.62795	0.00157158	0.0378996	CBX7	chromobox homolog 7	Nucleus	other
G17639	Chmp2b	11	complement(2650917..2676654)	25738	4.55667	4.8657	1.23887	1.23887	0.00149271	0.0378996	Chmp2b	charged multivesicular body protein 2B	Other	other
G11992	Cirbp	7	complement(12571310..12575127)	3818	5.58613	4.68522	-1.86725	1.86725	0.00164288	0.0378996	CIRBP	cold inducible RNA binding protein	Nucleus	translation regulator
G12934	Desi1	7	complement(123223023..123244325)	21303	4.24076	4.74315	1.41655	1.41655	0.00153534	0.0378996	DESI1	desumoylating isopeptidase 1	Other	other
G12462	Dtx3	7	complement(70654776..70659437)	4662	6.12599	5.66566	-1.37585	1.37585	0.00151656	0.0378996	DTX3	deltex homolog 3 (Drosophila)	Cytoplasm	other
G23708	Dym	18	70132075..70449686	317612	4.76558	5.19274	1.34459	1.34459	0.00163802	0.0378996	DYM	dymeclin	Cytoplasm	other
G17176	Eif1	10	88020702..88022793	2092	7.89335	8.47099	1.49241	1.49241	0.00157345	0.0378996	Eif1	eukaryotic translation initiation factor 1	Other	other
G11264	Entpd5	6	117425815..117455726	29912	3.18549	4.04719	1.81719	1.81719	0.0016473	0.0378996	ENTPD5	ectonucleoside triphosphate diphosphohydrolase 5	Cytoplasm	enzyme
G3306	Exoc6	1	263708964..263850916	141953	3.80087	4.02253	1.16608	1.16608	0.00153555	0.0378996	EXOC6	exocyst complex component 6	Plasma Membrane	transporter
G21836	Fcho1	16	complement(19995969..20008828)	12860	3.86125	3.03883	-1.76838	1.76838	0.00148167	0.0378996	Fcho1	FCH domain only 1	Plasma Membrane	other
G23619	Fech	18	complement(59152151..59185351)	33201	3.9459	3.78256	-1.11988	1.11988	0.00160407	0.0378996	FECH	ferrochelatase	Cytoplasm	enzyme
G14642	Fyco1	8	complement(131995143..132061908)	66766	3.37301	3.78971	1.33487	1.33487	0.00151045	0.0378996	FYCO1	FYVE and coiled-coil domain containing 1	Cytoplasm	other
G10069	Hdac1	5	complement(151445686..151472652)	26967	5.12063	4.79262	-1.25528	1.25528	0.00155134	0.0378996	HDAC1	histone deacetylase 1	Nucleus	transcription regulator
G8356	Hdac11	4	complement(187747332..187764590)	17259	6.60268	5.89341	-1.63498	1.63498	0.00164152	0.0378996	HDAC11	histone deacetylase 11	Nucleus	transcription regulator
G18250	Hira	11	complement(89270162..89378396)	108235	4.43179	4.10206	-1.25678	1.25678	0.00152559	0.0378996	HIRA	histone cell cycle regulator	Nucleus	transcription regulator
G23510	Hsd17b4	18	44032347..44119545	87199	5.43737	5.00016	-1.35398	1.35398	0.0016279	0.0378996	HSD17B4	hydroxysteroid (17-beta) dehydrogenase 4	Cytoplasm	enzyme
G15252	Idh1	9	70668272..70689957	21686	5.50495	5.83546	1.25745	1.25745	0.00158858	0.0378996	IDH1	isocitrate dehydrogenase 1 (NADP+), soluble	Cytoplasm	enzyme
G5543	Mapkap1	3	18809022..19021959	212938	3.86071	3.99186	1.09516	1.09516	0.00164689	0.0378996	MAPKAP1	mitogen-activated protein kinase associated protein 1	Cytoplasm	other
G3364	Mms19l	1	complement(268644120..268681496)	37377	3.95071	3.64018	-1.24016	1.24016	0.00159502	0.0378996	Mms19l	MMS19-like (MET18 homolog, S. cerevisiae)	Other	transcription regulator
G4259	Naa15	2	159946628..160009197	62570	4.14053	4.5661	1.3431	1.3431	0.00155723	0.0378996	NAA15	N(alpha)-acetyltransferase 15, NatA auxiliary subunit	Nucleus	transcription regulator
G20047	Naaa	14	17199739..17218990	19252	4.45697	3.85814	-1.51448	1.51448	0.00163361	0.0378996	NAAA	N-acylethanolamine acid amidase	Cytoplasm	enzyme
G17203	Naglu	10	88777919..88785165	7247	3.06506	3.55809	1.4074	1.4074	0.00163289	0.0378996	NAGLU	N-acetylglucosaminidase, alpha	Cytoplasm	enzyme
G10823	Ntsr2	6	51646002..51652450	6449	5.31596	4.0662	-2.37802	2.37802	0.00162138	0.0378996	Ntsr2	neurotensin receptor 2	Plasma Membrane	G-protein coupled receptor
G12530	Pabpc1	7	complement(75557273..75570171)	12899	5.48962	6.05129	1.47597	1.47597	0.00158458	0.0378996	PABPC1	poly(A) binding protein, cytoplasmic 1	Cytoplasm	translation regulator
G11999	Polr2e	7	12702978..12706900	3923	6.09859	5.81064	-1.22091	1.22091	0.00158895	0.0378996	POLR2E	polymerase (RNA) II (DNA directed) polypeptide E, 25kDa	Nucleus	enzyme
G5137	PPP3CA	2	260462929..260735288	272360	5.63442	5.07184	-1.47691	1.47691	0.0015805	0.0378996	PPP3CA	protein phosphatase 3, catalytic subunit, alpha isozyme	Cytoplasm	phosphatase
G21165	Rabggta	15	complement(38284054..38290398)	6345	4.80502	4.44088	-1.28711	1.28711	0.00154517	0.0378996	RABGGTA	Rab geranylgeranyltransferase, alpha subunit	Extracellular Space	enzyme
G11228	Rdh11	6	complement(115043173..115059292)	16120	4.80884	5.25721	1.3645	1.3645	0.00160547	0.0378996	RDH11	retinol dehydrogenase 11 (all-trans/9-cis/11-cis)	Cytoplasm	enzyme
G2385	Slx1b	1	complement(205093520..205099060)	5541	3.89003	3.56897	-1.24925	1.24925	0.00153488	0.0378996	SLX1A/SLX1B	SLX1 structure-specific endonuclease subunit homolog B (S. cerevisiae)	Other	enzyme
G7148	Snx21	3	167377588..167445774	68187	5.03169	4.59087	-1.35737	1.35737	0.00154748	0.0378996	SNX21	sorting nexin family member 21	Other	transporter
G13174	Spryd3	7	complement(141517639..141534847)	17209	6.71964	6.39305	-1.25404	1.25404	0.00162958	0.0378996	SPRYD3	SPRY domain containing 3	Other	other
G10304	SZRD1	5	complement(163350635..163375124)	24490	3.50475	3.76494	1.19763	1.19763	0.00149146	0.0378996	SZRD1	SUZ RNA binding domain containing 1	Other	other
G20322	Tbc1d19	14	complement(59531483..59644982)	113500	4.20353	4.49152	1.22093	1.22093	0.00162981	0.0378996	TBC1D19	TBC1 domain family, member 19	Other	other
G8438	Thumpd3	4	208284225..208307188	22964	4.67423	5.03066	1.28025	1.28025	0.00156956	0.0378996	THUMPD3	THUMP domain containing 3	Other	other
G7313	Uckl1	3	complement(180775487..180788073)	12587	4.75935	4.19143	-1.48238	1.48238	0.00157108	0.0378996	UCKL1	uridine-cytidine kinase 1-like 1	Cytoplasm	kinase
G10686	Gpn1	6	complement(36078633..36096305)	17673	4.91463	4.52726	-1.30801	1.30801	0.00165696	0.0379421	GPN1	GPN-loop GTPase 1	Nucleus	transcription regulator
G859	Megf8	1	83449539..83497902	48364	4.17175	3.91537	-1.19448	1.19448	0.00165555	0.0379421	MEGF8	multiple EGF-like-domains 8	Extracellular Space	other
G4856	Tspan2	2	224590998..224633368	42371	4.95016	4.50229	-1.36402	1.36402	0.00166123	0.0379504	TSPAN2	tetraspanin 2	Extracellular Space	other
G2625	Cend1	1	complement(220887403..220890392)	2990	7.04377	7.62345	1.49451	1.49451	0.00167733	0.0380151	CEND1	cell cycle exit and neuronal differentiation 1	Other	other
G12792	Kifc2	7	117711349..117718783	7435	5.05328	4.12525	-1.90268	1.90268	0.00167973	0.0380151	KIFC2	kinesin family member C2	Cytoplasm	other
G11116	Ppm1a	6	103918826..103929711	10886	6.31443	6.81009	1.40997	1.40997	0.00167338	0.0380151	PPM1A	protein phosphatase, Mg2+/Mn2+ dependent, 1A	Cytoplasm	phosphatase
G5533	Slc2a8	3	complement(17356862..17366510)	9649	4.8256	4.52513	-1.23155	1.23155	0.00167199	0.0380151	SLC2A8	solute carrier family 2 (facilitated glucose transporter), member 8	Plasma Membrane	transporter
G5285	Arrdc1	3	complement(2112659..2119716)	7058	4.28597	4.68924	1.3225	1.3225	0.00169717	0.0381137	ARRDC1	arrestin domain containing 1	Other	other
G26260	Hprt1	X	complement(153249883..153281841)	31959	7.0642	6.6925	-1.29388	1.29388	0.00169269	0.0381137	HPRT1	hypoxanthine phosphoribosyltransferase 1	Cytoplasm	enzyme
G10227	Luzp1	5	158664309..158673014	8706	3.0142	3.45241	1.35492	1.35492	0.00169207	0.0381137	LUZP1	leucine zipper protein 1	Nucleus	other
G5461	Sh3glb2	3	complement(14262005..14276806)	14802	6.49384	5.86053	-1.55112	1.55112	0.00169979	0.0381137	Sh3glb2	SH3-domain GRB2-like endophilin B2	Other	other
G12295	Atp2b1	7	41154017..41259749	105733	3.8204	4.21106	1.31099	1.31099	0.00170878	0.038227	ATP2B1	ATPase, Ca++ transporting, plasma membrane 1	Plasma Membrane	transporter
G106	Ptprk	1	complement(18602550..18714240)	111691	3.02964	3.24768	1.16315	1.16315	0.00171453	0.0382675	PTPRK	protein tyrosine phosphatase, receptor type, K	Plasma Membrane	phosphatase
G12761	Nrbp2	7	complement(117131632..117137365)	5734	5.82477	5.08383	-1.67127	1.67127	0.00172385	0.0383873	NRBP2	nuclear receptor binding protein 2	Cytoplasm	kinase
G14539	Gpd1l	8	complement(122268134..122300375)	32242	4.26109	3.84528	-1.33405	1.33405	0.00173223	0.0384855	GPD1L	glycerol-3-phosphate dehydrogenase 1-like	Cytoplasm	enzyme
G14818	Mrps10	9	complement(14558418..14567371)	8954	4.34023	4.88606	1.45986	1.45986	0.00174165	0.0386066	MRPS10	mitochondrial ribosomal protein S10	Cytoplasm	other
G20738	Ap3m1	15	3414671..3432589	17919	5.06463	5.42661	1.28519	1.28519	0.0017633	0.0388444	AP3M1	adaptor-related protein complex 3, mu 1 subunit	Cytoplasm	transporter
G20245	Apbb2	14	43166629..43317056	150428	3.58878	3.81086	1.16641	1.16641	0.00176416	0.0388444	APBB2	amyloid beta (A4) precursor protein-binding, family B, member 2	Cytoplasm	other
G13302	Panx1	8	complement(13507955..13547151)	39197	3.60428	3.81899	1.16047	1.16047	0.00176438	0.0388444	PANX1	pannexin 1	Plasma Membrane	transporter
G7056	Vstm2l	3	complement(161177532..161206776)	29245	4.41692	3.51474	-1.86888	1.86888	0.00179757	0.03887
G10190	RGD1359529	5	157029893..157033632	3740	8.36576	7.97397	-1.31202	1.31202	0.00179191	0.03887	C1orf63	chromosome 1 open reading frame 63	Other	other
G23767	Cndp2	18	complement(80566929..80584026)	17098	5.9308	5.51376	-1.33518	1.33518	0.00178248	0.03887	CNDP2	CNDP dipeptidase 2 (metallopeptidase M20 family)	Cytoplasm	peptidase
G14521	Pdcd6ip	8	complement(121231794..121286785)	54992	4.58917	4.97293	1.30473	1.30473	0.00178695	0.03887	PDCD6IP	programmed cell death 6 interacting protein	Cytoplasm	other
G22179	Pomk	16	70523618..70533991	10374	4.16507	3.77772	-1.30799	1.30799	0.00177499	0.03887	POMK	protein-O-mannose kinase	Other	kinase
G14866	Rsph9	9	16120949..16140296	19348	5.17907	3.84866	-2.51474	2.51474	0.00178094	0.03887	RSPH9	radial spoke head 9 homolog (Chlamydomonas)	Other	other
G21538	Spry2	15	complement(93662947..93665780)	2834	3.21077	4.52152	2.48069	2.48069	0.00179525	0.03887	SPRY2	sprouty homolog 2 (Drosophila)	Plasma Membrane	other
G12925	Tef	7	123019282..123034383	15102	4.40596	3.42731	-1.97063	1.97063	0.00178953	0.03887	TEF	thyrotrophic embryonic factor	Nucleus	transcription regulator
G10010	Adprhl2	5	complement(148103569..148108843)	5275	4.73416	4.56077	-1.1277	1.1277	0.00187611	0.0389905	ADPRHL2	ADP-ribosylhydrolase like 2	Cytoplasm	enzyme
G3334	Aldh18a1	1	complement(266505499..266537718)	32220	5.05395	5.65047	1.51206	1.51206	0.00186525	0.0389905	ALDH18A1	aldehyde dehydrogenase 18 family, member A1	Cytoplasm	kinase
G5763	Ccdc148	3	complement(50007273..50327062)	319790	2.98161	3.28116	1.23076	1.23076	0.00189609	0.0389905	CCDC148	coiled-coil domain containing 148	Other	other
G17268	Ccdc43	10	complement(90434924..90447114)	12191	3.04936	3.31187	1.19956	1.19956	0.00180764	0.0389905	CCDC43	coiled-coil domain containing 43	Other	other
G10711	Cgref1	6	36612741..36624744	12004	6.66235	7.43271	1.70569	1.70569	0.00183968	0.0389905	CGREF1	cell growth regulator with EF-hand domain 1	Extracellular Space	other
G22832	Cul2	17	complement(54986452..55026463)	40012	4.71196	4.95125	1.18042	1.18042	0.00184531	0.0389905	CUL2	cullin 2	Nucleus	enzyme
G11477	Dlk1	6	142742285..142749166	6882	5.12049	7.3042	4.54321	4.54321	0.00191531	0.0389905	DLK1	delta-like 1 homolog (Drosophila)	Extracellular Space	other
G15362	Dnpep	9	complement(82274791..82283660)	8870	6.71505	6.13141	-1.49863	1.49863	0.00187189	0.0389905	DNPEP	aspartyl aminopeptidase	Cytoplasm	peptidase
G21692	Eaf1	16	7523081..7537830	14750	3.20107	4.97673	3.42394	3.42394	0.00191559	0.0389905	EAF1	ELL associated factor 1	Nucleus	transcription regulator
G13818	Fdx1	8	complement(54958315..54977222)	18908	3.9139	3.44437	-1.38466	1.38466	0.00188688	0.0389905	FDX1	ferredoxin 1	Cytoplasm	transporter
G8313	Hmces	4	185089595..185111626	22032	4.78135	4.42278	-1.28215	1.28215	0.00191501	0.0389905	HMCES	5-hydroxymethylcytosine (hmC) binding, ES cell-specific	Other	other
G12833	Ift27	7	complement(119384971..119401297)	16327	4.92052	4.37127	-1.46332	1.46332	0.00189302	0.0389905	IFT27	intraflagellar transport 27 homolog (Chlamydomonas)	Extracellular Space	enzyme
G20153	Lphn3	14	complement(28214945..28671248)	456304	3.39716	3.66382	1.20302	1.20302	0.00184205	0.0389905	LPHN3	latrophilin 3	Plasma Membrane	G-protein coupled receptor
G7475	Magi2	4	complement(10987824..11595537)	607714	3.49765	3.20606	-1.22399	1.22399	0.00183857	0.0389905	MAGI2	membrane associated guanylate kinase, WW and PDZ domain containing 2	Plasma Membrane	kinase
G16489	Mpdu1	10	complement(56007275..56012851)	5577	5.75733	5.31118	-1.3624	1.3624	0.00188783	0.0389905	MPDU1	mannose-P-dolichol utilization defect 1	Cytoplasm	other
G23773	Neto1	18	82532693..82645708	113016	2.98923	3.37291	1.30466	1.30466	0.00187396	0.0389905	NETO1	neuropilin (NRP) and tolloid (TLL)-like 1	Extracellular Space	other
G17182	Nt5c3b	10	complement(88135607..88149785)	14179	4.88507	4.55506	-1.25702	1.25702	0.00184422	0.0389905	NT5C3B	5'-nucleotidase, cytosolic IIIB	Other	phosphatase
G13072	Pphln1	7	134270162..134361035	90874	3.90948	4.48336	1.48852	1.48852	0.0018943	0.0389905	PPHLN1	periphilin 1	Nucleus	other
G16771	Proca1	10	complement(66167747..66180504)	12758	4.10102	4.45537	1.27841	1.27841	0.00183891	0.0389905	PROCA1	protein interacting with cyclin A1	Other	other
G13686	Sc5d	8	complement(45001503..45010434)	8932	4.31497	4.99898	1.60659	1.60659	0.00191389	0.0389905	SC5D	sterol-C5-desaturase	Cytoplasm	enzyme
G995	Sipa1l3	1	complement(88439887..88477653)	37767	3.08831	3.55486	1.38181	1.38181	0.0019066	0.0389905	Sipa1l3	signal-induced proliferation-associated 1 like 3	Other	other
G20649	Slc1a4	14	complement(104316565..104346057)	29493	4.99618	5.77006	1.70985	1.70985	0.00183696	0.0389905	SLC1A4	solute carrier family 1 (glutamate/neutral amino acid transporter), member 4	Plasma Membrane	transporter
G16553	Slc25a11	10	complement(57010935..57013640)	2706	6.63402	6.27804	-1.27985	1.27985	0.00185795	0.0389905	SLC25A11	solute carrier family 25 (mitochondrial carrier; oxoglutarate carrier), member 11	Cytoplasm	transporter
G6734	Snap25	3	136083976..136269421	185446	8.51695	8.81638	1.23066	1.23066	0.00185858	0.0389905	SNAP25	synaptosomal-associated protein, 25kDa	Plasma Membrane	transporter
G8230	Tex261	4	complement(180035951..180042794)	6844	3.45032	4.37461	1.89776	1.89776	0.0019034	0.0389905	TEX261	testis expressed 261	Extracellular Space	other
G5159	Tspan5	2	262587481..262753104	165624	6.41529	7.12839	1.63932	1.63932	0.0018831	0.0389905	TSPAN5	tetraspanin 5	Plasma Membrane	other
G14523	Ubp1	8	121510557..121553887	43331	5.41029	5.10374	-1.23674	1.23674	0.00185997	0.0389905	UBP1	upstream binding protein 1 (LBP-1a)	Cytoplasm	transcription regulator
G18737	Vps37d	12	26650992..26656442	5451	3.81835	3.1551	-1.58364	1.58364	0.00191387	0.0389905	Vps37d	vacuolar protein sorting 37 homolog D (S. cerevisiae)	Cytoplasm	other
G25033	2510003E04Rik	20	complement(33976300..33995859)	19560	5.791	5.35796	-1.35007	1.35007	0.00193244	0.0391163
G3460	Cnnm2	1	273961301..274079325	118025	3.61077	3.40326	-1.15469	1.15469	0.00195742	0.0391163	CNNM2	cyclin M2	Plasma Membrane	other
G19747	Pycr2	13	104182940..104186733	3794	4.01516	3.4199	-1.51075	1.51075	0.00194428	0.0391163	PYCR2	pyrroline-5-carboxylate reductase family, member 2	Cytoplasm	enzyme
G15740	Rogdi	10	9528490..9533108	4619	7.16785	6.67642	-1.40584	1.40584	0.00194926	0.0391163	ROGDI	rogdi homolog (Drosophila)	Other	other
G10195	Srrm1	5	complement(157444419..157476909)	32491	5.41523	5.12676	-1.22135	1.22135	0.00195803	0.0391163	SRRM1	serine/arginine repetitive matrix 1	Nucleus	other
G10555	Srsf7	6	complement(2857412..2863365)	5954	7.0713	6.52803	-1.45726	1.45726	0.00194219	0.0391163	Srsf7	serine/arginine-rich splicing factor 7	Nucleus	other
G24269	Syce1l	19	56771134..56781454	10321	3.56852	4.27721	1.63432	1.63432	0.00194975	0.0391163	SYCE1L	synaptonemal complex central element protein 1-like	Other	other
G19893	Tmem175	14	complement(2079289..2095394)	16106	5.85946	5.74057	-1.0859	1.0859	0.00193358	0.0391163	TMEM175	transmembrane protein 175	Cytoplasm	other
G19756	Wdr26	13	complement(104488124..104526797)	38674	4.29285	4.68211	1.30972	1.30972	0.00195234	0.0391163	WDR26	WD repeat domain 26	Cytoplasm	other
G15405	Agfg1	9	88354885..88410583	55699	4.766	5.25198	1.40053	1.40053	0.00200142	0.0394879	AGFG1	ArfGAP with FG repeats 1	Nucleus	other
G19393	Arpc5	13	75146057..75154961	8905	6.05468	6.3103	1.19385	1.19385	0.00200313	0.0394879	ARPC5	actin related protein 2/3 complex, subunit 5, 16kDa	Cytoplasm	other
G19388	RGD1309104	13	complement(74240136..74408344)	168209	4.76746	5.2732	1.41984	1.41984	0.00202072	0.0394879	C1orf21	chromosome 1 open reading frame 21	Other	other
G20149	Epha5	14	25418094..25783444	365351	2.98272	3.40548	1.34049	1.34049	0.00201651	0.0394879	EPHA5	EPH receptor A5	Plasma Membrane	kinase
G25777	Magee1	X	76881860..76885407	3548	5.72754	5.29318	-1.35131	1.35131	0.00201535	0.0394879	MAGEE1	melanoma antigen family E, 1	Plasma Membrane	other
G1459	Otud7a	1	125738333..125766168	27836	2.99671	3.27571	1.21336	1.21336	0.00202001	0.0394879	OTUD7A	OTU domain containing 7A	Cytoplasm	peptidase
G7402	Paxip1	4	4000253..4047988	47736	4.1664	3.57884	-1.5027	1.5027	0.00200057	0.0394879	PAXIP1	PAX interacting (with transcription-activation domain) protein 1	Nucleus	other
G20326	Rbpj	14	complement(59785053..59859229)	74177	3.7107	4.08282	1.29425	1.29425	0.00198359	0.0394879	Rbpj	recombination signal binding protein for immunoglobulin kappa J region	Nucleus	other
G19773	Susd4	13	106115286..106237584	122299	5.43652	4.6222	-1.75847	1.75847	0.00200035	0.0394879	SUSD4	sushi domain containing 4	Other	other
G3956	Tars	2	83279780..83298533	18754	5.29934	6.06057	1.69494	1.69494	0.00202137	0.0394879	TARS	threonyl-tRNA synthetase	Nucleus	enzyme
G9253	Ubap1	5	62265514..62306294	40781	4.1289	4.40297	1.20922	1.20922	0.00200833	0.0394879	UBAP1	ubiquitin associated protein 1	Cytoplasm	other
G21243	Fgf9	15	42176762..42217711	40950	3.86373	4.83454	1.95994	1.95994	0.00202559	0.0394908	FGF9	fibroblast growth factor 9	Extracellular Space	growth factor
G21671	Itih3	16	complement(6918684..6933186)	14503	8.58707	7.01126	-2.98103	2.98103	0.00203495	0.0395938	ITIH3	inter-alpha-trypsin inhibitor heavy chain 3	Extracellular Space	other
G25893	Armcx4	X	105389526..105396644	7119	4.03763	4.53678	1.41338	1.41338	0.00205321	0.0396287	Armcx4	armadillo repeat containing, X-linked 4	Other	other
G6982	Eif6	3	complement(157722079..157728326)	6248	5.19072	5.49316	1.23323	1.23323	0.00204706	0.0396287	Eif6	eukaryotic translation initiation factor 6	Nucleus	other
G16663	Ovca2	10	complement(61733771..61734889)	1119	4.16161	3.75941	-1.32152	1.32152	0.00204897	0.0396287	OVCA2	ovarian tumor suppressor candidate 2	Cytoplasm	other
G15299	Pecr	9	complement(79375180..79403569)	28390	4.06651	3.4885	-1.49278	1.49278	0.00205684	0.0396287	PECR	peroxisomal trans-2-enoyl-CoA reductase	Cytoplasm	enzyme
G24853	Pofut2	20	complement(14281734..14292670)	10937	5.25534	5.56537	1.23973	1.23973	0.00205715	0.0396287	POFUT2	protein O-fucosyltransferase 2	Cytoplasm	enzyme
G2647	Deaf1	1	complement(221201338..221234579)	33242	4.32911	3.73738	-1.50705	1.50705	0.00206395	0.0396669	DEAF1	DEAF1 transcription factor	Nucleus	transcription regulator
G1306	Nucb1	1	complement(102559073..102579561)	20489	8.88831	9.40684	1.4325	1.4325	0.0020673	0.0396669	NUCB1	nucleobindin 1	Cytoplasm	other
G6964	Ahcy	3	complement(156957240..156972458)	15219	6.14632	5.41229	-1.66328	1.66328	0.00214424	0.0397774	AHCY	adenosylhomocysteinase	Cytoplasm	enzyme
G19978	Arhgap24	14	complement(8355352..8668071)	312720	5.05792	4.60897	-1.36505	1.36505	0.00212194	0.0397774	ARHGAP24	Rho GTPase activating protein 24	Cytoplasm	other
G8855	Arhgdib	4	complement(235170740..235189433)	18694	6.39435	7.80956	2.66698	2.66698	0.00215429	0.0397774	ARHGDIB	Rho GDP dissociation inhibitor (GDI) beta	Cytoplasm	other
G5768	Baz2b	3	complement(51081857..51200027)	118171	3.53218	3.1815	-1.27516	1.27516	0.00209526	0.0397774	BAZ2B	bromodomain adjacent to zinc finger domain, 2B	Extracellular Space	other
G15775	RGD1561796	10	10635218..10645243	10026	6.41391	5.98197	-1.34904	1.34904	0.00221235	0.0397774	C16orf90	chromosome 16 open reading frame 90	Other	other
G24954	CTNNA3	20	complement(28580212..28654253)	74042	6.54495	6.88256	1.26366	1.26366	0.00209337	0.0397774	CTNNA3	catenin (cadherin-associated protein), alpha 3	Plasma Membrane	other
G19885	Dr1	14	complement(1616257..1627609)	11353	4.89868	5.29773	1.31864	1.31864	0.00216584	0.0397774	DR1	down-regulator of transcription 1, TBP-binding (negative cofactor 2)	Nucleus	transcription regulator
G19060	Ep400	12	53687001..53793498	106498	3.35806	3.07094	-1.2202	1.2202	0.00212451	0.0397774	EP400	E1A binding protein p400	Nucleus	other
G20868	Ero1l	15	complement(23583076..23620342)	37267	5.85354	6.10086	1.187	1.187	0.0020948	0.0397774	ERO1L	ERO1-like (S. cerevisiae)	Cytoplasm	enzyme
G7430	Fastk	4	7271939..7275953	4015	5.94011	5.57476	-1.28819	1.28819	0.00218741	0.0397774	FASTK	Fas-activated serine/threonine kinase	Cytoplasm	kinase
G16022	Fbll1	10	complement(20494823..20495797)	975	5.76438	5.3019	-1.37791	1.37791	0.00220316	0.0397774	Fbll1	fibrillarin-like 1	Other	other
G4106	Hltf	2	124574548..124634236	59689	3.32097	3.00786	-1.24238	1.24238	0.0021493	0.0397774	HLTF	helicase-like transcription factor	Nucleus	transcription regulator
G8310	Isy1	4	complement(184972995..184993684)	20690	4.07393	3.74871	-1.25286	1.25286	0.00221707	0.0397774	ISY1-RAB43	ISY1-RAB43 readthrough	Nucleus	other
G3368	Morn4	1	complement(268775555..268785855)	10301	6.54694	5.8135	-1.6626	1.6626	0.00214288	0.0397774	MORN4	MORN repeat containing 4	Other	other
G15098	Mrps9	9	49317820..49375391	57572	5.23937	4.77173	-1.38285	1.38285	0.00216173	0.0397774	MRPS9	mitochondrial ribosomal protein S9	Cytoplasm	other
G25951	Mum1l1	X	110446523..110450318	3796	3.06619	3.22752	1.11832	1.11832	0.00216537	0.0397774	MUM1L1	melanoma associated antigen (mutated) 1-like 1	Other	other
G14026	Oaz2	8	70899390..70913165	13776	7.73809	7.89439	1.11443	1.11443	0.00221256	0.0397774	OAZ2	ornithine decarboxylase antizyme 2	Cytoplasm	other
G25392	Phf8	X	complement(22281689..22386870)	105182	4.61591	4.06937	-1.46058	1.46058	0.00216899	0.0397774	PHF8	PHD finger protein 8	Nucleus	enzyme
G3446	Psd	1	complement(273490272..273505122)	14851	4.60948	4.05853	-1.46505	1.46505	0.00208738	0.0397774	PSD	pleckstrin and Sec7 domain containing	Cytoplasm	other
G3258	Pten	1	258651829..258717009	65181	4.23659	4.82477	1.50335	1.50335	0.00219025	0.0397774	PTEN	phosphatase and tensin homolog	Cytoplasm	phosphatase
G14420	Rnf123	8	complement(116183556..116210629)	27074	4.61454	4.3701	-1.18464	1.18464	0.00219263	0.0397774	RNF123	ring finger protein 123	Cytoplasm	other
G5798	Rnf128	3	complement(53714662..53773426)	58765	4.03456	4.66849	1.55179	1.55179	0.00222055	0.0397774	RNF128	ring finger protein 128, E3 ubiquitin protein ligase	Cytoplasm	enzyme
G186	Rnf217	1	29757234..29846858	89625	3.15604	3.5305	1.29635	1.29635	0.00221842	0.0397774	RNF217	ring finger protein 217	Other	enzyme
G25703	Slc7a3	X	complement(71824808..71829659)	4852	4.60898	6.38732	3.43031	3.43031	0.00219744	0.0397774	SLC7A3	solute carrier family 7 (cationic amino acid transporter, y+ system), member 3	Plasma Membrane	transporter
G8248	Smyd5	4	181792679..181807488	14810	3.44466	4.16703	1.6499	1.6499	0.00214825	0.0397774	SMYD5	SMYD family member 5	Other	other
G11949	Sppl2b	7	complement(11879708..11892558)	12851	3.52278	3.15747	-1.28816	1.28816	0.00210882	0.0397774	SPPL2B	signal peptide peptidase like 2B	Plasma Membrane	peptidase
G9714	Ssbp3	5	130364179..130499466	135288	4.87624	4.64716	-1.17209	1.17209	0.00220738	0.0397774	SSBP3	single stranded DNA binding protein 3	Nucleus	transcription regulator
G279	Syne1	1	complement(42947845..43100865)	153021	5.23431	4.07968	-2.22627	2.22627	0.00209955	0.0397774	SYNE1	spectrin repeat containing, nuclear envelope 1	Nucleus	other
G9685	Tctex1d1	5	126375714..126388803	13090	3.05965	3.91296	1.80665	1.80665	0.00211565	0.0397774	TCTEX1D1	Tctex1 domain containing 1	Other	other
G19148	Tmem185b	13	40669220..40672564	3345	3.96927	4.38437	1.33339	1.33339	0.00219543	0.0397774	TMEM185B	transmembrane protein 185B	Other	other
G6520	Tmem62	3	119459037..119493418	34382	4.65416	5.11252	1.37398	1.37398	0.00214471	0.0397774	TMEM62	transmembrane protein 62	Other	enzyme
G9561	Ttc39b	5	complement(105326437..105422721)	96285	3.00712	3.63786	1.54836	1.54836	0.00214562	0.0397774	TTC39B	tetratricopeptide repeat domain 39B	Other	other
G18428	Ubl3	12	9953322..9997647	44326	5.65164	6.0508	1.31874	1.31874	0.0021676	0.0397774	UBL3	ubiquitin-like 3	Cytoplasm	other
G11474	Wars	6	complement(141941104..141972286)	31183	4.846	5.794	1.92919	1.92919	0.00221169	0.0397774	WARS	tryptophanyl-tRNA synthetase	Cytoplasm	enzyme
G26069	Zcchc12	X	122958362..122961546	3185	8.85141	8.32508	-1.44025	1.44025	0.00216379	0.0397774	ZCCHC12	zinc finger, CCHC domain containing 12	Nucleus	transcription regulator
G22873	Zfp187	17	complement(58263506..58268024)	4519	4.68561	4.0321	-1.57299	1.57299	0.00215894	0.0397774	ZSCAN26	zinc finger and SCAN domain containing 26	Nucleus	transcription regulator
G10709	Preb	6	36599703..36603487	3785	5.1749	5.57089	1.31585	1.31585	0.00222536	0.03979	PREB	prolactin regulatory element binding	Nucleus	transcription regulator
G7928	Tmem176b	4	complement(143138374..143145816)	7443	5.12316	4.77798	-1.27031	1.27031	0.00223942	0.0399679	TMEM176B	transmembrane protein 176B	Other	other
G7343	Lsm14b	3	complement(181701084..181710021)	8938	4.68952	5.1844	1.4092	1.4092	0.00224953	0.0400746	LSM14B	LSM14B, SCD6 homolog B (S. cerevisiae)	Other	other
G12026	Cdc34	7	complement(13068994..13074382)	5389	4.64456	5.06002	1.33372	1.33372	0.00225513	0.0401008	CDC34	cell division cycle 34	Nucleus	enzyme
G11382	Calm1	6	133444274..133454391	10118	9.06648	9.47293	1.32542	1.32542	0.00226657	0.0401128	Calm1 (includes others)	calmodulin 1	Nucleus	other
G8126	Kcmf1	4	complement(165526163..165549472)	23310	5.61066	5.91689	1.23647	1.23647	0.0022623	0.0401128	KCMF1	potassium channel modulatory factor 1	Other	enzyme
G16931	Sept4	10	complement(75217843..75227838)	9996	6.43647	5.52875	-1.87608	1.87608	0.0022682	0.0401128	SEPT4	septin 4	Cytoplasm	enzyme
G20050	Uso1	14	complement(17289140..17354576)	65437	5.74398	6.14166	1.31739	1.31739	0.00227361	0.0401354	USO1	USO1 vesicle transport factor	Cytoplasm	transporter
G1694	Atp2b3	1	complement(152935958..153056722)	120765	4.01176	3.42602	-1.50082	1.50082	0.00227818	0.0401431	ATP2B3	ATPase, Ca++ transporting, plasma membrane 3	Plasma Membrane	transporter
G3453	Trim8	1	273686719..273701616	14898	4.22482	4.37403	1.10896	1.10896	0.00228399	0.0401726	TRIM8	tripartite motif containing 8	Nucleus	other
G10601	Rhoq	6	20521668..20557098	35431	3.8479	4.76458	1.88776	1.88776	0.00229121	0.0402115	RHOQ	ras homolog family member Q	Plasma Membrane	enzyme
G5020	Snx7	2	complement(239065719..239150147)	84429	3.89768	4.6091	1.63741	1.63741	0.00229449	0.0402115	SNX7	sorting nexin 7	Other	transporter
G19519	Blzf1	13	complement(87476065..87491192)	15128	3.18667	3.45628	1.20548	1.20548	0.00237251	0.0405818	BLZF1	basic leucine zipper nuclear factor 1	Cytoplasm	transcription regulator
G24702	Brd2	20	7323527..7330397	6871	5.36049	5.79016	1.34693	1.34693	0.00235913	0.0405818	BRD2	bromodomain containing 2	Nucleus	kinase
G17350	RGD1565033	10	94983256..94985409	2154	3.32891	3.01229	-1.24541	1.24541	0.00237251	0.0405818	C17orf58	chromosome 17 open reading frame 58	Other	other
G7017	RGD1307752	3	complement(158753367..158763385)	10019	4.75731	5.5964	1.78893	1.78893	0.00234933	0.0405818	C20orf24	chromosome 20 open reading frame 24	Cytoplasm	other
G17330	Ftsj3	10	complement(94190363..94196805)	6443	4.17099	4.41455	1.18391	1.18391	0.0023479	0.0405818	FTSJ3	FtsJ homolog 3 (E. coli)	Nucleus	enzyme
G16311	Hist3h2ba	10	45047288..45047917	630	4.81563	4.03598	-1.71672	1.71672	0.00232604	0.0405818	Hist3h2ba	histone cluster 3, H2ba	Other	other
G2489	Htra1	1	208531988..208581539	49552	3.33622	3.84786	1.42567	1.42567	0.00235642	0.0405818	HTRA1	HtrA serine peptidase 1	Extracellular Space	peptidase
G12920	L3mbtl2	7	122871438..122892514	21077	5.51887	4.95883	-1.47431	1.47431	0.00235067	0.0405818	L3MBTL2	l(3)mbt-like 2 (Drosophila)	Nucleus	transcription regulator
G17582	Pycr1	10	complement(109411300..109414672)	3373	3.43671	4.55916	2.17716	2.17716	0.00235237	0.0405818	PYCR1	pyrroline-5-carboxylate reductase 1	Cytoplasm	enzyme
G6778	RBBP9	3	complement(145131500..145138290)	6791	3.66867	3.31684	-1.27618	1.27618	0.00234593	0.0405818	RBBP9	retinoblastoma binding protein 9	Nucleus	other
G24868	S100b	20	complement(15287748..15296457)	8710	8.34128	7.57066	-1.70601	1.70601	0.00237413	0.0405818	S100B	S100 calcium binding protein B	Cytoplasm	other
G4739	Sema6c	2	215831094..215840455	9362	3.51482	2.98229	-1.44646	1.44646	0.00234013	0.0405818	SEMA6C	sema domain, transmembrane domain (TM), and cytoplasmic domain, (semaphorin) 6C	Plasma Membrane	other
G19196	Ubxn4	13	50042178..50074671	32494	5.89593	6.15483	1.19656	1.19656	0.00236695	0.0405818	UBXN4	UBX domain protein 4	Extracellular Space	other
G8706	Vamp1	4	224743851..224750439	6589	4.92511	4.44993	-1.39008	1.39008	0.00236758	0.0405818	VAMP1	vesicle-associated membrane protein 1 (synaptobrevin 1)	Plasma Membrane	transporter
G18662	Mepce	12	23998803..24003521	4719	3.44292	3.18717	-1.19395	1.19395	0.00238007	0.0406117	MEPCE	methylphosphate capping enzyme	Other	enzyme
G10477	Pex10	5	175925857..175931023	5167	3.83596	3.07618	-1.69324	1.69324	0.00238824	0.0406798	PEX10	peroxisomal biogenesis factor 10	Cytoplasm	other
G2126	Cyb5r2	1	complement(178970105..178978337)	8233	3.42317	3.15143	-1.20726	1.20726	0.0023991	0.0407573	CYB5R2	cytochrome b5 reductase 2	Cytoplasm	enzyme
G18373	Timm44	12	4669953..4686653	16701	5.39028	5.01963	-1.29294	1.29294	0.00240119	0.0407573	TIMM44	translocase of inner mitochondrial membrane 44 homolog (yeast)	Cytoplasm	transporter
G12063	Akap8	7	complement(14477686..14493949)	16264	5.50518	4.97609	-1.44302	1.44302	0.00243934	0.0408286	AKAP8	A kinase (PRKA) anchor protein 8	Nucleus	other
G18889	Anapc7	12	complement(41494331..41520882)	26552	4.56008	4.19197	-1.29066	1.29066	0.00241928	0.0408286	ANAPC7	anaphase promoting complex subunit 7	Nucleus	other
G6535	Ckmt1b	3	119859003..119864004	5002	7.57906	6.98238	-1.51224	1.51224	0.0024367	0.0408286	Ckmt1	creatine kinase, mitochondrial 1, ubiquitous	Cytoplasm	kinase
G4585	Gba	2	207931042..207937061	6020	6.40998	6.81761	1.3265	1.3265	0.00241735	0.0408286	Gba	glucosidase, beta, acid	Cytoplasm	enzyme
G23907	Lpcat2	19	complement(26567387..26627661)	60275	4.79591	4.42331	-1.29468	1.29468	0.00246006	0.0408286	LPCAT2	lysophosphatidylcholine acyltransferase 2	Cytoplasm	enzyme
G7732	Mkln1	4	58448153..58570396	122244	4.51582	5.04949	1.4476	1.4476	0.00245902	0.0408286	MKLN1	muskelin 1, intracellular mediator containing kelch motifs	Cytoplasm	other
G3731	Mrps27	2	48760336..48828144	67809	4.78537	4.41355	-1.29398	1.29398	0.00245364	0.0408286	Mrps27	mitochondrial ribosomal protein S27	Cytoplasm	other
G24753	Mtch1	20	complement(9177064..9200859)	23796	7.9436	7.40033	-1.45727	1.45727	0.00244553	0.0408286	MTCH1	mitochondrial carrier 1	Cytoplasm	other
G20183	Nmu	14	34140350..34167675	27326	3.64996	3.24192	-1.32689	1.32689	0.00243255	0.0408286	NMU	neuromedin U	Extracellular Space	other
G5924	Rbm45	3	69794037..69809015	14979	4.80444	4.61866	-1.13744	1.13744	0.00245968	0.0408286	RBM45	RNA binding motif protein 45	Cytoplasm	other
G12912	Slc25a17	7	complement(122515166..122557399)	42234	5.53513	5.15946	-1.29745	1.29745	0.0024425	0.0408286	SLC25A17	solute carrier family 25 (mitochondrial carrier; peroxisomal membrane protein, 34kDa), member 17	Cytoplasm	transporter
G20186	Tmem165	14	complement(34290288..34315304)	25017	4.48145	5.13448	1.57247	1.57247	0.00242713	0.0408286	TMEM165	transmembrane protein 165	Plasma Membrane	other
G12696	Trappc9	7	complement(113923438..114244503)	321066	6.08198	5.8327	-1.18862	1.18862	0.00242263	0.0408286	TRAPPC9	trafficking protein particle complex 9	Plasma Membrane	other
G2549	Bnip3	1	complement(218174697..218191883)	17187	6.87042	7.25862	1.30876	1.30876	0.00248206	0.0409836	BNIP3	BCL2/adenovirus E1B 19kDa interacting protein 3	Cytoplasm	other
G19251	Ppp1r15b	13	55001947..55009303	7357	3.37839	3.77789	1.31905	1.31905	0.00247684	0.0409836	PPP1R15B	protein phosphatase 1, regulatory subunit 15B	Cytoplasm	phosphatase
G19600	Usp21	13	complement(94281930..94288016)	6087	3.85028	3.35904	-1.40565	1.40565	0.0024811	0.0409836	USP21	ubiquitin specific peptidase 21	Cytoplasm	peptidase
G15551	Atg4b	9	100564123..100573271	9149	4.7943	4.57544	-1.16381	1.16381	0.00250989	0.041092	ATG4B	autophagy related 4B, cysteine peptidase	Cytoplasm	peptidase
G10994	Cfl2	6	complement(85300272..85304317)	4046	5.91845	6.10104	1.13492	1.13492	0.00251825	0.041092	Cfl2	cofilin 2, muscle	Other	other
G15068	Chst10	9	complement(45222143..45252322)	30180	4.14849	4.62137	1.38788	1.38788	0.00251713	0.041092	CHST10	carbohydrate sulfotransferase 10	Cytoplasm	enzyme
G21284	Kctd9	15	complement(47158099..47185440)	27342	4.01777	4.54821	1.44438	1.44438	0.00251433	0.041092	KCTD9	potassium channel tetramerization domain containing 9	Other	other
G12035	Ppap2c	7	13225606..13233682	8077	3.63557	4.09696	1.37687	1.37687	0.00251356	0.041092	PPAP2C	phosphatidic acid phosphatase type 2C	Plasma Membrane	phosphatase
G4749	Setdb1	2	complement(215994816..216025705)	30890	4.05209	3.72401	-1.25534	1.25534	0.0024949	0.041092	SETDB1	SET domain, bifurcated 1	Nucleus	enzyme
G5920	Ttc30b	3	complement(69306229..69308223)	1995	4.29692	3.90425	-1.31282	1.31282	0.00250726	0.041092	TTC30B	tetratricopeptide repeat domain 30B	Other	other
G10865	Acp1	6	complement(58515990..58531060)	15071	5.48443	5.97197	1.40205	1.40205	0.00254515	0.0414375	ACP1	acid phosphatase 1, soluble	Cytoplasm	phosphatase
G8102	Kdm3a	4	complement(164282438..164325750)	43313	3.96783	3.72601	-1.18248	1.18248	0.0025565	0.0414375	KDM3A	lysine (K)-specific demethylase 3A	Nucleus	transcription regulator
G15150	Myo1b	9	54416222..54472391	56170	3.03357	3.39001	1.28026	1.28026	0.00255482	0.0414375	MYO1B	myosin IB	Cytoplasm	other
G5131	Ube2d3	2	259159895..259175013	15119	7.04146	7.37874	1.26337	1.26337	0.00255181	0.0414375	UBE2D3	ubiquitin-conjugating enzyme E2D 3	Cytoplasm	enzyme
G4020	Fam173b	2	104351684..104366724	15041	5.01107	4.57951	-1.3487	1.3487	0.00257907	0.0414702	FAM173B	family with sequence similarity 173, member B	Other	other
G21416	Itm2b	15	complement(58977919..59000926)	23008	8.71047	8.34019	-1.29261	1.29261	0.00258255	0.0414702	ITM2B	integral membrane protein 2B	Plasma Membrane	other
G2712	Nadsyn1	1	complement(223843327..223869684)	26358	3.6242	3.16918	-1.37081	1.37081	0.00257491	0.0414702	NADSYN1	NAD synthetase 1	Cytoplasm	enzyme
G6297	Pdhx	3	complement(99552950..99576700)	23751	3.91392	4.20232	1.22129	1.22129	0.0025734	0.0414702	Pdhx	pyruvate dehydrogenase complex, component X	Cytoplasm	other
G9663	Pgm1	5	122648579..122708212	59634	5.69188	5.39989	-1.22433	1.22433	0.00258415	0.0414702	PGM1	phosphoglucomutase 1	Cytoplasm	enzyme
G19058	Ulk1	12	53646799..53673053	26255	4.19919	3.8187	-1.30178	1.30178	0.00256735	0.0414702	ULK1	unc-51 like autophagy activating kinase 1	Cytoplasm	kinase
G14860	Xpo5	9	complement(16021878..16059659)	37782	4.5953	4.1012	-1.40844	1.40844	0.00258851	0.0414717	XPO5	exportin 5	Nucleus	transporter
G10537	Gpatch11	6	1401794..1411973	10180	3.98516	4.30726	1.25015	1.25015	0.00259583	0.0415205	GPATCH11	G patch domain containing 11	Other	other
G15585	Efna5	9	complement(109627452..109897812)	270361	3.21642	2.96697	-1.18875	1.18875	0.00260987	0.0415454	EFNA5	ephrin-A5	Plasma Membrane	kinase
G15029	Kansl3	9	complement(42553537..42597031)	43495	5.35469	4.99007	-1.28754	1.28754	0.00261023	0.0415454	KANSL3	KAT8 regulatory NSL complex subunit 3	Other	enzyme
G9483	Slc31a1	5	82342331..82369096	26766	3.52403	4.04441	1.43433	1.43433	0.00260535	0.0415454	SLC31A1	solute carrier family 31 (copper transporter), member 1	Plasma Membrane	transporter
G18803	Stx2	12	33261860..33285512	23653	5.4821	4.58382	-1.86384	1.86384	0.0026175	0.041593	STX2	syntaxin 2	Cytoplasm	transporter
G10277	Akr7a2	5	161499565..161508610	9046	4.13671	3.78982	-1.27182	1.27182	0.00262914	0.0416416	AKR7A2	aldo-keto reductase family 7, member A2 (aflatoxin aldehyde reductase)	Cytoplasm	enzyme
G24989	Micu1	20	31089817..31235816	146000	6.49055	6.15792	-1.2593	1.2593	0.00262728	0.0416416	MICU1	mitochondrial calcium uptake 1	Cytoplasm	other
G2962	Ttc9c	1	complement(231942033..231952730)	10698	4.86218	5.13501	1.20817	1.20817	0.00264273	0.0417888	TTC9C	tetratricopeptide repeat domain 9C	Other	other
G20314	Hmgb3	14	complement(51617774..51622052)	4279	5.36244	4.76107	-1.51715	1.51715	0.00265104	0.041852	HMGB3	high mobility group box 3	Nucleus	other
G10251	Ddost	5	160417822..160424369	6548	7.87858	7.71747	-1.11814	1.11814	0.00267024	0.0419182	DDOST	dolichyl-diphosphooligosaccharide--protein glycosyltransferase subunit (non-catalytic)	Cytoplasm	enzyme
G24425	Kcnk1	19	69519245..69555914	36670	3.52707	4.82612	2.46065	2.46065	0.00266841	0.0419182	KCNK1	potassium channel, subfamily K, member 1	Plasma Membrane	ion channel
G11205	Srsf5	6	112776230..112780506	4277	8.62514	7.90099	-1.65194	1.65194	0.00266196	0.0419182	SRSF5	serine/arginine-rich splicing factor 5	Nucleus	other
G10107	Trnau1ap	5	complement(154159835..154173989)	14155	4.89922	4.53546	-1.28678	1.28678	0.00267251	0.0419182	Trnau1ap	tRNA selenocysteine 1 associated protein 1	Nucleus	other
G2929	RGD1308106	1	complement(229594278..229616177)	21900	4.25564	3.92561	-1.25704	1.25704	0.00268669	0.041987	C11orf84	chromosome 11 open reading frame 84	Other	other
G14835	Ppp2r5d	9	15493418..15517044	23627	5.06878	4.6843	-1.30539	1.30539	0.00268987	0.041987	PPP2R5D	protein phosphatase 2, regulatory subunit B', delta	Nucleus	phosphatase
G14103	Vps13c	8	78012253..78174561	162309	5.03702	4.43301	-1.51993	1.51993	0.00268392	0.041987	Vps13c	vacuolar protein sorting 13 homolog C (S. cerevisiae)	Other	other
G23736	Atp5a1	18	73830653..73838477	7825	9.0766	8.87966	-1.14626	1.14626	0.00271039	0.0420931	ATP5A1	ATP synthase, H+ transporting, mitochondrial F1 complex, alpha subunit 1, cardiac muscle	Cytoplasm	transporter
G14402	Gnai2	8	complement(115726576..115746724)	20149	7.61448	7.32403	-1.22303	1.22303	0.00271441	0.0420931	GNAI2	guanine nucleotide binding protein (G protein), alpha inhibiting activity polypeptide 2	Plasma Membrane	enzyme
G18003	Igsf11	11	67684930..67819746	134817	3.18621	3.0687	-1.08486	1.08486	0.00272701	0.0420931	IGSF11	immunoglobulin superfamily, member 11	Plasma Membrane	other
G17977	Naa50	11	complement(65569908..65637729)	67822	3.77916	4.19574	1.33476	1.33476	0.00271661	0.0420931	NAA50	N(alpha)-acetyltransferase 50, NatE catalytic subunit	Cytoplasm	enzyme
G18780	Rabgef1	12	complement(31898729..31926568)	27840	3.47458	3.69783	1.16736	1.16736	0.00272198	0.0420931	RABGEF1	RAB guanine nucleotide exchange factor (GEF) 1	Cytoplasm	enzyme
G20141	Uba6	14	23412097..23475036	62940	4.09751	4.32501	1.17081	1.17081	0.00270347	0.0420931	UBA6	ubiquitin-like modifier activating enzyme 6	Cytoplasm	enzyme
G11973	Uqcr11	7	12341264..12345890	4627	7.18461	6.75261	-1.3491	1.3491	0.00272561	0.0420931	UQCR11	ubiquinol-cytochrome c reductase, complex III subunit XI	Cytoplasm	enzyme
G23491	Fem1c	18	complement(40148636..40173809)	25174	3.29097	3.625	1.26053	1.26053	0.00273242	0.0421096	FEM1C	fem-1 homolog c (C. elegans)	Nucleus	transcription regulator
G3782	Rnf180	2	complement(54840703..54989258)	148556	3.62898	3.16081	-1.38335	1.38335	0.00273676	0.0421097	RNF180	ring finger protein 180	Cytoplasm	enzyme
G17051	Cdk5rap3	10	complement(84571933..84581074)	9142	5.07558	4.59151	-1.39869	1.39869	0.00277342	0.0421631	Cdk5rap3	CDK5 regulatory subunit associated protein 3	Other	other
G14445	Dalrd3	8	116700446..116703321	2876	4.12678	3.79659	-1.25718	1.25718	0.00275143	0.0421631	DALRD3	DALR anticodon binding domain containing 3	Other	other
G13475	Herpud2	8	complement(26290107..26335056)	44950	4.21797	4.4535	1.17734	1.17734	0.0027668	0.0421631	HERPUD2	HERPUD family member 2	Other	other
G22377	Hiatl1	17	complement(4842401..4894767)	52367	4.28581	4.02156	-1.20101	1.20101	0.00275629	0.0421631	HIATL1	hippocampus abundant transcript-like 1	Other	other
G17660	Hspa8	11	17153206..17155257	2052	8.89244	9.16218	1.20559	1.20559	0.00277932	0.0421631	HSPA8	heat shock 70kDa protein 8	Cytoplasm	enzyme
G20463	Htt	14	complement(81796508..81942093)	145586	3.11901	2.96438	-1.11313	1.11313	0.00276484	0.0421631	HTT	huntingtin	Cytoplasm	transcription regulator
G19625	Ncstn	13	complement(94974017..94990220)	16204	5.52277	5.79507	1.20773	1.20773	0.00277929	0.0421631	NCSTN	nicastrin	Plasma Membrane	peptidase
G7416	Rheb	4	6843843..6889004	45162	6.87526	7.14543	1.20596	1.20596	0.00275814	0.0421631	Rheb	Ras homolog enriched in brain	Plasma Membrane	enzyme
G12421	Tmbim4	7	65206720..65221307	14588	5.28627	5.69945	1.33162	1.33162	0.00275582	0.0421631	TMBIM4	transmembrane BAX inhibitor motif containing 4	Nucleus	other
G25990	Ccdc65	X	114893623..114907348	13726	3.83028	3.11614	-1.6405	1.6405	0.00278563	0.0421929	CCDC65	coiled-coil domain containing 65	Other	other
G6307	Lmo2	3	100560598..100572022	11425	4.97867	5.55477	1.49082	1.49082	0.00279772	0.0423101	LMO2	LIM domain only 2 (rhombotin-like 1)	Nucleus	other
G14423	Bsn	8	complement(116227802..116319071)	91270	2.99813	3.51795	1.43377	1.43377	0.0028068	0.0423813	BSN	bassoon presynaptic cytomatrix protein	Plasma Membrane	other
G24785	Cmtr1	20	10524633..10568580	43948	5.42829	5.12812	-1.23129	1.23129	0.00282324	0.0424677	CMTR1	cap methyltransferase 1	Nucleus	enzyme
G16055	Ttc1	10	complement(29182729..29208110)	25382	5.46803	5.78515	1.24584	1.24584	0.00281852	0.0424677	TTC1	tetratricopeptide repeat domain 1	Cytoplasm	other
G11894	Zfp347	7	complement(10136669..10138411)	1743	3.12998	4.65752	2.88295	2.88295	0.00282564	0.0424677	Zfp932 (includes others)	zinc finger protein 932	Nucleus	other
G3270	Stambpl1	1	259721133..259759242	38110	3.98865	4.51946	1.44474	1.44474	0.00283121	0.0424856	Stambpl1	STAM binding protein-like 1	Other	other
G10125	Fam76a	5	complement(154755365..154784446)	29082	3.9332	3.57571	-1.2812	1.2812	0.00283687	0.0425049	FAM76A	family with sequence similarity 76, member A	Other	other
G2775	Ankrd13d	1	complement(226390565..226402786)	12222	5.38985	4.96624	-1.34128	1.34128	0.00286379	0.0427105	ANKRD13D	ankyrin repeat domain 13 family, member D	Plasma Membrane	other
G19895	Cplx1	14	2190908..2220991	30084	5.21163	5.91281	1.62583	1.62583	0.00286181	0.0427105	CPLX1	complexin 1	Plasma Membrane	transporter
G3474	Obfc1	1	complement(274714591..274748404)	33814	4.15248	3.79191	-1.28393	1.28393	0.00286107	0.0427105	OBFC1	oligonucleotide/oligosaccharide-binding fold containing 1	Nucleus	other
G25878	Cstf2	X	104716668..104742710	26043	6.00187	5.49854	-1.41748	1.41748	0.00288184	0.0429138	Cstf2	cleavage stimulation factor, 3' pre-RNA subunit 2	Nucleus	other
G14210	Syncrip	8	complement(95602783..95628111)	25329	4.31932	4.85744	1.45208	1.45208	0.00290469	0.0431879	SYNCRIP	synaptotagmin binding, cytoplasmic RNA interacting protein	Nucleus	other
G3717	Utp15	2	complement(47453660..47472161)	18502	3.03347	3.24536	1.1582	1.1582	0.0029093	0.0431903	UTP15	UTP15, U3 small nucleolar ribonucleoprotein, homolog (S. cerevisiae)	Nucleus	other
G24401	RGD1559896	19	complement(68101910..68127030)	25121	4.93359	3.9736	-1.9453	1.9453	0.0029244	0.0432288	C1orf198	chromosome 1 open reading frame 198	Other	other
G16954	Nog	10	complement(76678292..76678990)	699	4.93212	3.95576	-1.9675	1.9675	0.00292095	0.0432288	NOG	noggin	Extracellular Space	growth factor
G25080	Serinc1	20	complement(40703831..40722882)	19052	8.6071	9.04403	1.35372	1.35372	0.00292526	0.0432288	SERINC1	serine incorporator 1	Plasma Membrane	transporter
G15896	Eme2	10	complement(14070214..14072952)	2739	4.83747	4.66742	-1.1251	1.1251	0.00293299	0.0432688	Eme2	essential meiotic endonuclease 1 homolog 2 (S. pombe)	Other	other
G21451	Enox1	15	63013560..63564417	550858	3.29266	3.69412	1.32084	1.32084	0.0029375	0.0432688	ENOX1	ecto-NOX disulfide-thiol exchanger 1	Plasma Membrane	other
G14048	Rsl24d1	8	complement(73286446..73295207)	8762	5.17187	5.32837	1.11458	1.11458	0.00294539	0.0432688	RSL24D1	ribosomal L24 domain containing 1	Nucleus	other
G18182	Senp2	11	complement(85718646..85755312)	36667	4.13286	4.88841	1.68827	1.68827	0.00294579	0.0432688	SENP2	SUMO1/sentrin/SMT3 specific peptidase 2	Nucleus	peptidase
G5225	Ak5	2	complement(276349770..276531713)	181944	6.09133	5.4149	-1.59818	1.59818	0.002981	0.0434184	Ak5	adenylate kinase 5	Other	other
G16539	Arrb2	10	56797480..56805282	7803	5.0971	4.49681	-1.51602	1.51602	0.00298129	0.0434184	ARRB2	arrestin, beta 2	Cytoplasm	other
G5070	Arsj	2	249516525..250013503	496979	4.68777	4.204	-1.3984	1.3984	0.00299548	0.0434184	ARSJ	arylsulfatase family, member J	Extracellular Space	enzyme
G23085	Fam188a	17	complement(81348948..81426318)	77371	4.1718	4.59988	1.34544	1.34544	0.00299622	0.0434184	FAM188A	family with sequence similarity 188, member A	Nucleus	other
G4804	Gpr89b	2	complement(218485504..218523850)	38347	4.62148	4.96758	1.27111	1.27111	0.00297746	0.0434184	GPR89A/GPR89B	G protein-coupled receptor 89A	Cytoplasm	ion channel
G12190	Hcfc2	7	complement(27226472..27255036)	28565	3.80199	3.95138	1.1091	1.1091	0.00296726	0.0434184	HCFC2	host cell factor C2	Nucleus	transcription regulator
G20000	Hnrnpdl	14	11143239..11146504	3266	5.73878	6.10584	1.28972	1.28972	0.00299316	0.0434184	Hnrnpdl	heterogeneous nuclear ribonucleoprotein D-like	Nucleus	other
G12853	Pdxp	7	120132151..120137599	5449	6.11054	4.77706	-2.5201	2.5201	0.00297386	0.0434184	PDXP	pyridoxal (pyridoxine, vitamin B6) phosphatase	Plasma Membrane	phosphatase
G6533	Ppip5k1	3	complement(119812648..119851674)	39027	4.45728	4.07698	-1.30161	1.30161	0.00299132	0.0434184	PPIP5K1	diphosphoinositol pentakisphosphate kinase 1	Nucleus	phosphatase
G4037	Lrrcc1	2	complement(108155535..108184411)	28877	3.28025	3.74472	1.37982	1.37982	0.00301377	0.0435208	LRRCC1	leucine rich repeat and coiled-coil centrosomal protein 1	Nucleus	transporter
G15371	Stk11ip	9	82487970..82503147	15178	3.66887	3.31113	-1.28142	1.28142	0.00301674	0.0435208	STK11IP	serine/threonine kinase 11 interacting protein	Cytoplasm	other
G12260	Vezt	7	complement(34946146..35009764)	63619	5.37232	5.83511	1.37821	1.37821	0.00301078	0.0435208	VEZT	vezatin, adherens junctions transmembrane protein	Plasma Membrane	other
G23875	Bbs2	19	11360527..11395931	35405	4.87586	4.00617	-1.82727	1.82727	0.00304667	0.0438512	BBS2	Bardet-Biedl syndrome 2	Cytoplasm	other
G12773	Maf1	7	117405317..117408349	3033	5.83312	5.50846	-1.25237	1.25237	0.00304867	0.0438512	MAF1	MAF1 homolog (S. cerevisiae)	Nucleus	other
G11952	Oaz1	7	complement(11919843..11922302)	2460	7.83721	7.08743	-1.68154	1.68154	0.0030556	0.0438858	OAZ1	ornithine decarboxylase antizyme 1	Cytoplasm	enzyme
G17302	Crhr1	10	91953470..91994397	40928	2.99313	3.93509	1.92113	1.92113	0.0030679	0.0439622	CRHR1	corticotropin releasing hormone receptor 1	Plasma Membrane	G-protein coupled receptor
G19243	Dstyk	13	54263966..54318716	54751	4.25773	3.80568	-1.36799	1.36799	0.00307903	0.0439622	DSTYK	dual serine/threonine and tyrosine protein kinase	Cytoplasm	kinase
G16448	Ndel1	10	complement(55153459..55186775)	33317	5.51372	6.02145	1.42181	1.42181	0.00307811	0.0439622	NDEL1	nudE neurodevelopment protein 1-like 1	Nucleus	other
G25288	Slc38a5	X	complement(15748233..15756318)	8086	3.32296	3.9903	1.58815	1.58815	0.00307024	0.0439622	SLC38A5	solute carrier family 38, member 5	Plasma Membrane	transporter
G23620	Nars	18	complement(59196512..59212728)	16217	6.75866	7.5523	1.73344	1.73344	0.00309047	0.0439971	NARS	asparaginyl-tRNA synthetase	Cytoplasm	enzyme
G22755	Scgn	17	45214779..45256404	41626	6.49544	5.53045	-1.95206	1.95206	0.00309053	0.0439971	SCGN	secretagogin, EF-hand calcium binding protein	Cytoplasm	other
G14802	Foxp4	9	13993012..14049324	56313	4.47656	3.56799	-1.87718	1.87718	0.00309539	0.0440017	Foxp4	forkhead box P4	Other	other
G18219	Yeats2	11	complement(87394894..87645690)	250797	4.30722	3.92323	-1.30494	1.30494	0.0031048	0.0440709	YEATS2	YEATS domain containing 2	Nucleus	transcription regulator
G7756	MRI	4	complement(62123742..62128007)	4266	3.23676	2.99125	-1.18551	1.18551	0.00320205	0.0442518
G15380	Acsl3	9	84327545..84351513	23969	5.45309	5.05765	-1.31534	1.31534	0.00322916	0.0442518	ACSL3	acyl-CoA synthetase long-chain family member 3	Cytoplasm	enzyme
G14422	Apeh	8	complement(116216748..116225863)	9116	5.31981	4.79102	-1.44271	1.44271	0.00320586	0.0442518	APEH	acylaminoacyl-peptide hydrolase	Cytoplasm	peptidase
G15532	Capn10	9	99767655..99776487	8833	4.1646	3.90148	-1.20007	1.20007	0.00319192	0.0442518	Capn10	calpain 10	Cytoplasm	peptidase
G23964	Clgn	19	35523738..35555259	31522	3.61859	4.29066	1.59336	1.59336	0.00321885	0.0442518	CLGN	calmegin	Cytoplasm	peptidase
G3706	Col4a3bp	2	46477805..46582436	104632	4.61971	4.90639	1.21983	1.21983	0.00322887	0.0442518	COL4A3BP	collagen, type IV, alpha 3 (Goodpasture antigen) binding protein	Cytoplasm	kinase
G7540	CYP51A1	4	27078469..27096431	17963	5.70599	6.18433	1.39314	1.39314	0.00321568	0.0442518	CYP51A1	cytochrome P450, family 51, subfamily A, polypeptide 1	Cytoplasm	enzyme
G13127	Dazap2	7	140043812..140048948	5137	6.09632	5.80033	-1.22772	1.22772	0.00317273	0.0442518	Dazap2	DAZ associated protein 2	Nucleus	other
G871	Exosc5	1	83713977..83723114	9138	4.28739	3.65665	-1.54837	1.54837	0.00321693	0.0442518	EXOSC5	exosome component 5	Nucleus	enzyme
G4957	Gpr61	2	complement(230406537..230412868)	6332	3.019	3.48791	1.38407	1.38407	0.00316857	0.0442518	GPR61	G protein-coupled receptor 61	Plasma Membrane	G-protein coupled receptor
G24897	GUCD1	20	16287174..16289504	2331	3.14165	3.39631	1.19306	1.19306	0.00320403	0.0442518	GUCD1	guanylyl cyclase domain containing 1	Other	other
G26158	Igsf1	X	complement(136852224..136867466)	15243	4.72758	4.02172	-1.63112	1.63112	0.00316462	0.0442518	IGSF1	immunoglobulin superfamily, member 1	Plasma Membrane	other
G13430	Ilf3	8	22478044..22494771	16728	5.24532	4.88429	-1.28435	1.28435	0.00314762	0.0442518	ILF3	interleukin enhancer binding factor 3, 90kDa	Nucleus	transcription regulator
G21612	Itgbl1	15	113495871..113759207	263337	3.31225	2.96766	-1.26978	1.26978	0.00320312	0.0442518	ITGBL1	integrin, beta-like 1 (with EGF-like repeat domains)	Other	other
G19969	Klhl8	14	7159371..7204942	45572	3.88529	3.58835	-1.22854	1.22854	0.00319721	0.0442518	KLHL8	kelch-like family member 8	Other	other
G20259	Lias	14	complement(44326599..44343665)	17067	4.28185	3.86526	-1.33477	1.33477	0.00323605	0.0442518	LIAS	lipoic acid synthetase	Cytoplasm	enzyme
G17496	Mxra7	10	complement(105406417..105430525)	24109	5.35773	4.45893	-1.86452	1.86452	0.00318883	0.0442518	MXRA7	matrix-remodelling associated 7	Other	other
G26138	Ocrl	X	134814622..134865807	51186	4.91391	4.18105	-1.66193	1.66193	0.00322201	0.0442518	OCRL	oculocerebrorenal syndrome of Lowe	Cytoplasm	phosphatase
G6640	Pdyn	3	127809952..127822294	12343	9.67803	10.5696	1.85523	1.85523	0.00323301	0.0442518	PDYN	prodynorphin	Extracellular Space	transporter
G5926	Prkra	3	complement(70062246..70081079)	18834	5.18649	4.74128	-1.36152	1.36152	0.00317074	0.0442518	PRKRA	protein kinase, interferon-inducible double stranded RNA dependent activator	Cytoplasm	other
G18702	Prkrip1	12	25515337..25533620	18284	3.43854	3.82196	1.30443	1.30443	0.00312964	0.0442518	PRKRIP1	PRKR interacting protein 1 (IL11 inducible)	Nucleus	other
G11783	Suox	7	complement(3070930..3073497)	2568	3.79536	3.01355	-1.71928	1.71928	0.00315844	0.0442518	SUOX	sulfite oxidase	Cytoplasm	enzyme
G18482	Trrap	12	complement(13602590..13692085)	89496	4.32251	3.96311	-1.2829	1.2829	0.00313481	0.0442518	Trrap	transformation/transcription domain-associated protein	Nucleus	transcription regulator
G12969	Ttll1	7	complement(124327306..124356545)	29240	4.90263	4.54473	-1.28156	1.28156	0.00317762	0.0442518	TTLL1	tubulin tyrosine ligase-like family, member 1	Extracellular Space	enzyme
G9844	Urod	5	complement(139650565..139654649)	4085	5.3879	5.1189	-1.20498	1.20498	0.00320458	0.0442518	UROD	uroporphyrinogen decarboxylase	Cytoplasm	enzyme
G24224	Zfp821	19	complement(52765875..52784091)	18217	4.29409	3.98373	-1.24002	1.24002	0.00321914	0.0442518	Zfp821	zinc finger protein 821	Other	other
G10452	Ajap1	5	complement(174137054..174194344)	57291	3.80082	4.46612	1.5859	1.5859	0.0032481	0.0443496	Ajap1	adherens junction associated protein 1	Other	other
G2956	Nxf1	1	231895704..231908900	13197	6.97334	6.46092	-1.42643	1.42643	0.00325234	0.0443496	NXF1	nuclear RNA export factor 1	Nucleus	transporter
G9356	Anp32b	5	66591103..66624323	33221	5.42838	5.65739	1.17203	1.17203	0.00327092	0.0443539	ANP32B	acidic (leucine-rich) nuclear phosphoprotein 32 family, member B	Nucleus	other
G2965	Bscl2	1	231974121..231983756	9636	7.14196	7.55382	1.33039	1.33039	0.00326869	0.0443539	BSCL2	Berardinelli-Seip congenital lipodystrophy 2 (seipin)	Cytoplasm	other
G1502	Rgma	1	135725212..135768408	43197	4.33872	3.74664	-1.50742	1.50742	0.00327015	0.0443539	RGMA	repulsive guidance molecule family member a	Plasma Membrane	other
G9487	Wdr31	5	complement(82425258..82444010)	18753	4.03559	3.47959	-1.47019	1.47019	0.00326492	0.0443539	WDR31	WD repeat domain 31	Other	peptidase
G9183	Lyrm2	5	52635558..52637828	2271	4.2375	3.89973	-1.2638	1.2638	0.00328805	0.0445239	LYRM2	LYR motif containing 2	Cytoplasm	other
G2964	Gng3	1	complement(231972086..231973852)	1767	7.11723	7.7016	1.49938	1.49938	0.00330414	0.0446795	GNG3	guanine nucleotide binding protein (G protein), gamma 3	Plasma Membrane	enzyme
G24281	Cenpn	19	60132303..60270697	138395	3.04882	3.39568	1.27178	1.27178	0.00332674	0.044681	CENPN	centromere protein N	Other	other
G2330	Dctn5	1	199151318..199167998	16681	3.83655	4.22736	1.31113	1.31113	0.00334191	0.044681	DCTN5	dynactin 5 (p25)	Cytoplasm	other
G23135	Gpr158	17	89902429..90335831	433403	3.99446	5.15216	2.23102	2.23102	0.00333607	0.044681	GPR158	G protein-coupled receptor 158	Plasma Membrane	G-protein coupled receptor
G9960	Hpcal4	5	144660374..144672320	11947	5.29888	4.05546	-2.36758	2.36758	0.00335027	0.044681	HPCAL4	hippocalcin like 4	Other	transporter
G24211	Mtss1l	19	complement(51731405..51745922)	14518	5.36108	4.70272	-1.57829	1.57829	0.00334881	0.044681	MTSS1L	metastasis suppressor 1-like	Other	other
G21150	Psme1	15	38146266..38149140	2875	6.33293	5.74548	-1.50258	1.50258	0.00333152	0.044681	PSME1	proteasome (prosome, macropain) activator subunit 1 (PA28 alpha)	Cytoplasm	other
G8194	Sema4f	4	complement(178414272..178440640)	26369	5.05496	4.75261	-1.23315	1.23315	0.00332076	0.044681	SEMA4F	sema domain, immunoglobulin domain (Ig), transmembrane domain (TM) and short cytoplasmic domain, (semaphorin) 4F	Plasma Membrane	other
G2424	Sephs2	1	complement(205712722..205714893)	2172	4.38953	4.77738	1.30844	1.30844	0.00335027	0.044681	SEPHS2	selenophosphate synthetase 2	Other	enzyme
G3353	Tm9sf3	1	complement(267924051..267973774)	49724	5.67461	6.25872	1.49911	1.49911	0.00331037	0.044681	TM9SF3	transmembrane 9 superfamily member 3	Cytoplasm	transporter
G425	TSEN34	1	complement(63084821..63091558)	6738	5.1825	4.66893	-1.42758	1.42758	0.00333887	0.044681	TSEN34	TSEN34 tRNA splicing endonuclease subunit	Nucleus	enzyme
G2706	Cars	1	complement(223619594..223661823)	42230	5.54873	6.41826	1.82707	1.82707	0.00336917	0.0447691	CARS	cysteinyl-tRNA synthetase	Cytoplasm	enzyme
G23278	Lims2	18	24422408..24460482	38075	3.71508	2.98497	-1.65877	1.65877	0.00337493	0.0447691	LIMS2	LIM and senescent cell antigen-like domains 2	Cytoplasm	other
G22827	Mtpap	17	complement(54083470..54105086)	21617	3.59993	3.81639	1.16187	1.16187	0.00337532	0.0447691	MTPAP	mitochondrial poly(A) polymerase	Cytoplasm	enzyme
G6646	Slc20a1	3	complement(128276543..128289618)	13076	6.05142	6.65323	1.51762	1.51762	0.00336775	0.0447691	SLC20A1	solute carrier family 20 (phosphate transporter), member 1	Plasma Membrane	transporter
G12787	Cpsf1	7	complement(117649865..117660364)	10500	4.56047	4.13901	-1.33928	1.33928	0.00338395	0.0448223	CPSF1	cleavage and polyadenylation specific factor 1, 160kDa	Nucleus	other
G10155	Dhdds	5	complement(155884756..155912508)	27753	5.72964	5.49193	-1.17912	1.17912	0.003393	0.044881	DHDDS	dehydrodolichyl diphosphate synthase	Other	enzyme
G21863	Fkbp8	16	complement(20501666..20508369)	6704	6.92208	6.54218	-1.30126	1.30126	0.00341473	0.045107	FKBP8	FK506 binding protein 8, 38kDa	Cytoplasm	other
G12476	Shmt2	7	complement(70998104..71003174)	5071	4.71249	6.15702	2.72173	2.72173	0.0034195	0.0451085	SHMT2	serine hydroxymethyltransferase 2 (mitochondrial)	Cytoplasm	enzyme
G23654	Afg3l2	18	complement(62325697..62369789)	44093	5.52809	5.90161	1.29552	1.29552	0.00344369	0.045353	AFG3L2	AFG3-like AAA ATPase 2	Cytoplasm	peptidase
G7648	Kcnd2	4	48100008..48607643	507636	4.91872	5.37746	1.37433	1.37433	0.00345076	0.045353	KCND2	potassium voltage-gated channel, Shal-related subfamily, member 2	Plasma Membrane	ion channel
G10415	Rere	5	170960573..171292512	331940	4.81406	4.39087	-1.34089	1.34089	0.00345204	0.045353	RERE	arginine-glutamic acid dipeptide (RE) repeats	Nucleus	other
G22164	Erlin2	16	complement(68853256..68868395)	15140	4.93665	4.47039	-1.38152	1.38152	0.00347151	0.0455472	ERLIN2	ER lipid raft associated 2	Plasma Membrane	other
G13702	C1qtnf5	8	47059596..47061466	1871	3.18053	2.96639	-1.16001	1.16001	0.00349546	0.04558	C1QTNF5	C1q and tumor necrosis factor related protein 5	Plasma Membrane	transmembrane receptor
G9867	Ipo13	5	complement(140517789..140538029)	20241	4.14603	4.33138	1.13709	1.13709	0.00349749	0.04558	IPO13	importin 13	Nucleus	transporter
G12760	Puf60	7	complement(117114908..117125839)	10932	6.49454	6.34452	-1.10958	1.10958	0.00348596	0.04558	PUF60	poly-U binding splicing factor 60KDa	Nucleus	other
G18751	Rfc2	12	complement(27130771..27143874)	13104	3.94981	3.55557	-1.31426	1.31426	0.00347991	0.04558	RFC2	replication factor C (activator 1) 2, 40kDa	Nucleus	other
G20578	Zmiz2	14	87476042..87492529	16488	4.36129	4.13472	-1.17005	1.17005	0.00349691	0.04558	ZMIZ2	zinc finger, MIZ-type containing 2	Nucleus	transcription regulator
G12565	Oxr1	7	80737304..80812054	74751	5.9457	6.84395	1.86381	1.86381	0.00350363	0.0455988	OXR1	oxidation resistance 1	Cytoplasm	other
G7505	Dmtf1	4	21793677..21834126	40450	4.93407	5.2569	1.25078	1.25078	0.00351091	0.0456324	Dmtf1	cyclin D binding myb-like transcription factor 1	Other	other
G9748	Zfyve9	5	complement(132073607..132233186)	159580	2.99987	3.19978	1.14863	1.14863	0.00351854	0.0456704	ZFYVE9	zinc finger, FYVE domain containing 9	Cytoplasm	peptidase
G15365	Gmppa	9	82401645..82409071	7427	4.93356	4.45771	-1.39073	1.39073	0.00352885	0.0457431	GMPPA	GDP-mannose pyrophosphorylase A	Cytoplasm	enzyme
G23981	Samd1	19	36097608..36099114	1507	3.58267	3.07221	-1.4245	1.4245	0.00354675	0.0458371
G11774	Esyt1	7	complement(2897632..2914841)	17210	4.33661	4.91136	1.48942	1.48942	0.00354357	0.0458371	ESYT1	extended synaptotagmin-like protein 1	Other	other
G24108	Tmem184c	19	44923193..44938607	15415	4.84364	5.1999	1.28011	1.28011	0.00355027	0.0458371	TMEM184C	transmembrane protein 184C	Other	other
G2387	Coro1a	1	complement(205102883..205107856)	4974	4.85691	5.50705	1.56932	1.56932	0.00355747	0.0458691	CORO1A	coronin, actin binding protein, 1A	Cytoplasm	other
G2408	PRRT2	1	complement(205431761..205435296)	3536	4.25553	3.30655	-1.9305	1.9305	0.00358385	0.0460989	PRRT2	proline-rich transmembrane protein 2	Other	other
G13444	Rab3d	8	complement(22975024..22984052)	9029	4.8179	5.37796	1.47433	1.47433	0.00358479	0.0460989	RAB3D	RAB3D, member RAS oncogene family	Cytoplasm	enzyme
G1554	Idh2	1	complement(142830044..142849360)	19317	5.33751	4.78637	-1.46524	1.46524	0.00360742	0.0462063	IDH2	isocitrate dehydrogenase 2 (NADP+), mitochondrial	Cytoplasm	enzyme
G24643	Prrt1	20	6471982..6475627	3646	4.45478	4.00124	-1.36939	1.36939	0.00360468	0.0462063	PRRT1	proline-rich transmembrane protein 1	Other	other
G23341	Psd2	18	28490974..28541901	50928	4.70111	3.88563	-1.75988	1.75988	0.00360666	0.0462063	PSD2	pleckstrin and Sec7 domain containing 2	Plasma Membrane	other
G4174	Mrpl47	2	complement(138779651..138790789)	11139	3.39156	3.85834	1.38202	1.38202	0.00361455	0.0462367	MRPL47	mitochondrial ribosomal protein L47	Cytoplasm	other
G2267	Coq7	1	complement(195121560..195137541)	15982	3.37756	3.08771	-1.22251	1.22251	0.00364386	0.0463672	COQ7	coenzyme Q7 homolog, ubiquinone (yeast)	Cytoplasm	enzyme
G5436	Med27	3	13233711..13407329	173619	4.39111	4.05553	-1.26189	1.26189	0.00363022	0.0463672	MED27	mediator complex subunit 27	Nucleus	transcription regulator
G23187	Riok3	18	3574641..3600214	25574	5.21818	5.50722	1.22183	1.22183	0.00363904	0.0463672	RIOK3	RIO kinase 3	Other	kinase
G12383	Slc35e3	7	complement(60765042..60778112)	13071	5.00742	5.32022	1.24211	1.24211	0.00364113	0.0463672	SLC35E3	solute carrier family 35, member E3	Other	other
G19745	H3f3c	13	complement(104089839..104101388)	11550	6.88429	6.55887	-1.25303	1.25303	0.00365866	0.0464947	H3f3c	H3 histone, family 3C	Other	other
G5505	Dnm1	3	complement(16686951..16730913)	43963	7.76812	7.35435	-1.33216	1.33216	0.00367028	0.0465205	DNM1	dynamin 1	Cytoplasm	enzyme
G6989	Ergic3	3	157918210..157927936	9727	7.95214	7.64317	-1.23882	1.23882	0.00366629	0.0465205	ERGIC3	ERGIC and golgi 3	Cytoplasm	other
G24372	Cdk10	19	66729784..66737478	7695	5.40136	4.6822	-1.64622	1.64622	0.0036822	0.046564	CDK10	cyclin-dependent kinase 10	Nucleus	kinase
G12468	Mars	7	complement(70759159..70776456)	17298	6.05851	6.4621	1.3228	1.3228	0.0036833	0.046564	MARS	methionyl-tRNA synthetase	Cytoplasm	enzyme
G23311	Kif20a	18	27137685..27146171	8487	3.67706	3.14349	-1.44751	1.44751	0.00368812	0.0465643	KIF20A	kinesin family member 20A	Cytoplasm	transporter
G17220	Psme3	10	89034248..89109170	74923	3.92495	4.20952	1.21805	1.21805	0.00369822	0.0465707	PSME3	proteasome (prosome, macropain) activator subunit 3 (PA28 gamma; Ki)	Cytoplasm	peptidase
G12644	Trmt12	7	99348971..99350595	1625	3.09396	3.52538	1.34856	1.34856	0.00369484	0.0465707	TRMT12	tRNA methyltransferase 12 homolog (S. cerevisiae)	Other	other
G15462	ENSRNOG00000046793	9	94147593..94213434	65842	3.52069	4.00411	1.39805	1.39805	0.00382211	0.0467577
G9408	ENSRNOG00000033271	5	74014076..74023281	9206	5.75826	4.83971	-1.89021	1.89021	0.0038224	0.0467577	ABCA1	ATP-binding cassette, sub-family A (ABC1), member 1	Plasma Membrane	transporter
G15744	Anks3	10	9575751..9596420	20670	5.11684	4.41622	-1.6252	1.6252	0.00376082	0.0467577	ANKS3	ankyrin repeat and sterile alpha motif domain containing 3	Nucleus	transcription regulator
G6232	Arfgap2	3	86790400..86802349	11950	5.05315	4.62903	-1.34175	1.34175	0.00381352	0.0467577	ARFGAP2	ADP-ribosylation factor GTPase activating protein 2	Nucleus	other
G868	Atp5sl	1	83674728..83680655	5928	4.82749	4.55167	-1.21069	1.21069	0.00376837	0.0467577	ATP5SL	ATP5S-like	Cytoplasm	other
G20677	Commd1	14	complement(107724470..107835993)	111524	7.15271	6.69948	-1.3691	1.3691	0.00379272	0.0467577	COMMD1	copper metabolism (Murr1) domain containing 1	Nucleus	transporter
G2520	Ctbp2	1	complement(211993864..212033074)	39211	4.43208	3.97264	-1.37501	1.37501	0.00379267	0.0467577	CTBP2	C-terminal binding protein 2	Nucleus	transcription regulator
G17492	Cygb	10	complement(105280905..105290670)	9766	4.92705	4.29644	-1.54823	1.54823	0.00378797	0.0467577	CYGB	cytoglobin	Cytoplasm	transporter
G13033	Dennd6b	7	complement(129850713..129862537)	11825	4.29887	4.07266	-1.16976	1.16976	0.00382731	0.0467577	DENND6B	DENN/MADD domain containing 6B	Other	other
G22156	Eif4ebp1	16	complement(68580280..68593651)	13372	3.47101	5.44248	3.92169	3.92169	0.00377763	0.0467577	EIF4EBP1	eukaryotic translation initiation factor 4E binding protein 1	Cytoplasm	translation regulator
G778	Ercc2	1	81559883..81573643	13761	3.32831	3.02051	-1.23782	1.23782	0.00383766	0.0467577	ERCC2	excision repair cross-complementing rodent repair deficiency, complementation group 2	Nucleus	enzyme
G6747	Esf1	3	complement(139635099..139688205)	53107	3.69675	4.06189	1.28801	1.28801	0.00382162	0.0467577	ESF1	ESF1, nucleolar pre-rRNA processing protein, homolog (S. cerevisiae)	Nucleus	other
G7480	Gnai1	4	13388237..13470279	82043	5.31608	5.64438	1.25553	1.25553	0.00382573	0.0467577	GNAI1	guanine nucleotide binding protein (G protein), alpha inhibiting activity polypeptide 1	Plasma Membrane	enzyme
G17178	Hap1	10	complement(88051271..88059466)	8196	7.85962	6.86222	-1.9964	1.9964	0.00375266	0.0467577	HAP1	huntingtin-associated protein 1	Cytoplasm	other
G10654	Memo1	6	32248023..32295274	47252	5.31495	5.62391	1.23881	1.23881	0.00373758	0.0467577	MEMO1	mediator of cell motility 1	Cytoplasm	other
G12013	Palm	7	complement(12877762..12963915)	86154	5.93803	5.28605	-1.57132	1.57132	0.00382018	0.0467577	PALM	paralemmin	Plasma Membrane	other
G83	Perp	1	15786756..15799199	12444	3.43197	3.9442	1.42626	1.42626	0.00382638	0.0467577	PERP	PERP, TP53 apoptosis effector	Plasma Membrane	other
G8802	RGD1308005	4	231948824..231966866	18043	3.17302	3.62191	1.36499	1.36499	0.00372362	0.0467577	RGD1308005	similar to RIKEN cDNA 9630033F20 gene	Other	enzyme
G4801	Rnf115	2	218339347..218406934	67588	6.24049	6.52087	1.21452	1.21452	0.00381142	0.0467577	RNF115	ring finger protein 115	Cytoplasm	enzyme
G11122	RTN1	6	complement(104395869..104615205)	219337	9.09006	8.6736	-1.33465	1.33465	0.00373268	0.0467577	RTN1	reticulon 1	Cytoplasm	other
G13717	Slc37a4	8	47335910..47341992	6083	4.22258	3.79427	-1.34566	1.34566	0.00383365	0.0467577	SLC37A4	solute carrier family 37 (glucose-6-phosphate transporter), member 4	Cytoplasm	transporter
G20816	Thoc7	15	16606452..16611280	4829	5.56415	6.03583	1.38673	1.38673	0.00376164	0.0467577	THOC7	THO complex 7 homolog (Drosophila)	Nucleus	other
G6708	Tmem230	3	complement(131364937..131374753)	9817	4.64094	5.07046	1.34679	1.34679	0.00380395	0.0467577	TMEM230	transmembrane protein 230	Other	other
G11372	Ttc8	6	132140830..132207106	66277	4.62636	3.9131	-1.63951	1.63951	0.00377307	0.0467577	TTC8	tetratricopeptide repeat domain 8	Cytoplasm	other
G9978	Utp11l	5	complement(146437400..146452289)	14890	4.44119	4.98857	1.46142	1.46142	0.00383828	0.0467577	UTP11L	UTP11-like, U3 small nucleolar ribonucleoprotein, (yeast)	Nucleus	other
G10054	Yars	5	151109967..151138472	28506	5.39504	6.1418	1.67802	1.67802	0.00372277	0.0467577	YARS	tyrosyl-tRNA synthetase	Cytoplasm	enzyme
G6662	Nop56	3	129303487..129308275	4789	6.55279	7.09933	1.46057	1.46057	0.00384324	0.0467594	NOP56	NOP56 ribonucleoprotein	Nucleus	other
G13172	Eif4b	7	141476183..141497938	21756	6.31992	5.82105	-1.41311	1.41311	0.00386173	0.0468198	EIF4B	eukaryotic translation initiation factor 4B	Cytoplasm	translation regulator
G8489	Ift122	4	211040406..211095866	55461	5.52258	4.22569	-2.457	2.457	0.00386267	0.0468198	IFT122	intraflagellar transport 122 homolog (Chlamydomonas)	Nucleus	other
G23870	Nup93	19	complement(11137505..11238898)	101394	3.95268	4.63537	1.60513	1.60513	0.00385695	0.0468198	NUP93	nucleoporin 93kDa	Nucleus	other
G19087	Dsel	13	complement(1936646..1940272)	3627	2.99742	3.16439	1.12269	1.12269	0.00387938	0.0469053	DSEL	dermatan sulfate epimerase-like	Extracellular Space	enzyme
G6784	Slc24a3	3	145760074..146259491	499418	4.20282	5.48928	2.43929	2.43929	0.00387845	0.0469053	SLC24A3	solute carrier family 24 (sodium/potassium/calcium exchanger), member 3	Plasma Membrane	transporter
G14392	Cyb561d2	8	complement(115651589..115654110)	2522	4.32283	5.23266	1.87883	1.87883	0.00388589	0.0469255	CYB561D2	cytochrome b561 family, member D2	Other	enzyme
G1241	Fam71e1	1	101567063..101571409	4347	3.98322	3.40192	-1.4962	1.4962	0.00389863	0.0470209	FAM71E1	family with sequence similarity 71, member E1	Other	other
G9350	Tstd2	5	complement(66227997..66250472)	22476	3.56018	4.00253	1.35882	1.35882	0.00390722	0.047066	TSTD2	thiosulfate sulfurtransferase (rhodanese)-like domain containing 2	Other	other
G16739	Wsb1	10	65046088..65062151	16064	7.47963	6.96347	-1.43014	1.43014	0.00392157	0.0471803	WSB1	WD repeat and SOCS box containing 1	Other	other
G312	Rsph3	1	complement(48743738..48780631)	36894	3.77511	3.34286	-1.34934	1.34934	0.00394866	0.0474475	RSPH3	radial spoke 3 homolog (Chlamydomonas)	Other	other
G3010	Cyb561a3	1	233566985..233588172	21188	3.11772	3.3702	1.19126	1.19126	0.00396064	0.0475037	CYB561A3	cytochrome b561 family, member A3	Cytoplasm	other
G22619	Ssr1	17	29410635..29426436	15802	7.514	7.97928	1.38058	1.38058	0.00396802	0.0475037	SSR1	signal sequence receptor, alpha	Cytoplasm	other
G12188	Txnrd1	7	complement(27065820..27104095)	38276	5.49243	5.83298	1.26624	1.26624	0.00396688	0.0475037	TXNRD1	thioredoxin reductase 1	Cytoplasm	enzyme
G1599	Eftud1	1	145530403..145668711	138309	3.04113	3.39131	1.27472	1.27472	0.00397648	0.0475463	EFTUD1	elongation factor Tu GTP binding domain containing 1	Cytoplasm	translation regulator
G17218	Coa3	10	complement(88997136..88998122)	987	4.20578	3.91655	-1.22199	1.22199	0.00398219	0.0475561	COA3	cytochrome c oxidase assembly factor 3	Cytoplasm	other
G23991	Dcaf15	19	complement(36189603..36197003)	7401	4.26495	3.75305	-1.42593	1.42593	0.00399019	0.0475931	DCAF15	DDB1 and CUL4 associated factor 15	Other	other
G13189	Prr13	7	141857064..141860364	3301	5.37033	5.92677	1.47064	1.47064	0.00402102	0.0478432	PRR13	proline rich 13	Nucleus	other
G3360	Rrp12	1	complement(268559595..268592751)	33157	3.75269	4.24559	1.40728	1.40728	0.00402017	0.0478432	Rrp12	ribosomal RNA processing 12 homolog (S. cerevisiae)	Other	other
G17240	Dusp3	10	complement(89697010..89708826)	11817	5.14063	5.50527	1.28756	1.28756	0.00404093	0.047904	DUSP3	dual specificity phosphatase 3	Cytoplasm	phosphatase
G20465	Nop14	14	82027602..82048732	21131	3.97595	4.41588	1.35654	1.35654	0.00403915	0.047904	NOP14	NOP14 nucleolar protein	Nucleus	other
G709	Npas1	1	complement(79667893..79687979)	20087	3.03601	3.26676	1.17344	1.17344	0.00403331	0.047904	NPAS1	neuronal PAS domain protein 1	Nucleus	transcription regulator
G20973	Ndrg2	15	complement(32118800..32127444)	8645	8.31031	7.63881	-1.59273	1.59273	0.0040579	0.0480366	NDRG2	NDRG family member 2	Cytoplasm	other
G8464	Sec13	4	complement(208982590..208995976)	13387	5.80945	6.05464	1.18525	1.18525	0.00406201	0.0480366	SEC13	SEC13 homolog (S. cerevisiae)	Cytoplasm	transporter
G9261	Cntfr	5	complement(62566649..62594369)	27721	6.28775	5.91002	-1.2993	1.2993	0.00407209	0.0480972	CNTFR	ciliary neurotrophic factor receptor	Plasma Membrane	transmembrane receptor
G12737	Ly6h	7	complement(116499353..116501205)	1853	7.22758	6.83458	-1.31312	1.31312	0.00408543	0.0481961	LY6H	lymphocyte antigen 6 complex, locus H	Plasma Membrane	other
G12906	Adsl	7	122148984..122176665	27682	5.34407	5.02928	-1.24382	1.24382	0.00412476	0.0483762	ADSL	adenylosuccinate lyase	Cytoplasm	enzyme
G1035	Alkbh6	1	89922890..89928260	5371	3.79415	3.40685	-1.30794	1.30794	0.00412912	0.0483762	ALKBH6	alkB, alkylation repair homolog 6 (E. coli)	Other	other
G7062	Blcap	3	161557723..161559527	1805	6.22829	5.70557	-1.43666	1.43666	0.00413035	0.0483762	BLCAP	bladder cancer associated protein	Other	other
G2692	Igf2	1	complement(222722922..222730430)	7509	4.86257	4.20819	-1.57394	1.57394	0.00413059	0.0483762	IGF2	insulin-like growth factor 2 (somatomedin A)	Extracellular Space	growth factor
G11563	Mok	6	145154362..145185192	30831	3.66575	3.04776	-1.53474	1.53474	0.00413059	0.0483762	MOK	MOK protein kinase	Plasma Membrane	kinase
G5951	Pde1a	3	complement(73364538..73820966)	456429	3.20318	3.53042	1.25461	1.25461	0.00410967	0.0483762	PDE1A	phosphodiesterase 1A, calmodulin-dependent	Cytoplasm	enzyme
G3579	Ell2	2	2450088..2518045	67958	4.25899	4.64418	1.30604	1.30604	0.00414149	0.0484454	ELL2	elongation factor, RNA polymerase II, 2	Nucleus	transcription regulator
G4967	Sars	2	complement(230689716..230705606)	15891	7.19052	7.83049	1.5583	1.5583	0.00416764	0.0486926	SARS	seryl-tRNA synthetase	Cytoplasm	enzyme
G25084	Fabp7	20	42501163..42504695	3533	6.55074	7.86368	2.48448	2.48448	0.00420005	0.0489653	FABP7	fatty acid binding protein 7, brain	Cytoplasm	transporter
G2963	Hnrnpul2	1	231953988..231965766	11779	5.12847	5.45489	1.25389	1.25389	0.00420611	0.0489653	HNRNPUL2	heterogeneous nuclear ribonucleoprotein U-like 2	Nucleus	other
G9462	RGD1310951	5	81059693..81131097	71405	3.22435	3.47241	1.18761	1.18761	0.00420314	0.0489653	RGD1310951	similar to RIKEN cDNA E130308A19	Other	other
G8260	Tprkb	4	182164105..182177471	13367	4.24805	4.49943	1.19034	1.19034	0.00421464	0.0490059	TPRKB	TP53RK binding protein	Cytoplasm	other
G19828	Nenf	13	complement(114555781..114562973)	7193	6.45389	5.74894	-1.63009	1.63009	0.004224	0.0490515	NENF	neudesin neurotrophic factor	Extracellular Space	growth factor
G6958	Raly	3	156695466..156756861	61396	6.50722	6.77274	1.20207	1.20207	0.00422867	0.0490515	RALY	RALY heterogeneous nuclear ribonucleoprotein	Nucleus	other
G14528	ENSRNOG00000009878	8	complement(121695471..121703895)	8425	3.85256	4.62418	1.70719	1.70719	0.00424385	0.0491103
G19221	Eif2d	13	53011087..53030016	18930	4.07326	4.29828	1.1688	1.1688	0.00424322	0.0491103	EIF2D	eukaryotic translation initiation factor 2D	Cytoplasm	transporter
G12610	Mal2	7	94768727..94801520	32794	3.98231	4.50488	1.43652	1.43652	0.00426193	0.0492575	MAL2	mal, T-cell differentiation protein 2 (gene/pseudogene)	Plasma Membrane	transporter
G21533	Ndfip2	15	92899714..92951232	51519	4.9885	5.645	1.57625	1.57625	0.00427179	0.0492575	NDFIP2	Nedd4 family interacting protein 2	Cytoplasm	other
G25307	PCSK1N	X	complement(16206448..16209841)	3394	6.87258	6.02682	-1.79721	1.79721	0.00426893	0.0492575	PCSK1N	proprotein convertase subtilisin/kexin type 1 inhibitor	Extracellular Space	other
G5406	Adamtsl2	3	10988786..11016680	27895	3.35811	3.80756	1.36553	1.36553	0.00434144	0.0492708	ADAMTSL2	ADAMTS-like 2	Other	other
G24016	Calr	19	complement(36931420..36937294)	5875	8.72861	9.14329	1.33301	1.33301	0.00430798	0.0492708	CALR	calreticulin	Cytoplasm	transcription regulator
G9291	Ccdc107	5	63519844..63522846	3003	3.90544	4.30438	1.31854	1.31854	0.0043509	0.0492708	CCDC107	coiled-coil domain containing 107	Other	other
G1628	Cetn2	1	complement(148656627..148661622)	4996	6.2658	5.76854	-1.41153	1.41153	0.00432938	0.0492708	CETN2	centrin, EF-hand protein, 2	Nucleus	enzyme
G8897	Cmas	4	241203361..241221675	18315	6.13213	6.44481	1.24201	1.24201	0.00433479	0.0492708	CMAS	cytidine monophosphate N-acetylneuraminic acid synthetase	Nucleus	enzyme
G19860	Cr1l	13	complement(118373053..118420106)	47054	5.14953	5.41819	1.2047	1.2047	0.00432148	0.0492708	CR1L	complement component (3b/4b) receptor 1-like	Plasma Membrane	other
G5459	Dolk	3	complement(14203272..14204882)	1611	4.33642	4.79184	1.37118	1.37118	0.00433302	0.0492708	DOLK	dolichol kinase	Cytoplasm	kinase
G3656	Fam151b	2	complement(41226510..41262309)	35800	4.47076	3.93505	-1.44965	1.44965	0.00433628	0.0492708	FAM151B	family with sequence similarity 151, member B	Other	other
G5041	Gclm	2	243862903..243883273	20371	4.48832	4.96842	1.39484	1.39484	0.00435414	0.0492708	GCLM	glutamate-cysteine ligase, modifier subunit	Cytoplasm	enzyme
G25097	Hdac2	20	complement(44811967..44835337)	23371	5.38153	5.19502	-1.13801	1.13801	0.00434605	0.0492708	HDAC2	histone deacetylase 2	Nucleus	transcription regulator
G11930	Matk	7	complement(11492662..11497686)	5025	4.93227	4.23418	-1.62236	1.62236	0.0043356	0.0492708	MATK	megakaryocyte-associated tyrosine kinase	Cytoplasm	kinase
G641	Nat14	1	76071585..76073672	2088	4.08694	3.39067	-1.62031	1.62031	0.00431362	0.0492708	NAT14	N-acetyltransferase 14 (GCN5-related, putative)	Extracellular Space	other
G15956	NME4	10	complement(15162863..15194666)	31804	4.51055	4.32275	-1.13903	1.13903	0.00430325	0.0492708	NME4	NME/NM23 nucleoside diphosphate kinase 4	Cytoplasm	kinase
G20376	Prom1	14	71563324..71668091	104768	4.20311	4.5581	1.27897	1.27897	0.00432272	0.0492708	PROM1	prominin 1	Plasma Membrane	other
G21542	Slitrk1	15	complement(96793133..96797171)	4039	4.3316	3.91424	-1.33549	1.33549	0.00429676	0.0492708	SLITRK1	SLIT and NTRK-like family, member 1	Plasma Membrane	other
G22223	Vdac3	16	73924417..73940558	16142	7.9103	7.98937	1.05634	1.05634	0.00430878	0.0492708	VDAC3	voltage-dependent anion channel 3	Cytoplasm	ion channel
G59	Vta1	1	complement(10447776..10495500)	47725	5.41748	5.16852	-1.18835	1.18835	0.00437532	0.0494528	VTA1	vesicle (multivesicular body) trafficking 1	Cytoplasm	other
G24256	Cfdp1	19	complement(54794746..54885270)	90525	6.02484	5.78032	-1.1847	1.1847	0.00438395	0.0494757	CFDP1	craniofacial development protein 1	Extracellular Space	other
G11036	Pnn	6	89685236..89693549	8314	5.86258	5.33336	-1.44316	1.44316	0.00438754	0.0494757	PNN	pinin, desmosome associated protein	Plasma Membrane	other
G20382	Cc2d2a	14	complement(71922811..71997340)	74530	3.99671	3.36105	-1.55365	1.55365	0.00440672	0.04948	Cc2d2a	coiled-coil and C2 domain containing 2A	Other	other
G21861	Isyna1	16	complement(20445208..20448042)	2835	5.53403	5.00683	-1.44113	1.44113	0.00440367	0.04948	ISYNA1	inositol-3-phosphate synthase 1	Cytoplasm	enzyme
G939	Psmc4	1	complement(86194912..86203260)	8349	6.15983	6.3916	1.17428	1.17428	0.00439404	0.04948	PSMC4	proteasome (prosome, macropain) 26S subunit, ATPase, 4	Nucleus	peptidase
G9457	Ugcg	5	80530140..80562612	32473	5.81894	6.05681	1.17926	1.17926	0.0044083	0.04948	UGCG	UDP-glucose ceramide glucosyltransferase	Cytoplasm	enzyme
G24578	Prr3	20	5398413..5404790	6378	5.84883	5.52354	-1.25292	1.25292	0.00441853	0.0495376	PRR3	proline rich 3	Other	other
G1906	Trim68	1	complement(174021170..174027149)	5980	3.10351	3.47765	1.29606	1.29606	0.00442393	0.0495408	Trim68	tripartite motif containing 68	Nucleus	enzyme
G7067	Plcg1	3	162957126..162987842	30717	5.29027	4.82557	-1.38003	1.38003	0.00445547	0.0498366	PLCG1	phospholipase C, gamma 1	Cytoplasm	enzyme
G23962	Elmod2	19	complement(35445968..35465400)	19433	3.20345	3.00706	-1.14583	1.14583	0.00446162	0.0498479	ELMOD2	ELMO/CED-12 domain containing 2	Other	other
G22442	Cxcl14	17	11271210..11279229	8020	3.32227	4.27599	1.93685	1.93685	0.00450608	0.0500781	CXCL14	chemokine (C-X-C motif) ligand 14	Extracellular Space	cytokine
G20454	Igfbp3	14	complement(81091987..81099928)	7942	3.70842	5.44919	3.34214	3.34214	0.00448807	0.0500781	IGFBP3	insulin-like growth factor binding protein 3	Extracellular Space	other
G22595	Nol7	17	25966535..25969643	3109	6.09249	5.69994	-1.31271	1.31271	0.00450735	0.0500781	Nol7	nucleolar protein 7	Other	other
G18582	Sun1	12	complement(19476257..19509115)	32859	4.5978	4.06435	-1.44739	1.44739	0.00450801	0.0500781	SUN1	Sad1 and UNC84 domain containing 1	Nucleus	other
G10405	Tmem201	5	complement(170318703..170339591)	20889	4.5189	4.18412	-1.26118	1.26118	0.00450719	0.0500781	TMEM201	transmembrane protein 201	Nucleus	other
G11262	Aldh6a1	6	117379212..117399815	20604	4.47258	3.84464	-1.54535	1.54535	0.00453165	0.0501779	ALDH6A1	aldehyde dehydrogenase 6 family, member A1	Cytoplasm	enzyme
G20564	Pold2	14	complement(86802862..86809022)	6161	3.84784	3.20703	-1.5592	1.5592	0.00453249	0.0501779	POLD2	polymerase (DNA directed), delta 2, accessory subunit	Nucleus	enzyme
G11756	Spryd4	7	complement(2600837..2602657)	1821	3.75773	4.2687	1.42501	1.42501	0.00452764	0.0501779	SPRYD4	SPRY domain containing 4	Cytoplasm	other
G26125	Dcaf12	X	complement(131415634..131419442)	3809	5.07258	4.67833	-1.31426	1.31426	0.00454312	0.0502382	Dcaf12l1	DDB1 and CUL4 associated factor 12-like 1	Cytoplasm	other
G21399	Dmtn	15	complement(56016282..56043902)	27621	6.13701	6.34579	1.15571	1.15571	0.00455648	0.0503043	DMTN	dematin actin binding protein	Plasma Membrane	other
G17060	Mrpl10	10	84766862..84775278	8417	5.37609	5.10316	-1.20825	1.20825	0.00456464	0.0503043	MRPL10	mitochondrial ribosomal protein L10	Cytoplasm	other
G1823	Rps3	1	complement(170637738..170643027)	5290	8.69416	8.43437	-1.1973	1.1973	0.00456258	0.0503043	RPS3	ribosomal protein S3	Cytoplasm	enzyme
G14813	Taf8	9	14436067..14450890	14824	3.5681	3.22567	-1.26788	1.26788	0.00457082	0.0503153	TAF8	TAF8 RNA polymerase II, TATA box binding protein (TBP)-associated factor, 43kDa	Nucleus	transcription regulator
G9864	B4galt2	5	complement(140496559..140505030)	8472	4.5437	4.42186	-1.08812	1.08812	0.00458024	0.0503184	B4GALT2	UDP-Gal:betaGlcNAc beta 1,4- galactosyltransferase, polypeptide 2	Cytoplasm	enzyme
G18535	Mmd2	12	16049294..16105827	56534	5.75119	5.11268	-1.55671	1.55671	0.00458147	0.0503184	MMD2	monocyte to macrophage differentiation-associated 2	Other	other
G13825	AI593442	8	complement(55822041..55828684)	6644	3.23803	4.05974	1.76751	1.76751	0.00462059	0.0504259
G15275	Acadl	9	73434321..73472895	38575	4.80523	5.52309	1.64475	1.64475	0.00462976	0.0504259	ACADL	acyl-CoA dehydrogenase, long chain	Cytoplasm	enzyme
G10064	Bsdc1	5	151382663..151410825	28163	6.01538	5.7435	-1.20737	1.20737	0.00462717	0.0504259	BSDC1	BSD domain containing 1	Other	other
G10275	Capzb	5	161383344..161482714	99371	7.15482	6.85747	-1.22889	1.22889	0.00461527	0.0504259	CAPZB	capping protein (actin filament) muscle Z-line, beta	Cytoplasm	other
G14118	ENSRNOG00000008926	8	81880465..81889635	9171	5.08058	4.60739	-1.38818	1.38818	0.00462227	0.0504259	GNB5	guanine nucleotide binding protein (G protein), beta 5	Plasma Membrane	enzyme
G11081	Mgat2	6	100935605..100938090	2486	4.27867	4.74578	1.38235	1.38235	0.00461351	0.0504259	MGAT2	mannosyl (alpha-1,6-)-glycoprotein beta-1,2-N-acetylglucosaminyltransferase	Cytoplasm	enzyme
G18961	Rfc5	12	46752012..46761552	9541	3.37542	3.13629	-1.18028	1.18028	0.00462692	0.0504259	RFC5	replication factor C (activator 1) 5, 36.5kDa	Nucleus	enzyme
G19916	Rpap2	14	complement(3126078..3205387)	79310	3.68356	3.89788	1.16016	1.16016	0.0046328	0.0504259	RPAP2	RNA polymerase II associated protein 2	Other	enzyme
G17325	Map3k3	10	94029306..94098038	68733	3.81443	3.58623	-1.17138	1.17138	0.00463883	0.050435	MAP3K3	mitogen-activated protein kinase kinase kinase 3	Cytoplasm	kinase
G14942	Efhc1	9	25924344..25962902	38559	4.12257	3.69652	-1.34355	1.34355	0.00464767	0.05046	EFHC1	EF-hand domain (C-terminal) containing 1	Cytoplasm	other
G15857	Tbc1d24	10	complement(13367060..13392774)	25715	3.50815	4.01044	1.41646	1.41646	0.00465153	0.05046	TBC1D24	TBC1 domain family, member 24	Cytoplasm	other
G17061	Osbpl7	10	84776869..84794423	17555	3.14673	3.03224	-1.0826	1.0826	0.00466123	0.0505088	OSBPL7	oxysterol binding protein-like 7	Cytoplasm	other
G7918	Repin1	4	142898415..142900127	1713	4.59974	4.098	-1.41592	1.41592	0.00467673	0.0505639	REPIN1	replication initiator 1	Nucleus	other
G25159	Wasf1	20	complement(50107711..50155913)	48203	3.73143	3.49537	-1.17778	1.17778	0.00467332	0.0505639	WASF1	WAS protein family, member 1	Nucleus	other
G4463	Glrb	2	complement(199178597..199251847)	73251	4.85732	5.25505	1.31743	1.31743	0.00468639	0.050612	GLRB	glycine receptor, beta	Plasma Membrane	ion channel
G17221	Aarsd1	10	complement(89115999..89129102)	13104	4.44344	3.98881	-1.37044	1.37044	0.00470437	0.0506281	Aarsd1	alanyl-tRNA synthetase domain containing 1	Other	enzyme
G11795	Cd63	7	3304375..3305798	1424	7.58414	8.39174	1.7503	1.7503	0.00469868	0.0506281	CD63	CD63 molecule	Plasma Membrane	other
G22611	Eef1e1	17	28701069..28713201	12133	5.05879	5.54031	1.39622	1.39622	0.00470874	0.0506281	EEF1E1	eukaryotic translation elongation factor 1 epsilon 1	Cytoplasm	translation regulator
G4603	Flad1	2	complement(208142452..208150771)	8320	5.00838	4.71461	-1.22583	1.22583	0.00469593	0.0506281	FLAD1	flavin adenine dinucleotide synthetase 1	Cytoplasm	enzyme
G11763	Pan2	7	2697335..2714080	16746	3.60197	3.17108	-1.34806	1.34806	0.00472321	0.0507275	PAN2	PAN2 poly(A) specific ribonuclease subunit homolog (S. cerevisiae)	Cytoplasm	peptidase
G16563	Rabep1	10	57207873..57324847	116975	5.3777	5.7076	1.25692	1.25692	0.0047285	0.0507282	RABEP1	rabaptin, RAB GTPase binding effector protein 1	Cytoplasm	transporter
G14303	Slc35g2	8	complement(108269640..108296902)	27263	5.40969	5.96253	1.46698	1.46698	0.00473547	0.0507469	SLC35G2	solute carrier family 35, member G2	Cytoplasm	other
G21144	Lrrc16b	15	38058379..38075410	17032	4.38485	3.77583	-1.52522	1.52522	0.00474403	0.0507568	LRRC16B	leucine rich repeat containing 16B	Other	other
G2660	Tspan4	1	221371202..221390853	19652	4.72165	5.21514	1.40784	1.40784	0.00474685	0.0507568	TSPAN4	tetraspanin 4	Plasma Membrane	other
G11208	Smoc1	6	112880630..113039729	159100	4.79012	3.98891	-1.74256	1.74256	0.0047555	0.0507934	SMOC1	SPARC related modular calcium binding 1	Extracellular Space	other
G22056	Fam149a	16	49773192..49828133	54942	3.10416	3.63041	1.44018	1.44018	0.00477995	0.0509483	FAM149A	family with sequence similarity 149, member A	Other	other
G22811	Ggps1	17	51649823..51662765	12943	3.01247	3.17126	1.11635	1.11635	0.0047805	0.0509483	GGPS1	geranylgeranyl diphosphate synthase 1	Cytoplasm	enzyme
G13013	Fam19a5	7	128196443..128419725	223283	6.86456	6.09299	-1.70712	1.70712	0.00479406	0.0509809	FAM19A5	family with sequence similarity 19 (chemokine (C-C motif)-like), member A5	Extracellular Space	other
G4282	Ufm1	2	complement(162779819..162787960)	8142	4.46306	5.66191	2.29557	2.29557	0.00479015	0.0509809	UFM1	ubiquitin-fold modifier 1	Cytoplasm	other
G13845	Cib2	8	complement(57704422..57720624)	16203	3.98712	3.68702	-1.23123	1.23123	0.00482757	0.0510251	CIB2	calcium and integrin binding family member 2	Other	kinase
G9760	Eps15	5	132763093..132861698	98606	4.55114	5.21789	1.58749	1.58749	0.00483774	0.0510251	EPS15	epidermal growth factor receptor pathway substrate 15	Cytoplasm	other
G4864	Nras	2	224983750..224991378	7629	3.81952	4.17897	1.28294	1.28294	0.00481511	0.0510251	NRAS	neuroblastoma RAS viral (v-ras) oncogene homolog	Plasma Membrane	enzyme
G10252	Pink1	5	complement(160426051..160437821)	11771	6.05305	5.55613	-1.4112	1.4112	0.00480889	0.0510251	PINK1	PTEN induced putative kinase 1	Cytoplasm	kinase
G3439	Pprc1	1	273241077..273257483	16407	3.34669	3.70707	1.28376	1.28376	0.00483376	0.0510251	PPRC1	peroxisome proliferator-activated receptor gamma, coactivator-related 1	Nucleus	transcription regulator
G18277	Prodh	11	90150469..90167638	17170	4.60786	4.0754	-1.44639	1.44639	0.0048481	0.0510251	PRODH	proline dehydrogenase (oxidase) 1	Cytoplasm	enzyme
G17109	Psmd3	10	86395552..86407493	11942	6.27163	6.44667	1.12899	1.12899	0.00481652	0.0510251	PSMD3	proteasome (prosome, macropain) 26S subunit, non-ATPase, 3	Cytoplasm	other
G23353	Slc35a4	18	29211202..29214370	3169	4.20274	4.63311	1.34758	1.34758	0.00483275	0.0510251	SLC35A4	solute carrier family 35, member A4	Other	transporter
G20483	Tmem129	14	83040119..83045463	5345	3.78238	4.37053	1.50333	1.50333	0.00484032	0.0510251	TMEM129	transmembrane protein 129	Other	other
G25456	Zrsr2	X	32667263..32689259	21997	5.83371	6.04234	1.15559	1.15559	0.00485077	0.0510251	ZRSR2	zinc finger (CCCH type), RNA-binding motif and serine/arginine rich 2	Nucleus	other
G5202	Gng5	2	270886941..270895438	8498	4.38685	5.16852	1.71912	1.71912	0.00488244	0.0511365	GNG5	guanine nucleotide binding protein (G protein), gamma 5	Plasma Membrane	other
G7411	Kmt2c	4	6271095..6313413	42319	3.33271	3.01141	-1.24946	1.24946	0.00487095	0.0511365	Kmt2c	lysine (K)-specific methyltransferase 2C	Other	other
G12650	Sqle	7	100196963..100211948	14986	5.1816	6.06451	1.84409	1.84409	0.00487497	0.0511365	SQLE	squalene epoxidase	Cytoplasm	enzyme
G22288	Tdrp	16	80296809..80322591	25783	4.89278	5.18597	1.22535	1.22535	0.00487793	0.0511365	TDRP	testis development related protein	Other	other
G25263	Atp6ap2	X	complement(11935610..11963424)	27815	8.70257	8.96755	1.20161	1.20161	0.00495873	0.0511826	ATP6AP2	ATPase, H+ transporting, lysosomal accessory protein 2	Cytoplasm	transporter
G24664	Atp6v1g2	20	complement(6901681..6903894)	2214	7.49824	7.29241	-1.15335	1.15335	0.00491519	0.0511826	ATP6V1G2	ATPase, H+ transporting, lysosomal 13kDa, V1 subunit G2	Cytoplasm	transporter
G15434	Cab39	9	92563873..92625079	61207	5.50706	5.92912	1.33983	1.33983	0.00491262	0.0511826	Cab39	calcium binding protein 39	Other	other
G1805	Capn5	1	complement(169278330..169336535)	58206	4.14723	3.57444	-1.4874	1.4874	0.00492764	0.0511826	CAPN5	calpain 5	Cytoplasm	peptidase
G12553	Cthrc1	7	complement(78271770..78282052)	10283	3.45121	3.91499	1.37915	1.37915	0.00496591	0.0511826	CTHRC1	collagen triple helix repeat containing 1	Extracellular Space	other
G23112	Dnajc1	17	complement(86711161..86865487)	154327	3.5307	4.21876	1.61112	1.61112	0.00496569	0.0511826	Dnajc1	DnaJ (Hsp40) homolog, subfamily C, member 1	Other	other
G10581	Dync2li1	6	7837943..7869291	31349	4.64468	4.21853	-1.34364	1.34364	0.0049417	0.0511826	Dync2li1	dynein cytoplasmic 2 light intermediate chain 1	Other	other
G26202	ENSRNOG00000031222	X	144471634..144472890	1257	4.56162	3.80996	-1.68373	1.68373	0.00490518	0.0511826	Gm4988	predicted gene 4988	Other	other
G4461	Gria2	2	complement(198991678..199112785)	121108	4.6057	3.91496	-1.61411	1.61411	0.0049538	0.0511826	GRIA2	glutamate receptor, ionotropic, AMPA 2	Plasma Membrane	ion channel
G12651	RGD1564420	7	complement(100210512..100254422)	43911	4.02498	4.1739	1.10874	1.10874	0.00493919	0.0511826	KIAA0196	KIAA0196	Cytoplasm	other
G25364	Mageh1	X	20009490..20010738	1249	6.15258	6.98043	1.77504	1.77504	0.00492019	0.0511826	MAGEH1	melanoma antigen family H, 1	Cytoplasm	other
G21691	Mettl6	16	complement(7507483..7523713)	16231	2.96764	3.0698	1.07338	1.07338	0.00495358	0.0511826	METTL6	methyltransferase like 6	Other	enzyme
G14993	Ptp4a1	9	complement(36028652..36036214)	7563	5.9466	6.97105	2.03419	2.03419	0.00489925	0.0511826	PTP4A1	protein tyrosine phosphatase type IVA, member 1	Cytoplasm	phosphatase
G4304	Rnf13	2	167261840..167446313	184474	8.07436	8.32522	1.18992	1.18992	0.00492498	0.0511826	RNF13	ring finger protein 13	Nucleus	enzyme
G21860	Ssbp4	16	20433840..20444999	11160	5.24265	4.76034	-1.39698	1.39698	0.00494669	0.0511826	SSBP4	single stranded DNA binding protein 4	Nucleus	transcription regulator
G20741	Camk2g	15	3669216..3724735	55520	5.67029	4.9679	-1.62719	1.62719	0.00498461	0.0512122	CAMK2G	calcium/calmodulin-dependent protein kinase II gamma	Cytoplasm	kinase
G23429	Gnpda1	18	complement(31157709..31166267)	8559	3.83889	4.01621	1.13078	1.13078	0.00498014	0.0512122	Gnpda1	glucosamine-6-phosphate deaminase 1	Cytoplasm	enzyme
G24639	Rnf5	20	complement(6445602..6448046)	2445	5.41879	5.09043	-1.25558	1.25558	0.00497812	0.0512122	RNF5	ring finger protein 5, E3 ubiquitin protein ligase	Cytoplasm	enzyme
G4936	Kcnc4	2	complement(229694932..229715013)	20082	5.69084	5.32733	-1.28655	1.28655	0.0050125	0.0513461	Kcnc4	potassium voltage gated channel, Shaw-related subfamily, member 4	Plasma Membrane	other
G9684	Sgip1	5	126257868..126358529	100662	3.49955	3.97863	1.39385	1.39385	0.00500379	0.0513461	SGIP1	SH3-domain GRB2-like (endophilin) interacting protein 1	Cytoplasm	other
G14464	Trex1	8	complement(117147877..117149221)	1345	3.35597	3.9908	1.55276	1.55276	0.00501351	0.0513461	TREX1	three prime repair exonuclease 1	Nucleus	enzyme
G18211	Abcf3	11	complement(87098519..87110250)	11732	6.33678	6.10802	-1.17183	1.17183	0.00505677	0.0513661	ABCF3	ATP-binding cassette, sub-family F (GCN20), member 3	Other	transporter
G8209	Ino80b	4	complement(178639684..178643232)	3549	3.55952	3.05704	-1.41664	1.41664	0.00506543	0.0513661	INO80B	INO80 complex subunit B	Nucleus	other
G18338	N4bp2l2	12	complement(613303..634435)	21133	3.60193	3.79216	1.14094	1.14094	0.00507348	0.0513661	N4BP2L2	NEDD4 binding protein 2-like 2	Nucleus	other
G1877	Numa1	1	173249830..173279637	29808	4.34804	3.8745	-1.38852	1.38852	0.00506694	0.0513661	NUMA1	nuclear mitotic apparatus protein 1	Nucleus	other
G16778	RGD1305508	10	66299994..66302981	2988	3.50923	3.17495	-1.26075	1.26075	0.0050667	0.0513661	RGD1305508	similar to hypothetical protein MGC23280	Other	other
G6578	Sema6d	3	123424951..123482782	57832	4.51897	4.79866	1.21393	1.21393	0.00504799	0.0513661	Sema6d	sema domain, transmembrane domain (TM), and cytoplasmic domain, (semaphorin) 6D	Other	other
G8241	Spr	4	complement(181492883..181496612)	3730	4.9116	4.44168	-1.38503	1.38503	0.00507894	0.0513661	SPR	sepiapterin reductase (7,8-dihydrobiopterin:NADP+ oxidoreductase)	Cytoplasm	enzyme
G4071	Stmn2	2	complement(115167506..115215213)	47708	8.49501	8.61984	1.09037	1.09037	0.00505594	0.0513661	STMN2	stathmin-like 2	Plasma Membrane	other
G16864	Synrg	10	70890012..71271499	381488	6.93431	6.64464	-1.22236	1.22236	0.00507204	0.0513661	Synrg	synergin, gamma	Cytoplasm	other
G8386	Tmf1	4	complement(194025430..194047939)	22510	3.92305	4.49871	1.49036	1.49036	0.0050661	0.0513661	TMF1	TATA element modulatory factor 1	Cytoplasm	transcription regulator
G7111	Tomm34	3	complement(166632891..166649736)	16846	5.30142	5.00341	-1.22945	1.22945	0.00507778	0.0513661	TOMM34	translocase of outer mitochondrial membrane 34	Cytoplasm	other
G7290	Ythdf1	3	complement(180125834..180141343)	15510	4.51744	4.62592	1.07809	1.07809	0.00507845	0.0513661	YTHDF1	YTH domain family, member 1	Other	other
G2394	Aldoa	1	complement(205208255..205212211)	3957	9.80429	9.61634	-1.13915	1.13915	0.00525003	0.0515879	ALDOA	aldolase A, fructose-bisphosphate	Cytoplasm	enzyme
G16983	Ankrd40	10	81865469..81878114	12646	4.4491	4.79059	1.26706	1.26706	0.00515628	0.0515879	ANKRD40	ankyrin repeat domain 40	Other	other
G16890	Appbp2	10	complement(72408561..72450355)	41795	3.85287	4.03871	1.13748	1.13748	0.00513633	0.0515879	APPBP2	amyloid beta precursor protein (cytoplasmic tail) binding protein 2	Cytoplasm	other
G12461	Arhgef25	7	complement(70646953..70653981)	7029	4.64234	4.1757	-1.38189	1.38189	0.00523193	0.0515879	ARHGEF25	Rho guanine nucleotide exchange factor (GEF) 25	Cytoplasm	other
G7228	Dok5	3	174447259..174579714	132456	3.53598	4.38682	1.80355	1.80355	0.00525873	0.0515879	DOK5	docking protein 5	Plasma Membrane	other
G775	Ercc1	1	81523234..81534459	11226	4.45074	5.07936	1.54609	1.54609	0.00526462	0.0515879	ERCC1	excision repair cross-complementing rodent repair deficiency, complementation group 1 (includes overlapping antisense sequence)	Nucleus	enzyme
G3400	Erlin1	1	complement(271255433..271290754)	35322	3.74422	4.01126	1.20334	1.20334	0.00523265	0.0515879	ERLIN1	ER lipid raft associated 1	Plasma Membrane	other
G10089	Fabp3	5	152246244..152253006	6763	5.59378	6.71779	2.17953	2.17953	0.00514193	0.0515879	FABP3	fatty acid binding protein 3, muscle and heart (mammary-derived growth inhibitor)	Cytoplasm	transporter
G16499	Fgf11	10	complement(56150464..56153978)	3515	3.45754	3.82058	1.28614	1.28614	0.00526559	0.0515879	FGF11	fibroblast growth factor 11	Extracellular Space	growth factor
G24385	Gas8	19	67025621..67045030	19410	3.63627	3.14541	-1.40528	1.40528	0.00524281	0.0515879	GAS8	growth arrest-specific 8	Cytoplasm	other
G22000	ENSRNOG00000038953	16	37301123..37303599	2477	4.36141	4.89497	1.4475	1.4475	0.00515051	0.0515879	Hmgb1	high mobility group box 1	Nucleus	other
G22531	Iars	17	complement(17414466..17461081)	46616	4.99382	5.6432	1.56849	1.56849	0.00523632	0.0515879	IARS	isoleucyl-tRNA synthetase	Cytoplasm	enzyme
G8732	Itfg2	4	complement(226936182..226949437)	13256	4.1343	3.75569	-1.30009	1.30009	0.00517762	0.0515879	ITFG2	integrin alpha FG-GAP repeat containing 2	Other	other
G13439	Ldlr	8	22804325..22827199	22875	3.3395	4.86442	2.87772	2.87772	0.0051939	0.0515879	LDLR	low density lipoprotein receptor	Plasma Membrane	transporter
G9674	Leprot	5	124375762..124388209	12448	3.94505	3.70121	-1.18414	1.18414	0.00513972	0.0515879	LEPROT	leptin receptor overlapping transcript	Plasma Membrane	other
G7207	Nfatc2	3	complement(171384481..171500358)	115878	3.52733	3.10327	-1.3417	1.3417	0.00515202	0.0515879	NFATC2	nuclear factor of activated T-cells, cytoplasmic, calcineurin-dependent 2	Nucleus	transcription regulator
G16344	Nt5m	10	45972898..45999748	26851	3.9456	3.56256	-1.30409	1.30409	0.00516048	0.0515879	NT5M	5',3'-nucleotidase, mitochondrial	Cytoplasm	phosphatase
G12986	Npap60	7	125551331..125564950	13620	3.7625	4.12642	1.28692	1.28692	0.00514484	0.0515879	NUP50	nucleoporin 50kDa	Nucleus	transporter
G10602	Pigf	6	complement(20554557..20580952)	26396	6.85245	7.38967	1.45117	1.45117	0.00525567	0.0515879	PIGF	phosphatidylinositol glycan anchor biosynthesis, class F	Cytoplasm	enzyme
G12463	Pip4k2c	7	complement(70661195..70676538)	15344	4.00847	4.21575	1.15451	1.15451	0.00522921	0.0515879	PIP4K2C	phosphatidylinositol-5-phosphate 4-kinase, type II, gamma	Cytoplasm	kinase
G24176	Pla2g15	19	48996419..49013714	17296	3.70837	3.84346	1.09816	1.09816	0.00523069	0.0515879	PLA2G15	phospholipase A2, group XV	Cytoplasm	enzyme
G14081	Rnf111	8	76142477..76218329	75853	3.48051	3.61887	1.10065	1.10065	0.00520504	0.0515879	RNF111	ring finger protein 111	Nucleus	enzyme
G10025	Sfpq	5	148850564..148858900	8337	5.57881	5.91468	1.26214	1.26214	0.0051709	0.0515879	SFPQ	splicing factor proline/glutamine-rich	Nucleus	other
G2856	Sssca1	1	complement(228020766..228022549)	1784	4.20571	4.94896	1.67395	1.67395	0.00521177	0.0515879	SSSCA1	Sjogren syndrome/scleroderma autoantigen 1	Other	other
G17098	Stard3	10	86110514..86133022	22509	3.87462	4.01027	1.09859	1.09859	0.00517709	0.0515879	STARD3	StAR-related lipid transfer (START) domain containing 3	Cytoplasm	transporter
G22592	Tbc1d7	17	complement(25727575..25744428)	16854	3.37962	3.03425	-1.27048	1.27048	0.00525455	0.0515879	TBC1D7	TBC1 domain family, member 7	Cytoplasm	other
G4088	Tceal6	2	complement(122107325..122109244)	1920	5.82076	6.13909	1.24688	1.24688	0.00521172	0.0515879	TCEAL3	transcription elongation factor A (SII)-like 3	Other	other
G17895	Tfg	11	49365948..49392422	26475	6.28507	6.85395	1.48337	1.48337	0.00520844	0.0515879	TFG	TRK-fused gene	Cytoplasm	other
G11239	Tmed10	6	116347918..116383215	35298	7.28182	7.5662	1.21789	1.21789	0.00513219	0.0515879	TMED10	transmembrane emp24-like trafficking protein 10 (yeast)	Cytoplasm	transporter
G6649	Ttl	3	complement(128391316..128417936)	26621	3.41502	4.3097	1.85921	1.85921	0.00518164	0.0515879	TTL	tubulin tyrosine ligase	Cytoplasm	enzyme
G5224	Zzz3	2	276312459..276347991	35533	4.11721	3.85031	-1.20322	1.20322	0.00525237	0.0515879	Zzz3	zinc finger, ZZ-type containing 3	Other	other
G3575	Cast	2	complement(1422027..1530718)	108692	4.95347	5.31972	1.289	1.289	0.00527546	0.0516146	CAST	calpastatin	Cytoplasm	peptidase
G25481	Cdkl5	X	35927782..36100916	173135	3.00435	3.28332	1.21333	1.21333	0.00528591	0.0516146	CDKL5	cyclin-dependent kinase-like 5	Nucleus	kinase
G24382	Def8	19	66954015..66969849	15835	3.32284	2.97505	-1.27261	1.27261	0.00528958	0.0516146	DEF8	differentially expressed in FDCP 8 homolog (mouse)	Other	other
G13087	Slc38a2	7	complement(137716131..137728300)	12170	5.03797	5.69991	1.58221	1.58221	0.00527985	0.0516146	SLC38A2	solute carrier family 38, member 2	Plasma Membrane	transporter
G16484	Atp1b2	10	complement(55951263..55957495)	6233	6.51055	5.966	-1.45857	1.45857	0.00532136	0.0517168	ATP1B2	ATPase, Na+/K+ transporting, beta 2 polypeptide	Plasma Membrane	transporter
G23993	Cc2d1a	19	complement(36224013..36239011)	14999	5.30109	4.90255	-1.31817	1.31817	0.0053207	0.0517168	CC2D1A	coiled-coil and C2 domain containing 1A	Cytoplasm	other
G20760	Ecd	15	8502035..8531649	29615	3.86144	3.57885	-1.21637	1.21637	0.00530679	0.0517168	Ecd	ecdysoneless homolog (Drosophila)	Other	other
G3438	Ldb1	1	complement(273215591..273223127)	7537	5.20663	4.72704	-1.39434	1.39434	0.00531291	0.0517168	LDB1	LIM domain binding 1	Nucleus	transcription regulator
G18730	Baz1b	12	complement(26476185..26534154)	57970	4.92781	4.56297	-1.28774	1.28774	0.00533826	0.0518292	BAZ1B	bromodomain adjacent to zinc finger domain, 1B	Nucleus	transcription regulator
G18865	Vps33a	12	40348553..40366395	17843	4.55652	4.22078	-1.26202	1.26202	0.00534892	0.0518808	VPS33A	vacuolar protein sorting 33 homolog A (S. cerevisiae)	Cytoplasm	transporter
G2263	Arl6ip1	1	complement(194724270..194733783)	9514	7.72851	7.50641	-1.16643	1.16643	0.00536649	0.0518956	ARL6IP1	ADP-ribosylation factor-like 6 interacting protein 1	Cytoplasm	other
G13562	Ei24	8	complement(39257606..39269673)	12068	5.97469	5.72862	-1.18597	1.18597	0.00536208	0.0518956	EI24	etoposide induced 2.4	Other	other
G14754	Sema6b	9	9928560..9938199	9640	4.77989	4.50117	-1.21312	1.21312	0.00536412	0.0518956	SEMA6B	sema domain, transmembrane domain (TM), and cytoplasmic domain, (semaphorin) 6B	Plasma Membrane	other
G2817	Yif1a	1	227401143..227405550	4408	3.71522	4.25813	1.45691	1.45691	0.00537371	0.0519137	YIF1A	Yip1 interacting factor homolog A (S. cerevisiae)	Cytoplasm	other
G8859	Ptpro	4	235508260..235718672	210413	3.92968	3.34999	-1.49453	1.49453	0.00539141	0.052033	PTPRO	protein tyrosine phosphatase, receptor type, O	Plasma Membrane	phosphatase
G4969	5330417C22Rik	2	complement(230716011..230792265)	76255	6.49535	5.46002	-2.04958	2.04958	0.00545681	0.0520846
G22218	Ap3m2	16	73709144..73724608	15465	5.42174	4.64525	-1.71296	1.71296	0.00546113	0.0520846	AP3M2	adaptor-related protein complex 3, mu 2 subunit	Cytoplasm	transporter
G14811	Bysl	9	14314823..14324573	9751	4.35058	4.93132	1.49562	1.49562	0.00543889	0.0520846	Bysl	bystin-like	Cytoplasm	other
G9619	Cks1b	5	complement(114776113..114776352)	240	3.03156	2.96509	-1.04715	1.04715	0.00542021	0.0520846	CKS1B	CDC28 protein kinase regulatory subunit 1B	Other	kinase
G19171	Dpp10	13	complement(44555442..44766710)	211269	3.53768	3.13138	-1.32528	1.32528	0.00542701	0.0520846	DPP10	dipeptidyl-peptidase 10 (non-functional)	Extracellular Space	peptidase
G4837	Gdap2	2	221921976..221977531	55556	3.8401	4.18887	1.27348	1.27348	0.00544293	0.0520846	GDAP2	ganglioside induced differentiation associated protein 2	Cytoplasm	other
G22331	Irs2	16	83287185..83311239	24055	3.16165	3.80521	1.56217	1.56217	0.00542598	0.0520846	IRS2	insulin receptor substrate 2	Cytoplasm	enzyme
G18314	Ppil2	11	91200042..91222633	22592	5.46416	5.03338	-1.34796	1.34796	0.00542175	0.0520846	PPIL2	peptidylprolyl isomerase (cyclophilin)-like 2	Nucleus	enzyme
G15548	Stk25	9	complement(100420926..100433656)	12731	6.97616	6.71537	-1.19813	1.19813	0.00546113	0.0520846	STK25	serine/threonine kinase 25	Cytoplasm	kinase
G21804	Tpm4	16	complement(19244266..19258182)	13917	5.27676	5.85573	1.49378	1.49378	0.00544868	0.0520846	Tpm4	tropomyosin 4	Cytoplasm	other
G4310	Tsc22d2	2	168025537..168072788	47252	2.98413	3.32583	1.26725	1.26725	0.00542941	0.0520846	TSC22D2	TSC22 domain family, member 2	Extracellular Space	other
G1016	Zfp383	1	89366831..89382279	15449	4.15741	3.84953	-1.23789	1.23789	0.00541751	0.0520846	ZNF383	zinc finger protein 383	Cytoplasm	other
G14313	CEP63	8	complement(110462282..110513824)	51543	3.9849	3.68826	-1.22828	1.22828	0.00547729	0.0520918	CEP63	centrosomal protein 63kDa	Cytoplasm	other
G1260	Med25	1	complement(101939597..101952474)	12878	5.32536	4.71753	-1.52396	1.52396	0.00546852	0.0520918	MED25	mediator complex subunit 25	Nucleus	other
G5975	Zdhhc5	3	complement(78611962..78634327)	22366	3.09173	3.55618	1.3798	1.3798	0.00547798	0.0520918	ZDHHC5	zinc finger, DHHC-type containing 5	Nucleus	enzyme
G19910	Fam69a	14	2789913..2860548	70636	3.95418	4.23696	1.21654	1.21654	0.00549012	0.0521051	FAM69A	family with sequence similarity 69, member A	Other	other
G9331	Tomm5	5	complement(65164582..65167406)	2825	5.15613	5.68441	1.44221	1.44221	0.00548622	0.0521051	Tomm5	translocase of outer mitochondrial membrane 5 homolog (yeast)	Cytoplasm	other
G21879	Armc6	16	20789968..20799539	9572	4.62834	4.97897	1.27511	1.27511	0.00550588	0.0521528	ARMC6	armadillo repeat containing 6	Other	other
G12352	Rab21	7	complement(58270894..58295672)	24779	5.82429	5.99494	1.12557	1.12557	0.0055009	0.0521528	RAB21	RAB21, member RAS oncogene family	Cytoplasm	enzyme
G8947	Caprin2	4	complement(247436446..247503639)	67194	7.19392	9.10312	3.75599	3.75599	0.00551563	0.0521942	Caprin2	caprin family member 2	Other	other
G12801	Arhgap39	7	complement(117776694..117869344)	92651	3.64629	3.51701	-1.09375	1.09375	0.00554763	0.0522784	ARHGAP39	Rho GTPase activating protein 39	Nucleus	other
G20533	Ascc2	14	85555815..85592750	36936	3.18634	3.95726	1.70636	1.70636	0.0055449	0.0522784	ASCC2	activating signal cointegrator 1 complex subunit 2	Other	other
G7750	Bpgm	4	61650881..61679068	28188	5.85204	5.62022	-1.17432	1.17432	0.00557123	0.0522784	BPGM	2,3-bisphosphoglycerate mutase	Extracellular Space	phosphatase
G14883	Cdc5l	9	16838171..16876916	38746	4.74728	4.96083	1.15954	1.15954	0.00557299	0.0522784	CDC5L	cell division cycle 5-like	Nucleus	other
G14113	Fam214a	8	81535953..81559190	23238	4.93236	4.61475	-1.24627	1.24627	0.00556006	0.0522784	FAM214A	family with sequence similarity 214, member A	Other	other
G24608	Hsd17b8	20	complement(5896544..5898539)	1996	3.74726	3.22494	-1.43626	1.43626	0.00555984	0.0522784	HSD17B8	hydroxysteroid (17-beta) dehydrogenase 8	Cytoplasm	enzyme
G7453	Orc5	4	9162486..9226334	63849	4.72241	4.25972	-1.37811	1.37811	0.00553038	0.0522784	ORC5	origin recognition complex, subunit 5	Nucleus	other
G2189	Tmem41b	1	complement(181591182..181605545)	14364	5.55455	6.30787	1.68568	1.68568	0.00554878	0.0522784	TMEM41B	transmembrane protein 41B	Other	other
G20987	Tox4	15	32506570..32520158	13589	5.09013	5.37997	1.2225	1.2225	0.00556891	0.0522784	TOX4	TOX high mobility group box family member 4	Nucleus	other
G25019	Sar1a	20	33095744..33108149	12406	6.65156	6.96418	1.24197	1.24197	0.00558407	0.0523318	SAR1A	SAR1 homolog A (S. cerevisiae)	Cytoplasm	enzyme
G19277	Adipor1	13	56297571..56316893	19323	5.99282	6.34368	1.27533	1.27533	0.0056253	0.0523643	ADIPOR1	adiponectin receptor 1	Plasma Membrane	transmembrane receptor
G7422	Chpf2	4	complement(7120978..7126440)	5463	4.75524	5.44593	1.61406	1.61406	0.00561822	0.0523643	CHPF2	chondroitin polymerizing factor 2	Cytoplasm	enzyme
G19894	Gak	14	2095648..2168937	73290	4.67633	4.96496	1.22149	1.22149	0.00559669	0.0523643	GAK	cyclin G associated kinase	Nucleus	kinase
G23316	Kdm3b	18	27289264..27342331	53068	3.43511	3.22628	-1.15576	1.15576	0.00562294	0.0523643	Kdm3b	lysine (K)-specific demethylase 3B	Nucleus	other
G14834	Pex6	9	complement(15475358..15487515)	12158	4.41279	4.05295	-1.28328	1.28328	0.00560368	0.0523643	PEX6	peroxisomal biogenesis factor 6	Cytoplasm	enzyme
G4879	Phtf1	2	225878015..225916843	38829	5.21081	5.43094	1.16484	1.16484	0.00562012	0.0523643	PHTF1	putative homeodomain transcription factor 1	Nucleus	transcription regulator
G23660	Seh1l	18	62705167..62795437	90271	3.20333	3.39417	1.14143	1.14143	0.00562498	0.0523643	Seh1l	SEH1-like (S. cerevisiae)	Other	other
G3253	Papss2	1	258376175..258461336	85162	3.01045	3.75326	1.67343	1.67343	0.00564217	0.052464	PAPSS2	3'-phosphoadenosine 5'-phosphosulfate synthase 2	Cytoplasm	enzyme
G17425	Unk	10	complement(103673535..103702359)	28825	3.50515	3.10106	-1.32325	1.32325	0.00564681	0.052464	UNK	unkempt family zinc finger	Nucleus	transporter
G10998	ENSRNOG00000046391	6	85578014..85590447	12434	4.04606	3.77742	-1.20467	1.20467	0.00566992	0.0526284	FAM177A1	family with sequence similarity 177, member A1	Other	other
G3992	Fam134b	2	97821407..97972800	151394	5.70314	6.24829	1.45917	1.45917	0.0056778	0.0526512	FAM134B	family with sequence similarity 134, member B	Cytoplasm	other
G5732	ARL5A	3	complement(43024477..43046967)	22491	3.93858	4.3598	1.33906	1.33906	0.00569686	0.0527103	ARL5A	ADP-ribosylation factor-like 5A	Other	enzyme
G1085	Fxyd1	1	complement(90639293..90642454)	3162	4.44481	3.31378	-2.19015	2.19015	0.00571537	0.0527103	FXYD1	FXYD domain containing ion transport regulator 1	Plasma Membrane	ion channel
G18937	IQCD	12	complement(43348902..43360033)	11132	3.24742	3.02581	-1.16603	1.16603	0.00570869	0.0527103	IQCD	IQ motif containing D	Other	other
G13091	Pced1b	7	138330915..138468397	137483	3.16982	3.01617	-1.11238	1.11238	0.00569862	0.0527103	PCED1B	PC-esterase domain containing 1B	Other	other
G12963	Poldip3	7	complement(123974866..124003513)	28648	5.16857	4.82333	-1.27036	1.27036	0.00571676	0.0527103	POLDIP3	polymerase (DNA-directed), delta interacting protein 3	Nucleus	other
G14221	Tmed3	8	complement(96576976..96584888)	7913	7.37206	7.88009	1.4221	1.4221	0.00570761	0.0527103	TMED3	transmembrane emp24 protein transport domain containing 3	Cytoplasm	transporter
G3141	RGD1311863	1	complement(241777572..241804669)	27098	2.96273	3.03229	1.04939	1.04939	0.0057402	0.0527377	C9orf41	chromosome 9 open reading frame 41	Other	other
G14888	CLIC5	9	complement(18004700..18251818)	247119	3.58942	4.19321	1.51971	1.51971	0.00573978	0.0527377	CLIC5	chloride intracellular channel 5	Cytoplasm	ion channel
G17116	RAPGEFL1	10	86545853..86561330	15478	3.20328	2.98055	-1.16695	1.16695	0.00574145	0.0527377	RAPGEFL1	Rap guanine nucleotide exchange factor (GEF)-like 1	Other	other
G11569	Zfyve21	6	145388967..145408787	19821	5.03765	4.63737	-1.31976	1.31976	0.00573513	0.0527377	ZFYVE21	zinc finger, FYVE domain containing 21	Other	other
G12037	ENSRNOG00000032182	7	complement(13288416..13289854)	1439	2.99173	3.26706	1.21027	1.21027	0.00576576	0.0528195
G13683	ENSRNOG00000039200	8	44271901..44281224	9324	6.36301	5.15254	-2.31413	2.31413	0.00592445	0.0528195
G14807	ENSRNOG00000014180	9	14234280..14237235	2956	3.98662	3.52166	-1.38027	1.38027	0.00589228	0.0528195
G19139	Mki67ip	13	39397765..39407568	9804	4.80281	5.33713	1.44826	1.44826	0.00581791	0.0528195
G1231	Fv1	1	101289512..101291836	2325	5.84306	5.60106	-1.18263	1.18263	0.00583557	0.0528195	2410002F23Rik	RIKEN cDNA 2410002F23 gene	Other	other
G5257	Ankrd13c	2	283426167..283473209	47043	4.61677	4.98784	1.29331	1.29331	0.00584484	0.0528195	ANKRD13C	ankyrin repeat domain 13C	Cytoplasm	other
G23497	Ap3s1	18	40378507..40443852	65346	5.62315	5.85274	1.1725	1.1725	0.00587706	0.0528195	Ap3s1	adaptor-related protein complex 3, sigma 1 subunit	Other	other
G22343	Arglu1	16	86014418..86038236	23819	6.58095	6.20467	-1.29799	1.29799	0.0057942	0.0528195	ARGLU1	arginine and glutamate rich 1	Other	other
G626	Brsk1	1	75808536..75833928	25393	5.92023	6.23946	1.24767	1.24767	0.00585613	0.0528195	BRSK1	BR serine/threonine kinase 1	Cytoplasm	kinase
G13767	Bud13	8	49198988..49214820	15833	3.29465	3.06311	-1.17409	1.17409	0.00579668	0.0528195	BUD13	BUD13 homolog (S. cerevisiae)	Nucleus	other
G5354	Camsap1	3	complement(8736053..8796109)	60057	5.65177	5.41049	-1.18204	1.18204	0.00585973	0.0528195	CAMSAP1	calmodulin regulated spectrin-associated protein 1	Other	other
G2080	Cckbr	1	177269044..177279480	10437	3.01418	4.33927	2.50549	2.50549	0.0059221	0.0528195	CCKBR	cholecystokinin B receptor	Plasma Membrane	G-protein coupled receptor
G25205	Cdk16	X	complement(2500720..2512068)	11349	5.0894	5.57393	1.39913	1.39913	0.00578911	0.0528195	CDK16	cyclin-dependent kinase 16	Cytoplasm	kinase
G24818	Cstb	20	complement(13137897..13139938)	2042	6.11502	6.83522	1.64741	1.64741	0.00580784	0.0528195	CSTB	cystatin B (stefin B)	Cytoplasm	peptidase
G8580	Dcp1b	4	217165863..217200852	34990	3.71459	3.4524	-1.1993	1.1993	0.00579661	0.0528195	DCP1B	decapping mRNA 1B	Cytoplasm	other
G24656	Ehmt2	20	6656521..6672961	16441	4.72306	4.45256	-1.20623	1.20623	0.00592075	0.0528195	EHMT2	euchromatic histone-lysine N-methyltransferase 2	Nucleus	transcription regulator
G7863	Fam131b	4	complement(136508270..136517460)	9191	4.10477	4.56748	1.37813	1.37813	0.00578683	0.0528195	FAM131B	family with sequence similarity 131, member B	Other	other
G2518	Fam175b	1	211854578..211880154	25577	3.96995	4.22574	1.19398	1.19398	0.00585102	0.0528195	FAM175B	family with sequence similarity 175, member B	Nucleus	other
G5327	Fbxw5	3	2708665..2712619	3955	5.33279	4.86922	-1.37895	1.37895	0.0057867	0.0528195	FBXW5	F-box and WD repeat domain containing 5	Cytoplasm	other
G18676	Gnb2	12	24245847..24250864	5018	7.6759	7.19687	-1.39381	1.39381	0.00581927	0.0528195	GNB2	guanine nucleotide binding protein (G protein), beta polypeptide 2	Plasma Membrane	enzyme
G21864	Kxd1	16	20512578..20522058	9481	5.29143	5.01523	-1.211	1.211	0.00583826	0.0528195	KXD1	KxDL motif containing 1	Other	other
G12388	Mdm1	7	61171143..61197122	25980	3.41266	2.99589	-1.33493	1.33493	0.00587162	0.0528195	MDM1	Mdm1 nuclear protein homolog (mouse)	Other	other
G13181	Mfsd5	7	141678906..141681186	2281	4.35238	4.90606	1.46783	1.46783	0.00576229	0.0528195	MFSD5	major facilitator superfamily domain containing 5	Other	transporter
G13587	Olr1214	8	40341164..40702400	361237	3.60281	4.13925	1.45039	1.45039	0.0058729	0.0528195	Olfr890	olfactory receptor 890	Plasma Membrane	G-protein coupled receptor
G9491	Pole3	5	complement(82500187..82503419)	3233	3.73092	3.48719	-1.18405	1.18405	0.00589965	0.0528195	POLE3	polymerase (DNA directed), epsilon 3, accessory subunit	Nucleus	enzyme
G8455	Prrt3	4	complement(208748160..208752133)	3974	3.46936	3.0127	-1.37236	1.37236	0.00591037	0.0528195	PRRT3	proline-rich transmembrane protein 3	Other	other
G4660	S100a10	2	complement(210966310..210975004)	8695	5.3657	6.6613	2.45479	2.45479	0.00582146	0.0528195	S100A10	S100 calcium binding protein A10	Cytoplasm	other
G4997	S1pr1	2	complement(236742193..236746400)	4208	4.72204	4.8892	1.12285	1.12285	0.00589294	0.0528195	S1PR1	sphingosine-1-phosphate receptor 1	Plasma Membrane	G-protein coupled receptor
G1345	Sergef	1	complement(103690972..103741937)	50966	4.41046	4.8262	1.33398	1.33398	0.00579989	0.0528195	SERGEF	secretion regulating guanine nucleotide exchange factor	Nucleus	other
G17125	Smarce1	10	complement(86913923..86933996)	20074	5.85198	5.99592	1.10492	1.10492	0.00588863	0.0528195	SMARCE1	SWI/SNF related, matrix associated, actin dependent regulator of chromatin, subfamily e, member 1	Nucleus	transcription regulator
G12520	Vps13b	7	74283881..74879193	595313	3.27745	3.05694	-1.16514	1.16514	0.00591535	0.0528195	VPS13B	vacuolar protein sorting 13 homolog B (yeast)	Nucleus	transporter
G12635	Wdyhv1	7	complement(98562311..98582049)	19739	3.66744	3.1392	-1.44217	1.44217	0.00584019	0.0528195	WDYHV1	WDYHV motif containing 1	Cytoplasm	other
G16893	Bcas3	10	72660660..72944206	283547	4.28418	3.8774	-1.32573	1.32573	0.00596009	0.0529966	BCAS3	breast carcinoma amplified sequence 3	Nucleus	other
G13226	Calcoco1	7	complement(143218503..143233218)	14716	4.88706	4.28135	-1.52173	1.52173	0.00595698	0.0529966	CALCOCO1	calcium binding and coiled-coil domain 1	Nucleus	transcription regulator
G17592	Rfng	10	complement(109555217..109558316)	3100	4.39169	4.84195	1.36629	1.36629	0.00596068	0.0529966	Rfng	RFNG O-fucosylpeptide 3-beta-N-acetylglucosaminyltransferase	Cytoplasm	other
G16648	Rap1gap2	10	complement(60909166..60963561)	54396	4.55402	5.03701	1.39764	1.39764	0.00598089	0.0530871	RAP1GAP2	RAP1 GTPase activating protein 2	Cytoplasm	other
G6918	Tspyl3	3	155390626..155392698	2073	4.19432	3.75219	-1.35861	1.35861	0.00598179	0.0530871	Tspyl3	TSPY-like 3	Other	other
G10045	Zfp362	5	complement(150689530..150711442)	21913	3.22703	2.98211	-1.18502	1.18502	0.00599835	0.0531853	ZNF362	zinc finger protein 362	Other	other
G25450	Pir	X	complement(32226074..32341358)	115285	4.31728	4.95283	1.55353	1.55353	0.00602023	0.053282	PIR	pirin (iron-binding nuclear protein)	Nucleus	transcription regulator
G6412	Slc12a6	3	110348100..110446527	98428	3.84723	4.72452	1.83692	1.83692	0.00601793	0.053282	SLC12A6	solute carrier family 12 (potassium/chloride transporter), member 6	Plasma Membrane	transporter
G9456	Gng10	5	80325905..80332784	6880	6.04381	5.69316	-1.27514	1.27514	0.00604592	0.0533419	GNG10	guanine nucleotide binding protein (G protein), gamma 10	Plasma Membrane	enzyme
G10839	Hpcal1	6	52713426..52818871	105446	6.58497	6.13432	-1.36666	1.36666	0.00603419	0.0533419	HPCAL1	hippocalcin-like 1	Cytoplasm	other
G9485	Prpf4	5	82386980..82400904	13925	4.01399	3.85924	-1.11323	1.11323	0.00604608	0.0533419	PRPF4	pre-mRNA processing factor 4	Nucleus	other
G12645	Rnf139	7	99371053..99381956	10904	3.97494	4.37318	1.3179	1.3179	0.00604897	0.0533419	RNF139	ring finger protein 139	Cytoplasm	enzyme
G13950	Arih1	8	complement(63928310..64030505)	102196	4.03689	4.36092	1.25182	1.25182	0.00606141	0.0533547	ARIH1	ariadne RBR E3 ubiquitin protein ligase 1	Cytoplasm	enzyme
G15830	Tnfrsf12a	10	complement(12818949..12820979)	2031	2.99037	4.07969	2.12774	2.12774	0.00605715	0.0533547	TNFRSF12A	tumor necrosis factor receptor superfamily, member 12A	Plasma Membrane	transmembrane receptor
G12363	Kcnmb4	7	complement(59472015..59526626)	54612	7.58848	6.67241	-1.88697	1.88697	0.00608059	0.0534338	KCNMB4	potassium large conductance calcium-activated channel, subfamily M, beta member 4	Plasma Membrane	ion channel
G14626	Tmem42	8	131260785..131263282	2498	4.35729	3.81104	-1.46029	1.46029	0.00608141	0.0534338	TMEM42	transmembrane protein 42	Other	other
G25699	Gdpd2	X	71435127..71443913	8787	3.8366	3.14958	-1.60995	1.60995	0.00609692	0.0535217	GDPD2	glycerophosphodiester phosphodiesterase domain containing 2	Plasma Membrane	enzyme
G15367	Chpf	9	complement(82438465..82443159)	4695	6.42529	6.96188	1.45054	1.45054	0.00610408	0.0535361	CHPF	chondroitin polymerizing factor	Cytoplasm	enzyme
G16723	Inpp5k	10	complement(64209551..64228728)	19178	4.43094	4.12791	-1.23374	1.23374	0.00611379	0.0535729	INPP5K	inositol polyphosphate-5-phosphatase K	Cytoplasm	phosphatase
G20647	Rab1	14	104208410..104236221	27812	7.81686	8.0564	1.18062	1.18062	0.00612635	0.0535908
G7439	Klhl7	4	complement(7544414..7593562)	49149	6.03468	5.80105	-1.17579	1.17579	0.00612687	0.0535908	KLHL7	kelch-like family member 7	Nucleus	other
G9540	RGD1309148	5	complement(96088255..96089351)	1097	3.85822	4.2454	1.30784	1.30784	0.0061494	0.0537394
G17306	Cdc27	10	complement(92316648..92364397)	47750	3.90495	4.35195	1.36321	1.36321	0.00616887	0.0538611	CDC27	cell division cycle 27	Nucleus	other
G8585	Arl8b	4	217450494..217494706	44213	6.6847	6.93426	1.18885	1.18885	0.00617798	0.0538922	ARL8B	ADP-ribosylation factor-like 8B	Plasma Membrane	enzyme
G22302	Cdc16	16	80981550..81004585	23036	5.35052	5.57675	1.16977	1.16977	0.00620191	0.0539099	CDC16	cell division cycle 16	Nucleus	other
G760	Dmwd	1	81250759..81255534	4776	5.35821	4.97927	-1.30039	1.30039	0.00619731	0.0539099	DMWD	dystrophia myotonica, WD repeat containing	Nucleus	other
G4606	Pygo2	2	208171771..208176564	4794	4.56981	4.27581	-1.22604	1.22604	0.00620065	0.0539099	PYGO2	pygopus family PHD finger 2	Nucleus	other
G4972	Tmem167b	2	complement(230818557..230822325)	3769	3.12346	3.74429	1.53776	1.53776	0.00620222	0.0539099	TMEM167B	transmembrane protein 167B	Other	other
G555	Zfp954	1	71250634..71256311	5678	3.12981	3.31024	1.13322	1.13322	0.00622637	0.0539748
G20874	Fermt2	15	complement(23771818..23840399)	68582	5.84696	5.69583	-1.11044	1.11044	0.00622637	0.0539748	FERMT2	fermitin family member 2	Cytoplasm	other
G5394	Surf6	3	complement(10803319..10814066)	10748	3.63232	3.49095	-1.10295	1.10295	0.00621826	0.0539748	SURF6	surfeit 6	Nucleus	other
G25596	Taf9b	X	complement(56401296..56414163)	12868	5.35624	5.67186	1.24454	1.24454	0.00623483	0.0539999	TAF9B	TAF9B RNA polymerase II, TATA box binding protein (TBP)-associated factor, 31kDa	Nucleus	transcription regulator
G24757	Nudt3	20	complement(9358099..9410646)	52548	6.01003	5.8607	-1.10905	1.10905	0.00624515	0.0540411	NUDT3	nudix (nucleoside diphosphate linked moiety X)-type motif 3	Cytoplasm	phosphatase
G2799	Bbs1	1	complement(227078590..227096525)	17936	4.68508	4.15628	-1.44273	1.44273	0.00627675	0.0542179	BBS1	Bardet-Biedl syndrome 1	Extracellular Space	other
G6572	Slc30a4	3	complement(121344030..121366262)	22233	3.4884	4.13574	1.56628	1.56628	0.00627484	0.0542179	SLC30A4	solute carrier family 30 (zinc transporter), member 4	Cytoplasm	transporter
G16347	Pemt	10	complement(46096652..46161547)	64896	3.89846	4.37474	1.39115	1.39115	0.00630618	0.0543272	Pemt	phosphatidylethanolamine N-methyltransferase	Other	enzyme
G2931	Rtn3	1	complement(229664611..229721430)	56820	8.39759	8.67367	1.2109	1.2109	0.00630281	0.0543272	RTN3	reticulon 3	Cytoplasm	other
G8123	Tgoln2	4	complement(165245799..165253551)	7753	7.06007	7.58718	1.44104	1.44104	0.00629671	0.0543272	TGOLN2	trans-golgi network protein 2	Cytoplasm	other
G359	Mllt4	1	complement(54957455..55043458)	86004	4.68884	4.95449	1.20217	1.20217	0.00631479	0.0543531	MLLT4	myeloid/lymphoid or mixed-lineage leukemia (trithorax homolog, Drosophila); translocated to, 4	Nucleus	other
G26049	Ube2wl	X	complement(119304056..119304508)	453	3.74498	4.38037	1.55336	1.55336	0.00632528	0.0543952	UBE2W	ubiquitin-conjugating enzyme E2W (putative)	Nucleus	enzyme
G9453	Zfp483	5	80236726..80247403	10678	4.17895	3.4266	-1.68453	1.68453	0.00633285	0.054412	ZNF483	zinc finger protein 483	Nucleus	transcription regulator
G9932	Foxo6	5	complement(142994406..143013378)	18973	3.18	2.99784	-1.13458	1.13458	0.00634384	0.0544583	FOXO6	forkhead box O6	Nucleus	transcription regulator
G4530	Hdgf	2	206507465..206687513	180049	6.67363	6.60039	-1.05208	1.05208	0.00637901	0.0545672	HDGF	hepatoma-derived growth factor	Extracellular Space	growth factor
G2094	Mrpl17	1	complement(177657945..177659630)	1686	6.36502	6.75139	1.30711	1.30711	0.00637187	0.0545672	MRPL17	mitochondrial ribosomal protein L17	Cytoplasm	other
G16724	Pitpna	10	complement(64232947..64273229)	40283	6.90949	7.10477	1.14495	1.14495	0.00636403	0.0545672	PITPNA	phosphatidylinositol transfer protein, alpha	Cytoplasm	transporter
G4538	Rrnad1	2	complement(206697126..206705708)	8583	4.02676	3.65989	-1.28956	1.28956	0.00637832	0.0545672	RRNAD1	ribosomal RNA adenine dimethylase domain containing 1	Other	other
G2881	Arl2	1	complement(228438709..228451114)	12406	6.47822	6.24815	-1.17289	1.17289	0.00638933	0.0545911	ARL2	ADP-ribosylation factor-like 2	Cytoplasm	enzyme
G10402	Ctnnbip1	5	170131839..170159318	27480	3.92305	3.73005	-1.14314	1.14314	0.00640992	0.0545911	CTNNBIP1	catenin, beta interacting protein 1	Cytoplasm	other
G3421	Lzts2	1	272213429..272218933	5505	3.97458	3.61296	-1.28487	1.28487	0.00640462	0.0545911	LZTS2	leucine zipper, putative tumor suppressor 2	Cytoplasm	other
G11989	Mum1	7	complement(12501116..12516175)	15060	4.3012	4.10936	-1.14222	1.14222	0.00640672	0.0545911	MUM1	melanoma associated antigen (mutated) 1	Nucleus	other
G19815	Smyd2	13	113261746..113302396	40651	6.86922	6.55567	-1.24277	1.24277	0.00640015	0.0545911	SMYD2	SET and MYND domain containing 2	Cytoplasm	enzyme
G15496	Lrrfip1	9	97871992..97939937	67946	3.5759	3.89836	1.25046	1.25046	0.00644937	0.0547847	LRRFIP1	leucine rich repeat (in FLII) interacting protein 1	Cytoplasm	other
G7160	Pltp	3	complement(167489818..167507385)	17568	5.93691	5.42067	-1.43023	1.43023	0.00644789	0.0547847	PLTP	phospholipid transfer protein	Extracellular Space	enzyme
G17316	Tlk2	10	93173881..93265759	91879	4.11442	4.4139	1.23071	1.23071	0.00644958	0.0547847	TLK2	tousled-like kinase 2	Cytoplasm	kinase
G10151	Arid1a	5	complement(155592619..155635649)	43031	4.20487	4.04113	-1.12019	1.12019	0.00645545	0.0547867	ARID1A	AT rich interactive domain 1A (SWI-like)	Nucleus	transcription regulator
G21845	Mast3	16	20257645..20271835	14191	3.33985	3.10715	-1.17503	1.17503	0.00648694	0.0550059	MAST3	microtubule associated serine/threonine kinase 3	Other	kinase
G9516	Astn2	5	complement(85643128..86266662)	623535	4.50757	5.26906	1.69525	1.69525	0.0065414	0.0550448	ASTN2	astrotactin 2	Cytoplasm	other
G3420	Peo1	1	272198895..272205288	6394	3.14373	3.35204	1.15533	1.15533	0.00653992	0.0550448	C10orf2	chromosome 10 open reading frame 2	Cytoplasm	enzyme
G19160	C1ql2	13	41484469..41486004	1536	3.90603	3.10738	-1.73946	1.73946	0.00653864	0.0550448	C1QL2	complement component 1, q subcomponent-like 2	Extracellular Space	other
G19853	Camk1g	13	complement(116631306..116654952)	23647	4.1248	4.54053	1.33398	1.33398	0.00652073	0.0550448	CAMK1G	calcium/calmodulin-dependent protein kinase IG	Cytoplasm	kinase
G1264	Cpt1c	1	complement(102019484..102034000)	14517	5.30956	4.92455	-1.30587	1.30587	0.00651921	0.0550448	CPT1C	carnitine palmitoyltransferase 1C	Cytoplasm	enzyme
G20446	Nacad	14	complement(80494052..80502042)	7991	5.16475	5.83626	1.59274	1.59274	0.0065075	0.0550448	NACAD	NAC alpha domain containing	Other	other
G17994	Timmdc1	11	complement(67294276..67318850)	24575	5.40363	5.16249	-1.18192	1.18192	0.00650868	0.0550448	TIMMDC1	translocase of inner mitochondrial membrane domain containing 1	Cytoplasm	other
G16390	Ttc19	10	48387826..48415743	27918	4.3123	4.60231	1.22264	1.22264	0.00651921	0.0550448	TTC19	tetratricopeptide repeat domain 19	Cytoplasm	other
G1198	Zfp719	1	100574928..100581740	6813	3.0647	3.23818	1.12778	1.12778	0.00654255	0.0550448	ZNF175	zinc finger protein 175	Nucleus	transcription regulator
G7910	Zfp746	4	complement(142392264..142416151)	23888	3.24327	3.1427	-1.0722	1.0722	0.00656224	0.0551626	ZNF746	zinc finger protein 746	Cytoplasm	other
G16132	RGD1564036	10	35439501..35463124	23624	3.41017	3.01794	-1.31242	1.31242	0.00657231	0.0551995	C5orf45	chromosome 5 open reading frame 45	Other	other
G13924	Clk3	8	complement(62305184..62318918)	13735	6.01115	5.48599	-1.43909	1.43909	0.00660373	0.0552244	CLK3	CDC-like kinase 3	Nucleus	kinase
G10732	Hadhb	6	complement(37366083..37393666)	27584	6.90893	7.19974	1.22333	1.22333	0.00658594	0.0552244	HADHB	hydroxyacyl-CoA dehydrogenase/3-ketoacyl-CoA thiolase/enoyl-CoA hydratase (trifunctional protein), beta subunit	Cytoplasm	enzyme
G13886	Man2c1	8	60375817..60386940	11124	5.24865	4.57034	-1.60026	1.60026	0.00660321	0.0552244	MAN2C1	mannosidase, alpha, class 2C, member 1	Cytoplasm	enzyme
G2401	Tmem219	1	complement(205305037..205334839)	29803	3.05772	3.40186	1.26939	1.26939	0.00660119	0.0552244	Tmem219	transmembrane protein 219	Other	other
G6500	Vps39	3	complement(118634996..118673025)	38030	5.07559	4.56104	-1.42854	1.42854	0.00660002	0.0552244	VPS39	vacuolar protein sorting 39 homolog (S. cerevisiae)	Cytoplasm	transporter
G23321	Hspa9	18	complement(27441855..27459272)	17418	7.189	7.81587	1.54421	1.54421	0.00661782	0.0552947	HSPA9	heat shock 70kDa protein 9 (mortalin)	Cytoplasm	other
G8819	Apold1	4	233025350..233028240	2891	3.28259	4.74657	2.7587	2.7587	0.00664937	0.0553677	APOLD1	apolipoprotein L domain containing 1	Other	other
G17456	Cdr2l	10	complement(104332243..104358042)	25800	3.82642	4.54941	1.6506	1.6506	0.00664781	0.0553677	CDR2L	cerebellar degeneration-related protein 2-like	Other	other
G24384	Dbndd1	19	complement(67012418..67021168)	8751	4.19155	3.72941	-1.37758	1.37758	0.00664631	0.0553677	DBNDD1	dysbindin (dystrobrevin binding protein 1) domain containing 1	Other	other
G13116	Tmem106c	7	139636746..139642341	5596	5.19676	4.70862	-1.40264	1.40264	0.00663564	0.0553677	TMEM106C	transmembrane protein 106C	Other	other
G550	ENSRNOG00000050476	1	71078544..71089740	11197	3.82544	4.18882	1.28644	1.28644	0.00667879	0.0554198
G13832	Acat1	8	complement(56750515..56778323)	27809	6.46663	6.19805	-1.20462	1.20462	0.00670329	0.0554198	ACAT1	acetyl-CoA acetyltransferase 1	Cytoplasm	enzyme
G8279	Anxa4	4	complement(183108906..183164898)	55993	3.34285	4.68498	2.53526	2.53526	0.00671271	0.0554198	ANXA4	annexin A4	Plasma Membrane	other
G23862	Arl2bp	19	complement(10747793..10757367)	9575	7.00827	6.81778	-1.14114	1.14114	0.006704	0.0554198	ARL2BP	ADP-ribosylation factor-like 2 binding protein	Cytoplasm	transcription regulator
G12278	Eea1	7	37144349..37233282	88934	3.65175	4.01065	1.28245	1.28245	0.00669847	0.0554198	EEA1	early endosome antigen 1	Cytoplasm	other
G4229	Larp1b	2	147446540..147478242	31703	3.43736	3.93893	1.41575	1.41575	0.00667338	0.0554198	Larp1b	La ribonucleoprotein domain family, member 1B	Other	other
G4500	Pet112l	2	203993423..204077216	83794	4.75636	4.06391	-1.61602	1.61602	0.00668785	0.0554198	Pet112l	PET112-like (yeast)	Cytoplasm	enzyme
G4726	Pogz	2	215507130..215534824	27695	3.94288	3.62545	-1.24611	1.24611	0.0067076	0.0554198	POGZ	pogo transposable element with ZNF domain	Nucleus	enzyme
G25136	Sesn1	20	48347551..48437686	90136	4.19117	3.59577	-1.51089	1.51089	0.00666315	0.0554198	SESN1	sestrin 1	Nucleus	other
G19998	Tmem150c	14	11093499..11110144	16646	6.10803	5.77992	-1.25537	1.25537	0.00670419	0.0554198	TMEM150C	transmembrane protein 150C	Other	other
G3274	Ifit2	1	260116148..260122209	6062	3.0573	3.23538	1.13138	1.13138	0.00676422	0.0557958	IFIT2	interferon-induced protein with tetratricopeptide repeats 2	Cytoplasm	other
G22510	Secisbp2	17	complement(15630050..15661255)	31206	3.40419	3.20263	-1.14993	1.14993	0.00676974	0.0557958	SECISBP2	SECIS binding protein 2	Cytoplasm	translation regulator
G17791	DYRK1A	11	38457362..38548315	90954	4.10773	4.34207	1.17636	1.17636	0.00680706	0.0558149	DYRK1A	dual-specificity tyrosine-(Y)-phosphorylation regulated kinase 1A	Nucleus	kinase
G3187	Fam189a2	1	complement(249102133..249155546)	53414	3.22607	3.83809	1.5284	1.5284	0.00680102	0.0558149	FAM189A2	family with sequence similarity 189, member A2	Other	other
G8009	Gars	4	149892437..149933270	40834	6.05243	6.87506	1.76862	1.76862	0.00678775	0.0558149	GARS	glycyl-tRNA synthetase	Cytoplasm	enzyme
G7267	Nelfcd	3	178573032..178574252	1221	4.94848	4.42001	-1.4424	1.4424	0.00679496	0.0558149	Nelfcd	negative elongation factor complex member C/D	Other	other
G14733	Ranbp3	9	complement(9341273..9378345)	37073	5.53631	5.18794	-1.27312	1.27312	0.00681231	0.0558149	RANBP3	RAN binding protein 3	Nucleus	other
G19222	Rassf5	13	complement(53032716..53098045)	65330	4.07393	4.24376	1.12493	1.12493	0.00679731	0.0558149	RASSF5	Ras association (RalGDS/AF-6) domain family member 5	Plasma Membrane	other
G8728	RHNO1	4	complement(226885736..226891055)	5320	3.31025	3.20481	-1.07582	1.07582	0.00680629	0.0558149	RHNO1	RAD9-HUS1-RAD1 interacting nuclear orphan 1	Nucleus	other
G19191	Rab3gap1	13	49662343..49734484	72142	5.58032	5.44458	-1.09866	1.09866	0.00690013	0.0558278
G6835	ENSRNOG00000050729	3	complement(152165990..152171823)	5834	6.53447	7.36	1.77218	1.77218	0.0068315	0.0558278
G15199	Bzw1	9	65086973..65098942	11970	5.24751	5.77653	1.44294	1.44294	0.00686603	0.0558278	BZW1	basic leucine zipper and W2 domains 1	Cytoplasm	translation regulator
G9747	Cc2d1b	5	132057675..132070250	12576	4.91135	5.19367	1.21615	1.21615	0.00686148	0.0558278	CC2D1B	coiled-coil and C2 domain containing 1B	Nucleus	other
G22574	Elovl2	17	23366147..23405731	39585	3.41318	3.95224	1.45303	1.45303	0.00689534	0.0558278	ELOVL2	ELOVL fatty acid elongase 2	Cytoplasm	enzyme
G18600	Il3ra	12	complement(20519721..20525025)	5305	3.74592	3.14567	-1.51598	1.51598	0.00686976	0.0558278	IL3RA	interleukin 3 receptor, alpha (low affinity)	Plasma Membrane	transmembrane receptor
G25312	Kcnd1	X	complement(16288759..16301947)	13189	3.05466	3.43922	1.30546	1.30546	0.00689821	0.0558278	KCND1	potassium voltage-gated channel, Shal-related subfamily, member 1	Plasma Membrane	ion channel
G783	Mark4	1	complement(81601798..81633585)	31788	4.11739	4.3268	1.15622	1.15622	0.00688758	0.0558278	MARK4	MAP/microtubule affinity-regulating kinase 4	Cytoplasm	kinase
G22314	Mcf2l	16	complement(81326363..81465756)	139394	5.57825	5.26354	-1.24376	1.24376	0.0068993	0.0558278	MCF2L	MCF.2 cell line derived transforming sequence-like	Cytoplasm	other
G24300	Necab2	19	62834865..62861089	26225	4.59742	3.57896	-2.02577	2.02577	0.00689249	0.0558278	NECAB2	N-terminal EF-hand calcium binding protein 2	Cytoplasm	other
G3065	Osbp	1	235460266..235490067	29802	4.76342	5.09768	1.26073	1.26073	0.00683821	0.0558278	OSBP	oxysterol binding protein	Cytoplasm	other
G10122	Ppp1r8	5	complement(154679818..154696564)	16747	4.48481	4.75914	1.20943	1.20943	0.00682903	0.0558278	PPP1R8	protein phosphatase 1, regulatory subunit 8	Nucleus	phosphatase
G11151	Ppp2r5e	6	complement(107836104..107985205)	149102	3.6938	3.87083	1.13055	1.13055	0.0068219	0.0558278	PPP2R5E	protein phosphatase 2, regulatory subunit B', epsilon isoform	Cytoplasm	phosphatase
G5786	Prps1	3	complement(52779466..52801499)	22034	6.42484	6.24029	-1.13646	1.13646	0.00685594	0.0558278	PRPS1	phosphoribosyl pyrophosphate synthetase 1	Cytoplasm	kinase
G24606	Ring1	20	complement(5891721..5895148)	3428	3.95539	3.62353	-1.25864	1.25864	0.00686731	0.0558278	RING1	ring finger protein 1	Nucleus	transcription regulator
G24824	RGD1303003	20	13414047..13422143	8097	6.51527	6.15443	-1.28418	1.28418	0.00692118	0.0558703	C21orf33	chromosome 21 open reading frame 33	Cytoplasm	other
G6959	Eif2s2	3	complement(156763138..156783857)	20720	6.4128	6.79301	1.30153	1.30153	0.00692843	0.0558703	EIF2S2	eukaryotic translation initiation factor 2, subunit 2 beta, 38kDa	Cytoplasm	translation regulator
G14182	Elovl4	8	complement(90830571..90857120)	26550	4.51752	5.05538	1.45181	1.45181	0.00692454	0.0558703	ELOVL4	ELOVL fatty acid elongase 4	Cytoplasm	enzyme
G11988	Ndufs7	7	complement(12488477..12495748)	7272	6.20807	5.87179	-1.2625	1.2625	0.00693095	0.0558703	NDUFS7	NADH dehydrogenase (ubiquinone) Fe-S protein 7, 20kDa (NADH-coenzyme Q reductase)	Cytoplasm	enzyme
G12139	Rab11b	7	complement(18776594..18789732)	13139	7.20508	6.69903	-1.42015	1.42015	0.00693415	0.0558703	RAB11B	RAB11B, member RAS oncogene family	Cytoplasm	enzyme
G14447	P4htm	8	complement(116709604..116727218)	17615	6.41094	6.82304	1.33062	1.33062	0.00694249	0.0558911	P4HTM	prolyl 4-hydroxylase, transmembrane (endoplasmic reticulum)	Cytoplasm	enzyme
G23551	Slc12a2	18	52104434..52172618	68185	3.70416	4.44543	1.67165	1.67165	0.00695662	0.0559585	SLC12A2	solute carrier family 12 (sodium/potassium/chloride transporter), member 2	Plasma Membrane	transporter
G4954	Ampd2	2	complement(230330496..230341895)	11400	6.22641	5.90183	-1.2523	1.2523	0.00696867	0.0559627	AMPD2	adenosine monophosphate deaminase 2	Cytoplasm	enzyme
G19004	RGD1560398	12	49345461..49349115	3655	5.50962	4.98803	-1.43553	1.43553	0.00696523	0.0559627	RGD1560398	RGD1560398	Other	other
G12652	Nsmce2	7	100263600..100486902	223303	5.68141	5.31689	-1.28746	1.28746	0.00698862	0.0560765	NSMCE2	non-SMC element 2, MMS21 homolog (S. cerevisiae)	Nucleus	enzyme
G19994	Cops4	14	complement(10666123..10696464)	30342	6.51812	6.33801	-1.13297	1.13297	0.00701278	0.0560958	COPS4	COP9 signalosome subunit 4	Cytoplasm	other
G6254	Cry2	3	complement(88018205..88048159)	29955	4.11742	4.46429	1.2718	1.2718	0.00701992	0.0560958	CRY2	cryptochrome circadian clock 2	Nucleus	enzyme
G2787	Rbm4b	1	226874271..226884602	10332	5.39542	5.08103	-1.24349	1.24349	0.0070121	0.0560958	RBM4B	RNA binding motif protein 4B	Nucleus	other
G23201	Ss18	18	complement(5987818..6050274)	62457	4.19257	4.06051	-1.09586	1.09586	0.00700723	0.0560958	SS18	synovial sarcoma translocation, chromosome 18	Nucleus	transcription regulator
G1739	ENSRNOG00000033507	1	156799772..156830568	30797	3.92105	4.47235	1.46541	1.46541	0.00701706	0.0560958	Vmn2r77 (includes others)	vomeronasal 2, receptor 77	Other	other
G21609	Ggact	15	complement(112688814..112712357)	23544	3.84748	3.40047	-1.36322	1.36322	0.00702745	0.0561098	GGACT	gamma-glutamylamine cyclotransferase	Other	enzyme
G25196	Cfp	X	2126107..2131703	5597	4.15122	3.51292	-1.55649	1.55649	0.00705525	0.0562831	CFP	complement factor properdin	Extracellular Space	other
G3291	Ppp1r3c	1	complement(262628941..262633940)	5000	3.31696	3.76769	1.36673	1.36673	0.00706075	0.0562831	PPP1R3C	protein phosphatase 1, regulatory subunit 3C	Cytoplasm	phosphatase
G10395	Apitd1	5	complement(169588757..169780881)	192125	6.35526	6.63925	1.21755	1.21755	0.00715007	0.0564816	Apitd1	apoptosis-inducing, TAF9-like domain 1	Other	other
G25183	Ascc3	20	57025333..57156837	131505	4.17926	4.65676	1.39233	1.39233	0.0071949	0.0564816	Ascc3	activating signal cointegrator 1 complex subunit 3	Other	other
G6556	B2m	3	120627499..120633521	6023	7.89779	8.09184	1.14397	1.14397	0.00717555	0.0564816	B2M	beta-2-microglobulin	Plasma Membrane	transmembrane receptor
G23174	Esco1	18	complement(1823873..1862268)	38396	3.02221	3.22574	1.15152	1.15152	0.00713629	0.0564816	ESCO1	establishment of sister chromatid cohesion N-acetyltransferase 1	Nucleus	other
G8239	Exoc6b	4	complement(180900780..181368585)	467806	3.88474	4.23798	1.27742	1.27742	0.00714048	0.0564816	EXOC6B	exocyst complex component 6B	Other	other
G21410	Fndc3a	15	complement(58102193..58290602)	188410	5.67788	6.3194	1.55997	1.55997	0.0072014	0.0564816	FNDC3A	fibronectin type III domain containing 3A	Cytoplasm	other
G25418	Hccs	X	26698858..26708253	9396	3.97032	4.18107	1.15729	1.15729	0.00711551	0.0564816	HCCS	holocytochrome c synthase	Cytoplasm	enzyme
G10911	Hdac9	6	complement(63111204..63679614)	568411	3.78429	4.97429	2.28153	2.28153	0.00717992	0.0564816	Hdac9	histone deacetylase 9	Other	transcription regulator
G13463	RGD1561444	8	23468894..23498785	29892	4.32709	3.71272	-1.53089	1.53089	0.00715897	0.0564816	KIAA0895	KIAA0895	Other	other
G22191	Letm2	16	70902112..70921166	19055	4.79408	4.04946	-1.67553	1.67553	0.00711923	0.0564816	LETM2	leucine zipper-EF-hand containing transmembrane protein 2	Other	other
G7292	Nkain4	3	complement(180154361..180174989)	20629	4.23176	3.64577	-1.50107	1.50107	0.00721363	0.0564816	Nkain4	Na+/K+ transporting ATPase interacting 4	Other	other
G24945	Nrbf2	20	24818944..24837210	18267	3.8358	4.1784	1.26803	1.26803	0.00720366	0.0564816	NRBF2	nuclear receptor binding factor 2	Nucleus	transcription regulator
G12433	Ppm1h	7	complement(67042623..67310367)	267745	3.37541	3.74114	1.28853	1.28853	0.00716676	0.0564816	PPM1H	protein phosphatase, Mg2+/Mn2+ dependent, 1H	Other	phosphatase
G22794	Rala	17	47770966..47784077	13112	4.60661	4.94891	1.26778	1.26778	0.00720521	0.0564816	RALA	v-ral simian leukemia viral oncogene homolog A (ras related)	Cytoplasm	enzyme
G11061	RGD1307897	6	96348000..96362690	14691	3.70104	4.32265	1.53859	1.53859	0.00720887	0.0564816	RGD1307897	similar to RIKEN cDNA C730036B14 gene	Other	other
G15943	Rhbdl1	10	complement(15014446..15017086)	2641	5.31423	4.70999	-1.52017	1.52017	0.00713041	0.0564816	RHBDL1	rhomboid, veinlet-like 1 (Drosophila)	Plasma Membrane	peptidase
G9857	Rnf220	5	complement(139923825..140134648)	210824	5.54099	5.24841	-1.22483	1.22483	0.00718774	0.0564816	Rnf220	ring finger protein 220	Cytoplasm	enzyme
G9061	Sdcbp	5	24256128..24283025	26898	7.38917	7.58207	1.14306	1.14306	0.00716137	0.0564816	SDCBP	syndecan binding protein (syntenin)	Plasma Membrane	enzyme
G4561	Sema4a	2	complement(207201927..207219874)	17948	4.93471	4.56175	-1.295	1.295	0.00715439	0.0564816	SEMA4A	sema domain, immunoglobulin domain (Ig), transmembrane domain (TM) and short cytoplasmic domain, (semaphorin) 4A	Plasma Membrane	other
G11327	Snw1	6	complement(120764419..120788496)	24078	4.49697	4.86318	1.28896	1.28896	0.00715672	0.0564816	SNW1	SNW domain containing 1	Nucleus	transcription regulator
G9511	Tnc	5	complement(83891006..83950462)	59457	3.49957	3.17217	-1.25474	1.25474	0.00712468	0.0564816	Tnc	tenascin C	Other	other
G26142	Zdhhc9	X	complement(135081380..135116885)	35506	3.80147	4.81545	2.01947	2.01947	0.0072067	0.0564816	ZDHHC9	zinc finger, DHHC-type containing 9	Cytoplasm	other
G19075	Golga3	12	complement(54248805..54295058)	46254	4.1748	4.63965	1.38018	1.38018	0.00722071	0.0564915	GOLGA3	golgin A3	Cytoplasm	transporter
G12667	Efr3a	7	106483576..106564947	81372	5.0559	5.39798	1.26758	1.26758	0.00723386	0.0565039	EFR3A	EFR3 homolog A (S. cerevisiae)	Plasma Membrane	other
G3008	Tmem216	1	complement(233548121..233551813)	3693	4.47388	3.73891	-1.66436	1.66436	0.00723394	0.0565039	TMEM216	transmembrane protein 216	Extracellular Space	other
G7264	ENSRNOG00000046381	3	178473711..178481975	8265	8.75204	8.13104	-1.53794	1.53794	0.00725538	0.0565349
G15607	Ankrd12	9	113137358..113214157	76800	3.09983	3.29379	1.1439	1.1439	0.00725207	0.0565349	ANKRD12	ankyrin repeat domain 12	Nucleus	other
G2211	Parva	1	184227712..184383031	155320	4.37118	3.821	-1.46427	1.46427	0.00724678	0.0565349	PARVA	parvin, alpha	Cytoplasm	other
G22774	Hist1h2bq	17	complement(45534129..45542936)	8808	3.91281	4.45907	1.4603	1.4603	0.00726121	0.056535
G370	1600012H06Rik	1	58133058..58135240	2183	3.76122	4.07298	1.24122	1.24122	0.00729119	0.0566775
G5871	Hat1	3	64510903..64558567	47665	4.93089	4.50362	-1.34468	1.34468	0.00728967	0.0566775	HAT1	histone acetyltransferase 1	Nucleus	enzyme
G20471	Rnf4	14	complement(82345320..82374810)	29491	5.37401	5.64804	1.20918	1.20918	0.00732099	0.0568182	RNF4	ring finger protein 4	Nucleus	transcription regulator
G477	Trim28	1	complement(66355606..66362276)	6671	5.97032	5.74688	-1.16751	1.16751	0.0073158	0.0568182	TRIM28	tripartite motif containing 28	Nucleus	transcription regulator
G20807	Lrrc3b	15	15338715..15339494	780	5.79097	4.96967	-1.76699	1.76699	0.007335	0.0568814	LRRC3B	leucine rich repeat containing 3B	Other	other
G9260	Enho	5	complement(62545002..62545232)	231	4.01669	3.29794	-1.64575	1.64575	0.00738764	0.0571983
G24420	Set	19	69119722..69121240	1519	6.03406	6.29841	1.20109	1.20109	0.00738274	0.0571983	SET	SET nuclear oncogene	Nucleus	phosphatase
G10928	Meox2	6	66231863..66293008	61146	3.61227	4.04008	1.34519	1.34519	0.00739608	0.0572179	MEOX2	mesenchyme homeobox 2	Nucleus	transcription regulator
G10766	Itsn2	6	39701691..39789879	88189	4.14793	4.6198	1.38691	1.38691	0.00741618	0.0573092	ITSN2	intersectin 2	Cytoplasm	other
G20419	Wfs1	14	78613738..78630689	16952	4.3911	3.90543	-1.40023	1.40023	0.00741968	0.0573092	WFS1	Wolfram syndrome 1 (wolframin)	Cytoplasm	enzyme
G8278	Gmcl1	4	complement(183065019..183104409)	39391	4.48506	4.67138	1.13785	1.13785	0.00742946	0.0573109	GMCL1	germ cell-less, spermatogenesis associated 1	Nucleus	other
G19808	Kctd3	13	complement(112063807..112101984)	38178	4.20488	3.90782	-1.22864	1.22864	0.0074317	0.0573109	KCTD3	potassium channel tetramerization domain containing 3	Other	ion channel
G14418	Ip6k1	8	116136333..116180472	44140	5.87628	5.48172	-1.31454	1.31454	0.00744257	0.0573492	IP6K1	inositol hexakisphosphate kinase 1	Cytoplasm	kinase
G10027	Zmym6	5	148909099..148956295	47197	4.04906	3.66183	-1.30788	1.30788	0.00745788	0.0574215	ZMYM6	zinc finger, MYM-type 6	Nucleus	other
G983	Ech1	1	88190403..88196621	6219	6.93332	6.50329	-1.34727	1.34727	0.00746457	0.0574275	ECH1	enoyl CoA hydratase 1, peroxisomal	Cytoplasm	enzyme
G6478	Chac1	3	117711150..117714352	3203	3.78894	5.82152	4.09137	4.09137	0.00748744	0.0575578	CHAC1	ChaC, cation transport regulator homolog 1 (E. coli)	Cytoplasm	other
G17112	Thra	10	86465253..86480926	15674	7.22807	6.84138	-1.30739	1.30739	0.00749884	0.0575999	THRA	thyroid hormone receptor, alpha	Nucleus	ligand-dependent nuclear receptor
G17313	ENSRNOG00000047200	10	complement(93073468..93245190)	171723	7.02713	7.55943	1.44623	1.44623	0.00752955	0.057706
G18973	Cit	12	complement(48135859..48294184)	158326	3.18865	3.62062	1.34908	1.34908	0.00755426	0.057706	CIT	citron (rho-interacting, serine/threonine kinase 21)	Cytoplasm	kinase
G3945	Golph3	2	complement(82299654..82327662)	28009	5.42248	6.01361	1.50643	1.50643	0.00753814	0.057706	GOLPH3	golgi phosphoprotein 3 (coat-protein)	Cytoplasm	other
G10528	Klhl17	5	complement(177128900..177133715)	4816	4.24206	3.90898	-1.2597	1.2597	0.00754111	0.057706	KLHL17	kelch-like family member 17	Cytoplasm	other
G19303	Phlda3	13	57637217..57640301	3085	4.00601	3.788	-1.16313	1.16313	0.00754954	0.057706	PHLDA3	pleckstrin homology-like domain, family A, member 3	Plasma Membrane	other
G3203	Smarca2	1	251867337..252034211	166875	4.19907	3.86466	-1.26086	1.26086	0.00753353	0.057706	SMARCA2	SWI/SNF related, matrix associated, actin dependent regulator of chromatin, subfamily a, member 2	Nucleus	transcription regulator
G2695	Th	1	complement(222935459..222942715)	7257	5.35856	8.5483	9.12448	9.12448	0.007547	0.057706	TH	tyrosine hydroxylase	Cytoplasm	enzyme
G3800	Elovl7	2	complement(59446064..59459522)	13459	3.16931	3.4558	1.21967	1.21967	0.00760825	0.0580727	ELOVL7	ELOVL fatty acid elongase 7	Cytoplasm	enzyme
G982	Hnrnpl	1	88176711..88187394	10684	6.90579	6.5504	-1.27933	1.27933	0.00762519	0.0581107	HNRNPL	heterogeneous nuclear ribonucleoprotein L	Nucleus	other
G17028	Ube2z	10	complement(83674573..83693693)	19121	5.68764	5.9328	1.18522	1.18522	0.00762431	0.0581107	UBE2Z	ubiquitin-conjugating enzyme E2Z	Other	other
G19269	Chi3l1	13	56075046..56086477	11432	3.97288	3.18441	-1.72725	1.72725	0.0076356	0.0581443	CHI3L1	chitinase 3-like 1 (cartilage glycoprotein-39)	Extracellular Space	enzyme
G16205	Pdlim4	10	complement(39171368..39185480)	14113	3.95804	3.00458	-1.93652	1.93652	0.00765394	0.0581927	Pdlim4	PDZ and LIM domain 4	Cytoplasm	other
G15718	Tmem186	10	5878822..5882132	3311	4.46974	4.19749	-1.20769	1.20769	0.00765223	0.0581927	TMEM186	transmembrane protein 186	Cytoplasm	other
G12398	Lemd3	7	complement(62979066..63028458)	49393	3.1237	3.42752	1.23441	1.23441	0.00766056	0.0581975	LEMD3	LEM domain containing 3	Nucleus	other
G17873	Cldnd1	11	complement(47176078..47182290)	6213	6.31933	6.70238	1.3041	1.3041	0.00767492	0.0582146	CLDND1	claudin domain containing 1	Plasma Membrane	other
G13306	Med17	8	complement(13759090..13774832)	15743	4.40128	4.11614	-1.21853	1.21853	0.00768893	0.0582146	MED17	mediator complex subunit 17	Nucleus	transcription regulator
G13097	Pfkm	7	138833721..138857275	23555	7.41776	6.79448	-1.54037	1.54037	0.00767389	0.0582146	PFKM	phosphofructokinase, muscle	Cytoplasm	kinase
G14240	Slc9a9	8	101787033..102485049	698017	3.19742	3.50054	1.23381	1.23381	0.00769279	0.0582146	SLC9A9	solute carrier family 9, subfamily A (NHE9, cation proton antiporter 9), member 9	Cytoplasm	transporter
G12634	Zhx1	7	complement(98521908..98550754)	28847	4.02742	3.89453	-1.09648	1.09648	0.00768798	0.0582146	ZHX1	zinc fingers and homeoboxes 1	Nucleus	transcription regulator
G822	Cadm4	1	82625738..82630379	4642	6.79596	6.35178	-1.36054	1.36054	0.00771576	0.0582975	CADM4	cell adhesion molecule 4	Plasma Membrane	other
G1261	Fuz	1	101956485..101961425	4941	4.62697	3.83617	-1.73004	1.73004	0.00771274	0.0582975	FUZ	fuzzy planar cell polarity protein	Plasma Membrane	other
G16251	ZFP692	10	43537190..43544617	7428	5.12241	4.26751	-1.80863	1.80863	0.00775206	0.0584298
G25303	Pqbp1	X	16128379..16234365	105987	7.42303	6.74873	-1.59582	1.59582	0.00774714	0.0584298	PQBP1	polyglutamine binding protein 1	Nucleus	transcription regulator
G24710	Wdr46	20	complement(7506474..7514244)	7771	3.89689	4.128	1.17374	1.17374	0.00775734	0.0584298	WDR46	WD repeat domain 46	Nucleus	enzyme
G17804	Wrb	11	40028142..40042073	13932	5.35098	5.01555	-1.26176	1.26176	0.00774677	0.0584298	WRB	tryptophan rich basic protein	Extracellular Space	other
G22131	Ubxn8	16	61911951..61933546	21596	3.01331	3.19533	1.13447	1.13447	0.00776816	0.058466	UBXN8	UBX domain protein 8	Cytoplasm	other
G6310	Cd59	3	100650405..100667801	17397	7.99126	8.39286	1.32097	1.32097	0.00779367	0.0586125	CD59	CD59 molecule, complement regulatory protein	Plasma Membrane	other
G2818	Cnih2	1	complement(227405547..227411186)	5640	5.68979	4.93885	-1.68289	1.68289	0.00780312	0.0586382	CNIH2	cornichon family AMPA receptor auxiliary protein 2	Extracellular Space	other
G24160	Nutf2	19	48697685..48718957	21273	5.25602	5.51551	1.19706	1.19706	0.00781352	0.0586553	NUTF2	nuclear transport factor 2	Nucleus	transporter
G5727	Tnfaip6	3	42649266..42663185	13920	3.89761	5.66266	3.39886	3.39886	0.00781748	0.0586553	Tnfaip6	tumor necrosis factor alpha induced protein 6	Other	other
G9531	Tle1	5	complement(92618609..92701144)	82536	3.42885	4.22837	1.74053	1.74053	0.00782376	0.058657	TLE1	transducin-like enhancer of split 1 (E(sp1) homolog, Drosophila)	Nucleus	transcription regulator
G25776	Pbdc1	X	76840414..76845113	4700	4.25307	4.77349	1.43437	1.43437	0.00786821	0.0588937	PBDC1	polysaccharide biosynthesis domain containing 1	Other	other
G2858	Scyl1	1	complement(228048825..228062617)	13793	5.37587	5.81649	1.35718	1.35718	0.00787339	0.0588937	SCYL1	SCY1-like 1 (S. cerevisiae)	Cytoplasm	kinase
G5501	Uck1	3	complement(16620744..16626627)	5884	5.00699	4.62166	-1.30617	1.30617	0.00787352	0.0588937	UCK1	uridine-cytidine kinase 1	Cytoplasm	kinase
G18952	Rnft2	12	45773943..45839516	65574	4.72452	4.47812	-1.18625	1.18625	0.00788222	0.0589134	RNFT2	ring finger protein, transmembrane 2	Other	other
G6850	Abhd12	3	complement(152989212..153051233)	62022	6.45134	6.97074	1.43337	1.43337	0.00795305	0.0589607	ABHD12	abhydrolase domain containing 12	Other	enzyme
G1046	APLP1	1	complement(90053391..90063141)	9751	9.22019	8.82823	-1.31217	1.31217	0.00790392	0.0589607	APLP1	amyloid beta (A4) precursor-like protein 1	Extracellular Space	other
G9790	Cmpk1	5	complement(137551830..137578247)	26418	6.29455	6.65815	1.28663	1.28663	0.0079558	0.0589607	CMPK1	cytidine monophosphate (UMP-CMP) kinase 1, cytosolic	Nucleus	kinase
G22983	Gdi2	17	complement(72003434..72030115)	26682	7.05229	7.31026	1.19579	1.19579	0.00792305	0.0589607	GDI2	GDP dissociation inhibitor 2	Cytoplasm	other
G6216	Mtch2	3	86385047..86404835	19789	5.8638	6.14563	1.21574	1.21574	0.00795325	0.0589607	MTCH2	mitochondrial carrier 2	Cytoplasm	other
G11778	Pa2g4	7	complement(2953212..2960679)	7468	5.74101	5.93217	1.14168	1.14168	0.00794791	0.0589607	PA2G4	proliferation-associated 2G4, 38kDa	Nucleus	transcription regulator
G17518	Pgs1	10	106632598..106663922	31325	4.83878	5.42036	1.49649	1.49649	0.00789594	0.0589607	PGS1	phosphatidylglycerophosphate synthase 1	Cytoplasm	enzyme
G14610	Pomgnt2	8	complement(129791153..129792895)	1743	5.6862	6.11444	1.34559	1.34559	0.00795821	0.0589607	POMGNT2	protein O-linked mannose N-acetylglucosaminyltransferase 2 (beta 1,4-)	Cytoplasm	enzyme
G5404	Slc2a6	3	complement(10930061..10936876)	6816	4.19339	4.68522	1.40624	1.40624	0.0079318	0.0589607	Slc2a6	solute carrier family 2 (facilitated glucose transporter), member 6	Other	other
G24179	Slc7a6os	19	complement(49047661..49056771)	9111	4.10534	4.52259	1.33538	1.33538	0.00793734	0.0589607	SLC7A6OS	solute carrier family 7, member 6 opposite strand	Other	other
G12742	Top1mt	7	complement(116583001..116606332)	23332	3.33645	3.56942	1.17524	1.17524	0.00796142	0.0589607	TOP1MT	topoisomerase (DNA) I, mitochondrial	Cytoplasm	enzyme
G21298	Trim35	15	complement(48617501..48633962)	16462	6.29605	6.1098	-1.1378	1.1378	0.00791004	0.0589607	TRIM35	tripartite motif containing 35	Cytoplasm	other
G12009	Lppr3	7	12822277..12833539	11263	5.07057	3.96071	-2.15824	2.15824	0.00798558	0.0590046	LPPR3	lipid phosphate phosphatase-related protein type 3	Other	phosphatase
G1273	Rcn3	1	complement(102141920..102151199)	9280	6.59727	7.85756	2.39544	2.39544	0.00798252	0.0590046	RCN3	reticulocalbin 3, EF-hand calcium binding domain	Cytoplasm	other
G13874	Tspan3	8	complement(59377470..59400900)	23431	8.29279	8.11262	-1.13302	1.13302	0.00798348	0.0590046	TSPAN3	tetraspanin 3	Plasma Membrane	other
G15354	Ankzf1	9	82162933..82169791	6859	4.86831	4.59282	-1.21041	1.21041	0.00805683	0.0591722	ANKZF1	ankyrin repeat and zinc finger domain containing 1	Nucleus	transcription regulator
G16697	Blmh	10	complement(62896489..62939897)	43409	4.95893	4.58761	-1.29354	1.29354	0.00806548	0.0591722	BLMH	bleomycin hydrolase	Cytoplasm	peptidase
G12749	Eef1d	7	complement(116820232..116835298)	15067	5.34105	5.58966	1.18806	1.18806	0.00802709	0.0591722	EEF1D	eukaryotic translation elongation factor 1 delta (guanine nucleotide exchange protein)	Cytoplasm	translation regulator
G10116	Eya3	5	154501299..154581358	80060	3.16735	3.36726	1.14863	1.14863	0.00805048	0.0591722	EYA3	eyes absent homolog 3 (Drosophila)	Nucleus	phosphatase
G22212	Golga7	16	73198501..73213640	15140	5.85889	6.08947	1.17331	1.17331	0.00805447	0.0591722	GOLGA7	golgin A7	Cytoplasm	other
G4431	Schip1	2	complement(191602850..192287061)	684212	6.04913	5.79011	-1.19667	1.19667	0.00806921	0.0591722	IQCJ-SCHIP1	IQCJ-SCHIP1 readthrough	Cytoplasm	other
G20503	PATZ1	14	84198496..84229550	31055	3.49505	3.24162	-1.19204	1.19204	0.00802561	0.0591722	PATZ1	POZ (BTB) and AT hook containing zinc finger 1	Nucleus	transcription regulator
G10297	Sdhb	5	163197045..163217312	20268	7.38923	7.17807	-1.15762	1.15762	0.00806881	0.0591722	SDHB	succinate dehydrogenase complex, subunit B, iron sulfur (Ip)	Cytoplasm	enzyme
G2810	Tmem151a	1	complement(227305361..227305993)	633	3.58686	4.355	1.70308	1.70308	0.00805287	0.0591722	TMEM151A	transmembrane protein 151A	Other	other
G22475	Uimc1	17	12173068..12239748	66681	4.6243	4.43342	-1.14146	1.14146	0.00802672	0.0591722	UIMC1	ubiquitin interaction motif containing 1	Nucleus	other
G9225	Aco1	5	60972004..61027705	55702	4.03156	3.88106	-1.10995	1.10995	0.00808499	0.0592204	ACO1	aconitase 1, soluble	Cytoplasm	enzyme
G21809	Haus8	16	complement(19512405..19529269)	16865	3.23038	4.2207	1.98663	1.98663	0.00808798	0.0592204	HAUS8	HAUS augmin-like complex, subunit 8	Cytoplasm	other
G14614	Abhd5	8	130136517..130163114	26598	3.08743	3.38542	1.22944	1.22944	0.00811723	0.0592558	ABHD5	abhydrolase domain containing 5	Cytoplasm	enzyme
G21242	Micu2	15	complement(42032272..42113082)	80811	5.7868	5.47876	-1.23803	1.23803	0.00811444	0.0592558	MICU2	mitochondrial calcium uptake 2	Cytoplasm	other
G1412	Nipa1	1	complement(115392570..115410234)	17665	3.84539	4.21092	1.28835	1.28835	0.00810639	0.0592558	NIPA1	non imprinted in Prader-Willi/Angelman syndrome 1	Plasma Membrane	other
G10417	Slc45a1	5	complement(171300141..171322391)	22251	5.33523	6.18524	1.80252	1.80252	0.00810015	0.0592558	SLC45A1	solute carrier family 45, member 1	Other	transporter
G22323	ANKRD10	16	82674223..82697364	23142	6.32605	5.53892	-1.72563	1.72563	0.00814916	0.0592579	ANKRD10	ankyrin repeat domain 10	Nucleus	transcription regulator
G12173	Ckap4	7	25084905..25093002	8098	4.35953	5.22523	1.82222	1.82222	0.00813549	0.0592579	CKAP4	cytoskeleton-associated protein 4	Cytoplasm	other
G10595	Eif3h	6	20146737..20231688	84952	7.39397	7.09354	-1.23151	1.23151	0.00815124	0.0592579	EIF3H	eukaryotic translation initiation factor 3, subunit H	Cytoplasm	translation regulator
G17501	Mgat5b	10	105520095..105589480	69386	3.37042	4.01858	1.56716	1.56716	0.0081488	0.0592579	MGAT5B	mannosyl (alpha-1,6-)-glycoprotein beta-1,6-N-acetyl-glucosaminyltransferase, isozyme B	Other	other
G5692	Ppp6c	3	complement(28702128..28732821)	30694	4.70909	5.03213	1.25096	1.25096	0.00816626	0.0592579	PPP6C	protein phosphatase 6, catalytic subunit	Nucleus	phosphatase
G5569	Rbm18	3	complement(20753255..20773093)	19839	4.98358	5.40914	1.34309	1.34309	0.00817612	0.0592579	RBM18	RNA binding motif protein 18	Other	other
G10478	Rer1	5	complement(175932626..175944701)	12076	5.70338	6.04521	1.26737	1.26737	0.00816924	0.0592579	RER1	retention in endoplasmic reticulum sorting receptor 1	Cytoplasm	other
G20523	Sec14l2	14	complement(85017262..85037193)	19932	3.48889	3.95375	1.38019	1.38019	0.00817855	0.0592579	SEC14L2	SEC14-like 2 (S. cerevisiae)	Cytoplasm	transporter
G13488	Thyn1	8	28064823..28073704	8882	5.95505	5.54258	-1.33096	1.33096	0.00817353	0.0592579	THYN1	thymocyte nuclear protein 1	Nucleus	other
G25358	Ubqln2	X	complement(19487982..19491373)	3392	6.25643	6.49055	1.17619	1.17619	0.0081731	0.0592579	UBQLN2	ubiquilin 2	Nucleus	other
G12879	CBY1	7	120884400..120888649	4250	5.08794	4.67993	-1.32685	1.32685	0.0081872	0.0592763	CBY1	chibby homolog 1 (Drosophila)	Cytoplasm	other
G1821	Gdpd5	1	170582634..170619908	37275	3.95388	4.79064	1.78603	1.78603	0.00821436	0.0594284	Gdpd5	glycerophosphodiester phosphodiesterase domain containing 5	Other	other
G1259	Ptov1	1	complement(101923970..101930515)	6546	6.78637	6.35512	-1.3484	1.3484	0.00822112	0.0594284	PTOV1	prostate tumor overexpressed 1	Nucleus	other
G15350	Zfand2b	9	82140185..82143100	2916	3.72902	4.28568	1.47086	1.47086	0.00822657	0.0594284	ZFAND2B	zinc finger, AN1-type domain 2B	Other	other
G16792	Utp6	10	complement(66914440..66944884)	30445	4.16145	4.29872	1.09982	1.09982	0.0082529	0.0595743	UTP6	UTP6, small subunit (SSU) processome component, homolog (yeast)	Nucleus	other
G7511	Rundc3b	4	22380551..22518349	137799	3.49087	3.70955	1.16366	1.16366	0.00826654	0.0595845	RUNDC3B	RUN domain containing 3B	Other	other
G9040	Tgs1	5	21194620..21228145	33526	3.47137	3.12201	-1.274	1.274	0.0082666	0.0595845	TGS1	trimethylguanosine synthase 1	Nucleus	enzyme
G15981	Nsg2	10	complement(15762454..15822361)	59908	8.74305	8.54013	-1.15103	1.15103	0.0082736	0.0595908	HMP19	HMP19 protein	Cytoplasm	other
G17577	ANAPC11	10	109367977..109376450	8474	5.72475	5.40032	-1.25218	1.25218	0.00829168	0.0596325	ANAPC11	anaphase promoting complex subunit 11	Cytoplasm	enzyme
G2552	Stk32c	1	complement(218367084..218446952)	79869	5.85652	5.57949	-1.2117	1.2117	0.00829124	0.0596325	STK32C	serine/threonine kinase 32C	Other	kinase
G6233	RGD1309540	3	complement(86803733..87050021)	246289	6.85946	6.31107	-1.46245	1.46245	0.00830264	0.0596672	C11orf49	chromosome 11 open reading frame 49	Nucleus	other
G25984	Ddn	X	complement(114727118..114993826)	266709	6.70954	6.4486	-1.19826	1.19826	0.00832369	0.0597742	DDN	dendrin	Plasma Membrane	other
G10610	Msh2	6	complement(21198374..21256854)	58481	3.37621	3.01622	-1.28342	1.28342	0.00833943	0.0598429	MSH2	mutS homolog 2	Nucleus	enzyme
G9032	Lypla1	5	complement(19341836..19370923)	29088	4.87739	5.31338	1.35283	1.35283	0.00835328	0.0598981	LYPLA1	lysophospholipase I	Cytoplasm	enzyme
G18689	Ap1s1	12	24677439..24688360	10922	6.1652	6.68735	1.43609	1.43609	0.00845187	0.0600726	AP1S1	adaptor-related protein complex 1, sigma 1 subunit	Cytoplasm	transporter
G9120	Calb1	5	34217914..34242322	24409	7.83937	7.34122	-1.4124	1.4124	0.00842052	0.0600726	CALB1	calbindin 1, 28kDa	Cytoplasm	other
G9234	Dnaja1	5	61562288..61573199	10912	8.11902	8.39998	1.215	1.215	0.00838819	0.0600726	DNAJA1	DnaJ (Hsp40) homolog, subfamily A, member 1	Nucleus	other
G10825	E2f6	6	51811952..51828124	16173	5.12416	5.5603	1.35298	1.35298	0.00844208	0.0600726	E2F6	E2F transcription factor 6	Nucleus	transcription regulator
G2271	Gde1	1	complement(195338336..195350223)	11888	6.32395	6.9412	1.53395	1.53395	0.00841867	0.0600726	Gde1	glycerophosphodiester phosphodiesterase 1	Plasma Membrane	other
G10884	Iah1	6	60260794..60268037	7244	5.0599	4.85119	-1.15565	1.15565	0.00840506	0.0600726	IAH1	isoamyl acetate-hydrolyzing esterase 1 homolog (S. cerevisiae)	Other	other
G2550	Jakmip3	1	218277853..218347771	69919	3.12076	3.02216	-1.07073	1.07073	0.00841784	0.0600726	JAKMIP3	Janus kinase and microtubule interacting protein 3	Other	other
G14512	Lrrfip2	8	118723098..118824560	101463	4.83434	5.33732	1.41713	1.41713	0.00844699	0.0600726	Lrrfip2	leucine rich repeat (in FLII) interacting protein 2	Other	other
G13191	Map3k12	7	complement(141894814..141901161)	6348	5.50444	5.29687	-1.15474	1.15474	0.0083915	0.0600726	MAP3K12	mitogen-activated protein kinase kinase kinase 12	Cytoplasm	kinase
G18084	Pcyt1a	11	complement(74632947..74676225)	43279	4.4568	4.84205	1.30608	1.30608	0.00842525	0.0600726	PCYT1A	phosphate cytidylyltransferase 1, choline, alpha	Cytoplasm	enzyme
G18067	Snx4	11	complement(73779997..73836594)	56598	5.39861	5.0963	-1.23312	1.23312	0.00844495	0.0600726	SNX4	sorting nexin 4	Cytoplasm	transporter
G20472	Zfyve28	14	82412194..82497078	84885	3.35822	3.11576	-1.18301	1.18301	0.00843479	0.0600726	ZFYVE28	zinc finger, FYVE domain containing 28	Cytoplasm	other
G9893	Olr865	5	complement(141402743..141597702)	194960	3.42595	3.74454	1.24712	1.24712	0.0084739	0.0601412	Olfr1331/Olfr1333	olfactory receptor 1331	Plasma Membrane	G-protein coupled receptor
G3958	Rxfp3	2	83676999..83678429	1431	4.28826	5.65308	2.57543	2.57543	0.00847096	0.0601412	RXFP3	relaxin/insulin-like family peptide receptor 3	Plasma Membrane	G-protein coupled receptor
G3250	Asah2	1	complement(257793172..257864321)	71150	3.45834	4.95023	2.81256	2.81256	0.00849498	0.0602028	ASAH2	N-acylsphingosine amidohydrolase (non-lysosomal ceramidase) 2	Cytoplasm	enzyme
G20172	Paics	14	complement(33354799..33371479)	16681	5.70755	5.47872	-1.17188	1.17188	0.00849025	0.0602028	PAICS	phosphoribosylaminoimidazole carboxylase, phosphoribosylaminoimidazole succinocarboxamide synthetase	Cytoplasm	enzyme
G1807	Acer3	1	complement(169371624..169469541)	97918	3.04233	3.40824	1.2887	1.2887	0.00851741	0.0603177	ACER3	alkaline ceramidase 3	Cytoplasm	enzyme
G7168	Elmo2	3	complement(167997379..168185837)	188459	5.82972	5.61346	-1.16172	1.16172	0.00852664	0.060339	ELMO2	engulfment and cell motility 2	Cytoplasm	other
G6610	Blvra	3	126078456..126103260	24805	4.98665	4.57709	-1.32828	1.32828	0.00855218	0.0604757	BLVRA	biliverdin reductase A	Cytoplasm	enzyme
G17613	Fn3krp	10	110200529..110209224	8696	4.40821	3.78952	-1.53549	1.53549	0.00857774	0.0605242	FN3KRP	fructosamine 3 kinase related protein	Other	kinase
G24407	Gnpat	19	68327864..68354395	26532	4.46507	4.35238	-1.08124	1.08124	0.00857472	0.0605242	GNPAT	glyceronephosphate O-acyltransferase	Cytoplasm	enzyme
G16789	Phf12	10	66762563..66810434	47872	3.80044	3.56826	-1.17461	1.17461	0.00856534	0.0605242	PHF12	PHD finger protein 12	Nucleus	transcription regulator
G22413	Agtpbp1	17	7735244..7837762	102519	5.7983	6.11512	1.24558	1.24558	0.00864627	0.0607868	AGTPBP1	ATP/GTP binding protein 1	Nucleus	peptidase
G7412	Galnt11	4	complement(6318189..6351691)	33503	5.28096	4.98653	-1.2264	1.2264	0.00862789	0.0607868	GALNT11	UDP-N-acetyl-alpha-D-galactosamine:polypeptide N-acetylgalactosaminyltransferase 11 (GalNAc-T11)	Cytoplasm	enzyme
G34	Grm1	1	complement(6413420..6818380)	404961	3.29929	3.82988	1.44452	1.44452	0.00862634	0.0607868	GRM1	glutamate receptor, metabotropic 1	Plasma Membrane	G-protein coupled receptor
G4056	Impa1	2	113430723..113451415	20693	4.65741	5.01281	1.27934	1.27934	0.00864547	0.0607868	IMPA1	inositol(myo)-1(or 4)-monophosphatase 1	Cytoplasm	phosphatase
G1011	Spred3	1	complement(89279385..89288184)	8800	3.11108	3.86074	1.68139	1.68139	0.00863494	0.0607868	SPRED3	sprouty-related, EVH1 domain containing 3	Extracellular Space	cytokine
G10690	Ift172	6	36210855..36304251	93397	4.86297	4.53862	-1.2521	1.2521	0.00865311	0.0607909	Ift172	intraflagellar transport 172 homolog (Chlamydomonas)	Other	other
G366	Dact2	1	complement(57354081..57362996)	8916	3.32656	3.67982	1.27744	1.27744	0.00868969	0.0609098	DACT2	dishevelled-binding antagonist of beta-catenin 2	Cytoplasm	other
G1686	Idh3g	1	152747876..152757618	9743	7.21021	7.03234	-1.13121	1.13121	0.00869512	0.0609098	IDH3G	isocitrate dehydrogenase 3 (NAD+) gamma	Cytoplasm	enzyme
G5764	Pkp4	3	50393961..50530402	136442	4.70876	5.16532	1.37226	1.37226	0.00869221	0.0609098	PKP4	plakophilin 4	Plasma Membrane	other
G17422	Trim47	10	103626183..103630654	4472	3.27938	3.01461	-1.20144	1.20144	0.00867992	0.0609098	TRIM47	tripartite motif containing 47	Cytoplasm	other
G14976	Lmbrd1	9	29762573..29854651	92079	5.26067	5.56735	1.23686	1.23686	0.00870672	0.0609471	LMBRD1	LMBR1 domain containing 1	Cytoplasm	other
G2676	Cttn	1	complement(222159089..222194541)	35453	5.16975	5.57263	1.32214	1.32214	0.00872434	0.0609588	CTTN	cortactin	Plasma Membrane	other
G23912	Fto	19	complement(27840262..28182203)	341942	6.10223	5.75588	-1.27135	1.27135	0.00872552	0.0609588	FTO	fat mass and obesity associated	Nucleus	other
G6595	Galk2	3	124669033..124793301	124269	4.61547	4.35344	-1.19917	1.19917	0.00873162	0.0609588	GALK2	galactokinase 2	Cytoplasm	kinase
G24658	Neu1	20	6690982..6695245	4264	4.25109	5.18002	1.90387	1.90387	0.00873351	0.0609588	NEU1	sialidase 1 (lysosomal sialidase)	Cytoplasm	enzyme
G1380	Nell1	1	106540585..107260907	720323	6.40256	5.68059	-1.64943	1.64943	0.00874766	0.0610137	NELL1	NEL-like 1 (chicken)	Extracellular Space	growth factor
G14050	Rab27a	8	complement(73311542..73366647)	55106	3.0218	3.19885	1.13057	1.13057	0.00876223	0.0610714	RAB27A	RAB27A, member RAS oncogene family	Cytoplasm	enzyme
G5954	Nckap1	3	complement(74284278..74346873)	62596	6.65644	6.87459	1.16324	1.16324	0.00876926	0.0610766	NCKAP1	NCK-associated protein 1	Plasma Membrane	other
G8330	Abtb1	4	complement(186019189..186025416)	6228	4.11055	3.50184	-1.52489	1.52489	0.00880462	0.0612254	ABTB1	ankyrin repeat and BTB (POZ) domain containing 1	Cytoplasm	translation regulator
G5332	RGD1560470	3	complement(2780467..2786856)	6390	4.06713	3.73309	-1.26054	1.26054	0.00883261	0.0612254	C9orf172	chromosome 9 open reading frame 172	Other	other
G6302	Cat	3	complement(100021859..100053940)	32082	4.85462	5.2786	1.34162	1.34162	0.00881656	0.0612254	CAT	catalase	Cytoplasm	enzyme
G13826	Ddx10	8	complement(56244977..56407666)	162690	3.63586	3.88029	1.18463	1.18463	0.008831	0.0612254	DDX10	DEAD (Asp-Glu-Ala-Asp) box polypeptide 10	Nucleus	enzyme
G1467	Mcee	1	126338537..126361719	23183	4.43603	3.94868	-1.40187	1.40187	0.00882361	0.0612254	MCEE	methylmalonyl CoA epimerase	Cytoplasm	enzyme
G5837	Nostrin	3	61980713..62045299	64587	3.15906	3.6337	1.38958	1.38958	0.00881391	0.0612254	NOSTRIN	nitric oxide synthase trafficking	Cytoplasm	transcription regulator
G4890	St7l	2	226767139..226835168	68030	3.84304	4.13285	1.22248	1.22248	0.00883576	0.0612254	ST7L	suppression of tumorigenicity 7 like	Other	other
G15302	March4	9	complement(79555877..79670952)	115076	3.86064	4.33169	1.38612	1.38612	0.00884108	0.0612254	MARCH4	membrane-associated ring finger (C3HC4) 4, E3 ubiquitin protein ligase	Cytoplasm	enzyme
G10921	Bzw2	6	complement(65200722..65261870)	61149	4.9603	5.31743	1.28088	1.28088	0.00885706	0.0612487	BZW2	basic leucine zipper and W2 domains 2	Cytoplasm	translation regulator
G2501	Ppapdc1a	1	209449940..209577459	127520	7.00941	6.51558	-1.40817	1.40817	0.00885496	0.0612487	PPAPDC1A	phosphatidic acid phosphatase type 2 domain containing 1A	Plasma Membrane	phosphatase
G3637	Vcan	2	complement(18363890..18441931)	78042	3.73808	3.03399	-1.62912	1.62912	0.0088668	0.0612724	VCAN	versican	Extracellular Space	other
G10697	Eif2b4	6	36364317..36369267	4951	3.74108	4.09851	1.28113	1.28113	0.00889484	0.0614225	EIF2B4	eukaryotic translation initiation factor 2B, subunit 4 delta, 67kDa	Cytoplasm	translation regulator
G14549	Azi2	8	125653644..125677999	24356	4.46794	4.74818	1.2144	1.2144	0.00890367	0.0614348	AZI2	5-azacytidine induced 2	Cytoplasm	other
G6694	Mavs	3	130273622..130287787	14166	3.78315	3.9505	1.123	1.123	0.00890929	0.0614348	MAVS	mitochondrial antiviral signaling protein	Cytoplasm	other
G13008	ENSRNOG00000037087	7	complement(126792542..126792820)	279	3.8213	3.16561	-1.57537	1.57537	0.00894225	0.0614875
G15543	Hdlbp	9	complement(100209420..100277671)	68252	6.21103	6.59593	1.30577	1.30577	0.00893206	0.0614875	HDLBP	high density lipoprotein binding protein	Nucleus	transporter
G1413	Herc2	1	115459547..115658973	199427	4.64626	4.10906	-1.45116	1.45116	0.00893774	0.0614875	HERC2	HECT and RLD domain containing E3 ubiquitin protein ligase 2	Cytoplasm	enzyme
G17055	Pnpo	10	complement(84665836..84672099)	6264	5.61064	5.44504	-1.12163	1.12163	0.00893686	0.0614875	Pnpo	pyridoxamine 5'-phosphate oxidase	Other	enzyme
G9296	Creb3	5	63588152..63592782	4631	6.56619	7.01544	1.36533	1.36533	0.00900342	0.0616027	CREB3	cAMP responsive element binding protein 3	Nucleus	transcription regulator
G13712	Dpagt1	8	47277020..47283503	6484	5.16769	5.49415	1.25394	1.25394	0.00900108	0.0616027	DPAGT1	dolichyl-phosphate (UDP-N-acetylglucosamine) N-acetylglucosaminephosphotransferase 1 (GlcNAc-1-P transferase)	Cytoplasm	enzyme
G18176	Etv5	11	85282553..85339809	57257	3.34958	4.59891	2.37731	2.37731	0.00899565	0.0616027	ETV5	ets variant 5	Nucleus	transcription regulator
G5853	Mettl5	3	complement(62736608..62747462)	10855	4.43277	4.00441	-1.3457	1.3457	0.00898092	0.0616027	METTL5	methyltransferase like 5	Other	enzyme
G6255	Slc35c1	3	complement(88065146..88071681)	6536	3.55885	4.03016	1.38637	1.38637	0.00897453	0.0616027	SLC35C1	solute carrier family 35 (GDP-fucose transporter), member C1	Cytoplasm	transporter
G20188	Srd5a3	14	complement(34388669..34402835)	14167	3.7577	4.22743	1.38485	1.38485	0.00899106	0.0616027	SRD5A3	steroid 5 alpha-reductase 3	Cytoplasm	enzyme
G19829	Tmem206	13	114572850..114597636	24787	4.99688	5.50916	1.42631	1.42631	0.00897217	0.0616027	TMEM206	transmembrane protein 206	Other	other
G2895	Men1	1	228692516..228698421	5906	5.05624	5.27365	1.16265	1.16265	0.00901714	0.0616531	MEN1	multiple endocrine neoplasia I	Nucleus	transcription regulator
G23310	Brd8	18	complement(27112312..27132659)	20348	4.90342	4.77084	-1.09625	1.09625	0.00907464	0.0618037	BRD8	bromodomain containing 8	Nucleus	transcription regulator
G20408	Nsg1	14	77362124..77383868	21745	7.66604	7.21578	-1.36629	1.36629	0.00905788	0.0618037	NSG1	neuron specific gene family member 1	Cytoplasm	other
G10431	Phf13	5	complement(172719997..172726441)	6445	3.3895	3.18687	-1.15079	1.15079	0.0090728	0.0618037	PHF13	PHD finger protein 13	Nucleus	other
G15065	Rev1	9	complement(44410206..44457118)	46913	4.25583	3.88534	-1.29279	1.29279	0.00905385	0.0618037	REV1	REV1, polymerase (DNA directed)	Nucleus	enzyme
G18430	Slc7a1	12	10169916..10192908	22993	4.44055	5.36355	1.89605	1.89605	0.00907736	0.0618037	SLC7A1	solute carrier family 7 (cationic amino acid transporter, y+ system), member 1	Plasma Membrane	transporter
G17013	Spop	10	83040649..83121496	80848	4.96374	4.73231	-1.17399	1.17399	0.00906246	0.0618037	SPOP	speckle-type POZ protein	Extracellular Space	other
G6857	Fkbp1a	3	153399455..153418856	19402	7.80075	8.0639	1.2001	1.2001	0.00911042	0.0618869	FKBP1A	FK506 binding protein 1A, 12kDa	Cytoplasm	enzyme
G21167	Nop9	15	38320522..38328222	7701	3.08623	3.35616	1.20575	1.20575	0.00910214	0.0618869	NOP9	NOP9 nucleolar protein	Other	other
G13034	Ppp6r2	7	129912709..129945225	32517	5.50345	5.25956	-1.18418	1.18418	0.00911507	0.0618869	PPP6R2	protein phosphatase 6, regulatory subunit 2	Cytoplasm	other
G23960	Tbc1d9	19	35307319..35408165	100847	4.6234	4.87724	1.19238	1.19238	0.0091047	0.0618869	TBC1D9	TBC1 domain family, member 9 (with GRAM domain)	Plasma Membrane	other
G17048	NFE2L1	10	complement(84475360..84489905)	14546	7.71403	8.14162	1.34499	1.34499	0.00912896	0.0619379	NFE2L1	nuclear factor, erythroid 2-like 1	Nucleus	transcription regulator
G21954	Spock3	16	complement(28243878..28585574)	341697	5.4304	5.06947	-1.28425	1.28425	0.00913879	0.0619613	SPOCK3	sparc/osteonectin, cwcv and kazal-like domains proteoglycan (testican) 3	Extracellular Space	other
G5503	Swi5	3	complement(16656851..16665969)	9119	7.23057	7.58851	1.28159	1.28159	0.00916098	0.0620683	SWI5	SWI5 recombination repair homolog (yeast)	Nucleus	other
G14742	Kdm4b	9	complement(9647772..9725845)	78074	3.99303	3.58879	-1.32339	1.32339	0.0091745	0.0621166	KDM4B	lysine (K)-specific demethylase 4B	Other	other
G3747	Cdk7	2	complement(49869831..49893977)	24147	3.65465	4.19979	1.45916	1.45916	0.00921201	0.0623087	CDK7	cyclin-dependent kinase 7	Nucleus	kinase
G12455	Tspan31	7	complement(70530384..70533257)	2874	4.97175	5.32026	1.27325	1.27325	0.00921571	0.0623087	TSPAN31	tetraspanin 31	Plasma Membrane	other
G20337	Lgi2	14	60876468..60903945	27478	3.27546	4.30536	2.04187	2.04187	0.00924016	0.0623438	LGI2	leucine-rich repeat LGI family, member 2	Extracellular Space	other
G20512	Morc2	14	84582010..84615107	33098	4.09746	3.90471	-1.14294	1.14294	0.00923499	0.0623438	MORC2	MORC family CW-type zinc finger 2	Other	other
G20580	Tns3	14	complement(88471109..88645807)	174699	3.67405	3.93386	1.19731	1.19731	0.00922913	0.0623438	TNS3	tensin 3	Other	phosphatase
G25421	Msl3	X	27420566..27438237	17672	4.28934	4.09491	-1.14427	1.14427	0.00925074	0.0623718	MSL3	male-specific lethal 3 homolog (Drosophila)	Nucleus	transcription regulator
G14306	Pccb	8	complement(108785884..108836132)	50249	4.16179	3.83734	-1.25219	1.25219	0.00926375	0.0624162	PCCB	propionyl CoA carboxylase, beta polypeptide	Cytoplasm	enzyme
G11581	RGD1308350	6	146172025..146187666	15642	3.2203	4.04306	1.76879	1.76879	0.00929418	0.0625725
G13999	Dis3l	8	complement(69480088..69516482)	36395	3.31358	3.65821	1.26983	1.26983	0.00930341	0.0625725	DIS3L	DIS3 mitotic control homolog (S. cerevisiae)-like	Cytoplasm	enzyme
G7805	Mrps33	4	complement(67414413..67417850)	3438	5.99504	5.78613	-1.15582	1.15582	0.00931662	0.0625725	MRPS33	mitochondrial ribosomal protein S33	Cytoplasm	other
G24185	Nqo1	19	49291903..49306795	14893	4.16517	4.80732	1.56066	1.56066	0.00931558	0.0625725	NQO1	NAD(P)H dehydrogenase, quinone 1	Cytoplasm	enzyme
G19964	Sparcl1	14	6985393..7016295	30903	9.57319	9.00642	-1.4812	1.4812	0.00931918	0.0625725	SPARCL1	SPARC-like 1 (hevin)	Extracellular Space	other
G15266	Fastkd2	9	complement(72102979..72121685)	18707	3.04761	3.41031	1.28583	1.28583	0.00934046	0.0626721	FASTKD2	FAST kinase domains 2	Cytoplasm	other
G6672	Ptpra	3	129475269..129582697	107429	6.51381	6.91318	1.31893	1.31893	0.00937427	0.0628555	PTPRA	protein tyrosine phosphatase, receptor type, A	Plasma Membrane	phosphatase
G6316	Cstf3	3	101210946..101228401	17456	4.34332	4.02037	-1.25089	1.25089	0.00941055	0.0629717	CSTF3	cleavage stimulation factor, 3' pre-RNA, subunit 3, 77kDa	Nucleus	other
G4729	Rfx5	2	215615266..215622781	7516	4.53327	4.15385	-1.30082	1.30082	0.00941754	0.0629717	RFX5	regulatory factor X, 5 (influences HLA class II expression)	Nucleus	transcription regulator
G15368	Tmem198	9	82444082..82448691	4610	3.62988	3.86021	1.1731	1.1731	0.00941085	0.0629717	TMEM198	transmembrane protein 198	Other	other
G15472	Usp40	9	complement(94791220..94862200)	70981	4.21502	3.67707	-1.45191	1.45191	0.00941493	0.0629717	USP40	ubiquitin specific peptidase 40	Other	peptidase
G22136	Nrg1	16	63540981..63718742	177762	4.48468	4.9653	1.39534	1.39534	0.00943005	0.063012	Nrg1	neuregulin 1	Extracellular Space	growth factor
G3273	Lipa	1	complement(260038182..260071430)	33249	4.76741	5.15638	1.30946	1.30946	0.00944897	0.0630949	LIPA	lipase A, lysosomal acid, cholesterol esterase	Cytoplasm	enzyme
G14727	Rfx2	9	9214191..9280395	66205	4.68468	4.14676	-1.45188	1.45188	0.00946207	0.063139	RFX2	regulatory factor X, 2 (influences HLA class II expression)	Nucleus	transcription regulator
G6238	Arhgap1	3	87254431..87275981	21551	5.26192	5.09989	-1.11886	1.11886	0.00947542	0.0631413	ARHGAP1	Rho GTPase activating protein 1	Cytoplasm	other
G19163	Insig2	13	complement(42366079..42388541)	22463	4.66064	4.80508	1.10531	1.10531	0.00947426	0.0631413	INSIG2	insulin induced gene 2	Cytoplasm	other
G10737	Kif3c	6	37579445..37625883	46439	5.26447	5.67939	1.33323	1.33323	0.009509	0.0632827	KIF3C	kinesin family member 3C	Cytoplasm	other
G8894	Ldhb	4	complement(240918028..240936001)	17974	8.41868	8.1608	-1.19572	1.19572	0.00950967	0.0632827	LDHB	lactate dehydrogenase B	Cytoplasm	enzyme
G25923	Bhlhb9	X	complement(106727764..106729383)	1620	5.55703	5.32192	-1.177	1.177	0.00952463	0.0632955	BHLHB9	basic helix-loop-helix domain containing, class B, 9	Other	other
G3423	Sfxn3	1	272239201..272247546	8346	5.51817	5.22688	-1.22373	1.22373	0.00952032	0.0632955	SFXN3	sideroflexin 3	Cytoplasm	transporter
G3459	As3mt	1	273913120..273945391	32272	4.67628	4.00145	-1.59641	1.59641	0.00957848	0.0633081	AS3MT	arsenic (+3 oxidation state) methyltransferase	Cytoplasm	enzyme
G15117	BIVM	9	50559566..50586752	27187	3.81669	3.58279	-1.17601	1.17601	0.00959629	0.0633081	BIVM	basic, immunoglobulin-like variable motif containing	Extracellular Space	other
G18625	RGD1305455	12	complement(21634746..21639034)	4289	5.16473	5.66785	1.41728	1.41728	0.0095344	0.0633081	C7orf43	chromosome 7 open reading frame 43	Other	other
G15460	Eif4e2	9	94034066..94050247	16182	3.27976	3.65552	1.29752	1.29752	0.00958836	0.0633081	Eif4e2	eukaryotic translation initiation factor 4E family member 2	Other	other
G23320	Etf1	18	complement(27409450..27436622)	27173	4.91126	5.42758	1.4303	1.4303	0.00960491	0.0633081	ETF1	eukaryotic translation termination factor 1	Cytoplasm	translation regulator
G4266	Exosc8	2	160331349..160337851	6503	3.86718	3.20672	-1.58058	1.58058	0.00956796	0.0633081	EXOSC8	exosome component 8	Nucleus	enzyme
G20432	Htra3	14	79875571..79902664	27094	3.76606	4.1079	1.26738	1.26738	0.00960017	0.0633081	HTRA3	HtrA serine peptidase 3	Extracellular Space	peptidase
G11600	Mta1	6	146918907..146944409	25503	4.82171	4.48211	-1.26541	1.26541	0.00960819	0.0633081	MTA1	metastasis associated 1	Nucleus	transcription regulator
G6876	Nrsn2	3	complement(154190944..154199640)	8697	7.90008	7.2932	-1.52296	1.52296	0.00957575	0.0633081	NRSN2	neurensin 2	Plasma Membrane	other
G18697	Rabl5	12	complement(24813507..24820156)	6650	5.35788	4.83447	-1.43735	1.43735	0.00962993	0.0633081	RABL5	RAB, member RAS oncogene family-like 5	Other	other
G2954	Stx5	1	231876955..231893829	16875	5.22302	5.51528	1.22456	1.22456	0.00956405	0.0633081	STX5	syntaxin 5	Cytoplasm	transporter
G18173	Tbccd1	11	84857007..84882195	25189	3.76177	3.30979	-1.36792	1.36792	0.00961867	0.0633081	TBCCD1	TBCC domain containing 1	Cytoplasm	other
G18085	Tctex1d2	11	complement(74678025..74686385)	8361	5.20201	4.30922	-1.85676	1.85676	0.00958074	0.0633081	TCTEX1D2	Tctex1 domain containing 2	Other	other
G10133	Tmem222	5	complement(155127137..155138924)	11788	5.0885	4.85091	-1.17902	1.17902	0.00962474	0.0633081	TMEM222	transmembrane protein 222	Other	other
G24381	Tubb3	19	66931873..66940864	8992	9.02126	9.4021	1.30209	1.30209	0.00958399	0.0633081	TUBB3	tubulin, beta 3 class III	Cytoplasm	other
G5189	Znhit6	2	269981414..270012984	31571	4.82682	5.06736	1.18143	1.18143	0.00963086	0.0633081	ZNHIT6	zinc finger, HIT-type containing 6	Other	other
G20653	Lgalsl	14	complement(104777094..104784596)	7503	3.92912	4.26278	1.26021	1.26021	0.00963738	0.0633081	LGALSL	lectin, galactoside-binding-like	Other	other
G134	Akap7	1	22621734..22744656	122923	5.40579	5.05526	-1.27503	1.27503	0.00966388	0.0634392	AKAP7	A kinase (PRKA) anchor protein 7	Plasma Membrane	other
G24399	Agt	19	complement(68026228..68038550)	12323	8.16387	6.86773	-2.4557	2.4557	0.00968756	0.0635356	AGT	angiotensinogen (serpin peptidase inhibitor, clade A, member 8)	Extracellular Space	growth factor
G21571	Dnajc3	15	107610234..107649355	39122	4.9192	5.22669	1.23755	1.23755	0.00970137	0.0635356	DNAJC3	DnaJ (Hsp40) homolog, subfamily C, member 3	Cytoplasm	other
G2516	Fam53b	1	complement(211708688..211798528)	89841	3.00946	3.2125	1.15112	1.15112	0.00969328	0.0635356	FAM53B	family with sequence similarity 53, member B	Other	other
G6641	Sirpa	3	complement(127864146..127901869)	37724	6.46588	5.97041	-1.40979	1.40979	0.00970474	0.0635356	SIRPA	signal-regulatory protein alpha	Plasma Membrane	phosphatase
G379	ENSRNOG00000049401	1	complement(58614394..58648082)	33689	5.74981	5.2652	-1.3992	1.3992	0.00972161	0.0635604
G16877	Aatf	10	complement(71654755..71747166)	92412	3.95931	4.31704	1.28141	1.28141	0.00971927	0.0635604	AATF	apoptosis antagonizing transcription factor	Nucleus	transcription regulator
G4718	mrpl9	2	215163444..215168154	4711	5.6875	5.28586	-1.32101	1.32101	0.00973635	0.0636139	MRPL9	mitochondrial ribosomal protein L9	Cytoplasm	translation regulator
G23206	Aqp4	18	complement(6720759..6737507)	16749	7.1085	6.64091	-1.38279	1.38279	0.00982011	0.0637996	AQP4	aquaporin 4	Plasma Membrane	transporter
G119	Arhgap18	1	complement(20730432..20879837)	149406	3.17879	3.56729	1.30903	1.30903	0.00984363	0.0637996	ARHGAP18	Rho GTPase activating protein 18	Cytoplasm	other
G17761	Cryzl1	11	complement(35456478..35497959)	41482	5.64583	5.16746	-1.39316	1.39316	0.0097775	0.0637996	CRYZL1	crystallin, zeta (quinone reductase)-like 1	Cytoplasm	enzyme
G21148	DCAF11	15	38124950..38134699	9750	5.72497	5.41953	-1.2358	1.2358	0.00980969	0.0637996	DCAF11	DDB1 and CUL4 associated factor 11	Other	other
G5531	Lrsam1	3	complement(17306364..17344203)	37840	4.585	4.05944	-1.43949	1.43949	0.00983466	0.0637996	LRSAM1	leucine rich repeat and sterile alpha motif containing 1	Cytoplasm	enzyme
G6626	Nphp1	3	126969057..127017983	48927	5.32172	5.0858	-1.17766	1.17766	0.00982196	0.0637996	NPHP1	nephronophthisis 1 (juvenile)	Nucleus	other
G7602	Nxph1	4	35136613..35138564	1952	2.98804	3.72916	1.67147	1.67147	0.00983659	0.0637996	NXPH1	neurexophilin 1	Extracellular Space	other
G13113	Slc48a1	7	139463280..139471081	7802	5.62463	5.30683	-1.24643	1.24643	0.00983466	0.0637996	SLC48A1	solute carrier family 48 (heme transporter), member 1	Other	other
G17210	Tubg2	10	88867752..88874081	6330	4.01555	3.54412	-1.38648	1.38648	0.00984108	0.0637996	TUBG2	tubulin, gamma 2	Cytoplasm	other
G12935	Xrcc6	7	123244581..123265278	20698	4.91442	5.12788	1.15947	1.15947	0.00978869	0.0637996	XRCC6	X-ray repair complementing defective repair in Chinese hamster cells 6	Nucleus	enzyme
G3514	Zdhhc6	1	complement(283686772..283703450)	16679	4.75314	4.965	1.15818	1.15818	0.00980397	0.0637996	ZDHHC6	zinc finger, DHHC-type containing 6	Nucleus	other
G648	Zfp865	1	76171248..76172483	1236	4.89732	4.50712	-1.31057	1.31057	0.00982671	0.0637996	ZNF784	zinc finger protein 784	Other	other
G25429	Egfl6	X	29823779..29881339	57561	2.96062	3.01472	1.03821	1.03821	0.00985214	0.0638122	EGFL6	EGF-like-domain, multiple 6	Extracellular Space	other
G16487	Fxr2	10	55983452..56003515	20064	6.07614	6.29122	1.16077	1.16077	0.00986035	0.0638228	FXR2	fragile X mental retardation, autosomal homolog 2	Cytoplasm	other
G1665	Atp6ap1	1	complement(152148120..152155200)	7081	8.64124	8.84283	1.14997	1.14997	0.00988186	0.0638768	ATP6AP1	ATPase, H+ transporting, lysosomal accessory protein 1	Cytoplasm	transporter
G16779	FLOT2	10	66303632..66327749	24118	5.78603	5.45436	-1.25847	1.25847	0.00987678	0.0638768	FLOT2	flotillin 2	Plasma Membrane	other
G797	Apoe	1	complement(81878373..81881182)	2810	10.1067	9.44868	-1.57793	1.57793	0.00989697	0.0638862	APOE	apolipoprotein E	Extracellular Space	transporter
G23312	Cdc23	18	complement(27146157..27165911)	19755	5.09544	4.69171	-1.32292	1.32292	0.00991603	0.0638862	CDC23	cell division cycle 23	Nucleus	enzyme
G14008	Dpp8	8	70219642..70273860	54219	4.74654	5.0267	1.21433	1.21433	0.00991621	0.0638862	Dpp8	dipeptidylpeptidase 8	Other	other
G3792	Kif2a	2	complement(57241541..57302938)	61398	4.70088	5.13994	1.35572	1.35572	0.00990051	0.0638862	KIF2A	kinesin heavy chain member 2A	Cytoplasm	other
G26054	Ube2wl	X	complement(119677324..119677776)	453	3.73238	4.36068	1.54575	1.54575	0.00990683	0.0638862	UBE2W	ubiquitin-conjugating enzyme E2W (putative)	Nucleus	enzyme
G8394	Foxp1	4	complement(195858738..196089931)	231194	3.38597	3.67684	1.22339	1.22339	0.00994732	0.0640441	FOXP1	forkhead box P1	Nucleus	transcription regulator
G3532	Trub1	1	285685221..285786577	101357	3.40016	3.12836	-1.20732	1.20732	0.00996596	0.0641216	TRUB1	TruB pseudouridine (psi) synthase family member 1	Other	enzyme
G13433	Tmed1	8	complement(22594535..22597120)	2586	3.81245	4.1619	1.27407	1.27407	0.00997587	0.0641429	TMED1	transmembrane emp24 protein transport domain containing 1	Extracellular Space	transporter
G23268	Rit2	18	complement(23424107..23780916)	356810	8.19606	7.71582	-1.39498	1.39498	0.0100058	0.0642929	RIT2	Ras-like without CAAX 2	Plasma Membrane	enzyme
G26237	Mospd1	X	152382193..152397168	14976	3.50143	4.21625	1.64128	1.64128	0.0100339	0.0644304	MOSPD1	motile sperm domain containing 1	Other	other
G20415	Crmp1	14	complement(78240967..78282969)	42003	6.25819	5.96328	-1.22681	1.22681	0.0100805	0.0645409	CRMP1	collapsin response mediator protein 1	Cytoplasm	enzyme
G20439	RGD1560813	14	complement(80320991..80339834)	18844	3.31252	2.99809	-1.24352	1.24352	0.0100719	0.0645409	H2AFV	H2A histone family, member V	Nucleus	other
G9153	Pou3f2	5	complement(41323989..41325326)	1338	6.2838	5.4688	-1.7593	1.7593	0.0100843	0.0645409	POU3F2	POU class 3 homeobox 2	Nucleus	transcription regulator
G4731	Zfp687	2	complement(215666721..215672448)	5728	3.94983	3.74973	-1.14877	1.14877	0.0100827	0.0645409	Zfp687	zinc finger protein 687	Other	other
G3097	Zfp91	1	complement(236755856..236792548)	36693	4.24058	4.42793	1.13867	1.13867	0.0100736	0.0645409	ZFP91	ZFP91 zinc finger protein	Nucleus	transcription regulator
G4748	Cers2	2	215986084..215994332	8249	5.01926	5.35673	1.26354	1.26354	0.0101214	0.0646004	CERS2	ceramide synthase 2	Nucleus	transcription regulator
G26191	Fgf13	X	complement(142078585..142189620)	111036	3.0601	3.58328	1.43712	1.43712	0.0101269	0.0646004	FGF13	fibroblast growth factor 13	Extracellular Space	growth factor
G18717	Mdh2	12	complement(25938703..25951658)	12956	8.04092	7.87248	-1.12384	1.12384	0.010121	0.0646004	MDH2	malate dehydrogenase 2, NAD (mitochondrial)	Cytoplasm	enzyme
G1886	Pgap2	1	173497659..173523297	25639	3.80654	3.51032	-1.22793	1.22793	0.0101055	0.0646004	Pgap2	post-GPI attachment to proteins 2	Cytoplasm	transporter
G16387	Specc1	10	48031612..48234767	203156	3.73104	4.02008	1.22183	1.22183	0.0101097	0.0646004	SPECC1	sperm antigen with calponin homology and coiled-coil domains 1	Nucleus	other
G11462	Ccnk	6	141261013..141283937	22925	4.41225	4.60886	1.146	1.146	0.010169	0.0647838	CCNK	cyclin K	Nucleus	kinase
G5466	Ppp2r4	3	14334896..14365358	30463	6.09287	5.61893	-1.38889	1.38889	0.0101634	0.0647838	PPP2R4	protein phosphatase 2A activator, regulatory subunit 4	Cytoplasm	phosphatase
G23146	Abi1	17	91617157..91698733	81577	4.92491	5.15306	1.17133	1.17133	0.0101865	0.0648096	ABI1	abl-interactor 1	Cytoplasm	other
G21157	Ipo4	15	complement(38194620..38204540)	9921	5.21825	5.57406	1.27971	1.27971	0.0102131	0.0648096	IPO4	importin 4	Nucleus	transporter
G14393	Nprl2	8	115654210..115657382	3173	4.85392	4.59279	-1.19842	1.19842	0.0102083	0.0648096	NPRL2	nitrogen permease regulator-like 2 (S. cerevisiae)	Cytoplasm	kinase
G16651	Pafah1b1	10	complement(61186184..61299247)	113064	6.72043	7.1955	1.38998	1.38998	0.0102005	0.0648096	PAFAH1B1	platelet-activating factor acetylhydrolase 1b, regulatory subunit 1 (45kDa)	Cytoplasm	enzyme
G14274	Rbp1	8	105891148..105912684	21537	4.30256	3.262	-2.05703	2.05703	0.0102067	0.0648096	RBP1	retinol binding protein 1, cellular	Extracellular Space	transporter
G5442	Slc27a4	3	13707126..13720047	12922	5.20372	5.60135	1.31734	1.31734	0.0101975	0.0648096	SLC27A4	solute carrier family 27 (fatty acid transporter), member 4	Plasma Membrane	transporter
G22943	Larp4b	17	65036457..65085258	48802	4.20606	4.42011	1.15994	1.15994	0.0102493	0.0649376	LARP4B	La ribonucleoprotein domain family, member 4B	Cytoplasm	other
G8448	Ttll3	4	208639199..208662542	23344	3.89222	3.15135	-1.67118	1.67118	0.0102533	0.0649376	Ttll3	tubulin tyrosine ligase-like family, member 3	Other	other
G828	Zfp575	1	complement(82707389..82709496)	2108	3.36229	3.06654	-1.22753	1.22753	0.0102427	0.0649376	ZNF575	zinc finger protein 575	Nucleus	other
G7303	Gmeb2	3	complement(180464070..180501893)	37824	3.54045	3.26374	-1.21143	1.21143	0.0102633	0.0649585	GMEB2	glucocorticoid modulatory element binding protein 2	Nucleus	transcription regulator
G16382	Slc5a10	10	complement(47742920..47789792)	46873	3.00889	4.14741	2.20155	2.20155	0.0102727	0.0649754	SLC5A10	solute carrier family 5 (sodium/sugar cotransporter), member 10	Other	transporter
G3681	Wdr41	2	43827385..43876536	49152	4.08535	3.833	-1.19115	1.19115	0.0102821	0.0649931	WDR41	WD repeat domain 41	Cytoplasm	other
G11466	Evl	6	141721470..141760317	38848	7.06376	6.74048	-1.25117	1.25117	0.0102924	0.0650158	EVL	Enah/Vasp-like	Cytoplasm	other
G3921	2410089E03Rik	2	77284221..77358709	74489	3.19738	3.0082	-1.14011	1.14011	0.0103612	0.0653226
G7464	Armc10	4	complement(10006007..10021181)	15175	4.12298	3.78699	-1.26225	1.26225	0.0103609	0.0653226	ARMC10	armadillo repeat containing 10	Cytoplasm	other
G6980	Procr	3	157650399..157654720	4322	3.01411	6.69103	12.7898	12.7898	0.0103572	0.0653226	PROCR	protein C receptor, endothelial	Plasma Membrane	other
G11144	Hif1a	6	106242730..106287704	44975	5.64649	6.04708	1.32005	1.32005	0.0103854	0.0653286	HIF1A	hypoxia inducible factor 1, alpha subunit (basic helix-loop-helix transcription factor)	Nucleus	transcription regulator
G17770	Rcan1	11	complement(36145270..36155595)	10326	4.18317	3.93203	-1.19015	1.19015	0.0103844	0.0653286	Rcan1	regulator of calcineurin 1	Nucleus	other
G18876	Rhof	12	40778915..40791466	12552	4.00227	4.73539	1.66222	1.66222	0.0103759	0.0653286	Rhof	ras homolog family member F (in filopodia)	Other	other
G11546	Trmt61a	6	complement(144259958..144265948)	5991	3.9127	4.44657	1.4478	1.4478	0.0103891	0.0653286	TRMT61A	tRNA methyltransferase 61 homolog A (S. cerevisiae)	Other	enzyme
G9449	AI314180	5	complement(80076567..80161883)	85317	5.14727	5.65839	1.42516	1.42516	0.0104173	0.0653368
G6245	Mdk	3	complement(87539673..87541584)	1912	4.04065	3.34765	-1.61665	1.61665	0.0104161	0.0653368	MDK	midkine (neurite growth-promoting factor 2)	Extracellular Space	growth factor
G9753	Rab3b	5	132343181..132408834	65654	6.04909	5.12573	-1.89653	1.89653	0.0104041	0.0653368	RAB3B	RAB3B, member RAS oncogene family	Cytoplasm	enzyme
G22609	Slc35b3	17	28399913..28425662	25750	4.55811	4.15014	-1.32682	1.32682	0.0104082	0.0653368	SLC35B3	solute carrier family 35 (adenosine 3'-phospho 5'-phosphosulfate transporter), member B3	Cytoplasm	other
G7861	Casp2	4	136454793..136474624	19832	3.49998	3.22358	-1.21116	1.21116	0.0104369	0.0654178	CASP2	caspase 2, apoptosis-related cysteine peptidase	Cytoplasm	peptidase
G17813	Pcp4	11	40377162..40438069	60908	8.9811	9.56037	1.4941	1.4941	0.0104475	0.0654418	PCP4	Purkinje cell protein 4	Cytoplasm	other
G22539	Bicd2	17	complement(17731019..17775591)	44573	4.51524	5.07592	1.47496	1.47496	0.0104663	0.0654749	BICD2	bicaudal D homolog 2 (Drosophila)	Cytoplasm	other
G6767	Dstn	3	144462864..144489654	26791	6.58579	6.89928	1.24271	1.24271	0.0104629	0.0654749	DSTN	destrin (actin depolymerizing factor)	Cytoplasm	other
G26109	Lamp2	X	complement(124809053..124852469)	43417	6.05494	6.58734	1.44634	1.44634	0.0104855	0.0655529	LAMP2	lysosomal-associated membrane protein 2	Plasma Membrane	enzyme
G25740	ENSRNOG00000048213	X	74394343..74394696	354	5.39126	5.07812	-1.24241	1.24241	0.0105038	0.0656249	LOC678880	similar to mammalian retrotransposon derived 8b	Other	other
G17370	Rgs9	10	complement(97225541..97298645)	73105	5.0029	4.61709	-1.3066	1.3066	0.0105128	0.0656388	RGS9	regulator of G-protein signaling 9	Cytoplasm	enzyme
G15675	Rrn3	10	2057048..2092163	35116	5.34403	4.92258	-1.33927	1.33927	0.010522	0.0656541	RRN3	RRN3 RNA polymerase I transcription factor homolog (S. cerevisiae)	Nucleus	transcription regulator
G15966	Rgs11	10	15383438..15391694	8257	4.79811	3.96699	-1.77907	1.77907	0.0105413	0.0657322	RGS11	regulator of G-protein signaling 11	Plasma Membrane	enzyme
G19634	Kcnj9	13	complement(95224238..95231331)	7094	3.25656	2.98438	-1.20763	1.20763	0.0105818	0.0658687	KCNJ9	potassium inwardly-rectifying channel, subfamily J, member 9	Plasma Membrane	ion channel
G9141	Nkain3	5	complement(38786929..39151521)	364593	4.32112	4.73051	1.32813	1.32813	0.010581	0.0658687	NKAIN3	Na+/K+ transporting ATPase interacting 3	Other	other
G19059	Pus1	12	53675526..53684279	8754	3.80725	4.07691	1.20552	1.20552	0.0105835	0.0658687	PUS1	pseudouridylate synthase 1	Nucleus	enzyme
G9996	Meaf6	5	146848980..146870851	21872	5.26186	4.85046	-1.32998	1.32998	0.0106052	0.0659027	MEAF6	MYST/Esa1-associated factor 6	Nucleus	other
G6466	Rmdn3	3	complement(117494482..117515087)	20606	4.64208	4.9341	1.22435	1.22435	0.0106183	0.0659027	RMDN3	regulator of microtubule dynamics 3	Cytoplasm	other
G9933	Scmh1	5	143168705..143249138	80434	3.77346	3.50183	-1.20717	1.20717	0.0106097	0.0659027	SCMH1	sex comb on midleg homolog 1 (Drosophila)	Nucleus	transcription regulator
G19007	Tchp	12	complement(49431572..49445524)	13953	4.01522	3.66781	-1.27227	1.27227	0.0106228	0.0659027	TCHP	trichoplein, keratin filament binding	Cytoplasm	other
G2011	Trim5	1	complement(175586845..175603800)	16956	3.17045	3.34619	1.12954	1.12954	0.0106229	0.0659027	TRIM5	tripartite motif containing 5	Cytoplasm	enzyme
G3495	Add3	1	281267469..281375203	107735	4.25365	3.91908	-1.261	1.261	0.0106426	0.0659826	ADD3	adducin 3 (gamma)	Cytoplasm	other
G8088	Eif2ak3	4	163428182..163488913	60732	3.62872	3.95559	1.25429	1.25429	0.0106507	0.065991	EIF2AK3	eukaryotic translation initiation factor 2-alpha kinase 3	Cytoplasm	kinase
G25815	Ankra2	X	complement(82382242..82392794)	10553	4.47264	4.18045	-1.2245	1.2245	0.0107586	0.0660828	ANKRA2	ankyrin repeat, family A (RFXANK-like), 2	Cytoplasm	transcription regulator
G19447	Brinp2	13	complement(80864668..80964493)	99826	4.54368	4.18973	-1.27806	1.27806	0.0106967	0.0660828	BRINP2	bone morphogenetic protein/retinoic acid inducible neural-specific 2	Cytoplasm	other
G3770	Cwc27	2	complement(53846102..54048509)	202408	3.10205	3.29557	1.14355	1.14355	0.0107201	0.0660828	CWC27	CWC27 spliceosome-associated protein homolog (S. cerevisiae)	Nucleus	enzyme
G19792	Eprs	13	107973816..108044104	70289	5.41599	6.39079	1.96536	1.96536	0.0107804	0.0660828	EPRS	glutamyl-prolyl-tRNA synthetase	Cytoplasm	enzyme
G12604	Ext1	7	complement(93246664..93521815)	275152	2.97102	3.2807	1.23944	1.23944	0.0107989	0.0660828	EXT1	exostosin glycosyltransferase 1	Cytoplasm	enzyme
G12594	FAM49B	7	complement(91517912..91581982)	64071	5.15428	5.3935	1.18036	1.18036	0.0108032	0.0660828	FAM49B	family with sequence similarity 49, member B	Extracellular Space	other
G8733	Fkbp4	4	complement(226954534..226962988)	8455	6.49181	6.21649	-1.21027	1.21027	0.0107117	0.0660828	FKBP4	FK506 binding protein 4, 59kDa	Nucleus	enzyme
G17707	Grik1	11	complement(31426908..31828130)	401223	3.97229	3.16161	-1.75404	1.75404	0.0107869	0.0660828	GRIK1	glutamate receptor, ionotropic, kainate 1	Plasma Membrane	ion channel
G876	Hnrnpul1	1	complement(83774021..83808198)	34178	4.69109	4.52893	-1.11896	1.11896	0.0107357	0.0660828	HNRNPUL1	heterogeneous nuclear ribonucleoprotein U-like 1	Nucleus	other
G5353	Kcnt1	3	8673193..8725541	52349	4.1074	3.61946	-1.40244	1.40244	0.0107018	0.0660828	KCNT1	potassium channel, subfamily T, member 1	Plasma Membrane	ion channel
G17764	Mrps6	11	35816151..35868614	52464	7.41818	7.14196	-1.21102	1.21102	0.010768	0.0660828	Mrps6	mitochondrial ribosomal protein S6	Other	other
G21277	Nefm	15	46736822..46741141	4320	5.60486	6.08085	1.39088	1.39088	0.0107706	0.0660828	NEFM	neurofilament, medium polypeptide	Cytoplasm	other
G2960	Polr2g	1	complement(231929424..231932948)	3525	5.15191	5.56435	1.33094	1.33094	0.0107865	0.0660828	POLR2G	polymerase (RNA) II (DNA directed) polypeptide G	Nucleus	enzyme
G1659	Slc10a3	1	152076587..152080391	3805	3.31998	3.643	1.25094	1.25094	0.0107639	0.0660828	SLC10A3	solute carrier family 10, member 3	Plasma Membrane	transporter
G6295	Slc1a2	3	99282853..99309441	26589	3.14081	3.77477	1.55182	1.55182	0.0108085	0.0660828	SLC1A2	solute carrier family 1 (glial high affinity glutamate transporter), member 2	Plasma Membrane	transporter
G6440	Spred1	3	115352442..115414136	61695	3.01079	3.18696	1.12988	1.12988	0.0107236	0.0660828	SPRED1	sprouty-related, EVH1 domain containing 1	Plasma Membrane	other
G25197	Syn1	X	2136354..2193641	57288	7.0762	6.91562	-1.11774	1.11774	0.0107896	0.0660828	SYN1	synapsin I	Plasma Membrane	transporter
G9349	Tmod1	5	66173406..66228499	55094	3.57984	4.19447	1.53117	1.53117	0.0107499	0.0660828	TMOD1	tropomodulin 1	Cytoplasm	enzyme
G18777	Tyw1	12	complement(31761916..31856112)	94197	4.2442	3.87863	-1.28839	1.28839	0.0107235	0.0660828	TYW1	tRNA-yW synthesizing protein 1 homolog (S. cerevisiae)	Other	other
G3515	Vti1a	1	283705427..283882015	176589	4.35174	4.80913	1.37305	1.37305	0.0107173	0.0660828	VTI1A	vesicle transport through interaction with t-SNAREs 1A	Plasma Membrane	transporter
G7314	Zfp512b	3	complement(180788171..180798662)	10492	4.14595	3.92913	-1.16217	1.16217	0.010717	0.0660828	ZNF512B	zinc finger protein 512B	Nucleus	other
G1850	Rab6a	1	171826278..171865057	38780	7.1204	7.45084	1.2574	1.2574	0.010834	0.0661973	RAB6A	RAB6A, member RAS oncogene family	Cytoplasm	enzyme
G1469	Fam189a1	1	complement(126661515..127069249)	407735	6.62707	6.37205	-1.19335	1.19335	0.0108652	0.066346	FAM189A1	family with sequence similarity 189, member A1	Other	other
G24130	MGC116202	19	complement(48103245..48110939)	7695	4.31214	4.96644	1.57385	1.57385	0.0108842	0.06642
G3682	Pde8b	2	complement(43879335..43984030)	104696	4.1342	4.95386	1.765	1.765	0.0109143	0.0665622	PDE8B	phosphodiesterase 8B	Cytoplasm	enzyme
G21988	Galnt7	16	35751116..35876429	125314	2.97738	3.10812	1.09485	1.09485	0.0109252	0.0665866	GALNT7	UDP-N-acetyl-alpha-D-galactosamine:polypeptide N-acetylgalactosaminyltransferase 7 (GalNAc-T7)	Cytoplasm	enzyme
G2375	Tufm	1	204882342..204885949	3608	5.7463	5.41974	-1.25402	1.25402	0.010944	0.0666597	TUFM	Tu translation elongation factor, mitochondrial	Cytoplasm	translation regulator
G4312	Eif2a	2	168140000..168173620	33621	4.6397	4.48112	-1.11619	1.11619	0.0109688	0.0666679	EIF2A	eukaryotic translation initiation factor 2A, 65kDa	Cytoplasm	translation regulator
G18164	Eif4a2	11	complement(84411366..84417958)	6593	9.37742	8.83923	-1.45215	1.45215	0.0109639	0.0666679	EIF4A2	eukaryotic translation initiation factor 4A2	Cytoplasm	translation regulator
G17564	Oxld1	10	complement(109222336..109223569)	1234	4.03724	3.68732	-1.27449	1.27449	0.0109728	0.0666679	Oxld1	oxidoreductase-like domain containing 1	Cytoplasm	other
G10857	Trappc12	6	complement(56656859..56722274)	65416	5.02522	4.67166	-1.27772	1.27772	0.0109576	0.0666679	TRAPPC12	trafficking protein particle complex 12	Other	other
G20794	NR1D2	15	12792822..12816505	23684	3.74616	3.00462	-1.67196	1.67196	0.0109827	0.0666864	NR1D2	nuclear receptor subfamily 1, group D, member 2	Nucleus	ligand-dependent nuclear receptor
G5287	Dph7	3	2151723..2160261	8539	4.38489	3.99208	-1.31295	1.31295	0.0110103	0.0666922
G10536	Heatr5b	6	complement(1321469..1401571)	80103	3.82444	3.44256	-1.30304	1.30304	0.011032	0.0666922	HEATR5B	HEAT repeat containing 5B	Other	other
G3384	Kcnip2	1	270337783..270361515	23733	4.09564	4.80259	1.63234	1.63234	0.0110296	0.0666922	Kcnip2	Kv channel-interacting protein 2	Plasma Membrane	other
G6409	Lpcat4	3	110320624..110328662	8039	4.50888	4.92752	1.33667	1.33667	0.0110373	0.0666922	LPCAT4	lysophosphatidylcholine acyltransferase 4	Cytoplasm	enzyme
G25657	Msn	X	66113012..66137455	24444	6.16112	6.89344	1.6613	1.6613	0.0110352	0.0666922	MSN	moesin	Plasma Membrane	other
G1684	Pdzd4	1	152711938..152741657	29720	4.81567	4.52095	-1.22665	1.22665	0.0110387	0.0666922	PDZD4	PDZ domain containing 4	Cytoplasm	other
G23488	Pggt1b	18	complement(39829209..39871483)	42275	5.27345	4.38754	-1.84793	1.84793	0.0110375	0.0666922	PGGT1B	protein geranylgeranyltransferase type I, beta subunit	Cytoplasm	enzyme
G16178	Ppp2ca	10	37324233..37343983	19751	7.06229	7.27678	1.16029	1.16029	0.0110064	0.0666922	PPP2CA	protein phosphatase 2, catalytic subunit, alpha isozyme	Cytoplasm	phosphatase
G2896	Map4k2	1	228699326..228713616	14291	4.59198	4.43834	-1.11237	1.11237	0.011051	0.0667255	MAP4K2	mitogen-activated protein kinase kinase kinase kinase 2	Cytoplasm	kinase
G26048	Pls3	X	119173343..119266228	92886	5.54439	5.9102	1.2886	1.2886	0.0110633	0.0667577	PLS3	plastin 3	Cytoplasm	other
G12215	Chpt1	7	complement(29150843..29177859)	27017	4.11328	3.84741	-1.20237	1.20237	0.0111003	0.0668388	CHPT1	choline phosphotransferase 1	Cytoplasm	enzyme
G8187	Mrpl19	4	complement(177390795..177395024)	4230	3.64619	3.90665	1.19786	1.19786	0.0111042	0.0668388	MRPL19	mitochondrial ribosomal protein L19	Cytoplasm	other
G15776	Naa60	10	complement(10638001..10658047)	20047	4.61237	4.31452	-1.22931	1.22931	0.0110993	0.0668388	NAA60	N(alpha)-acetyltransferase 60, NatF catalytic subunit	Cytoplasm	enzyme
G19546	Uck2	13	complement(90035481..90087109)	51629	2.9805	3.56749	1.50211	1.50211	0.0110928	0.0668388	UCK2	uridine-cytidine kinase 2	Cytoplasm	kinase
G12185	RGD1563365	7	complement(26602287..26607557)	5271	4.33569	4.78738	1.36765	1.36765	0.0111137	0.0668544	C12orf45	chromosome 12 open reading frame 45	Other	other
G1280	Pih1d1	1	102217680..102221752	4073	3.98284	3.68567	-1.22873	1.22873	0.0111219	0.0668621	PIH1D1	PIH1 domain containing 1	Other	other
G19628	Dcaf8	13	95053335..95099779	46445	5.78979	5.45656	-1.25984	1.25984	0.0111438	0.0668889	DCAF8	DDB1 and CUL4 associated factor 8	Other	other
G5203	Rpf1	2	complement(270895282..270909803)	14522	4.40618	4.96531	1.47338	1.47338	0.0111361	0.0668889	RPF1	ribosome production factor 1 homolog (S. cerevisiae)	Nucleus	other
G7616	Tmem168	4	complement(39840557..39863946)	23390	3.05802	3.24429	1.13782	1.13782	0.011147	0.0668889	TMEM168	transmembrane protein 168	Cytoplasm	other
G1819	Map6	1	170429900..170494770	64871	6.08989	6.60849	1.43256	1.43256	0.0111584	0.0669162	MAP6	microtubule-associated protein 6	Cytoplasm	other
G16705	Timm22	10	complement(63451314..63458296)	6983	5.10641	4.65252	-1.36973	1.36973	0.0111746	0.0669715	TIMM22	translocase of inner mitochondrial membrane 22 homolog (yeast)	Cytoplasm	transporter
G9100	Fam92a1	5	complement(30436531..30454713)	18183	5.69884	5.43419	-1.20134	1.20134	0.0111882	0.067012	FAM92A1	family with sequence similarity 92, member A1	Other	other
G6629	Mrps5	3	complement(127150028..127166611)	16584	4.44662	4.21107	-1.17736	1.17736	0.0112043	0.0670667	MRPS5	mitochondrial ribosomal protein S5	Cytoplasm	other
G1307	Ppp1r15a	1	complement(102590679..102593734)	3056	4.62286	5.34795	1.653	1.653	0.0112317	0.0671896	PPP1R15A	protein phosphatase 1, regulatory subunit 15A	Cytoplasm	other
G15936	Fam173a	10	complement(14972980..14974838)	1859	4.73424	4.33556	-1.31831	1.31831	0.01124	0.0671978	FAM173A	family with sequence similarity 173, member A	Other	other
G5546	Rabepk	3	complement(19164931..19185412)	20482	4.26761	4.07749	-1.14086	1.14086	0.0112679	0.0673229	RABEPK	Rab9 effector protein with kelch motifs	Cytoplasm	other
G1052	Hspb6	1	90162903..90165073	2171	3.52975	3.09519	-1.35149	1.35149	0.0112815	0.067363	HSPB6	heat shock protein, alpha-crystallin-related, B6	Cytoplasm	other
G5056	1810037I17Rik	2	246456867..246458626	1760	5.86627	5.39122	-1.38997	1.38997	0.0113067	0.0673909
G2713	Dhcr7	1	223874935..223890913	15979	4.02528	4.4003	1.29685	1.29685	0.0113067	0.0673909	DHCR7	7-dehydrocholesterol reductase	Cytoplasm	enzyme
G13211	HNRNPA1	7	142647376..142652966	5591	8.20162	7.95071	-1.18995	1.18995	0.0113209	0.0673909	HNRNPA1	heterogeneous nuclear ribonucleoprotein A1	Nucleus	other
G12343	Kcnc2	7	54999433..55177445	178013	4.91805	5.11554	1.1467	1.1467	0.0113163	0.0673909	KCNC2	potassium voltage-gated channel, Shaw-related subfamily, member 2	Plasma Membrane	ion channel
G3752	Slc30a5	2	complement(49974659..50004756)	30098	3.91074	4.20986	1.23039	1.23039	0.0113112	0.0673909	SLC30A5	solute carrier family 30 (zinc transporter), member 5	Plasma Membrane	transporter
G19020	Usp30	12	complement(50044991..50068680)	23690	4.60859	4.26741	-1.26679	1.26679	0.0113305	0.0674068	USP30	ubiquitin specific peptidase 30	Other	peptidase
G5831	Stk39	3	complement(60973443..61243989)	270547	5.83544	6.33105	1.40991	1.40991	0.0113391	0.0674168	STK39	serine threonine kinase 39	Nucleus	kinase
G43	Sf3b5	1	8739602..8740282	681	5.83572	5.5561	-1.21387	1.21387	0.0113841	0.0676429	SF3B5	splicing factor 3b, subunit 5, 10kDa	Nucleus	other
G10279	MRTO4	5	complement(161555067..161560580)	5514	4.29366	4.47624	1.13491	1.13491	0.0113937	0.0676582	MRTO4	mRNA turnover 4 homolog (S. cerevisiae)	Cytoplasm	other
G17437	2310067B10Rik	10	complement(103942825..103965175)	22351	4.22475	3.7215	-1.4174	1.4174	0.0114048	0.0676831
G474	Mzf1	1	66333351..66344445	11095	3.81477	3.01134	-1.74524	1.74524	0.0114369	0.0677664	MZF1	myeloid zinc finger 1	Nucleus	transcription regulator
G4803	Pdzk1	2	218452670..218484881	32212	5.20647	5.55561	1.27381	1.27381	0.0114398	0.0677664	PDZK1	PDZ domain containing 1	Plasma Membrane	transporter
G19547	Tmco1	13	90109017..90131813	22797	5.29872	5.61922	1.24877	1.24877	0.011437	0.0677664	TMCO1	transmembrane and coiled-coil domains 1	Other	other
G26081	Sept6	X	complement(123673433..123745926)	72494	4.19275	4.76286	1.48463	1.48463	0.0114477	0.0677719	SEPT6	septin 6	Cytoplasm	other
G5488	Exosc2	3	complement(15511096..15521359)	10264	3.93109	3.66684	-1.20101	1.20101	0.0114735	0.0678642	EXOSC2	exosome component 2	Nucleus	enzyme
G4622	Tpm3	2	208863073..208884376	21304	5.43044	5.70345	1.20832	1.20832	0.0114773	0.0678642	Tpm3	tropomyosin 3	Cytoplasm	other
G4778	Bola1	2	complement(217825097..217826113)	1017	3.77587	3.2623	-1.42757	1.42757	0.0115191	0.0678643	BOLA1	bolA family member 1	Cytoplasm	other
G10542	Cebpz	6	complement(1506913..1524597)	17685	4.03763	4.177	1.10143	1.10143	0.0115192	0.0678643	CEBPZ	CCAAT/enhancer binding protein (C/EBP), zeta	Nucleus	other
G3858	Emb	2	68054520..68107903	53384	5.14273	5.636	1.40763	1.40763	0.0115046	0.0678643	EMB	embigin	Plasma Membrane	other
G11789	Mmp19	7	3187862..3195640	7779	4.22066	4.9349	1.64063	1.64063	0.0114897	0.0678643	MMP19	matrix metallopeptidase 19	Extracellular Space	peptidase
G19453	Rfwd2	13	81891069..81986189	95121	4.51702	4.85731	1.26602	1.26602	0.0114924	0.0678643	Rfwd2	ring finger and WD repeat domain 2, E3 ubiquitin protein ligase	Cytoplasm	other
G22047	Snx25	16	49076062..49159354	83293	4.3599	4.78212	1.33999	1.33999	0.0115106	0.0678643	SNX25	sorting nexin 25	Other	other
G2683	RGD1563319	1	complement(222417535..222432332)	14798	5.23112	4.83032	-1.32024	1.32024	0.0115363	0.0678821
G5234	Rabggtb	2	complement(278774376..278779644)	5269	7.16653	6.85957	-1.2371	1.2371	0.0115355	0.0678821	RABGGTB	Rab geranylgeranyltransferase, beta subunit	Cytoplasm	enzyme
G18618	TAF6	12	complement(21378048..21386267)	8220	5.40091	5.11576	-1.21854	1.21854	0.0115629	0.0679587	TAF6	TAF6 RNA polymerase II, TATA box binding protein (TBP)-associated factor, 80kDa	Nucleus	transcription regulator
G15608	Twsg1	9	113230657..113263829	33173	4.20035	3.82609	-1.29618	1.29618	0.0115633	0.0679587	TWSG1	twisted gastrulation BMP signaling modulator 1	Extracellular Space	other
G17760	Donson	11	complement(35446572..35456223)	9652	3.47263	2.98644	-1.40073	1.40073	0.0115827	0.068032	DONSON	downstream neighbor of SON	Extracellular Space	other
G17003	Pdk2	10	complement(82650223..82663773)	13551	5.05245	4.41191	-1.5589	1.5589	0.0115916	0.0680428	PDK2	pyruvate dehydrogenase kinase, isozyme 2	Cytoplasm	kinase
G13964	Larp6	8	65362299..65382759	20461	3.65453	3.42294	-1.17413	1.17413	0.0116073	0.0680526	LARP6	La ribonucleoprotein domain family, member 6	Other	other
G1520	Mrps11	1	141453419..141462799	9381	6.17621	5.81181	-1.28734	1.28734	0.0116012	0.0680526	MRPS11	mitochondrial ribosomal protein S11	Cytoplasm	other
G15892	Hagh	10	14032159..14046519	14361	5.96445	5.5406	-1.3415	1.3415	0.0116169	0.0680677	HAGH	hydroxyacylglutathione hydrolase	Cytoplasm	enzyme
G13177	Csad	7	complement(141579062..141607052)	27991	3.91495	3.58626	-1.25587	1.25587	0.0116539	0.0682022	CSAD	cysteine sulfinic acid decarboxylase	Cytoplasm	enzyme
G765	Qpctl	1	complement(81314398..81323467)	9070	4.65844	4.42445	-1.17608	1.17608	0.0116473	0.0682022	QPCTL	glutaminyl-peptide cyclotransferase-like	Cytoplasm	enzyme
G15965	Arhgdig	10	complement(15379685..15381848)	2164	6.52634	6.31483	-1.1579	1.1579	0.0116869	0.0682396	ARHGDIG	Rho GDP dissociation inhibitor (GDI) gamma	Cytoplasm	other
G21718	Glud1	16	8980462..9014001	33540	7.33115	6.97663	-1.27856	1.27856	0.011678	0.0682396	GLUD1	glutamate dehydrogenase 1	Cytoplasm	enzyme
G21869	Klhl26	16	20557872..20582253	24382	4.0886	3.73386	-1.27875	1.27875	0.0116884	0.0682396	KLHL26	kelch-like family member 26	Other	other
G1277	Rpl13a	1	complement(102186220..102188911)	2692	9.26518	8.83463	-1.34774	1.34774	0.0116788	0.0682396	RPL13A	ribosomal protein L13a	Cytoplasm	other
G9055	Fam110b	5	23688479..23690112	1634	4.05647	3.68603	-1.29275	1.29275	0.0116983	0.0682563	FAM110B	family with sequence similarity 110, member B	Cytoplasm	other
G21791	Smim7	16	18838290..18842195	3906	5.91529	6.33232	1.33518	1.33518	0.0117115	0.0682924	SMIM7	small integral membrane protein 7	Other	other
G9160	Ndufaf4	5	43880679..43885850	5172	3.6815	4.12375	1.35872	1.35872	0.011719	0.068295	NDUFAF4	NADH dehydrogenase (ubiquinone) complex I, assembly factor 4	Cytoplasm	other
G10553	Hnrnpll	6	complement(2678572..2708005)	29434	4.67827	4.98461	1.23656	1.23656	0.0117447	0.0684039	HNRNPLL	heterogeneous nuclear ribonucleoprotein L-like	Other	other
G24903	Rab36	20	complement(16740316..16755556)	15241	5.42439	4.74533	-1.60109	1.60109	0.0117527	0.0684095	RAB36	RAB36, member RAS oncogene family	Cytoplasm	enzyme
G335	Acat2	1	complement(51757962..51776935)	18974	4.40531	5.40965	2.00602	2.00602	0.0117622	0.0684238	ACAT2	acetyl-CoA acetyltransferase 2	Cytoplasm	enzyme
G15481	Sh3bp4	9	95977039..95993098	16060	3.15943	3.3776	1.16326	1.16326	0.0117698	0.0684272	SH3BP4	SH3-domain binding protein 4	Cytoplasm	other
G23431	Nr3c1	18	complement(31408742..31430004)	21263	3.04167	2.95759	-1.06002	1.06002	0.0117772	0.068429	NR3C1	nuclear receptor subfamily 3, group C, member 1 (glucocorticoid receptor)	Nucleus	ligand-dependent nuclear receptor
G8081	Il12rb2	4	complement(162838651..162904433)	65783	3.68046	3.42684	-1.1922	1.1922	0.0117913	0.0684697	IL12RB2	interleukin 12 receptor, beta 2	Plasma Membrane	transmembrane receptor
G8443	Brpf1	4	208561603..208578030	16428	3.23504	3.07434	-1.11783	1.11783	0.0117994	0.0684761	BRPF1	bromodomain and PHD finger containing, 1	Nucleus	transporter
G184	ENSRNOG00000029608	1	29390335..29610546	220212	4.45579	4.18781	-1.20412	1.20412	0.0118215	0.0685635	NKAIN2	Na+/K+ transporting ATPase interacting 2	Other	other
G22090	ZDHHC2	16	complement(54635195..54704713)	69519	6.20969	6.42357	1.15981	1.15981	0.0118316	0.0685808	ZDHHC2	zinc finger, DHHC-type containing 2	Nucleus	enzyme
G8883	Slco1a4	4	complement(240194947..240251561)	56615	4.75516	5.19491	1.35637	1.35637	0.0118665	0.0687422
G5123	Cxxc4	2	257941014..257965727	24714	4.58261	4.22823	-1.27844	1.27844	0.0118999	0.0688947	CXXC4	CXXC finger protein 4	Cytoplasm	other
G8481	Raf1	4	complement(210819150..210836805)	17656	5.139	4.86733	-1.20721	1.20721	0.011926	0.0689636	RAF1	v-raf-1 murine leukemia viral oncogene homolog 1	Cytoplasm	kinase
G10162	Ubxn11	5	156019009..156042873	23865	3.98454	3.55256	-1.34908	1.34908	0.0119224	0.0689636	UBXN11	UBX domain protein 11	Cytoplasm	other
G5004	Gpr88	2	complement(237334865..237339419)	4555	3.02673	4.71173	3.2154	3.2154	0.0119374	0.0689883	GPR88	G protein-coupled receptor 88	Plasma Membrane	G-protein coupled receptor
G15490	Cops8	9	97453701..97463536	9836	5.68621	5.41205	-1.20929	1.20929	0.0119864	0.0692068	COPS8	COP9 signalosome subunit 8	Nucleus	other
G15756	Nmral1	10	9811579..9820512	8934	3.19416	2.9999	-1.14414	1.14414	0.0119895	0.0692068	NMRAL1	NmrA-like family domain containing 1	Nucleus	other
G9613	Elavl2	5	complement(113450855..113577382)	126528	6.08565	5.87629	-1.15618	1.15618	0.0119991	0.0692213	ELAVL2	ELAV like neuron-specific RNA binding protein 2	Cytoplasm	other
G1583	Ap3b2	1	complement(144226633..144257516)	30884	6.87205	6.50353	-1.29103	1.29103	0.0120134	0.0692628	Ap3b2	adaptor-related protein complex 3, beta 2 subunit	Other	other
G15654	Yes1	9	121252196..121327338	75143	3.79838	4.13735	1.26486	1.26486	0.0120277	0.069304	YES1	v-yes-1 Yamaguchi sarcoma viral oncogene homolog 1	Cytoplasm	kinase
G8511	Gabarapl1	4	211937460..211946619	9160	8.76575	8.6151	-1.11007	1.11007	0.0120772	0.0695477	GABARAPL1	GABA(A) receptor-associated protein like 1	Cytoplasm	other
G11455	Gskip	6	138712664..138728642	15979	4.33428	4.78664	1.36828	1.36828	0.0121218	0.069763	GSKIP	GSK3B interacting protein	Other	other
G24132	E2f4	19	48118651..48125266	6616	4.85366	4.66544	-1.13936	1.13936	0.0121414	0.0698111	E2F4	E2F transcription factor 4, p107/p130-binding	Nucleus	transcription regulator
G18895	Pptc7	12	complement(41612148..41650388)	38241	4.1914	4.45912	1.2039	1.2039	0.0121445	0.0698111	PPTC7	PTC7 protein phosphatase homolog (S. cerevisiae)	Cytoplasm	phosphatase
G23352	Apbb3	18	complement(29202937..29210069)	7133	5.04059	4.56445	-1.39102	1.39102	0.0122192	0.0699419	APBB3	amyloid beta (A4) precursor protein-binding, family B, member 3	Cytoplasm	other
G6979	Edem2	3	complement(157597581..157623398)	25818	4.49845	4.83965	1.26681	1.26681	0.0121824	0.0699419	EDEM2	ER degradation enhancer, mannosidase alpha-like 2	Cytoplasm	enzyme
G6449	Eif2ak4	3	116705333..116791037	85705	3.94958	3.81092	-1.10088	1.10088	0.0122384	0.0699419	Eif2ak4	eukaryotic translation initiation factor 2 alpha kinase 4	Other	kinase
G6973	Ggt7	3	complement(157373962..157397348)	23387	5.82158	6.19931	1.2993	1.2993	0.0121766	0.0699419	GGT7	gamma-glutamyltransferase 7	Plasma Membrane	enzyme
G6680	Itpa	3	129707739..129719394	11656	5.28085	5.52545	1.18477	1.18477	0.0122179	0.0699419	ITPA	inosine triphosphatase (nucleoside triphosphate pyrophosphatase)	Cytoplasm	enzyme
G3868	Nnt	2	complement(70553345..70644277)	90933	4.48452	4.14072	-1.26909	1.26909	0.0122404	0.0699419	NNT	nicotinamide nucleotide transhydrogenase	Cytoplasm	enzyme
G19209	Pfkfb2	13	complement(52504015..52529346)	25332	4.18283	4.64493	1.37755	1.37755	0.0122127	0.0699419	PFKFB2	6-phosphofructo-2-kinase/fructose-2,6-biphosphatase 2	Cytoplasm	kinase
G8631	Phc1	4	complement(222121225..222143340)	22116	4.11971	3.61374	-1.42008	1.42008	0.0122537	0.0699419	PHC1	polyhomeotic homolog 1 (Drosophila)	Nucleus	transcription regulator
G23473	Ppp2r2b	18	complement(36647303..36757305)	110003	5.69339	6.13523	1.35833	1.35833	0.0122468	0.0699419	PPP2R2B	protein phosphatase 2, regulatory subunit B, beta	Cytoplasm	phosphatase
G25466	Syap1	X	33875314..33909005	33692	4.228	4.48595	1.19578	1.19578	0.0122512	0.0699419	SYAP1	synapse associated protein 1	Nucleus	other
G11407	Tmem251	6	135828702..135829916	1215	3.43167	4.09606	1.5849	1.5849	0.0121974	0.0699419	TMEM251	transmembrane protein 251	Other	other
G5452	Zer1	3	complement(14014737..14042463)	27727	6.39302	5.84338	-1.46372	1.46372	0.0121999	0.0699419	ZER1	zyg-11 related, cell cycle regulator	Other	enzyme
G9513	ENSRNOG00000048593	5	complement(85276708..85455932)	179225	5.94113	6.4285	1.40189	1.40189	0.012272	0.0699618
G4031	Car2	2	complement(107871643..107886834)	15192	4.27176	4.98496	1.63943	1.63943	0.0122828	0.0699618	CA2	carbonic anhydrase II	Cytoplasm	enzyme
G6565	Shf	3	complement(120827512..120837367)	9856	3.24116	3.67389	1.34979	1.34979	0.012286	0.0699618	SHF	Src homology 2 domain containing F	Other	other
G14872	Tmem63b	9	16593695..16613274	19580	5.85668	6.11278	1.19424	1.19424	0.0122792	0.0699618	Tmem63b	transmembrane protein 63B	Other	other
G18418	HMGB1	12	9168919..9180693	11775	7.17635	7.5065	1.25715	1.25715	0.0123023	0.0699726	HMGB1	high mobility group box 1	Nucleus	transcription regulator
G5293	Nrarp	3	2377426..2379972	2547	3.69939	4.07275	1.29537	1.29537	0.0122988	0.0699726	NRARP	NOTCH-regulated ankyrin repeat protein	Nucleus	transcription regulator
G20948	Apex1	15	31682396..31684507	2112	5.89827	5.61645	-1.21573	1.21573	0.0123193	0.0700284	APEX1	APEX nuclease (multifunctional DNA repair enzyme) 1	Nucleus	enzyme
G8911	Lyrm5	4	243658583..243663698	5116	4.0928	3.82489	-1.20407	1.20407	0.0123652	0.0702481	LYRM5	LYR motif containing 5	Cytoplasm	other
G21382	RGD1309922	15	complement(55545044..55560184)	15141	5.44648	5.02245	-1.34167	1.34167	0.0123932	0.0703658
G16783	ENSRNOG00000024964	10	66425460..66451772	26313	4.1129	4.43855	1.25323	1.25323	0.0124005	0.0703664	Nufip2	nuclear fragile X mental retardation protein interacting protein 2	Cytoplasm	other
G2242	Copb1	1	complement(190670321..190704747)	34427	5.68872	5.8956	1.15419	1.15419	0.0126064	0.0704361	COPB1	coatomer protein complex, subunit beta 1	Cytoplasm	transporter
G14479	Cspg5	8	117686009..117699634	13626	6.32592	5.87305	-1.36876	1.36876	0.0125175	0.0704361	CSPG5	chondroitin sulfate proteoglycan 5 (neuroglycan C)	Extracellular Space	growth factor
G24681	Ddah2	20	7122435..7125498	3064	5.434	4.44239	-1.9884	1.9884	0.0125221	0.0704361	DDAH2	dimethylarginine dimethylaminohydrolase 2	Other	enzyme
G26067	Dock11	X	122657242..122840107	182866	2.99992	3.18786	1.13914	1.13914	0.0124617	0.0704361	DOCK11	dedicator of cytokinesis 11	Cytoplasm	other
G22141	Dusp26	16	complement(64455739..64463016)	7278	7.21886	6.63645	-1.49736	1.49736	0.0124675	0.0704361	DUSP26	dual specificity phosphatase 26 (putative)	Cytoplasm	enzyme
G21151	Emc9	15	complement(38149137..38153351)	4215	4.21891	3.75079	-1.38331	1.38331	0.0125312	0.0704361	EMC9	ER membrane protein complex subunit 9	Plasma Membrane	other
G3148	Fam120b	1	242134746..242181174	46429	4.96231	4.59335	-1.29142	1.29142	0.0125102	0.0704361	FAM120B	family with sequence similarity 120B	Other	other
G12882	Gtpbp1	7	120914233..120938682	24450	4.44814	3.96062	-1.40203	1.40203	0.0125707	0.0704361	Gtpbp1	GTP binding protein 1	Cytoplasm	enzyme
G18969	Hspb8	12	47717762..47731882	14121	5.1488	5.65393	1.41925	1.41925	0.0124487	0.0704361	HSPB8	heat shock 22kDa protein 8	Cytoplasm	kinase
G7198	Ube2v1	3	complement(170494658..170517510)	22853	6.0633	6.2206	1.1152	1.1152	0.0126198	0.0704361	LOC679539/Ube2v1	similar to ubiquitin-conjugating enzyme E2 variant 1	Cytoplasm	other
G4403	Mfsd1	2	184095497..184116407	20911	4.42812	4.91005	1.39662	1.39662	0.0125034	0.0704361	MFSD1	major facilitator superfamily domain containing 1	Other	transporter
G2446	Orai3	1	206239787..206244645	4859	3.20794	4.01932	1.75489	1.75489	0.0125613	0.0704361	ORAI3	ORAI calcium release-activated calcium modulator 3	Other	other
G13407	Ppan	8	21962180..21966157	3978	4.15821	4.5719	1.33209	1.33209	0.0124348	0.0704361	Ppan	peter pan homolog (Drosophila)	Other	other
G6223	Psmc3	3	86585691..86591072	5382	6.95083	7.24087	1.22267	1.22267	0.0124785	0.0704361	PSMC3	proteasome (prosome, macropain) 26S subunit, ATPase, 3	Nucleus	transcription regulator
G24388	Rab4a	19	67296402..67323422	27021	5.092	4.87127	-1.16533	1.16533	0.0125667	0.0704361	RAB4A	RAB4A, member RAS oncogene family	Cytoplasm	enzyme
G25432	Rab9a	X	29918161..29940587	22427	4.34531	4.58551	1.18115	1.18115	0.0126232	0.0704361	RAB9A	RAB9A, member RAS oncogene family	Cytoplasm	enzyme
G3231	Ranbp6	1	complement(255232607..255235924)	3318	3.76444	4.19308	1.34597	1.34597	0.0125601	0.0704361	RANBP6	RAN binding protein 6	Cytoplasm	other
G9386	Rnf20	5	69386859..69411969	25111	4.46718	4.61591	1.1086	1.1086	0.0126195	0.0704361	RNF20	ring finger protein 20, E3 ubiquitin protein ligase	Nucleus	enzyme
G14491	Setd2	8	118163197..118229411	66215	3.64615	3.3931	-1.19172	1.19172	0.0124816	0.0704361	SETD2	SET domain containing 2	Cytoplasm	enzyme
G8376	Slc25a26	4	191036169..191129236	93068	3.28168	3.05681	-1.16867	1.16867	0.0125318	0.0704361	Slc25a26	solute carrier family 25 (mitochondrial carrier, phosphate carrier), member 26	Cytoplasm	transporter
G21387	Slc39a14	15	complement(55707607..55752619)	45013	2.98565	3.39831	1.33114	1.33114	0.0124672	0.0704361	SLC39A14	solute carrier family 39 (zinc transporter), member 14	Plasma Membrane	transporter
G574	Smim17	1	complement(72510939..72528650)	17712	3.9168	3.17565	-1.67151	1.67151	0.0126179	0.0704361	SMIM17	small integral membrane protein 17	Other	other
G7447	Srpk2	4	8073530..8191643	118114	5.52049	5.3094	-1.15756	1.15756	0.0124278	0.0704361	SRPK2	SRSF protein kinase 2	Nucleus	kinase
G2873	Tm7sf2	1	complement(228361453..228365792)	4340	3.4942	4.17308	1.60089	1.60089	0.0124981	0.0704361	TM7SF2	transmembrane 7 superfamily member 2	Cytoplasm	enzyme
G12415	Tmem5	7	complement(64550353..64562127)	11775	3.61859	3.91704	1.22982	1.22982	0.0125005	0.0704361	TMEM5	transmembrane protein 5	Plasma Membrane	other
G4283	Trpc4	2	163157119..163282064	124946	3.00036	4.18677	2.27587	2.27587	0.0125973	0.0704361	TRPC4	transient receptor potential cation channel, subfamily C, member 4	Plasma Membrane	ion channel
G14329	Uba5	8	complement(111967198..111981855)	14658	6.67722	6.97358	1.22805	1.22805	0.0125553	0.0704361	UBA5	ubiquitin-like modifier activating enzyme 5	Cytoplasm	enzyme
G24274	Vat1l	19	57347972..57515078	167107	8.95129	9.37979	1.34583	1.34583	0.0126207	0.0704361	Vat1l	vesicle amine transport 1-like	Other	other
G1371	Zdhhc13	1	105165499..105204298	38800	4.13488	4.56992	1.35194	1.35194	0.0125938	0.0704361	ZDHHC13	zinc finger, DHHC-type containing 13	Nucleus	transcription regulator
G16007	Kcnip1	10	complement(18444651..18663340)	218690	6.08727	5.71072	-1.29823	1.29823	0.0126356	0.0704423	KCNIP1	Kv channel interacting protein 1	Plasma Membrane	ion channel
G15129	Slc40a1	9	complement(52560181..52578109)	17929	3.72818	4.04315	1.24399	1.24399	0.0126388	0.0704423	SLC40A1	solute carrier family 40 (iron-regulated transporter), member 1	Plasma Membrane	transporter
G954	Med29	1	86583618..86589021	5404	4.46503	4.64408	1.13214	1.13214	0.0126473	0.0704489	MED29	mediator complex subunit 29	Nucleus	other
G12884	Dnal4	7	complement(120978397..120991231)	12835	4.78007	4.49566	-1.21791	1.21791	0.0126593	0.0704752	DNAL4	dynein, axonemal, light chain 4	Cytoplasm	enzyme
G7741	Exoc4	4	60287465..61081401	793937	3.82842	4.11445	1.21927	1.21927	0.0126695	0.0704917	EXOC4	exocyst complex component 4	Cytoplasm	transporter
G2610	Psmd13	1	220561620..220574027	12408	6.382	6.61314	1.17376	1.17376	0.012685	0.0705374	PSMD13	proteasome (prosome, macropain) 26S subunit, non-ATPase, 13	Cytoplasm	peptidase
G3760	Srek1	2	complement(52939245..52957927)	18683	5.93794	5.51511	-1.34056	1.34056	0.0127028	0.0705963	SREK1	splicing regulatory glutamine/lysine-rich protein 1	Nucleus	other
G15886	Ndufb10	10	complement(13905856..13908017)	2162	6.55812	6.20729	-1.2753	1.2753	0.0127245	0.0706684	NDUFB10	NADH dehydrogenase (ubiquinone) 1 beta subcomplex, 10, 22kDa	Cytoplasm	enzyme
G22225	Smim19	16	74042995..74055583	12589	5.72105	5.30633	-1.33304	1.33304	0.0127304	0.0706684	SMIM19	small integral membrane protein 19	Nucleus	other
G10693	Nrbp1	6	complement(36306032..36316531)	10500	5.58643	5.28506	-1.23231	1.23231	0.0127516	0.0707116	Nrbp1	nuclear receptor binding protein 1	Other	other
G9149	Pnisr	5	40646030..40672914	26885	6.51416	5.97615	-1.45197	1.45197	0.0127527	0.0707116	PNISR	PNN-interacting serine/arginine-rich protein	Nucleus	other
G10687	Zfp512	6	complement(36109571..36137715)	28145	4.11993	3.86123	-1.1964	1.1964	0.0127899	0.0708776	ZNF512	zinc finger protein 512	Nucleus	other
G13004	Trmu	7	126467263..126483589	16327	4.05658	3.82636	-1.17302	1.17302	0.0128115	0.0709568	TRMU	tRNA 5-methylaminomethyl-2-thiouridylate methyltransferase	Cytoplasm	enzyme
G14900	Gpr116	9	complement(18970748..19071542)	100795	3.11585	3.45798	1.26763	1.26763	0.0128389	0.0710287	GPR116	G protein-coupled receptor 116	Plasma Membrane	G-protein coupled receptor
G22219	Plat	16	complement(73730256..73754851)	24596	5.69834	5.94468	1.1862	1.1862	0.0128391	0.0710287	PLAT	plasminogen activator, tissue	Extracellular Space	peptidase
G15885	Rps2	10	13903888..13905746	1859	7.23124	6.80204	-1.34648	1.34648	0.0128505	0.0710512	RPS2	ribosomal protein S2	Cytoplasm	other
G9184	Ankrd6	5	complement(52640129..52778272)	138144	4.55842	4.19566	-1.28588	1.28588	0.0128639	0.0710843	ANKRD6	ankyrin repeat domain 6	Nucleus	transcription regulator
G25925	Gprasp1	X	complement(106806370..106813428)	7059	7.8756	7.47124	-1.3235	1.3235	0.0128846	0.0711585	GPRASP1	G protein-coupled receptor associated sorting protein 1	Cytoplasm	transporter
G14031	Ppib	8	71388458..71394501	6044	6.26526	6.84249	1.49199	1.49199	0.0129021	0.0712147	PPIB	peptidylprolyl isomerase B (cyclophilin B)	Cytoplasm	enzyme
G7443	Rint1	4	complement(7860282..7893163)	32882	3.65613	3.88848	1.17474	1.17474	0.0129134	0.0712367	RINT1	RAD50 interactor 1	Nucleus	other
G11766	Coq10a	7	complement(2759394..2765320)	5927	5.41579	4.93027	-1.40009	1.40009	0.0129326	0.0713019	COQ10A	coenzyme Q10 homolog A (S. cerevisiae)	Cytoplasm	other
G7005	Rpn2	3	complement(158274304..158321446)	47143	7.95366	8.33158	1.29947	1.29947	0.0129657	0.0714439	RPN2	ribophorin II	Cytoplasm	enzyme
G25384	Hsd17b10	X	complement(21747939..21750384)	2446	5.63156	5.21421	-1.33548	1.33548	0.0130038	0.0715724	HSD17B10	hydroxysteroid (17-beta) dehydrogenase 10	Cytoplasm	enzyme
G953	Paf1	1	complement(86577752..86583329)	5578	6.14055	5.89548	-1.18515	1.18515	0.0130011	0.0715724	PAF1	Paf1, RNA polymerase II associated factor, homolog (S. cerevisiae)	Nucleus	other
G2573	Mtg1	1	219521209..219533905	12697	4.32678	3.96546	-1.28461	1.28461	0.0130461	0.0717648	Mtg1	mitochondrial ribosome-associated GTPase 1	Cytoplasm	enzyme
G15155	Tmeff2	9	complement(55079810..55369414)	289605	6.12137	5.84271	-1.21307	1.21307	0.013069	0.0718497	Tmeff2	transmembrane protein with EGF-like and two follistatin-like domains 2	Other	other
G4917	Cept1	2	complement(228528581..228569428)	40848	4.64311	5.0169	1.29576	1.29576	0.0130954	0.0719541	CEPT1	choline/ethanolamine phosphotransferase 1	Cytoplasm	enzyme
G7338	Osbpl2	3	complement(181579720..181624984)	45265	5.01758	4.74173	-1.21071	1.21071	0.0131139	0.071971	OSBPL2	oxysterol binding protein-like 2	Cytoplasm	other
G24747	Ppil1	20	complement(8760185..8761635)	1451	5.60255	5.31463	-1.22088	1.22088	0.0131207	0.071971	PPIL1	peptidylprolyl isomerase (cyclophilin)-like 1	Plasma Membrane	enzyme
G11972	Tcf3	7	12316323..12338454	22132	4.07781	3.66783	-1.32867	1.32867	0.0131066	0.071971	TCF3	transcription factor 3	Nucleus	transcription regulator
G18254	Ufd1l	11	complement(89406803..89430406)	23604	6.17115	5.81748	-1.2778	1.2778	0.0131322	0.0719933	UFD1L	ubiquitin fusion degradation 1 like (yeast)	Cytoplasm	peptidase
G24718	Phf1	20	7585974..7590952	4979	4.73036	4.25673	-1.3886	1.3886	0.0131574	0.072091	PHF1	PHD finger protein 1	Nucleus	transcription regulator
G22802	RGD1308147	17	complement(50780397..50787033)	6637	4.97239	5.24877	1.21116	1.21116	0.0131728	0.0721347	C7orf25	chromosome 7 open reading frame 25	Other	other
G9588	Focad	5	110426894..110709662	282769	4.48116	4.08284	-1.31797	1.31797	0.0131855	0.0721634	FOCAD	focadhesin	Plasma Membrane	other
G18105	Apod	11	75781495..75804020	22526	4.43585	4.22765	-1.15525	1.15525	0.0132072	0.0722414	APOD	apolipoprotein D	Extracellular Space	transporter
G9805	Efcab14	5	138378955..138416616	37662	4.01844	4.41115	1.31286	1.31286	0.0132384	0.072255	EFCAB14	EF-hand calcium binding domain 14	Other	other
G9330	Fbxo10	5	complement(65100612..65126031)	25420	5.11963	4.52273	-1.51247	1.51247	0.0132239	0.072255	FBXO10	F-box protein 10	Cytoplasm	enzyme
G6789	Naa20	3	146527794..146545208	17415	5.51236	5.98693	1.3895	1.3895	0.0132394	0.072255	NAA20	N(alpha)-acetyltransferase 20, NatB catalytic subunit	Cytoplasm	enzyme
G4124	Nceh1	2	132589874..132649579	59706	5.28026	5.83648	1.47041	1.47041	0.013225	0.072255	NCEH1	neutral cholesterol ester hydrolase 1	Plasma Membrane	enzyme
G25457	Ap1s2	X	complement(32691541..32717097)	25557	7.53201	8.26917	1.66689	1.66689	0.0132475	0.0722585	AP1S2	adaptor-related protein complex 1, sigma 2 subunit	Cytoplasm	transporter
G13080	Nell2	7	complement(136173239..136494641)	321403	6.89584	6.36237	-1.4474	1.4474	0.0132691	0.0722948	NELL2	NEL-like 2 (chicken)	Extracellular Space	other
G7324	Pcmtd2	3	181059923..181079779	19857	5.85417	5.32514	-1.44295	1.44295	0.0132624	0.0722948	Pcmtd2	protein-L-isoaspartate (D-aspartate) O-methyltransferase domain containing 2	Other	other
G22369	Ctsl1	17	complement(1861404..1867575)	6172	7.52725	7.96165	1.35135	1.35135	0.0132822	0.072326	CTSV	cathepsin V	Cytoplasm	peptidase
G12456	Agap2	7	70542515..70555124	12610	3.76855	3.15858	-1.52622	1.52622	0.0132982	0.0723642	AGAP2	ArfGAP with GTPase domain, ankyrin repeat and PH domain 2	Nucleus	enzyme
G304	Gtf2h5	1	48280968..48287542	6575	5.54097	5.18188	-1.28262	1.28262	0.0133042	0.0723642	GTF2H5	general transcription factor IIH, polypeptide 5	Nucleus	other
G1991	ENSRNOG00000024789	1	175297761..175304351	6591	5.50644	6.54633	2.05608	2.05608	0.0133414	0.072526	LOC499219	hypothetical protein LOC499219	Other	other
G5369	Inpp5e	3	complement(9204538..9216619)	12082	4.02984	3.84333	-1.13801	1.13801	0.0133907	0.0727532	INPP5E	inositol polyphosphate-5-phosphatase, 72 kDa	Cytoplasm	phosphatase
G25204	Usp11	X	complement(2481248..2497422)	16175	6.76268	6.34622	-1.33465	1.33465	0.013399	0.0727579	USP11	ubiquitin specific peptidase 11	Nucleus	peptidase
G25644	Maged1	X	complement(64712958..64719604)	6647	8.45964	9.10367	1.56268	1.56268	0.0134094	0.0727737	MAGED1	melanoma antigen family D, 1	Plasma Membrane	transcription regulator
G25692	Igbp1	X	71194717..71216954	22238	5.23613	4.93514	-1.23199	1.23199	0.0134233	0.0728083	IGBP1	immunoglobulin (CD79A) binding protein 1	Cytoplasm	phosphatase
G2753	Ndufv1	1	complement(226124946..226130037)	5092	6.46516	6.28145	-1.1358	1.1358	0.0134312	0.0728105	NDUFV1	NADH dehydrogenase (ubiquinone) flavoprotein 1, 51kDa	Cytoplasm	enzyme
G22491	Simc1	17	complement(12725166..12749263)	24098	3.27369	3.02972	-1.18425	1.18425	0.0134416	0.0728262	Simc1	SUMO-interacting motifs containing 1	Other	other
G14426	Amt	8	116421431..116427436	6006	4.44457	3.963	-1.39627	1.39627	0.0134685	0.0728905	AMT	aminomethyltransferase	Cytoplasm	enzyme
G19609	Usf1	13	94424975..94433095	8121	5.03587	4.79995	-1.17766	1.17766	0.0134636	0.0728905	USF1	upstream transcription factor 1	Nucleus	transcription regulator
G23468	Lars	18	complement(36191060..36244275)	53216	5.07378	5.53752	1.37912	1.37912	0.0134811	0.0729183	LARS	leucyl-tRNA synthetase	Cytoplasm	enzyme
G16925	Bzrap1	10	complement(75025954..75047368)	21415	3.91413	3.496	-1.3362	1.3362	0.0134913	0.0729224	BZRAP1	benzodiazepine receptor (peripheral) associated protein 1	Cytoplasm	other
G14248	Trpc1	8	complement(102955430..103005393)	49964	3.15591	3.56377	1.32671	1.32671	0.0134969	0.0729224	TRPC1	transient receptor potential cation channel, subfamily C, member 1	Plasma Membrane	ion channel
G6768	Rrbp1	3	complement(144493295..144533705)	40411	5.49126	5.84764	1.28021	1.28021	0.0135058	0.0729296	Rrbp1	ribosome binding protein 1	Cytoplasm	transporter
G11267	FAM161B	6	117470211..117485334	15124	4.02798	3.66945	-1.28212	1.28212	0.013535	0.0730466	FAM161B	family with sequence similarity 161, member B	Other	other
G9774	Bend5	5	135084714..135138954	54241	3.38339	3.09244	-1.22345	1.22345	0.0135457	0.0730641	BEND5	BEN domain containing 5	Cytoplasm	other
G19744	Acbd3	13	104006998..104035795	28798	4.77956	5.05346	1.20907	1.20907	0.0135619	0.0730702	ACBD3	acyl-CoA binding domain containing 3	Cytoplasm	other
G4761	Tars2	2	complement(217350915..217368084)	17170	4.72425	4.47703	-1.18691	1.18691	0.0135591	0.0730702	TARS2	threonyl-tRNA synthetase 2, mitochondrial (putative)	Cytoplasm	enzyme
G110	Ahi1	1	18958623..19080397	121775	7.2782	6.43067	-1.79942	1.79942	0.01359	0.0731406	AHI1	Abelson helper integration site 1	Cytoplasm	other
G26004	C1ql4	X	complement(115272678..115275588)	2911	4.35205	3.02616	-2.50688	2.50688	0.01359	0.0731406	C1QL4	complement component 1, q subcomponent-like 4	Other	other
G25207	Rbm10	X	complement(2548300..2580031)	31732	4.4462	4.18454	-1.19885	1.19885	0.0136007	0.0731576	RBM10	RNA binding motif protein 10	Nucleus	other
G1398	Gabra5	1	complement(113844283..113955085)	110803	4.22511	3.63019	-1.5104	1.5104	0.0136246	0.0732051	GABRA5	gamma-aminobutyric acid (GABA) A receptor, alpha 5	Plasma Membrane	ion channel
G4047	Pcsk1	2	complement(111211103..111257642)	46540	6.06514	6.71931	1.57371	1.57371	0.013618	0.0732051	PCSK1	proprotein convertase subtilisin/kexin type 1	Extracellular Space	peptidase
G21452	Dnajc15	15	complement(63670037..63734653)	64617	3.98353	4.35759	1.29599	1.29599	0.0136644	0.0732987	DNAJC15	DnaJ (Hsp40) homolog, subfamily C, member 15	Cytoplasm	other
G49	Ltv1	1	complement(8958295..8971014)	12720	4.56242	4.7855	1.16722	1.16722	0.013652	0.0732987	LTV1	LTV1 homolog (S. cerevisiae)	Other	other
G21476	PCDH8	15	complement(65857394..65861171)	3778	3.26215	4.28892	2.03746	2.03746	0.0136949	0.0732987	PCDH8	protocadherin 8	Plasma Membrane	other
G3548	Pdzd8	1	complement(287818525..287876134)	57610	3.53957	3.86975	1.25717	1.25717	0.0136823	0.0732987	PDZD8	PDZ domain containing 8	Extracellular Space	other
G3134	Psat1	1	complement(240241244..240263046)	21803	5.12982	5.84239	1.63872	1.63872	0.0136925	0.0732987	PSAT1	phosphoserine aminotransferase 1	Cytoplasm	enzyme
G24823	Pwp2	20	13398455..13412219	13765	3.44567	3.55514	1.07883	1.07883	0.0136822	0.0732987	PWP2	PWP2 periodic tryptophan protein homolog (yeast)	Nucleus	other
G18719	Tmem120a	12	25986848..25995509	8662	4.86284	5.39083	1.44192	1.44192	0.0136881	0.0732987	TMEM120A	transmembrane protein 120A	Other	other
G111	ENSRNOG00000046617	1	19126968..19149888	22921	8.13064	7.21756	-1.88307	1.88307	0.013713	0.0733552
G24713	Tapbp	20	complement(7526668..7534619)	7952	5.3519	4.73449	-1.53413	1.53413	0.0137229	0.0733678	TAPBP	TAP binding protein (tapasin)	Cytoplasm	transporter
G9255	Nudt2	5	62373679..62388693	15015	5.5628	5.10328	-1.37508	1.37508	0.0137353	0.0733937	NUDT2	nudix (nucleoside diphosphate linked moiety X)-type motif 2	Plasma Membrane	phosphatase
G19521	Atp1b1	13	complement(87621449..87641967)	20519	9.54442	9.8399	1.22729	1.22729	0.0138233	0.0735801	ATP1B1	ATPase, Na+/K+ transporting, beta 1 polypeptide	Plasma Membrane	transporter
G23976	Cd97	19	complement(35834144..35853867)	19724	3.26437	3.92193	1.57742	1.57742	0.0138187	0.0735801	CD97	CD97 molecule	Plasma Membrane	G-protein coupled receptor
G21848	Ifi30	16	20283634..20287840	4207	3.17293	3.59433	1.33923	1.33923	0.0137951	0.0735801	IFI30	interferon, gamma-inducible protein 30	Cytoplasm	enzyme
G14246	ENSRNOG00000033654	8	102801222..102809973	8752	5.54448	5.91115	1.28937	1.28937	0.0138197	0.0735801	LOC501038	Ab2-060	Other	other
G21666	Sfmbt1	16	6708903..6821329	112427	3.94043	3.67621	-1.20098	1.20098	0.013785	0.0735801	SFMBT1	Scm-like with four mbt domains 1	Nucleus	transcription regulator
G2816	Tmem151a	1	complement(227394607..227395239)	633	3.62108	4.33006	1.63465	1.63465	0.0137934	0.0735801	TMEM151A	transmembrane protein 151A	Other	other
G11470	Yy1	6	141872657..141896924	24268	4.43328	4.2179	-1.16101	1.16101	0.0138203	0.0735801	YY1	YY1 transcription factor	Nucleus	transcription regulator
G23041	Atp5c1	17	73895059..73944594	49536	6.51874	6.34568	-1.12745	1.12745	0.0138313	0.0735826	ATP5C1	ATP synthase, H+ transporting, mitochondrial F1 complex, gamma polypeptide 1	Cytoplasm	transporter
G22161	Gpr124	16	complement(68769891..68805960)	36070	4.06937	4.60267	1.44723	1.44723	0.0138443	0.0736112	Gpr124	G protein-coupled receptor 124	Other	other
G24751	RGD735065	20	9109905..9143582	33678	5.55352	6.05518	1.41584	1.41584	0.0139032	0.0738119	C6orf89	chromosome 6 open reading frame 89	Other	other
G21442	Gtf2f2	15	complement(61647681..61771945)	124265	4.56317	4.13146	-1.34882	1.34882	0.0138911	0.0738119	GTF2F2	general transcription factor IIF, polypeptide 2, 30kDa	Nucleus	transcription regulator
G4468	Gucy1b3	2	complement(200384722..200433787)	49066	6.74392	6.49613	-1.18738	1.18738	0.0139048	0.0738119	GUCY1B3	guanylate cyclase 1, soluble, beta 3	Cytoplasm	enzyme
G23154	Gpr137b	17	92351953..92362368	10416	3.62974	4.07491	1.36148	1.36148	0.0139288	0.0738919	Gpr137b	G protein-coupled receptor 137B	Other	other
G8271	Tia1	4	182779170..182806468	27299	5.60643	4.82393	-1.72011	1.72011	0.0139351	0.0738919	TIA1	TIA1 cytotoxic granule-associated RNA binding protein	Nucleus	other
G921	RGD1307554	1	85578686..85602677	23992	3.89718	3.6328	-1.20112	1.20112	0.0139659	0.0739742	2310022A10Rik	RIKEN cDNA 2310022A10 gene	Other	other
G137	Med23	1	complement(23019613..23067284)	47672	4.08447	3.92157	-1.11954	1.11954	0.01396	0.0739742	MED23	mediator complex subunit 23	Nucleus	transcription regulator
G22049	Ankrd37	16	49189582..49192471	2890	3.0148	3.38528	1.29279	1.29279	0.0139983	0.0741057	ANKRD37	ankyrin repeat domain 37	Other	other
G25820	Apool	X	83639376..83708626	69251	3.02124	3.26126	1.18101	1.18101	0.0140235	0.0741124	APOOL	apolipoprotein O-like	Extracellular Space	other
G22484	Faf2	17	complement(12613754..12653474)	39721	4.3775	4.62558	1.18762	1.18762	0.0140141	0.0741124	FAF2	Fas associated factor family member 2	Cytoplasm	other
G19043	Hps4	12	complement(52043359..52071054)	27696	3.69723	3.22282	-1.38935	1.38935	0.0140192	0.0741124	HPS4	Hermansky-Pudlak syndrome 4	Cytoplasm	other
G18185	Map3k13	11	complement(85830850..86018056)	187207	5.63119	5.43897	-1.14253	1.14253	0.0140301	0.0741124	MAP3K13	mitogen-activated protein kinase kinase kinase 13	Cytoplasm	kinase
G22230	Vps36	16	complement(74355188..74378996)	23809	3.86756	4.23422	1.28937	1.28937	0.0140379	0.0741133	VPS36	vacuolar protein sorting 36 homolog (S. cerevisiae)	Cytoplasm	other
G19435	Abl2	13	79075163..79253783	178621	5.27249	5.40736	1.09799	1.09799	0.0140583	0.0741556	ABL2	c-abl oncogene 2, non-receptor tyrosine kinase	Cytoplasm	kinase
G25022	H2afy2	20	complement(33152565..33200486)	47922	4.3119	3.68318	-1.54618	1.54618	0.0140612	0.0741556	H2AFY2	H2A histone family, member Y2	Nucleus	other
G3818	Ankrd55	2	63169817..63238388	68572	3.79795	4.58218	1.72217	1.72217	0.014075	0.0741878	ANKRD55	ankyrin repeat domain 55	Nucleus	transcription regulator
G12392	Cand1	7	complement(62113404..62151495)	38092	5.18715	5.56491	1.29933	1.29933	0.0141088	0.0742048	CAND1	cullin-associated and neddylation-dissociated 1	Cytoplasm	transcription regulator
G12878	Fam227a	7	complement(120839737..120872765)	33029	4.17349	3.00456	-2.24845	2.24845	0.0140903	0.0742048	FAM227A	family with sequence similarity 227, member A	Other	other
G19692	Fh	13	complement(98116501..98142647)	26147	6.12346	6.48986	1.28914	1.28914	0.0141076	0.0742048	FH	fumarate hydratase	Cytoplasm	enzyme
G26152	Rbmx2	X	135621454..135628587	7134	3.40407	4.34464	1.91929	1.91929	0.0141019	0.0742048	RBMX2	RNA binding motif protein, X-linked 2	Other	other
G10991	Sptssa	6	complement(85080146..85091608)	11463	5.55768	5.00278	-1.46907	1.46907	0.0141236	0.0742427	SPTSSA	serine palmitoyltransferase, small subunit A	Cytoplasm	enzyme
G17205	Coasy	10	88790983..88795172	4190	4.83347	4.69875	-1.09788	1.09788	0.0141327	0.0742501	COASY	CoA synthase	Cytoplasm	kinase
G18888	ATP2A2	12	41435157..41482924	47768	6.51996	6.73179	1.15816	1.15816	0.0141472	0.0742864	ATP2A2	ATPase, Ca++ transporting, cardiac muscle, slow twitch 2	Cytoplasm	transporter
G1086	Lgi4	1	90647194..90656994	9801	4.75959	4.02362	-1.66552	1.66552	0.0141563	0.0742939	LGI4	leucine-rich repeat LGI family, member 4	Extracellular Space	other
G6782	Dtd1	3	145200425..145361899	161475	6.1592	5.95735	-1.15017	1.15017	0.0141771	0.0743625	DTD1	D-tyrosyl-tRNA deacylase 1	Cytoplasm	enzyme
G24732	Mapk14	20	7968539..8028708	60170	4.41925	4.24222	-1.13056	1.13056	0.0141859	0.074369	MAPK14	mitogen-activated protein kinase 14	Cytoplasm	kinase
G15640	Myl12a	9	complement(118779626..118787509)	7884	4.45784	4.81673	1.28244	1.28244	0.0142073	0.0744408	MYL12A	myosin, light chain 12A, regulatory, non-sarcomeric	Cytoplasm	other
G5510	Ptges2	3	16773065..16780249	7185	4.28178	3.93343	-1.2731	1.2731	0.0142228	0.0744423	PTGES2	prostaglandin E synthase 2	Cytoplasm	transcription regulator
G15229	Wdr12	9	complement(66665604..66691636)	26033	4.91478	5.33435	1.33753	1.33753	0.0142229	0.0744423	WDR12	WD repeat domain 12	Cytoplasm	other
G7131	Sdc4	3	complement(167052789..167071476)	18688	4.41598	3.89147	-1.43845	1.43845	0.014245	0.0745174	SDC4	syndecan 4	Plasma Membrane	other
G18474	Ptcd1	12	13284989..13302661	17673	3.53785	3.38567	-1.11125	1.11125	0.014282	0.0745503	ATP5J2-PTCD1	ATP5J2-PTCD1 readthrough	Cytoplasm	other
G20058	Btc	14	18142884..18181817	38934	3.52309	3.97348	1.36641	1.36641	0.0142801	0.0745503	BTC	betacellulin	Extracellular Space	growth factor
G12000	Hmha1	7	complement(12711159..12910971)	199813	4.83319	4.50691	-1.25378	1.25378	0.0142604	0.0745503	HMHA1	histocompatibility (minor) HA-1	Cytoplasm	transporter
G13192	Tarbp2	7	141913739..141918852	5114	4.65309	4.39968	-1.19202	1.19202	0.0142772	0.0745503	TARBP2	TAR (HIV-1) RNA binding protein 2	Nucleus	other
G6306	Caprin1	3	complement(100343084..100374879)	31796	6.42982	6.7367	1.23703	1.23703	0.0142915	0.0745602	CAPRIN1	cell cycle associated protein 1	Plasma Membrane	other
G18871	Bcl7a	12	complement(40532067..40567658)	35592	3.58836	3.03411	-1.46841	1.46841	0.0143166	0.0745729	Bcl7a	B-cell CLL/lymphoma 7A	Other	other
G14386	Mapkapk3	8	complement(115368435..115402229)	33795	3.33889	3.67437	1.26179	1.26179	0.014317	0.0745729	MAPKAPK3	mitogen-activated protein kinase-activated protein kinase 3	Nucleus	kinase
G8404	Rybp	4	complement(197180863..197228554)	47692	3.0146	3.1462	1.09551	1.09551	0.0143088	0.0745729	RYBP	RING1 and YY1 binding protein	Nucleus	transcription regulator
G10363	ENSRNOG00000037014	5	complement(168163179..168169217)	6039	3.63376	3.29781	-1.26221	1.26221	0.0143752	0.0747155
G21799	Ap1m1	16	complement(19148666..19164135)	15470	5.97069	5.74804	-1.16687	1.16687	0.0143651	0.0747155	AP1M1	adaptor-related protein complex 1, mu 1 subunit	Cytoplasm	transporter
G7961	Cbx3	4	145910667..145924081	13415	6.44569	6.13399	-1.24117	1.24117	0.0143529	0.0747155	Cbx3	chromobox 3	Nucleus	other
G10508	Gltpd1	5	complement(176789844..176793929)	4086	4.78509	5.23248	1.36357	1.36357	0.0143749	0.0747155	GLTPD1	glycolipid transfer protein domain containing 1	Other	transporter
G21630	Arf4	16	2313285..2330255	16971	6.97842	7.20779	1.17232	1.17232	0.0144195	0.0747857	ARF4	ADP-ribosylation factor 4	Cytoplasm	other
G15856	Atp6v0c	10	complement(13352992..13358042)	5051	9.8349	9.63592	-1.14788	1.14788	0.0144172	0.0747857	ATP6V0C	ATPase, H+ transporting, lysosomal 16kDa, V0 subunit c	Cytoplasm	transporter
G9461	Hsdl2	5	80949471..80982918	33448	5.03094	4.89548	-1.09845	1.09845	0.0144101	0.0747857	HSDL2	hydroxysteroid dehydrogenase like 2	Cytoplasm	transporter
G12930	Polr3h	7	complement(123121661..123131987)	10327	4.759	4.37513	-1.30484	1.30484	0.0144114	0.0747857	POLR3H	polymerase (RNA) III (DNA directed) polypeptide H (22.9kD)	Nucleus	enzyme
G1867	Clpb	1	172929521..173055807	126287	3.83353	3.63229	-1.14968	1.14968	0.0145077	0.0750136	CLPB	ClpB caseinolytic peptidase B homolog (E. coli)	Nucleus	transcription regulator
G24242	Ddx19a	19	54077938..54100118	22181	4.28149	4.07703	-1.15225	1.15225	0.0144917	0.0750136	DDX19A	DEAD (Asp-Glu-Ala-Asp) box polypeptide 19A	Nucleus	enzyme
G1100	Gpi	1	complement(91207017..91234890)	27874	8.98258	8.76764	-1.16066	1.16066	0.0145098	0.0750136	GPI	glucose-6-phosphate isomerase	Extracellular Space	enzyme
G16244	Larp1	10	43275068..43293843	18776	4.70569	5.11692	1.32981	1.32981	0.0145021	0.0750136	LARP1	La ribonucleoprotein domain family, member 1	Cytoplasm	other
G5106	Papss1	2	255150454..255224840	74387	5.36202	5.03097	-1.25794	1.25794	0.0144735	0.0750136	PAPSS1	3'-phosphoadenosine 5'-phosphosulfate synthase 1	Cytoplasm	enzyme
G22424	Ubqln1	17	9044249..9080134	35886	5.62107	5.96413	1.26845	1.26845	0.0144898	0.0750136	UBQLN1	ubiquilin 1	Cytoplasm	other
G25055	Nus1	20	35336831..35363789	26959	5.09382	5.53924	1.36171	1.36171	0.0145305	0.0750807	NUS1	nuclear undecaprenyl pyrophosphate synthase 1 homolog (S. cerevisiae)	Cytoplasm	other
G1565	Hddc3	1	143088853..143091138	2286	4.31032	3.45417	-1.8102	1.8102	0.0146693	0.0755148	Hddc3	HD domain containing 3	Other	other
G5851	Klhl23	3	62692399..62705970	13572	4.1115	3.91327	-1.14729	1.14729	0.0146767	0.0755148	KLHL23/PHOSPHO2-KLHL23	kelch-like family member 23	Extracellular Space	other
G18613	Mcm7	12	complement(21364250..21372100)	7851	3.51427	3.03879	-1.39038	1.39038	0.0146461	0.0755148	MCM7	minichromosome maintenance complex component 7	Nucleus	enzyme
G9554	Mpdz	5	complement(103442809..103596543)	153735	4.55766	4.33735	-1.16498	1.16498	0.0146437	0.0755148	MPDZ	multiple PDZ domain protein	Plasma Membrane	other
G10301	Necap2	5	complement(163302214..163314566)	12353	4.17969	4.00519	-1.12858	1.12858	0.0146315	0.0755148	NECAP2	NECAP endocytosis associated 2	Cytoplasm	other
G18873	PSMD9	12	complement(40668828..40698959)	30132	5.19866	5.38043	1.13427	1.13427	0.0146653	0.0755148	PSMD9	proteasome (prosome, macropain) 26S subunit, non-ATPase, 9	Cytoplasm	transcription regulator
G4937	Slc6a17	2	complement(229723069..229753554)	30486	5.3997	6.03288	1.55098	1.55098	0.014643	0.0755148	Slc6a17	solute carrier family 6 (neutral amino acid transporter), member 17	Cytoplasm	other
G22736	Tdp2	17	complement(44097468..44108824)	11357	4.17448	3.91176	-1.19974	1.19974	0.0146709	0.0755148	TDP2	tyrosyl-DNA phosphodiesterase 2	Cytoplasm	transcription regulator
G24255	Bcar1	19	complement(54739919..54762789)	22871	4.3179	4.09508	-1.16702	1.16702	0.0146911	0.0755365	BCAR1	breast cancer anti-estrogen resistance 1	Plasma Membrane	enzyme
G5711	Orc4	3	complement(38201916..38240567)	38652	4.49976	4.82963	1.2569	1.2569	0.0146969	0.0755365	ORC4	origin recognition complex, subunit 4	Nucleus	other
G2974	Rom1	1	complement(232064354..232066360)	2007	3.25334	3.66348	1.32882	1.32882	0.0147043	0.0755365	ROM1	retinal outer segment membrane protein 1	Plasma Membrane	other
G3676	Ap3b1	2	43195234..43395094	199861	3.91846	4.10877	1.14101	1.14101	0.0147514	0.0755464	AP3B1	adaptor-related protein complex 3, beta 1 subunit	Cytoplasm	transporter
G23547	ENSRNOG00000033015	18	51646959..51675579	28621	6.47374	6.94465	1.38598	1.38598	0.0147529	0.0755464	LOC100910150	uncharacterized LOC100910150	Other	other
G22415	Ntrk2	17	complement(8156432..8464507)	308076	6.5557	6.29621	-1.19705	1.19705	0.0147175	0.0755464	NTRK2	neurotrophic tyrosine kinase, receptor, type 2	Plasma Membrane	kinase
G13790	Pts	8	complement(53551584..53558594)	7011	3.53979	3.76601	1.16977	1.16977	0.0147403	0.0755464	PTS	6-pyruvoyltetrahydropterin synthase	Cytoplasm	enzyme
G13445	Tmem205	8	complement(22986957..22992693)	5737	3.30083	3.04523	-1.19383	1.19383	0.0147316	0.0755464	TMEM205	transmembrane protein 205	Other	other
G7311	Tpd52l2	3	180699955..180718702	18748	5.3834	5.13958	-1.18412	1.18412	0.0147218	0.0755464	TPD52L2	tumor protein D52-like 2	Cytoplasm	other
G5896	Chn1	3	complement(66992186..67035054)	42869	6.90018	6.76981	-1.09458	1.09458	0.014788	0.0756803	Chn1	chimerin 1	Plasma Membrane	other
G16381	Grap	10	47723737..47742915	19179	3.22562	3.66561	1.35659	1.35659	0.0147947	0.0756803	GRAP	GRB2-related adaptor protein	Cytoplasm	other
G22432	Tgfbi	17	complement(10576349..10605606)	29258	4.17365	3.18504	-1.98427	1.98427	0.0148276	0.0758089	TGFBI	transforming growth factor, beta-induced, 68kDa	Extracellular Space	other
G486	Zfp110	1	complement(66553227..66567666)	14440	3.78539	4.38336	1.51358	1.51358	0.0148428	0.0758469	Zfp110/Zfp369	zinc finger protein 110	Cytoplasm	other
G22007	Gpm6a	16	complement(39144855..39253973)	109119	6.66016	5.90198	-1.69135	1.69135	0.0148668	0.0759294	GPM6A	glycoprotein M6A	Plasma Membrane	ion channel
G14367	Abhd14b	8	114514600..114518645	4046	4.39772	3.73839	-1.57935	1.57935	0.0148891	0.0759358	ABHD14B	abhydrolase domain containing 14B	Cytoplasm	enzyme
G3416	Fam178a	1	272113227..272175693	62467	4.07777	3.74049	-1.26336	1.26336	0.0148915	0.0759358	FAM178A	family with sequence similarity 178, member A	Other	other
G18588	Fam20c	12	complement(19906233..19965797)	59565	5.28034	5.48138	1.14953	1.14953	0.0148875	0.0759358	FAM20C	family with sequence similarity 20, member C	Extracellular Space	other
G23840	Csnk2a2	19	9956493..9996387	39895	5.67701	5.9936	1.24538	1.24538	0.014902	0.0759495	CSNK2A2	casein kinase 2, alpha prime polypeptide	Cytoplasm	kinase
G10674	Ehd3	6	34923815..34948298	24484	4.60843	5.16338	1.46911	1.46911	0.0149206	0.0759723	EHD3	EH-domain containing 3	Cytoplasm	other
G5958	Zfp804a	3	76091997..76116669	24673	4.82741	4.27404	-1.46751	1.46751	0.0149221	0.0759723	ZNF804A	zinc finger protein 804A	Other	other
G26112	C1galt1c1	X	complement(125006189..125010692)	4504	5.12744	5.53306	1.32466	1.32466	0.0149442	0.0759821	C1GALT1C1	C1GALT1-specific chaperone 1	Cytoplasm	enzyme
G24610	Rxrb	20	5902519..5908469	5951	4.48276	3.95113	-1.44556	1.44556	0.0149475	0.0759821	RXRB	retinoid X receptor, beta	Nucleus	ligand-dependent nuclear receptor
G5824	Scn9a	3	complement(59207262..59286961)	79700	4.53142	3.75174	-1.71675	1.71675	0.0149422	0.0759821	SCN9A	sodium channel, voltage-gated, type IX, alpha subunit	Plasma Membrane	ion channel
G6854	Nanp	3	complement(153160645..153173615)	12971	3.54946	3.31088	-1.17982	1.17982	0.0149567	0.0759886	NANP	N-acetylneuraminic acid phosphatase	Other	enzyme
G12709	Bai1	7	115675214..115733670	58457	4.61073	4.25139	-1.28284	1.28284	0.0149672	0.0760026	BAI1	brain-specific angiogenesis inhibitor 1	Plasma Membrane	G-protein coupled receptor
G6591	Shc4	3	complement(124421964..124514515)	92552	6.81093	7.05415	1.18363	1.18363	0.0150229	0.0762452	SHC4	SHC (Src homology 2 domain containing) family, member 4	Cytoplasm	other
G21120	Slc7a8	15	complement(37253915..37317161)	63247	4.82676	5.45818	1.54908	1.54908	0.0150425	0.0763049	SLC7A8	solute carrier family 7 (amino acid transporter light chain, L system), member 8	Plasma Membrane	transporter
G22729	Nrsn1	17	43671713..43689288	17576	8.04217	9.07465	2.04554	2.04554	0.0150647	0.0763777	NRSN1	neurensin 1	Plasma Membrane	other
G23951	RGD1308706	19	33717642..33744546	26905	4.14713	3.72187	-1.34282	1.34282	0.0150797	0.0764031	C16orf87	chromosome 16 open reading frame 87	Other	other
G10299	Mfap2	5	163246454..163252003	5550	3.37211	2.98543	-1.30738	1.30738	0.0150855	0.0764031	MFAP2	microfibrillar-associated protein 2	Extracellular Space	other
G22374	Cntnap3	17	complement(2188225..2271053)	82829	3.39602	2.97792	-1.33617	1.33617	0.01512	0.0764041
G4197	Anxa5	2	complement(142777627..142808368)	30742	6.62586	7.12545	1.41381	1.41381	0.0151407	0.0764041	ANXA5	annexin A5	Plasma Membrane	other
G18851	Arl6ip4	12	complement(39776742..39778884)	2143	4.79978	5.15513	1.2793	1.2793	0.0151261	0.0764041	ARL6IP4	ADP-ribosylation-like factor 6 interacting protein 4	Nucleus	other
G8485	Cand2	4	210970266..210998144	27879	3.59832	3.17765	-1.33855	1.33855	0.0151123	0.0764041	CAND2	cullin-associated and neddylation-dissociated 2 (putative)	Nucleus	transcription regulator
G9297	Gba2	5	complement(63592680..63604807)	12128	4.97703	4.67149	-1.23589	1.23589	0.0151283	0.0764041	GBA2	glucosidase, beta (bile acid) 2	Cytoplasm	enzyme
G1977	ENSRNOG00000031230	1	complement(175098756..175100086)	1331	4.48331	3.29665	-2.27625	2.27625	0.0150991	0.0764041	HBB	hemoglobin, beta	Cytoplasm	transporter
G20213	Tec	14	37729490..37838224	108735	2.99894	3.129	1.09434	1.09434	0.0151389	0.0764041	TEC	tec protein tyrosine kinase	Cytoplasm	kinase
G3744	Rad17	2	complement(49793991..49823799)	29809	3.80431	4.01867	1.16019	1.16019	0.0151743	0.0764938	RAD17	RAD17 homolog (S. pombe)	Nucleus	enzyme
G22405	Zcchc6	17	7452315..7504093	51779	3.40325	3.64519	1.18258	1.18258	0.015168	0.0764938	ZCCHC6	zinc finger, CCHC domain containing 6	Other	enzyme
G15686	Rsl1d1	10	3214338..3256101	41764	6.10944	6.18547	1.05411	1.05411	0.0151927	0.0765467	Rsl1d1	ribosomal L1 domain containing 1	Nucleus	other
G12064	Akap8l	7	complement(14494266..14523993)	29728	6.15518	5.58036	-1.4895	1.4895	0.0152475	0.0765492	AKAP8L	A kinase (PRKA) anchor protein 8-like	Nucleus	other
G18785	Asl	12	32102491..32115103	12613	4.14839	3.81231	-1.26232	1.26232	0.0152183	0.0765492	ASL	argininosuccinate lyase	Cytoplasm	enzyme
G18268	Dgcr8	11	89946649..89979162	32514	3.96598	3.7608	-1.15283	1.15283	0.0152484	0.0765492	DGCR8	DGCR8 microprocessor complex subunit	Nucleus	enzyme
G7036	Dhx35	3	complement(160256785..160313877)	57093	3.61232	3.40096	-1.15778	1.15778	0.0152122	0.0765492	DHX35	DEAH (Asp-Glu-Ala-His) box polypeptide 35	Other	enzyme
G4225	Hspa4l	2	147228804..147280566	51763	5.15261	5.49772	1.27025	1.27025	0.015237	0.0765492	HSPA4L	heat shock 70kDa protein 4-like	Cytoplasm	other
G17442	Mif4gd	10	104117570..104122031	4462	3.35587	2.98989	-1.28876	1.28876	0.0152218	0.0765492	MIF4GD	MIF4G domain containing	Other	other
G16183	Vdac1	10	37498352..37525818	27467	7.73054	7.86585	1.09833	1.09833	0.0152331	0.0765492	VDAC1	voltage-dependent anion channel 1	Cytoplasm	ion channel
G8691	Ptms	4	complement(224453141..224457317)	4177	5.8942	5.35886	-1.44928	1.44928	0.0152604	0.0765701	PTMS	parathymosin	Nucleus	other
G23749	Atp9b	18	complement(76446514..76638326)	191813	3.8029	3.62513	-1.13113	1.13113	0.0152872	0.0766648	ATP9B	ATPase, class II, type 9B	Cytoplasm	transporter
G22046	RGD1307325	16	complement(48994780..49032961)	38182	3.62933	3.94085	1.24101	1.24101	0.0152974	0.0766767	KIAA1430	KIAA1430	Other	other
G9053	IMPAD1	5	complement(22416519..22446262)	29744	6.82039	7.02095	1.14915	1.14915	0.0153059	0.0766794	IMPAD1	inositol monophosphatase domain containing 1	Cytoplasm	enzyme
G11400	Lgmn	6	complement(135492944..135518919)	25976	7.01453	7.21536	1.14936	1.14936	0.015317	0.0766955	LGMN	legumain	Cytoplasm	peptidase
G426	Mboat7	1	63093299..63106717	13419	7.4169	7.73182	1.24394	1.24394	0.0153435	0.0767888	MBOAT7	membrane bound O-acyltransferase domain containing 7	Plasma Membrane	other
G23633	Sec11c	18	60686314..60702656	16343	8.10955	8.39003	1.2146	1.2146	0.015375	0.076892	SEC11C	SEC11 homolog C (S. cerevisiae)	Cytoplasm	peptidase
G24847	Sumo3	20	complement(13892796..13903349)	10554	6.26756	6.48007	1.1587	1.1587	0.01538	0.076892	SUMO3	small ubiquitin-like modifier 3	Nucleus	other
G15357	Tuba4a	9	complement(82184866..82188549)	3684	7.2246	7.58021	1.27952	1.27952	0.015391	0.0769074	TUBA4A	tubulin, alpha 4a	Cytoplasm	other
G9865	Atp6v0b	5	complement(140507405..140508839)	1435	6.0407	6.27601	1.17715	1.17715	0.0154605	0.0771093	ATP6V0B	ATPase, H+ transporting, lysosomal 21kDa, V0 subunit b	Cytoplasm	transporter
G19142	CLASP1	13	39530430..39713144	182715	4.99157	4.77966	-1.15822	1.15822	0.0154647	0.0771093	CLASP1	cytoplasmic linker associated protein 1	Cytoplasm	other
G20481	Fgfr3	14	complement(82962626..82976486)	13861	4.15429	3.81456	-1.26552	1.26552	0.0154735	0.0771093	FGFR3	fibroblast growth factor receptor 3	Plasma Membrane	kinase
G19490	Mettl13	13	complement(85319679..85333384)	13706	3.6244	3.41087	-1.15952	1.15952	0.0154781	0.0771093	METTL13	methyltransferase like 13	Other	enzyme
G24422	Ntpcr	19	69262818..69276518	13701	4.68176	4.17889	-1.41703	1.41703	0.015479	0.0771093	NTPCR	nucleoside-triphosphatase, cancer-related	Other	other
G10393	Pex14	5	complement(169433225..169568626)	135402	4.75051	4.49657	-1.19246	1.19246	0.0154407	0.0771093	PEX14	peroxisomal biogenesis factor 14	Cytoplasm	transcription regulator
G12881	Josd1	7	complement(120895716..120910124)	14409	3.87646	4.32099	1.36087	1.36087	0.0154875	0.0771119	JOSD1	Josephin domain containing 1	Other	other
G18380	ENSRNOG00000001034	12	complement(4740789..4756602)	15814	4.64025	4.41185	-1.17154	1.17154	0.0155045	0.0771572	EVI5L	ecotropic viral integration site 5-like	Other	other
G22195	Tacc1	16	71284600..71335563	50964	3.90712	4.14074	1.17578	1.17578	0.015532	0.077254	TACC1	transforming, acidic coiled-coil containing protein 1	Nucleus	other
G6965	Itch	3	157055848..157117955	62108	3.09732	3.38464	1.22037	1.22037	0.0155551	0.0773297	ITCH	itchy E3 ubiquitin protein ligase	Nucleus	enzyme
G4454	Rxfp1	2	complement(197738113..197930308)	192196	3.31203	3.90408	1.50739	1.50739	0.0155654	0.0773409	RXFP1	relaxin/insulin-like family peptide receptor 1	Plasma Membrane	G-protein coupled receptor
G14821	Ubr2	9	14919790..14997035	77246	3.89004	3.66266	-1.17071	1.17071	0.0155981	0.0774639	UBR2	ubiquitin protein ligase E3 component n-recognin 2	Nucleus	enzyme
G16721	Crk	10	complement(64149258..64175516)	26259	5.51109	5.79274	1.21558	1.21558	0.0156198	0.0775319	CRK	v-crk avian sarcoma virus CT10 oncogene homolog	Cytoplasm	other
G19417	Stx6	13	77739763..77785250	45488	3.9647	3.70612	-1.1963	1.1963	0.0156711	0.077747	STX6	syntaxin 6	Cytoplasm	transporter
G1797	Clns1a	1	168883053..168903321	20269	5.55244	5.41075	-1.1032	1.1032	0.015751	0.0780678	CLNS1A	chloride channel, nucleotide-sensitive, 1A	Plasma Membrane	ion channel
G22958	KLF6	17	complement(69616967..69674030)	57064	3.29495	4.10231	1.75001	1.75001	0.0157599	0.0780678	KLF6	Kruppel-like factor 6	Nucleus	transcription regulator
G945	Pak4	1	86408071..86417580	9510	3.03607	2.98014	-1.03953	1.03953	0.0157578	0.0780678	PAK4	p21 protein (Cdc42/Rac)-activated kinase 4	Cytoplasm	kinase
G10377	Mad2l2	5	168609827..168614293	4467	3.99786	3.60736	-1.31084	1.31084	0.0157764	0.0781096	Mad2l2	MAD2 mitotic arrest deficient-like 2 (yeast)	Nucleus	other
G23854	Dok4	19	10558225..10568895	10671	3.83041	4.03054	1.1488	1.1488	0.0158092	0.0781298	DOK4	docking protein 4	Plasma Membrane	other
G24297	Hsbp1	19	62733736..62738068	4333	8.0972	7.82091	-1.21107	1.21107	0.0158127	0.0781298	HSBP1	heat shock factor binding protein 1	Nucleus	transcription regulator
G10189	Tmem50a	5	complement(157006370..157021310)	14941	6.53845	6.27824	-1.19766	1.19766	0.0158098	0.0781298	TMEM50A	transmembrane protein 50A	Plasma Membrane	other
G2207	Usp47	1	183834046..183917156	83111	5.047	5.38053	1.26009	1.26009	0.0157932	0.0781298	USP47	ubiquitin specific peptidase 47	Cytoplasm	peptidase
G9147	Tstd3	5	complement(40549091..40558531)	9441	4.63442	5.00415	1.29212	1.29212	0.015846	0.0782545	Tstd3	thiosulfate sulfurtransferase (rhodanese)-like domain containing 3	Other	other
G23763	Zadh2	18	79987672..79997023	9352	4.06703	3.82173	-1.18534	1.18534	0.0158614	0.0782911	ZADH2	zinc binding alcohol dehydrogenase domain containing 2	Cytoplasm	enzyme
G9006	Cspp1	5	complement(13569515..13672474)	102960	4.45254	4.01504	-1.35426	1.35426	0.0158932	0.0783283	CSPP1	centrosome and spindle pole associated protein 1	Cytoplasm	other
G38	Fbxo30	1	7018429..7039842	21414	3.89485	4.15318	1.1961	1.1961	0.0158799	0.0783283	FBXO30	F-box protein 30	Extracellular Space	other
G24038	Wdr83os	19	37169959..37171458	1500	5.61423	5.21407	-1.31965	1.31965	0.0158866	0.0783283	Wdr83os	WD repeat domain 83 opposite strand	Other	other
G25292	Tbc1d25	X	15847845..15871454	23610	4.0379	3.75881	-1.21343	1.21343	0.0159296	0.0784683	TBC1D25	TBC1 domain family, member 25	Other	other
G5519	Eng	3	17021960..17058548	36589	4.31667	4.89363	1.4917	1.4917	0.0159442	0.0784999	Eng	endoglin	Plasma Membrane	transmembrane receptor
G3980	Cdh18	2	94093007..94418627	325621	3.96449	4.33087	1.28912	1.28912	0.0159689	0.0785657	Cdh18	cadherin 18, type 2	Other	other
G21147	Pck2	15	38106930..38114388	7459	4.34832	5.28555	1.91485	1.91485	0.0159737	0.0785657	PCK2	phosphoenolpyruvate carboxykinase 2 (mitochondrial)	Cytoplasm	kinase
G3733	Cartpt	2	complement(49285118..49287138)	2021	6.98731	5.32034	-3.17548	3.17548	0.0160011	0.0786604	CARTPT	CART prepropeptide	Extracellular Space	other
G25296	Suv39h1	X	15953775..15967467	13693	3.68963	3.44029	-1.18867	1.18867	0.0160096	0.0786625	SUV39H1	suppressor of variegation 3-9 homolog 1 (Drosophila)	Nucleus	enzyme
G2698	Cd81	1	223099329..223115089	15761	8.85473	8.50786	-1.2718	1.2718	0.0160374	0.0787595	CD81	CD81 molecule	Plasma Membrane	other
G1818	Mogat2	1	complement(170384257..170407542)	23286	3.8901	3.01961	-1.82828	1.82828	0.0160861	0.0789008	MOGAT2	monoacylglycerol O-acyltransferase 2	Cytoplasm	enzyme
G8103	Reep1	4	164396528..164513460	116933	6.85428	7.17684	1.25055	1.25055	0.0160906	0.0789008	REEP1	receptor accessory protein 1	Cytoplasm	other
G23167	Thoc1	18	1185635..1219998	34364	4.83844	4.52685	-1.24108	1.24108	0.0160843	0.0789008	Thoc1	THO complex 1	Other	other
G2568	Caly	1	complement(219452504..219463693)	11190	9.51091	9.07046	-1.35703	1.35703	0.0161177	0.0789139	CALY	calcyon neuron-specific vesicular protein	Plasma Membrane	transmembrane receptor
G4889	Capza1	2	complement(226722919..226767300)	44382	5.53325	5.90508	1.29399	1.29399	0.0161135	0.0789139	CAPZA1	capping protein (actin filament) muscle Z-line, alpha 1	Cytoplasm	other
G9921	Ppcs	5	complement(142276594..142279846)	3253	3.75443	4.10003	1.27067	1.27067	0.016108	0.0789139	PPCS	phosphopantothenoylcysteine synthetase	Cytoplasm	enzyme
G18125	Atp13a4	11	77880133..78013596	133464	3.11835	3.32002	1.15003	1.15003	0.0161568	0.0790656	ATP13A4	ATPase type 13A4	Other	transporter
G18908	ALDH2	12	42334147..42365988	31842	5.29385	4.88067	-1.33161	1.33161	0.0162627	0.0791966	ALDH2	aldehyde dehydrogenase 2 family (mitochondrial)	Cytoplasm	enzyme
G7334	Cables2	3	181470268..181483108	12841	4.06383	4.41966	1.27972	1.27972	0.0162642	0.0791966	CABLES2	Cdk5 and Abl enzyme substrate 2	Other	other
G2762	Cabp4	1	complement(226254103..226258660)	4558	3.58236	3.09578	-1.40112	1.40112	0.0162125	0.0791966	CABP4	calcium binding protein 4	Plasma Membrane	other
G19136	Cdh7	13	36230292..36366642	136351	3.78503	3.24145	-1.45759	1.45759	0.0162234	0.0791966	CDH7	cadherin 7, type 2	Plasma Membrane	other
G19755	Cnih4	13	104468780..104484267	15488	4.11522	4.53155	1.33453	1.33453	0.0162194	0.0791966	CNIH4	cornichon family AMPA receptor auxiliary protein 4	Plasma Membrane	other
G24267	Cntnap4	19	55878687..55952179	73493	5.4995	5.13545	-1.28704	1.28704	0.0161988	0.0791966	CNTNAP4	contactin associated protein-like 4	Plasma Membrane	other
G19717	Mia3	13	complement(100936411..100964461)	28051	6.01413	6.18362	1.12467	1.12467	0.0162621	0.0791966	Mia3	melanoma inhibitory activity family, member 3	Cytoplasm	other
G7948	Mpp6	4	144519340..144598644	79305	4.64947	4.33647	-1.24228	1.24228	0.0162359	0.0791966	MPP6	membrane protein, palmitoylated 6 (MAGUK p55 subfamily member 6)	Plasma Membrane	kinase
G12457	Os9	7	complement(70558019..70584816)	26798	7.37388	7.19303	-1.13355	1.13355	0.0162733	0.0791966	OS9	osteosarcoma amplified 9, endoplasmic reticulum lectin	Nucleus	other
G3281	Pank1	1	complement(260338636..260404074)	65439	3.0337	3.27472	1.18183	1.18183	0.0162722	0.0791966	PANK1	pantothenate kinase 1	Cytoplasm	kinase
G18740	Stx1a	12	complement(26682320..26710272)	27953	4.26125	4.11349	-1.10784	1.10784	0.0162458	0.0791966	STX1A	syntaxin 1A (brain)	Cytoplasm	transporter
G17504	Sept9	10	105893974..105995152	101179	5.08311	5.48474	1.321	1.321	0.0162821	0.0792001	SEPT9	septin 9	Cytoplasm	enzyme
G10976	Heatr5a	6	complement(82211313..82299967)	88655	3.04233	3.08924	1.03305	1.03305	0.0163055	0.0792741	HEATR5A	HEAT repeat containing 5A	Other	other
G17323	Dcaf7	10	93982501..94005038	22538	5.59376	5.17621	-1.33566	1.33566	0.016332	0.0793232	DCAF7	DDB1 and CUL4 associated factor 7	Cytoplasm	other
[truncated: 7,711 more rows]
