# Supplementary material for: A RNA-Seq Analysis of the Rat Supraoptic Nucleus Transcriptome: Effects of Salt Loading on Gene Expression
Source: PLoS One. 2015 Apr 21;10(4):e0124523. doi: 10.1371/journal.pone.0124523 (PMC4405539; doi:10.1371/journal.pone.0124523)
Supplement: S8 Table — (XLS) [file pone.0124523.s017.xls]

## Sheet: Table_S8
Table S8. Statisitical Testing Results for 772 specific Transcription and Translation Regulators detected in SON by RNA-seq
Gene_Index_ID	RN5_Gene_Symbol	Gene_Chr	Gene_Chr_Location	Gene_Length	Mean_Control	Mean_SL	FoldChange_SLvsControl	FoldChangeMagnitude_SLvsControl	Ttest_Uncorrected_Pvalue	Ttest_Corrected_Pvalue	Ingenuity_Symbol	Ingenuity_Description	Ingenuity_Location	Ingenuity_Type
G14153	Eef1a1	8	complement(85388157..85390106)	1950	11.4698	11.322	-1.1079	1.1079	0.253979	0.386623	Eef1a1	eukaryotic translation elongation factor 1 alpha 1	Cytoplasm	translation regulator
G20286	ENSRNOG00000048890	14	complement(46699209..46704990)	5782	10.3959	10.7513	1.27931	1.27931	0.22083	0.351136	LOC257642	rRNA promoter binding protein	Nucleus	transcription regulator
G18164	Eif4a2	11	complement(84411366..84417958)	6593	9.37742	8.83923	-1.45215	1.45215	0.0109639	0.0666679	EIF4A2	eukaryotic translation initiation factor 4A2	Cytoplasm	translation regulator
G11935	Eef2	7	complement(11568907..11574177)	5271	9.29786	9.26373	-1.02394	1.02394	0.786047	0.848819	EEF2	eukaryotic translation elongation factor 2	Cytoplasm	translation regulator
G7297	Eef1a2	3	complement(180367139..180376314)	9176	8.88384	8.6919	-1.1423	1.1423	0.0624372	0.156904	EEF1A2	eukaryotic translation elongation factor 1 alpha 2	Cytoplasm	translation regulator
G2978	Eef1g	1	232100965..232111615	10651	8.86425	8.84644	-1.01242	1.01242	0.714414	0.793257	EEF1G	eukaryotic translation elongation factor 1 gamma	Cytoplasm	translation regulator
G26069	Zcchc12	X	122958362..122961546	3185	8.85141	8.32508	-1.44025	1.44025	0.00216379	0.0397774	ZCCHC12	zinc finger, CCHC domain containing 12	Nucleus	transcription regulator
G24016	Calr	19	complement(36931420..36937294)	5875	8.72861	9.14329	1.33301	1.33301	0.00430798	0.0492708	CALR	calreticulin	Cytoplasm	transcription regulator
G7109	Ywhab	3	166577976..166586801	8826	8.66756	8.64053	-1.01891	1.01891	0.613329	0.710398	YWHAB	tyrosine 3-monooxygenase/tryptophan 5-monooxygenase activation protein, beta	Cytoplasm	transcription regulator
G3642	Rps23	2	19699472..19701042	1571	8.62925	8.20814	-1.33896	1.33896	0.0182561	0.0831762	RPS23	ribosomal protein S23	Cytoplasm	translation regulator
G424	Rps9	1	complement(63078979..63082298)	3320	8.55481	8.4928	-1.04392	1.04392	0.390411	0.519816	RPS9	ribosomal protein S9	Cytoplasm	translation regulator
G14581	Rpsa	8	128006780..128010671	3892	8.52843	8.4896	-1.02728	1.02728	0.567944	0.671879	RPSA	ribosomal protein SA	Cytoplasm	translation regulator
G25644	Maged1	X	complement(64712958..64719604)	6647	8.45964	9.10367	1.56268	1.56268	0.0134094	0.0727737	MAGED1	melanoma antigen family D, 1	Plasma Membrane	transcription regulator
G8977	Rpl7	5	2621855..2624860	3006	8.44824	8.32436	-1.08965	1.08965	0.203156	0.331726	RPL7	ribosomal protein L7	Nucleus	transcription regulator
G20494	Ywhah	14	complement(83739010..83748417)	9408	8.38483	8.53724	1.11142	1.11142	0.0432292	0.127688	YWHAH	tyrosine 3-monooxygenase/tryptophan 5-monooxygenase activation protein, eta	Cytoplasm	transcription regulator
G16133	SQSTM1	10	complement(35463172..35474738)	11567	8.36161	8.36549	1.00269	1.00269	0.942037	0.960336	SQSTM1	sequestosome 1	Cytoplasm	transcription regulator
G11908	Aes	7	complement(11180239..11187085)	6847	8.10281	8.048	-1.03872	1.03872	0.489871	0.606084	AES	amino-terminal enhancer of split	Nucleus	transcription regulator
G24297	Hsbp1	19	62733736..62738068	4333	8.0972	7.82091	-1.21107	1.21107	0.0158127	0.0781298	HSBP1	heat shock factor binding protein 1	Nucleus	transcription regulator
G3720	Btf3	2	complement(47518639..47525723)	7085	7.98254	8.03605	1.03779	1.03779	0.442935	0.566595	BTF3	basic transcription factor 3	Nucleus	transcription regulator
G16002	Npm1	10	complement(17965978..17975978)	10001	7.8963	7.95303	1.04011	1.04011	0.230633	0.36201	NPM1	nucleophosmin (nucleolar phosphoprotein B23, numatrin)	Nucleus	transcription regulator
G16181	Skp1	10	37373099..37383454	10356	7.87046	7.79108	-1.05657	1.05657	0.177163	0.30251	SKP1	S-phase kinase-associated protein 1	Nucleus	transcription regulator
G2203	Eif4g2	1	complement(182868165..182880312)	12148	7.85014	8.13252	1.2162	1.2162	0.0180424	0.082668	EIF4G2	eukaryotic translation initiation factor 4 gamma, 2	Cytoplasm	translation regulator
G16491	Eif4a1	10	complement(56016895..56022402)	5508	7.78277	8.16037	1.29917	1.29917	0.000367151	0.0312284	EIF4A1	eukaryotic translation initiation factor 4A1	Cytoplasm	translation regulator
G16513	Eif5a	10	complement(56272204..56276711)	4508	7.72883	7.95586	1.17042	1.17042	0.0199216	0.086309	EIF5A	eukaryotic translation initiation factor 5A	Cytoplasm	translation regulator
G17048	NFE2L1	10	complement(84475360..84489905)	14546	7.71403	8.14162	1.34499	1.34499	0.00912896	0.0619379	NFE2L1	nuclear factor, erythroid 2-like 1	Nucleus	transcription regulator
G12896	Atf4	7	121468540..121470594	2055	7.67647	9.34414	3.17701	3.17701	0.000384692	0.0312284	ATF4	activating transcription factor 4	Nucleus	transcription regulator
G7028	Rbm39	3	159431614..159464754	33141	7.65614	7.41953	-1.17822	1.17822	0.0540753	0.144315	RBM39	RNA binding motif protein 39	Nucleus	transcription regulator
G8311	Cnbp	4	complement(184999246..185008099)	8854	7.64326	7.45983	-1.13558	1.13558	0.0301307	0.105502	CNBP	CCHC-type zinc finger, nucleic acid binding protein	Nucleus	transcription regulator
G23428	Rnf14	18	31124493..31147232	22740	7.63439	7.68868	1.03835	1.03835	0.389291	0.518897	Rnf14	ring finger protein 14	Nucleus	transcription regulator
G17331	Psmc5	10	94197162..94203113	5952	7.57783	7.68123	1.07431	1.07431	0.109754	0.222095	PSMC5	proteasome (prosome, macropain) 26S subunit, ATPase, 5	Nucleus	transcription regulator
G15246	Eef1b2	9	69762337..69765057	2721	7.53215	7.57834	1.03254	1.03254	0.696108	0.779157	EEF1B2	eukaryotic translation elongation factor 1 beta 2	Cytoplasm	translation regulator
G25303	Pqbp1	X	16128379..16234365	105987	7.42303	6.74873	-1.59582	1.59582	0.00774714	0.0584298	PQBP1	polyglutamine binding protein 1	Nucleus	transcription regulator
G10595	Eif3h	6	20146737..20231688	84952	7.39397	7.09354	-1.23151	1.23151	0.00815124	0.0592579	EIF3H	eukaryotic translation initiation factor 3, subunit H	Cytoplasm	translation regulator
G24379	Tcf25	19	66890051..66921560	31510	7.32409	7.11189	-1.15845	1.15845	0.195244	0.322496	TCF25	transcription factor 25 (basic helix-loop-helix)	Nucleus	transcription regulator
G23330	Paip2	18	28123065..28129020	5956	7.28953	7.28987	1.00024	1.00024	0.995877	0.99783	PAIP2	poly(A) binding protein interacting protein 2	Cytoplasm	translation regulator
G15842	Tceb2	10	complement(12983021..12988206)	5186	7.27397	7.15427	-1.08651	1.08651	0.297996	0.430094	TCEB2	transcription elongation factor B (SIII), polypeptide 2 (18kDa, elongin B)	Nucleus	transcription regulator
G11549	Eif5	6	complement(144405139..144412325)	7187	7.25914	7.52596	1.20315	1.20315	0.0251919	0.0952075	EIF5	eukaryotic translation initiation factor 5	Cytoplasm	translation regulator
G18418	HMGB1	12	9168919..9180693	11775	7.17635	7.5065	1.25715	1.25715	0.0123023	0.0699726	HMGB1	high mobility group box 1	Nucleus	transcription regulator
G6581	Myef2	3	complement(123877348..123913267)	35920	7.10665	6.96983	-1.09948	1.09948	0.187354	0.313732	MYEF2	myelin expression factor 2	Nucleus	transcription regulator
G12875	Ddx17	7	complement(120754843..120758011)	3169	7.10303	6.60079	-1.41641	1.41641	0.0225863	0.0911128	Ddx17	DEAD (Asp-Glu-Ala-Asp) box helicase 17	Nucleus	transcription regulator
G5252	Zranb2	2	complement(282777936..282791456)	13521	7.07668	7.00864	-1.04829	1.04829	0.262716	0.395398	ZRANB2	zinc finger, RAN-binding domain containing 2	Nucleus	transcription regulator
G23862	Arl2bp	19	complement(10747793..10757367)	9575	7.00827	6.81778	-1.14114	1.14114	0.006704	0.0554198	ARL2BP	ADP-ribosylation factor-like 2 binding protein	Cytoplasm	transcription regulator
G20550	XBP1	14	86423858..86428922	5065	6.98076	7.07707	1.06903	1.06903	0.142544	0.262313	XBP1	X-box binding protein 1	Nucleus	transcription regulator
G3680	Otp	2	43712391..43722342	9952	6.95202	6.38635	-1.48008	1.48008	0.0325102	0.10976	OTP	orthopedia homeobox	Nucleus	transcription regulator
G6223	Psmc3	3	86585691..86591072	5382	6.95083	7.24087	1.22267	1.22267	0.0124785	0.0704361	PSMC3	proteasome (prosome, macropain) 26S subunit, ATPase, 3	Nucleus	transcription regulator
G5329	Edf1	3	2762582..2766887	4306	6.9498	6.79268	-1.11506	1.11506	0.070194	0.168608	EDF1	endothelial differentiation-related factor 1	Nucleus	transcription regulator
G13183	Pfdn5	7	141720703..141725439	4737	6.9385	6.66444	-1.20921	1.20921	0.0849789	0.188628	PFDN5	prefoldin subunit 5	Nucleus	transcription regulator
G14592	Ctnnb1	8	128798559..128825828	27270	6.88067	7.04229	1.11854	1.11854	0.0409684	0.123567	CTNNB1	catenin (cadherin-associated protein), beta 1, 88kDa	Nucleus	transcription regulator
G17499	Srsf2	10	complement(105451332..105454511)	3180	6.82214	6.59045	-1.17421	1.17421	0.0355658	0.114419	SRSF2	serine/arginine-rich splicing factor 2	Nucleus	transcription regulator
G9007	Cops5	5	13684313..13702371	18059	6.80357	6.82448	1.0146	1.0146	0.760664	0.830274	COPS5	COP9 signalosome subunit 5	Nucleus	transcription regulator
G13408	Eif3g	8	complement(21967952..21971979)	4028	6.7521	6.79995	1.03372	1.03372	0.473554	0.591881	EIF3G	eukaryotic translation initiation factor 3, subunit G	Cytoplasm	translation regulator
G2083	Apbb1	1	complement(177393536..177409951)	16416	6.71778	6.73603	1.01273	1.01273	0.683826	0.7687	APBB1	amyloid beta (A4) precursor protein-binding, family B, member 1 (Fe65)	Cytoplasm	transcription regulator
G9924	Foxj3	5	142408836..142478023	69188	6.69337	6.58889	-1.07511	1.07511	0.166384	0.28981	FOXJ3	forkhead box J3	Nucleus	transcription regulator
G14585	Eif1b	8	128356683..128359302	2620	6.68687	7.01466	1.25509	1.25509	0.0226069	0.0911128	EIF1B	eukaryotic translation initiation factor 1B	Cytoplasm	translation regulator
G18203	Eif4g1	11	complement(86980027..86998442)	18416	6.60903	6.66885	1.04234	1.04234	0.758001	0.828207	EIF4G1	eukaryotic translation initiation factor 4 gamma, 1	Cytoplasm	translation regulator
G8356	Hdac11	4	complement(187747332..187764590)	17259	6.60268	5.89341	-1.63498	1.63498	0.00164152	0.0378996	HDAC11	histone deacetylase 11	Nucleus	transcription regulator
G18748	Eif4h	12	27093554..27110196	16643	6.5878	6.25717	-1.25756	1.25756	0.0271188	0.0993946	EIF4H	eukaryotic translation initiation factor 4H	Cytoplasm	translation regulator
G3949	SUB1	2	82656091..82670880	14790	6.58752	6.63902	1.03634	1.03634	0.159249	0.282143	SUB1	SUB1 homolog (S. cerevisiae)	Nucleus	transcription regulator
G9296	Creb3	5	63588152..63592782	4631	6.56619	7.01544	1.36533	1.36533	0.00900342	0.0616027	CREB3	cAMP responsive element binding protein 3	Nucleus	transcription regulator
G7319	Tcea2	3	180896673..180904401	7729	6.51671	5.97329	-1.45742	1.45742	0.000173247	0.0275971	TCEA2	transcription elongation factor A (SII), 2	Nucleus	transcription regulator
G8672	Phb2	4	224248364..224252647	4284	6.42437	6.44335	1.01325	1.01325	0.845398	0.894212	PHB2	prohibitin 2	Cytoplasm	transcription regulator
G6959	Eif2s2	3	complement(156763138..156783857)	20720	6.4128	6.79301	1.30153	1.30153	0.00692843	0.0558703	EIF2S2	eukaryotic translation initiation factor 2, subunit 2 beta, 38kDa	Cytoplasm	translation regulator
G3745	TAF9	2	49824043..49836090	12048	6.38239	6.32568	-1.04009	1.04009	0.271775	0.403481	TAF9	TAF9 RNA polymerase II, TATA box binding protein (TBP)-associated factor, 32kDa	Nucleus	transcription regulator
G23346	Pfdn1	18	complement(28940034..28997301)	57268	6.35286	6.36411	1.00783	1.00783	0.937706	0.958234	PFDN1	prefoldin subunit 1	Cytoplasm	transcription regulator
G21447	Tsc22d1	15	62249980..62348598	98619	6.342	6.36817	1.0183	1.0183	0.43186	0.557125	TSC22D1	TSC22 domain family, member 1	Nucleus	transcription regulator
G2461	Fus	1	206435552..206449420	13869	6.33054	6.36942	1.02732	1.02732	0.656815	0.746723	FUS	fused in sarcoma	Nucleus	transcription regulator
G22323	ANKRD10	16	82674223..82697364	23142	6.32605	5.53892	-1.72563	1.72563	0.00814916	0.0592579	ANKRD10	ankyrin repeat domain 10	Nucleus	transcription regulator
G16806	Zfp207	10	67418703..67430464	11762	6.32224	6.35882	1.02568	1.02568	0.475905	0.5937	ZNF207	zinc finger protein 207	Nucleus	transcription regulator
G13172	Eif4b	7	141476183..141497938	21756	6.31992	5.82105	-1.41311	1.41311	0.00386173	0.0468198	EIF4B	eukaryotic translation initiation factor 4B	Cytoplasm	translation regulator
G18759	Gtf2i	12	27420682..27497925	77244	6.3073	6.15038	-1.1149	1.1149	0.103322	0.214349	GTF2I	general transcription factor IIi	Nucleus	transcription regulator
G4637	Ilf2	2	209288460..209308315	19856	6.30608	5.97238	-1.26024	1.26024	0.0325161	0.10976	ILF2	interleukin enhancer binding factor 2	Nucleus	transcription regulator
G9153	Pou3f2	5	complement(41323989..41325326)	1338	6.2838	5.4688	-1.7593	1.7593	0.0100843	0.0645409	POU3F2	POU class 3 homeobox 2	Nucleus	transcription regulator
G3559	Eif3a	1	complement(289478273..289508516)	30244	6.26776	6.41233	1.1054	1.1054	0.149614	0.270907	EIF3A	eukaryotic translation initiation factor 3, subunit A	Cytoplasm	translation regulator
G9917	YBX1	5	complement(142136441..142152428)	15988	6.24783	6.12761	-1.08691	1.08691	0.38173	0.511979	YBX1	Y box binding protein 1	Nucleus	transcription regulator
G7325	Polr3k	3	181083089..181087319	4231	6.23195	6.07095	-1.11806	1.11806	0.0848662	0.188594	POLR3K	polymerase (RNA) III (DNA directed) polypeptide K, 12.3 kDa	Nucleus	transcription regulator
G2475	Tial1	1	complement(206892011..206913052)	21042	6.22824	5.96976	-1.19622	1.19622	0.204331	0.333364	TIAL1	TIA1 cytotoxic granule-associated RNA binding protein-like 1	Nucleus	transcription regulator
G2171	EIF3F	1	180523036..180532243	9208	6.22721	5.82739	-1.31934	1.31934	0.0204568	0.0873419	EIF3F	eukaryotic translation initiation factor 3, subunit F	Cytoplasm	translation regulator
G25468	Rbbp7	X	complement(33995673..34012812)	17140	6.2212	6.2943	1.05197	1.05197	0.089115	0.194478	RBBP7	retinoblastoma binding protein 7	Nucleus	transcription regulator
G16566	C1qbp	10	complement(57359094..57363789)	4696	6.21559	5.95412	-1.1987	1.1987	0.0357694	0.114616	C1QBP	complement component 1, q subcomponent binding protein	Cytoplasm	transcription regulator
G7765	Mtpn	4	complement(62731234..62760270)	29037	6.20185	6.51601	1.24329	1.24329	0.0181538	0.0830609	MTPN	myotrophin	Nucleus	transcription regulator
G5157	Eif4e	2	262355381..262387511	32131	6.18885	6.34035	1.11072	1.11072	0.18758	0.313972	EIF4E	eukaryotic translation initiation factor 4E	Cytoplasm	translation regulator
G3440	Nolc1	1	273260272..273270982	10711	6.15424	6.25166	1.06986	1.06986	0.218634	0.349073	NOLC1	nucleolar and coiled-body phosphoprotein 1	Nucleus	transcription regulator
G8971	Tceb1	5	2052950..2058835	5886	6.14377	6.25174	1.07771	1.07771	0.313067	0.445749	TCEB1	transcription elongation factor B (SIII), polypeptide 1 (15kDa, elongin C)	Nucleus	transcription regulator
G2377	Eif3c	1	complement(204943167..204961361)	18195	6.13129	6.8643	1.6621	1.6621	0.0451493	0.130963	EIF3C/EIF3CL	eukaryotic translation initiation factor 3, subunit C	Cytoplasm	translation regulator
G23575	Rps14	18	55278634..55281581	2948	6.12385	5.60625	-1.43156	1.43156	0.194013	0.321282	RPS14	ribosomal protein S14	Cytoplasm	translation regulator
G1352	Tsg101	1	complement(104015888..104044600)	28713	6.12158	6.2168	1.06823	1.06823	0.273035	0.404707	TSG101	tumor susceptibility 101	Cytoplasm	transcription regulator
G23140	RGD1308454	17	complement(91249873..91445730)	195858	6.11224	6.12583	1.00946	1.00946	0.842078	0.891769	4931423N10Rik	RIKEN cDNA 4931423N10 gene	Nucleus	transcription regulator
G1612	Arnt2	1	complement(147327952..147484879)	156928	6.10916	5.91309	-1.14557	1.14557	0.077239	0.178678	ARNT2	aryl-hydrocarbon receptor nuclear translocator 2	Nucleus	transcription regulator
G6594	Cops2	3	complement(124633196..124661562)	28367	6.09319	6.20445	1.08017	1.08017	0.0817129	0.184672	COPS2	COP9 signalosome subunit 2	Cytoplasm	transcription regulator
G10080	Khdrbs1	5	complement(151655537..151680547)	25011	5.98981	5.86387	-1.09122	1.09122	0.0486682	0.13582	KHDRBS1	KH domain containing, RNA binding, signal transduction associated 1	Nucleus	transcription regulator
G192	NCOA7	1	30738090..30828265	90176	5.97549	6.18028	1.15251	1.15251	0.0941026	0.201855	NCOA7	nuclear receptor coactivator 7	Nucleus	transcription regulator
G477	Trim28	1	complement(66355606..66362276)	6671	5.97032	5.74688	-1.16751	1.16751	0.0073158	0.0568182	TRIM28	tripartite motif containing 28	Nucleus	transcription regulator
G19761	Eif3e	13	105112074..105144805	32732	5.97001	5.76138	-1.15559	1.15559	0.0704369	0.168816	EIF3E	eukaryotic translation initiation factor 3, subunit E	Cytoplasm	translation regulator
G21788	Sin3b	16	complement(18711540..18728708)	17169	5.96521	5.69999	-1.20182	1.20182	0.137708	0.256805	Sin3b	SIN3 transcription regulator family member B	Nucleus	transcription regulator
G23351	Sra1	18	complement(29199079..29202306)	3228	5.95043	5.78111	-1.12453	1.12453	0.211074	0.341006	SRA1	steroid receptor RNA activator 1	Nucleus	transcription regulator
G25005	Pcbd1	20	32402034..32491710	89677	5.92428	6.04952	1.09069	1.09069	0.245368	0.377907	PCBD1	pterin-4 alpha-carbinolamine dehydratase/dimerization cofactor of hepatocyte nuclear factor 1 alpha	Nucleus	transcription regulator
G11771	Smarcc2	7	2852070..2879092	27023	5.88919	5.5217	-1.2901	1.2901	0.0392779	0.120186	Smarcc2	SWI/SNF related, matrix associated, actin dependent regulator of chromatin, subfamily c, member 2	Nucleus	transcription regulator
G20001	Hnrpd	14	11200291..11218601	18311	5.87368	5.89634	1.01583	1.01583	0.789523	0.851813	HNRNPD	heterogeneous nuclear ribonucleoprotein D (AU-rich element RNA binding protein 1, 37kDa)	Nucleus	transcription regulator
G10841	Kidins220	6	52955625..53048254	92630	5.86586	5.92888	1.04465	1.04465	0.546042	0.654186	KIDINS220	kinase D-interacting substrate, 220kDa	Nucleus	transcription regulator
G12528	Ankrd46	7	complement(75427580..75436478)	8899	5.8571	5.93616	1.05634	1.05634	0.421375	0.547968	ANKRD46	ankyrin repeat domain 46	Nucleus	transcription regulator
G17125	Smarce1	10	complement(86913923..86933996)	20074	5.85198	5.99592	1.10492	1.10492	0.00588863	0.0528195	SMARCE1	SWI/SNF related, matrix associated, actin dependent regulator of chromatin, subfamily e, member 1	Nucleus	transcription regulator
G10072	Eif3i	5	complement(151525930..151532743)	6814	5.84704	5.82643	-1.01439	1.01439	0.859306	0.905067	Eif3i	eukaryotic translation initiation factor 3, subunit I	Other	translation regulator
G12830	Eif3d	7	complement(119182951..119195340)	12390	5.8332	5.80723	-1.01817	1.01817	0.538281	0.647284	EIF3D	eukaryotic translation initiation factor 3, subunit D	Cytoplasm	translation regulator
G18557	Eif3b	12	complement(18278837..18303294)	24458	5.8082	5.90131	1.06667	1.06667	0.125142	0.241629	EIF3B	eukaryotic translation initiation factor 3, subunit B	Cytoplasm	translation regulator
G25929	Tceal1	X	107254190..107256097	1908	5.79008	5.48967	-1.2315	1.2315	0.0578734	0.150353	TCEAL1	transcription elongation factor A (SII)-like 1	Nucleus	transcription regulator
G17016	Phb	10	83284046..83296819	12774	5.7876	5.71176	-1.05397	1.05397	0.348299	0.479643	Phb	prohibitin	Cytoplasm	transcription regulator
G980	Sirt2	1	88130545..88153084	22540	5.78594	5.70556	-1.0573	1.0573	0.317101	0.449712	SIRT2	sirtuin 2	Nucleus	transcription regulator
G23421	Hdac3	18	complement(30764345..30782343)	17999	5.77685	5.60503	-1.12648	1.12648	0.0749904	0.175568	HDAC3	histone deacetylase 3	Nucleus	transcription regulator
G2127	ENSRNOG00000031368	1	complement(178993968..178995132)	1165	5.76506	6.1429	1.29939	1.29939	0.0881722	0.193181	LOC499235	LRRGT00141	Nucleus	transcription regulator
G2897	Sf1	1	228723306..228736875	13570	5.7468	5.59166	-1.11353	1.11353	0.0250268	0.0951878	SF1	splicing factor 1	Nucleus	transcription regulator
G2375	Tufm	1	204882342..204885949	3608	5.7463	5.41974	-1.25402	1.25402	0.010944	0.0666597	TUFM	Tu translation elongation factor, mitochondrial	Cytoplasm	translation regulator
G11778	Pa2g4	7	complement(2953212..2960679)	7468	5.74101	5.93217	1.14168	1.14168	0.00794791	0.0589607	PA2G4	proliferation-associated 2G4, 38kDa	Nucleus	transcription regulator
G10218	Id3	5	158263301..158264888	1588	5.73636	5.02551	-1.63677	1.63677	0.018692	0.0838838	ID3	inhibitor of DNA binding 3, dominant negative helix-loop-helix protein	Nucleus	transcription regulator
G6615	Ciao1	3	complement(126196997..126202542)	5546	5.73301	5.47802	-1.19333	1.19333	0.0861767	0.19033	CIAO1	cytosolic iron-sulfur assembly component 1	Nucleus	transcription regulator
G7399	Dnajb6	4	2761869..2825295	63427	5.73225	5.81514	1.05913	1.05913	0.140571	0.259815	DNAJB6	DnaJ (Hsp40) homolog, subfamily B, member 6	Nucleus	transcription regulator
G16376	Rnf112	10	complement(47491745..47497296)	5552	5.72728	5.27442	-1.36876	1.36876	0.0374061	0.117495	RNF112	ring finger protein 112	Nucleus	transcription regulator
G9031	Tcea1	5	complement(19293486..19330732)	37247	5.70719	5.7363	1.02038	1.02038	0.644655	0.736868	TCEA1	transcription elongation factor A (SII), 1	Nucleus	transcription regulator
G419	RPS9	1	complement(63010583..63013576)	2994	5.69969	5.54481	-1.11333	1.11333	0.3838	0.514045	RPS9	ribosomal protein S9	Cytoplasm	translation regulator
G4718	mrpl9	2	215163444..215168154	4711	5.6875	5.28586	-1.32101	1.32101	0.00973635	0.0636139	MRPL9	mitochondrial ribosomal protein L9	Cytoplasm	translation regulator
G98	Bclaf1	1	17328181..17404737	76557	5.67125	5.64673	-1.01714	1.01714	0.653245	0.744009	BCLAF1	BCL2-associated transcription factor 1	Nucleus	transcription regulator
G14719	Gtf2f1	9	9033678..9043039	9362	5.65672	5.95986	1.23382	1.23382	0.0505973	0.138967	GTF2F1	general transcription factor IIF, polypeptide 1, 74kDa	Nucleus	transcription regulator
G2831	Drap1	1	complement(227733127..227735764)	2638	5.64841	5.56227	-1.06153	1.06153	0.34053	0.47218	DRAP1	DR1-associated protein 1 (negative cofactor 2 alpha)	Nucleus	transcription regulator
G11144	Hif1a	6	106242730..106287704	44975	5.64649	6.04708	1.32005	1.32005	0.0103854	0.0653286	HIF1A	hypoxia inducible factor 1, alpha subunit (basic helix-loop-helix transcription factor)	Nucleus	transcription regulator
G10006	Thrap3	5	complement(147947769..147989301)	41533	5.63483	5.7461	1.08017	1.08017	0.0767106	0.177922	THRAP3	thyroid hormone receptor associated protein 3	Nucleus	transcription regulator
G13070	Yaf2	7	complement(134175947..134178051)	2105	5.62907	5.62646	-1.00181	1.00181	0.966449	0.97667	YAF2	YY1 associated factor 2	Nucleus	transcription regulator
G23494	Eif1a	18	40240997..40252362	11366	5.62499	6.34262	1.64448	1.64448	0.000243076	0.0275971	EIF1AY	eukaryotic translation initiation factor 1A, Y-linked	Cytoplasm	translation regulator
G101	Hbs1l	1	17974955..18051508	76554	5.59957	5.5924	-1.00498	1.00498	0.832985	0.885714	HBS1L	HBS1-like (S. cerevisiae)	Cytoplasm	translation regulator
G15331	Rnf25	9	complement(81635676..81642487)	6812	5.59612	5.62961	1.02349	1.02349	0.768666	0.836657	RNF25	ring finger protein 25	Nucleus	transcription regulator
G14088	Gtf2a2	8	complement(76640787..76653929)	13143	5.58782	5.54009	-1.03364	1.03364	0.580879	0.683028	GTF2A2	general transcription factor IIA, 2, 12kDa	Nucleus	transcription regulator
G11992	Cirbp	7	complement(12571310..12575127)	3818	5.58613	4.68522	-1.86725	1.86725	0.00164288	0.0378996	CIRBP	cold inducible RNA binding protein	Nucleus	translation regulator
G1006	Eif3k	1	complement(89103168..89108197)	5030	5.57205	5.18771	-1.30526	1.30526	0.151668	0.272845	EIF3K	eukaryotic translation initiation factor 3, subunit K	Cytoplasm	translation regulator
G1253	Atf5	1	complement(101872584..101876673)	4090	5.53875	7.062	2.87437	2.87437	0.000146794	0.0275971	ATF5	activating transcription factor 5	Nucleus	transcription regulator
G18475	Bud31	12	complement(13302069..13309503)	7435	5.52977	5.78403	1.19273	1.19273	0.100628	0.210924	BUD31	BUD31 homolog (S. cerevisiae)	Nucleus	transcription regulator
G23927	Brd7	19	30698186..30726814	28629	5.5248	5.39874	-1.09131	1.09131	0.0852104	0.189012	Brd7	bromodomain containing 7	Nucleus	transcription regulator
G12920	L3mbtl2	7	122871438..122892514	21077	5.51887	4.95883	-1.47431	1.47431	0.00235067	0.0405818	L3MBTL2	l(3)mbt-like 2 (Drosophila)	Nucleus	transcription regulator
G26025	Cers5	X	complement(115891039..115929134)	38096	5.50642	5.29277	-1.15961	1.15961	0.0301047	0.105502	CERS5	ceramide synthase 5	Cytoplasm	transcription regulator
G13424	Keap1	8	complement(22306484..22313655)	7172	5.50061	5.27061	-1.17284	1.17284	0.0168492	0.0804271	KEAP1	kelch-like ECH-associated protein 1	Cytoplasm	transcription regulator
G12530	Pabpc1	7	complement(75557273..75570171)	12899	5.48962	6.05129	1.47597	1.47597	0.00158458	0.0378996	PABPC1	poly(A) binding protein, cytoplasmic 1	Cytoplasm	translation regulator
G169	Tbpl1	1	25441900..25466736	24837	5.48376	5.35756	-1.09141	1.09141	0.0501038	0.13801	TBPL1	TBP-like 1	Nucleus	transcription regulator
G24645	Atf6b	20	6493788..6501639	7852	5.45283	5.60628	1.11222	1.11222	0.26311	0.395556	ATF6B	activating transcription factor 6 beta	Nucleus	transcription regulator
G10493	Mib2	5	complement(176558731..176565084)	6354	5.43766	5.21862	-1.16396	1.16396	0.0398035	0.120917	MIB2	mindbomb E3 ubiquitin protein ligase 2	Nucleus	transcription regulator
G21854	Jund	16	complement(20342643..20343668)	1026	5.43598	5.70835	1.2078	1.2078	0.0469635	0.133207	JUND	jun D proto-oncogene	Nucleus	transcription regulator
G14523	Ubp1	8	121510557..121553887	43331	5.41029	5.10374	-1.23674	1.23674	0.00185997	0.0389905	UBP1	upstream binding protein 1 (LBP-1a)	Cytoplasm	transcription regulator
G18286	Lztr1	11	90433248..90448806	15559	5.40181	5.41427	1.00868	1.00868	0.875244	0.91699	LZTR1	leucine-zipper-like transcription regulator 1	Cytoplasm	transcription regulator
G18618	TAF6	12	complement(21378048..21386267)	8220	5.40091	5.11576	-1.21854	1.21854	0.0115629	0.0679587	TAF6	TAF6 RNA polymerase II, TATA box binding protein (TBP)-associated factor, 80kDa	Nucleus	transcription regulator
G11170	Max	6	complement(109378844..109403735)	24892	5.39101	5.41801	1.0189	1.0189	0.655081	0.745276	MAX	MYC associated factor X	Nucleus	transcription regulator
G11244	Eif2b2	6	complement(116505786..116512219)	6434	5.38637	5.17257	-1.15974	1.15974	0.043186	0.127639	EIF2B2	eukaryotic translation initiation factor 2B, subunit 2 beta, 39kDa	Cytoplasm	translation regulator
G16246	Cnot8	10	43336562..43345136	8575	5.38586	5.33051	-1.03912	1.03912	0.461568	0.582222	CNOT8	CCR4-NOT transcription complex, subunit 8	Nucleus	transcription regulator
G7316	Prpf6	3	180807600..180871660	64061	5.38283	5.35062	-1.02258	1.02258	0.454543	0.576959	PRPF6	pre-mRNA processing factor 6	Nucleus	transcription regulator
G25097	Hdac2	20	complement(44811967..44835337)	23371	5.38153	5.19502	-1.13801	1.13801	0.00434605	0.0492708	HDAC2	histone deacetylase 2	Nucleus	transcription regulator
G20471	Rnf4	14	complement(82345320..82374810)	29491	5.37401	5.64804	1.20918	1.20918	0.00732099	0.0568182	RNF4	ring finger protein 4	Nucleus	transcription regulator
G17047	Cbx1	10	84462829..84470096	7268	5.36075	5.18622	-1.12859	1.12859	0.298645	0.430711	CBX1	chromobox homolog 1	Nucleus	transcription regulator
G25596	Taf9b	X	complement(56401296..56414163)	12868	5.35624	5.67186	1.24454	1.24454	0.00623483	0.0539999	TAF9B	TAF9B RNA polymerase II, TATA box binding protein (TBP)-associated factor, 31kDa	Nucleus	transcription regulator
G5177	Gtf2b	2	267245407..267257873	12467	5.34627	5.35189	1.0039	1.0039	0.954424	0.968591	GTF2B	general transcription factor IIB	Nucleus	transcription regulator
G21703	Ncoa4	16	8219983..8240323	20341	5.34425	5.04758	-1.2283	1.2283	0.01798	0.0826311	NCOA4	nuclear receptor coactivator 4	Nucleus	transcription regulator
G15675	Rrn3	10	2057048..2092163	35116	5.34403	4.92258	-1.33927	1.33927	0.010522	0.0656541	RRN3	RRN3 RNA polymerase I transcription factor homolog (S. cerevisiae)	Nucleus	transcription regulator
G12749	Eef1d	7	complement(116820232..116835298)	15067	5.34105	5.58966	1.18806	1.18806	0.00802709	0.0591722	EEF1D	eukaryotic translation elongation factor 1 delta (guanine nucleotide exchange protein)	Cytoplasm	translation regulator
G12467	DDIT3	7	70754398..70759220	4823	5.33572	6.09479	1.6924	1.6924	0.00128253	0.036153	DDIT3	DNA-damage-inducible transcript 3	Nucleus	transcription regulator
G24883	Smarcb1	20	15836278..15858383	22106	5.32987	5.11269	-1.16246	1.16246	0.027672	0.100549	SMARCB1	SWI/SNF related, matrix associated, actin dependent regulator of chromatin, subfamily b, member 1	Nucleus	transcription regulator
G4720	Celf3	2	215197408..215211497	14090	5.32282	5.44988	1.09207	1.09207	0.286426	0.418182	CELF3	CUGBP, Elav-like family member 3	Nucleus	transcription regulator
G11167	Churc1	6	109213899..109228029	14131	5.32095	5.06246	-1.19622	1.19622	0.0823695	0.185422	CHURC1	churchill domain containing 1	Nucleus	transcription regulator
G21389	Polr3d	15	complement(55852988..55857657)	4670	5.31638	5.39174	1.05362	1.05362	0.424547	0.550618	POLR3D	polymerase (RNA) III (DNA directed) polypeptide D, 44kDa	Nucleus	transcription regulator
G16927	Supt4h1	10	complement(75063840..75070031)	6192	5.31386	5.00887	-1.23541	1.23541	0.0592072	0.152519	SUPT4H1	suppressor of Ty 4 homolog 1 (S. cerevisiae)	Nucleus	transcription regulator
G1267	Irf3	1	102056872..102061803	4932	5.31373	5.1982	-1.08337	1.08337	0.32335	0.455052	IRF3	interferon regulatory factor 3	Nucleus	transcription regulator
G10247	Eif4g3	5	160146094..160313421	167328	5.30994	5.32063	1.00744	1.00744	0.904891	0.938331	EIF4G3	eukaryotic translation initiation factor 4 gamma, 3	Cytoplasm	translation regulator
G4734	Vps72	2	215772302..215783863	11562	5.30172	5.26425	-1.02631	1.02631	0.641058	0.734039	VPS72	vacuolar protein sorting 72 homolog (S. cerevisiae)	Nucleus	transcription regulator
G17251	Hdac5	10	complement(89927486..89938344)	10859	5.29991	5.38484	1.06064	1.06064	0.210967	0.341006	HDAC5	histone deacetylase 5	Nucleus	transcription regulator
G4909	Wdr77	2	227998604..228008465	9862	5.2978	5.31083	1.00907	1.00907	0.876337	0.917739	WDR77	WD repeat domain 77	Nucleus	transcription regulator
G10529	Noc2l	5	177134961..177146499	11539	5.28487	5.08152	-1.15137	1.15137	0.10271	0.213535	NOC2L	nucleolar complex associated 2 homolog (S. cerevisiae)	Nucleus	transcription regulator
G6553	Eif3j	3	120516661..120538895	22235	5.27895	5.37441	1.06841	1.06841	0.0731587	0.172528	EIF3J	eukaryotic translation initiation factor 3, subunit J	Cytoplasm	translation regulator
G22089	Cnot7	16	54602180..54621341	19162	5.26987	5.41088	1.10268	1.10268	0.032052	0.109114	CNOT7	CCR4-NOT transcription complex, subunit 7	Nucleus	transcription regulator
G13455	Ecsit	8	complement(23140382..23153830)	13449	5.26956	5.3317	1.04401	1.04401	0.556277	0.661794	ECSIT	ECSIT signalling integrator	Nucleus	transcription regulator
G26271	Htatsf1	X	154143843..154158071	14229	5.26665	5.24637	-1.01416	1.01416	0.84187	0.891646	HTATSF1	HIV-1 Tat specific factor 1	Nucleus	transcription regulator
G15199	Bzw1	9	65086973..65098942	11970	5.24751	5.77653	1.44294	1.44294	0.00686603	0.0558278	BZW1	basic leucine zipper and W2 domains 1	Cytoplasm	translation regulator
G13430	Ilf3	8	22478044..22494771	16728	5.24532	4.88429	-1.28435	1.28435	0.00314762	0.0442518	ILF3	interleukin enhancer binding factor 3, 90kDa	Nucleus	transcription regulator
G21860	Ssbp4	16	20433840..20444999	11160	5.24265	4.76034	-1.39698	1.39698	0.00494669	0.0511826	SSBP4	single stranded DNA binding protein 4	Nucleus	transcription regulator
G3869	Paip1	2	70663730..70691621	27892	5.23824	5.40075	1.11923	1.11923	0.170158	0.294329	PAIP1	poly(A) binding protein interacting protein 1	Cytoplasm	translation regulator
G11596	Brf1	6	complement(146761304..146804485)	43182	5.23618	5.11512	-1.08753	1.08753	0.0552817	0.146089	BRF1	BRF1, RNA polymerase III transcription initiation factor 90 kDa subunit	Nucleus	transcription regulator
G10596	Epas1	6	20299621..20377837	78217	5.21835	5.38478	1.12228	1.12228	0.494132	0.609597	EPAS1	endothelial PAS domain protein 1	Nucleus	transcription regulator
G4879	Phtf1	2	225878015..225916843	38829	5.21081	5.43094	1.16484	1.16484	0.00562012	0.0523643	PHTF1	putative homeodomain transcription factor 1	Nucleus	transcription regulator
G3438	Ldb1	1	complement(273215591..273223127)	7537	5.20663	4.72704	-1.39434	1.39434	0.00531291	0.0517168	LDB1	LIM domain binding 1	Nucleus	transcription regulator
G18873	PSMD9	12	complement(40668828..40698959)	30132	5.19866	5.38043	1.13427	1.13427	0.0146653	0.0755148	PSMD9	proteasome (prosome, macropain) 26S subunit, non-ATPase, 9	Cytoplasm	transcription regulator
G12392	Cand1	7	complement(62113404..62151495)	38092	5.18715	5.56491	1.29933	1.29933	0.0141088	0.0742048	CAND1	cullin-associated and neddylation-dissociated 1	Cytoplasm	transcription regulator
G16588	Mybbp1a	10	58739483..58749744	10262	5.18601	5.33889	1.11179	1.11179	0.151108	0.272393	MYBBP1A	MYB binding protein (P160) 1a	Nucleus	transcription regulator
G24088	Smarca5	19	41841149..41873900	32752	5.18368	5.26121	1.05521	1.05521	0.240159	0.372577	SMARCA5	SWI/SNF related, matrix associated, actin dependent regulator of chromatin, subfamily a, member 5	Nucleus	transcription regulator
G13098	Asb8	7	complement(138859490..138867223)	7734	5.18207	5.09405	-1.06291	1.06291	0.0214222	0.0889978	ASB8	ankyrin repeat and SOCS box containing 8	Nucleus	transcription regulator
G10709	Preb	6	36599703..36603487	3785	5.1749	5.57089	1.31585	1.31585	0.00222536	0.03979	PREB	prolactin regulatory element binding	Nucleus	transcription regulator
G12376	Yeats4	7	complement(60289460..60296600)	7141	5.15901	5.12297	-1.0253	1.0253	0.770866	0.83783	YEATS4	YEATS domain containing 4	Nucleus	transcription regulator
G13210	Cbx5	7	complement(142605589..142623004)	17416	5.15591	4.97396	-1.13442	1.13442	0.0927582	0.199909	CBX5	chromobox homolog 5	Nucleus	transcription regulator
G6874	Rbck1	3	complement(154141158..154157799)	16642	5.14598	4.43837	-1.63309	1.63309	0.000145489	0.0275971	RBCK1	RanBP-type and C3HC4-type zinc finger containing 1	Cytoplasm	transcription regulator
G4014	Dap	2	103949819..104002894	53076	5.1353	6.08351	1.92948	1.92948	0.000986224	0.0339342	DAP	death-associated protein	Cytoplasm	transcription regulator
G25079	Hsf2	20	40673635..40701124	27490	5.1348	5.29636	1.11849	1.11849	0.0977669	0.207117	HSF2	heat shock transcription factor 2	Nucleus	transcription regulator
G11177	Eif2s1	6	111422340..111447066	24727	5.13319	5.34465	1.15786	1.15786	0.00137132	0.0366782	EIF2S1	eukaryotic translation initiation factor 2, subunit 1 alpha, 35kDa	Cytoplasm	translation regulator
G1764	CREBZF	1	complement(162537394..162542285)	4892	5.12977	5.00974	-1.08676	1.08676	0.0201975	0.0866923	CREBZF	CREB/ATF bZIP transcription factor	Nucleus	transcription regulator
G23471	Tcerg1	18	36491823..36552727	60905	5.12951	5.05135	-1.05567	1.05567	0.484672	0.600981	TCERG1	transcription elongation regulator 1	Nucleus	transcription regulator
G20374	Ldb2	14	70817550..71145367	327818	5.12518	4.43077	-1.61822	1.61822	6.87438e-05	0.0275971	LDB2	LIM domain binding 2	Nucleus	transcription regulator
G10825	E2f6	6	51811952..51828124	16173	5.12416	5.5603	1.35298	1.35298	0.00844208	0.0600726	E2F6	E2F transcription factor 6	Nucleus	transcription regulator
G10069	Hdac1	5	complement(151445686..151472652)	26967	5.12063	4.79262	-1.25528	1.25528	0.00155134	0.0378996	HDAC1	histone deacetylase 1	Nucleus	transcription regulator
G15744	Anks3	10	9575751..9596420	20670	5.11684	4.41622	-1.6252	1.6252	0.00376082	0.0467577	ANKS3	ankyrin repeat and sterile alpha motif domain containing 3	Nucleus	transcription regulator
G14748	Fem1a	9	complement(9790762..9792726)	1965	5.1043	5.09094	-1.00931	1.00931	0.940178	0.959382	FEM1A	fem-1 homolog a (C. elegans)	Nucleus	transcription regulator
G3160	ENSRNOG00000032137	1	244368839..244369682	844	5.0959	4.54988	-1.46005	1.46005	0.027411	0.099943	FOXB2	forkhead box B2	Nucleus	transcription regulator
G18754	Clip2	12	27173529..27237324	63796	5.09491	5.37579	1.21493	1.21493	0.0355267	0.114366	CLIP2	CAP-GLY domain containing linker protein 2	Cytoplasm	transcription regulator
G12575	Eny2	7	83362801..83371599	8799	5.0932	5.08992	-1.00228	1.00228	0.92573	0.951189	ENY2	enhancer of yellow 2 homolog (Drosophila)	Nucleus	transcription regulator
G2760	Aip	1	complement(226232510..226240238)	7729	5.09008	4.6334	-1.37237	1.37237	0.0222004	0.0904127	AIP	aryl hydrocarbon receptor interacting protein	Nucleus	transcription regulator
G13438	Smarca4	8	22702277..22793519	91243	5.08713	5.10942	1.01557	1.01557	0.811809	0.869003	SMARCA4	SWI/SNF related, matrix associated, actin dependent regulator of chromatin, subfamily a, member 4	Nucleus	transcription regulator
G5898	Atf2	3	complement(67199878..67274694)	74817	5.08463	5.30596	1.1658	1.1658	0.11806	0.232551	ATF2	activating transcription factor 2	Nucleus	transcription regulator
G3627	Ccnh	2	13446659..13467469	20811	5.08395	5.28342	1.14828	1.14828	0.106641	0.218158	CCNH	cyclin H	Nucleus	transcription regulator
G11750	Naca	7	2438021..2450436	12416	5.0718	4.87444	-1.1466	1.1466	0.139511	0.258598	NACA2	nascent polypeptide-associated complex alpha subunit 2	Other	transcription regulator
G22611	Eef1e1	17	28701069..28713201	12133	5.05879	5.54031	1.39622	1.39622	0.00470874	0.0506281	EEF1E1	eukaryotic translation elongation factor 1 epsilon 1	Cytoplasm	translation regulator
G2895	Men1	1	228692516..228698421	5906	5.05624	5.27365	1.16265	1.16265	0.00901714	0.0616531	MEN1	multiple endocrine neoplasia I	Nucleus	transcription regulator
G2847	Kat5	1	complement(227898846..227906149)	7304	5.05401	5.17912	1.09059	1.09059	0.0665128	0.163074	KAT5	K(lysine) acetyltransferase 5	Nucleus	transcription regulator
G9630	Jun	5	complement(117958961..117959965)	1005	5.05297	4.72247	-1.25745	1.25745	0.136041	0.254689	JUN	jun proto-oncogene	Nucleus	transcription regulator
G12364	Cnot2	7	complement(59542042..59598859)	56818	5.05273	4.96114	-1.06555	1.06555	0.398154	0.526659	CNOT2	CCR4-NOT transcription complex, subunit 2	Nucleus	transcription regulator
G18838	Eif2b1	12	39315127..39323400	8274	5.04853	5.22117	1.12712	1.12712	0.0864698	0.190809	EIF2B1	eukaryotic translation initiation factor 2B, subunit 1 alpha, 26kDa	Cytoplasm	translation regulator
G8324	Ruvbl1	4	185652325..185687382	35058	5.03834	4.92896	-1.07876	1.07876	0.00145878	0.0375685	RUVBL1	RuvB-like AAA ATPase 1	Nucleus	transcription regulator
G19609	Usf1	13	94424975..94433095	8121	5.03587	4.79995	-1.17766	1.17766	0.0134636	0.0728905	USF1	upstream transcription factor 1	Nucleus	transcription regulator
G1299	Ruvbl2	1	complement(102493177..102506032)	12856	5.02506	5.06977	1.03148	1.03148	0.495437	0.610669	RUVBL2	RuvB-like AAA ATPase 2	Nucleus	transcription regulator
G4748	Cers2	2	215986084..215994332	8249	5.01926	5.35673	1.26354	1.26354	0.0101214	0.0646004	CERS2	ceramide synthase 2	Nucleus	transcription regulator
G7421	Smarcd3	4	7089270..7120843	31574	5.01829	4.8063	-1.15829	1.15829	0.220059	0.350427	SMARCD3	SWI/SNF related, matrix associated, actin dependent regulator of chromatin, subfamily d, member 3	Nucleus	transcription regulator
G22293	MGC112830	16	80578524..80615798	37275	5.01613	5.04246	1.01842	1.01842	0.747707	0.820099	MGC112830	similar to transcription factor	Other	transcription regulator
G15870	Caskin1	10	13671324..13691239	19916	5.00117	4.54086	-1.37584	1.37584	0.0194597	0.0855079	CASKIN1	CASK interacting protein 1	Nucleus	transcription regulator
G16650	Cluh	10	61161917..61182201	20285	4.98373	4.90256	-1.05787	1.05787	0.624572	0.719589	CLUH	clustered mitochondria (cluA/CLU1) homolog	Cytoplasm	translation regulator
G22182	Ash2l	16	70676024..70697836	21813	4.96901	4.82342	-1.10618	1.10618	0.0699107	0.16825	ASH2L	ash2 (absent, small, or homeotic)-like (Drosophila)	Nucleus	transcription regulator
G6221	Celf1	3	86477674..86553296	75623	4.96635	4.95866	-1.00534	1.00534	0.90166	0.93588	CELF1	CUGBP, Elav-like family member 1	Nucleus	translation regulator
G3987	ENSRNOG00000046313	2	complement(97311486..97312150)	665	4.96624	4.83486	-1.09534	1.09534	0.150485	0.271719	BASP1	brain abundant, membrane attached signal protein 1	Nucleus	transcription regulator
G3644	Ssbp2	2	20379437..20574043	194607	4.96362	4.57817	-1.30627	1.30627	0.00119221	0.036142	SSBP2	single-stranded DNA binding protein 2	Nucleus	transcription regulator
G10921	Bzw2	6	complement(65200722..65261870)	61149	4.9603	5.31743	1.28088	1.28088	0.00885706	0.0612487	BZW2	basic leucine zipper and W2 domains 2	Cytoplasm	translation regulator
G4554	RGD1303130	2	207100471..207104060	3590	4.94819	5.25125	1.23376	1.23376	0.0328446	0.110389	C1orf85	chromosome 1 open reading frame 85	Cytoplasm	transcription regulator
G19528	DCAF6	13	complement(88458601..88559585)	100985	4.93739	5.13003	1.14286	1.14286	0.00120665	0.036142	DCAF6	DDB1 and CUL4 associated factor 6	Nucleus	transcription regulator
G18730	Baz1b	12	complement(26476185..26534154)	57970	4.92781	4.56297	-1.28774	1.28774	0.00533826	0.0518292	BAZ1B	bromodomain adjacent to zinc finger domain, 1B	Nucleus	transcription regulator
G22128	Gtf2e2	16	complement(61778124..61826935)	48812	4.92464	5.12108	1.14587	1.14587	0.123953	0.240163	GTF2E2	general transcription factor IIE, polypeptide 2, beta 34kDa	Nucleus	transcription regulator
G10686	Gpn1	6	complement(36078633..36096305)	17673	4.91463	4.52726	-1.30801	1.30801	0.00165696	0.0379421	GPN1	GPN-loop GTPase 1	Nucleus	transcription regulator
G23320	Etf1	18	complement(27409450..27436622)	27173	4.91126	5.42758	1.4303	1.4303	0.00960491	0.0633081	ETF1	eukaryotic translation termination factor 1	Cytoplasm	translation regulator
G5220	Fubp1	2	276102476..276125397	22922	4.90414	4.95176	1.03356	1.03356	0.373725	0.503537	FUBP1	far upstream element (FUSE) binding protein 1	Nucleus	transcription regulator
G23310	Brd8	18	complement(27112312..27132659)	20348	4.90342	4.77084	-1.09625	1.09625	0.00907464	0.0618037	BRD8	bromodomain containing 8	Nucleus	transcription regulator
G16770	Supt6h	10	66129656..66166766	37111	4.89943	5.01426	1.08285	1.08285	0.380838	0.511418	SUPT6H	suppressor of Ty 6 homolog (S. cerevisiae)	Nucleus	transcription regulator
G19885	Dr1	14	complement(1616257..1627609)	11353	4.89868	5.29773	1.31864	1.31864	0.00216584	0.0397774	DR1	down-regulator of transcription 1, TBP-binding (negative cofactor 2)	Nucleus	transcription regulator
G3812	Gpbp1	2	complement(62047278..62114558)	67281	4.89831	4.95365	1.0391	1.0391	0.45518	0.577389	GPBP1	GC-rich promoter binding protein 1	Nucleus	transcription regulator
G12280	Btg1	7	37858321..37860578	2258	4.89221	5.01303	1.08735	1.08735	0.43929	0.563644	BTG1	B-cell translocation gene 1, anti-proliferative	Nucleus	transcription regulator
G12941	Srebf2	7	123364495..123422294	57800	4.88935	5.21962	1.25725	1.25725	0.0523784	0.141989	SREBF2	sterol regulatory element binding transcription factor 2	Nucleus	transcription regulator
G13226	Calcoco1	7	complement(143218503..143233218)	14716	4.88706	4.28135	-1.52173	1.52173	0.00595698	0.0529966	CALCOCO1	calcium binding and coiled-coil domain 1	Nucleus	transcription regulator
G1080	Usf2	1	complement(90527311..90538049)	10739	4.87721	4.75816	-1.08602	1.08602	0.138939	0.258025	USF2	upstream transcription factor 2, c-fos interacting	Nucleus	transcription regulator
G9714	Ssbp3	5	130364179..130499466	135288	4.87624	4.64716	-1.17209	1.17209	0.00220738	0.0397774	SSBP3	single stranded DNA binding protein 3	Nucleus	transcription regulator
G26137	Smarca1	X	complement(134721150..134791365)	70216	4.8741	4.429	-1.36142	1.36142	0.0169934	0.0807644	SMARCA1	SWI/SNF related, matrix associated, actin dependent regulator of chromatin, subfamily a, member 1	Nucleus	transcription regulator
G14095	Rps27l	8	77076269..77078924	2656	4.86964	4.82861	-1.02884	1.02884	0.829985	0.883685	Rps27l	ribosomal protein S27-like	Nucleus	translation regulator
G15354	Ankzf1	9	82162933..82169791	6859	4.86831	4.59282	-1.21041	1.21041	0.00805683	0.0591722	ANKZF1	ankyrin repeat and zinc finger domain containing 1	Nucleus	transcription regulator
G6235	Ckap5	3	87146238..87225432	79195	4.85944	4.89969	1.02829	1.02829	0.590739	0.691606	CKAP5	cytoskeleton associated protein 5	Nucleus	transcription regulator
G2091	Taf10	1	complement(177591012..177592280)	1269	4.85383	5.06763	1.15974	1.15974	0.185917	0.312489	TAF10	TAF10 RNA polymerase II, TATA box binding protein (TBP)-associated factor, 30kDa	Nucleus	transcription regulator
G24132	E2f4	19	48118651..48125266	6616	4.85366	4.66544	-1.13936	1.13936	0.0121414	0.0698111	E2F4	E2F transcription factor 4, p107/p130-binding	Nucleus	transcription regulator
G4480	Plrg1	2	201454938..201471292	16355	4.85103	5.02208	1.12588	1.12588	0.0322249	0.109357	PLRG1	pleiotropic regulator 1	Nucleus	transcription regulator
G16884	Znhit3	10	complement(72134570..72142765)	8196	4.83009	4.57989	-1.18937	1.18937	0.0851843	0.188998	ZNHIT3	zinc finger, HIT-type containing 3	Nucleus	transcription regulator
G17206	Mlx	10	88795895..88800648	4754	4.82636	5.36556	1.45317	1.45317	0.000263391	0.0275971	MLX	MLX, MAX dimerization protein	Nucleus	transcription regulator
G11600	Mta1	6	146918907..146944409	25503	4.82171	4.48211	-1.26541	1.26541	0.00960819	0.0633081	MTA1	metastasis associated 1	Nucleus	transcription regulator
G15687	Gspt1	10	3277695..3312136	34442	4.82073	5.30936	1.40311	1.40311	0.00123791	0.036142	GSPT1	G1 to S phase transition 1	Cytoplasm	translation regulator
G8677	Atn1	4	complement(224284992..224298835)	13844	4.82069	4.64189	-1.13194	1.13194	0.145619	0.266355	ATN1	atrophin 1	Nucleus	transcription regulator
G10842	Id2	6	complement(53083849..53086239)	2391	4.81348	4.6612	-1.11132	1.11132	0.235881	0.368017	ID2	inhibitor of DNA binding 2, dominant negative helix-loop-helix protein	Nucleus	transcription regulator
G17111	Med24	10	complement(86416484..86441676)	25193	4.78778	4.62081	-1.12269	1.12269	0.0284086	0.102062	MED24	mediator complex subunit 24	Nucleus	transcription regulator
G13028	Hdac10	7	complement(129788136..129793226)	5091	4.78275	4.18465	-1.51372	1.51372	0.0175715	0.0817785	HDAC10	histone deacetylase 10	Nucleus	transcription regulator
G2362	Gtf3c1	1	complement(204017341..204083109)	65769	4.77485	4.65019	-1.09025	1.09025	0.164065	0.287062	GTF3C1	general transcription factor IIIC, polypeptide 1, alpha 220kDa	Nucleus	transcription regulator
G22804	Mrpl32	17	50802293..50805159	2867	4.76519	4.94327	1.13138	1.13138	0.30315	0.435461	MRPL32	mitochondrial ribosomal protein L32	Cytoplasm	translation regulator
G5179	Lmo4	2	complement(268752257..268775408)	23152	4.76414	4.54479	-1.1642	1.1642	0.27372	0.405609	LMO4	LIM domain only 4	Nucleus	transcription regulator
G2409	Maz	1	complement(205437135..205440514)	3380	4.76017	4.17228	-1.50305	1.50305	0.000412721	0.0313101	MAZ	MYC-associated zinc finger protein (purine-binding transcription factor)	Nucleus	transcription regulator
G8731	Nrip2	4	226926042..226942929	16888	4.75233	4.43949	-1.24215	1.24215	0.0661128	0.16238	NRIP2	nuclear receptor interacting protein 2	Nucleus	transcription regulator
G10393	Pex14	5	complement(169433225..169568626)	135402	4.75051	4.49657	-1.19246	1.19246	0.0154407	0.0771093	PEX14	peroxisomal biogenesis factor 14	Cytoplasm	transcription regulator
G20627	C1d	14	complement(100111604..100123763)	12160	4.74353	4.40221	-1.26692	1.26692	0.0388955	0.119592	C1D	C1D nuclear receptor corepressor	Nucleus	transcription regulator
G24718	Phf1	20	7585974..7590952	4979	4.73036	4.25673	-1.3886	1.3886	0.0131574	0.072091	PHF1	PHD finger protein 1	Nucleus	transcription regulator
G17256	Ubtf	10	complement(90038146..90051350)	13205	4.72695	4.6083	-1.08571	1.08571	0.0318597	0.108794	UBTF	upstream binding transcription factor, RNA polymerase I	Nucleus	transcription regulator
G24656	Ehmt2	20	6656521..6672961	16441	4.72306	4.45256	-1.20623	1.20623	0.00592075	0.0528195	EHMT2	euchromatic histone-lysine N-methyltransferase 2	Nucleus	transcription regulator
G22552	Id4	17	complement(18744511..18747080)	2570	4.71217	4.91731	1.1528	1.1528	0.238157	0.370496	ID4	inhibitor of DNA binding 4, dominant negative helix-loop-helix protein	Nucleus	transcription regulator
G16220	Ybx1	10	complement(40219875..40221373)	1499	4.7093	4.78978	1.05737	1.05737	0.57675	0.679313	YBX1	Y box binding protein 1	Nucleus	transcription regulator
G13876	Hmg20a	8	59650251..59727759	77509	4.69679	4.44331	-1.19208	1.19208	0.112195	0.225605	HMG20A	high mobility group 20A	Nucleus	transcription regulator
G17200	Stat3	10	complement(88584612..88638724)	54113	4.69446	4.76274	1.04846	1.04846	0.509694	0.622154	STAT3	signal transducer and activator of transcription 3 (acute-phase response factor)	Nucleus	transcription regulator
G22873	Zfp187	17	complement(58263506..58268024)	4519	4.68561	4.0321	-1.57299	1.57299	0.00215894	0.0397774	ZSCAN26	zinc finger and SCAN domain containing 26	Nucleus	transcription regulator
G14727	Rfx2	9	9214191..9280395	66205	4.68468	4.14676	-1.45188	1.45188	0.00946207	0.063139	RFX2	regulatory factor X, 2 (influences HLA class II expression)	Nucleus	transcription regulator
G21221	Mphosph8	15	40732115..40799437	67323	4.68411	4.84117	1.11501	1.11501	0.160357	0.283228	MPHOSPH8	M-phase phosphoprotein 8	Nucleus	transcription regulator
G24921	Tfam	20	20760387..20772300	11914	4.68071	4.66656	-1.00986	1.00986	0.635682	0.729617	TFAM	transcription factor A, mitochondrial	Cytoplasm	transcription regulator
G26022	Smarcd1	X	115860833..115871373	10541	4.67634	4.53692	-1.10146	1.10146	0.0277562	0.10078	SMARCD1	SWI/SNF related, matrix associated, actin dependent regulator of chromatin, subfamily d, member 1	Nucleus	transcription regulator
G8696	Ing4	4	224572632..224581190	8559	4.67509	4.28149	-1.31366	1.31366	0.032771	0.110247	ING4	inhibitor of growth family, member 4	Nucleus	transcription regulator
G14829	Rpl7l1	9	15416069..15420414	4346	4.66839	4.84282	1.12852	1.12852	0.163854	0.2869	RPL7L1	ribosomal protein L7-like 1	Cytoplasm	transcription regulator
G17351	FALZ	10	complement(94990564..95002294)	11731	4.66682	4.39937	-1.20368	1.20368	0.0315501	0.108004	BPTF	bromodomain PHD finger transcription factor	Nucleus	transcription regulator
G16190	Aff4	10	38473786..38555300	81515	4.64885	4.72908	1.05718	1.05718	0.443784	0.567457	AFF4	AF4/FMR2 family, member 4	Nucleus	transcription regulator
G19074	Ankle2	12	complement(54212226..54240448)	28223	4.64135	4.5885	-1.03731	1.03731	0.329236	0.460996	ANKLE2	ankyrin repeat and LEM domain containing 2	Nucleus	transcription regulator
G4312	Eif2a	2	168140000..168173620	33621	4.6397	4.48112	-1.11619	1.11619	0.0109688	0.0666679	EIF2A	eukaryotic translation initiation factor 2A, 65kDa	Cytoplasm	translation regulator
G22646	Psmg4	17	complement(33299002..33306344)	7343	4.63	4.39725	-1.17507	1.17507	0.115517	0.229638	PSMG4	proteasome (prosome, macropain) assembly chaperone 4	Other	transcription regulator
G8994	Ncoa2	5	10456313..10547228	90916	4.62774	4.68633	1.04145	1.04145	0.403242	0.53129	NCOA2	nuclear receptor coactivator 2	Nucleus	transcription regulator
G9963	Pabpc4	5	144769098..144784395	15298	4.62745	5.14793	1.43443	1.43443	0.000135738	0.0275971	PABPC4	poly(A) binding protein, cytoplasmic 4 (inducible form)	Cytoplasm	translation regulator
G7428	Agap3	4	complement(7213697..7240039)	26343	4.62587	4.45444	-1.12618	1.12618	0.0484654	0.135569	AGAP3	ArfGAP with GTPase domain, ankyrin repeat and PH domain 3	Nucleus	transcription regulator
G11003	Nfkbia	6	complement(85803991..85807223)	3233	4.62368	4.41473	-1.15584	1.15584	0.308224	0.440729	NFKBIA	nuclear factor of kappa light polypeptide gene enhancer in B-cells inhibitor, alpha	Cytoplasm	transcription regulator
G23699	Mbd1	18	69390260..69404711	14452	4.62184	4.58258	-1.02759	1.02759	0.343928	0.475398	MBD1	methyl-CpG binding domain protein 1	Nucleus	transcription regulator
G22818	Zeb1	17	complement(52352978..52409521)	56544	4.61747	4.13289	-1.39918	1.39918	0.0304715	0.106165	ZEB1	zinc finger E-box binding homeobox 1	Nucleus	transcription regulator
G4497	Fbxw7	2	complement(203635360..203708054)	72695	4.60252	4.32535	-1.21182	1.21182	0.155136	0.277337	FBXW7	F-box and WD repeat domain containing 7, E3 ubiquitin protein ligase	Nucleus	transcription regulator
G14810	MED20	9	complement(14303845..14314475)	10631	4.60195	4.48059	-1.08777	1.08777	0.0526061	0.142192	MED20	mediator complex subunit 20	Nucleus	transcription regulator
G10973	Strn3	6	complement(81940488..82026817)	86330	4.59703	4.72955	1.09621	1.09621	0.219132	0.349696	STRN3	striatin, calmodulin binding protein 3	Nucleus	transcription regulator
G9939	Nfyc	5	complement(143482583..143542254)	59672	4.59379	4.55582	-1.02666	1.02666	0.583631	0.685102	NFYC	nuclear transcription factor Y, gamma	Nucleus	transcription regulator
G4400	Gfm1	2	183950902..183995881	44980	4.59164	4.88038	1.22158	1.22158	0.000331103	0.0300437	GFM1	G elongation factor, mitochondrial 1	Cytoplasm	translation regulator
G23675	Mbd2	18	64990486..65060940	70455	4.58889	4.94542	1.28035	1.28035	0.0386312	0.11907	MBD2	methyl-CpG binding domain protein 2	Nucleus	transcription regulator
G8876	Aebp2	4	239043565..239094663	51099	4.58564	4.63747	1.03658	1.03658	0.351627	0.48281	Aebp2	AE binding protein 2	Nucleus	transcription regulator
G24756	Hmga1	20	9338364..9341350	2987	4.58091	4.94302	1.2853	1.2853	0.0422052	0.125592	HMGA1	high mobility group AT-hook 1	Nucleus	transcription regulator
G20255	Ube2k	14	complement(44108859..44168631)	59773	4.5729	4.78384	1.15744	1.15744	0.0884123	0.193463	UBE2K	ubiquitin-conjugating enzyme E2K	Cytoplasm	transcription regulator
G12928	Phf5a	7	complement(123070683..123077281)	6599	4.56576	4.61108	1.03191	1.03191	0.595885	0.695534	PHF5A	PHD finger protein 5A	Nucleus	transcription regulator
G21442	Gtf2f2	15	complement(61647681..61771945)	124265	4.56317	4.13146	-1.34882	1.34882	0.0138911	0.0738119	GTF2F2	general transcription factor IIF, polypeptide 2, 30kDa	Nucleus	transcription regulator
G9184	Ankrd6	5	complement(52640129..52778272)	138144	4.55842	4.19566	-1.28588	1.28588	0.0128639	0.0710843	ANKRD6	ankyrin repeat domain 6	Nucleus	transcription regulator
G12780	Hsf1	7	117526154..117553109	26956	4.54664	4.43128	-1.08324	1.08324	0.211804	0.341394	HSF1	heat shock transcription factor 1	Nucleus	transcription regulator
G8460	Vhl	4	208877266..208884234	6969	4.53599	4.56488	1.02023	1.02023	0.5237	0.634861	VHL	von Hippel-Lindau tumor suppressor, E3 ubiquitin protein ligase	Nucleus	transcription regulator
G332	Mrpl18	1	complement(51713678..51718630)	4953	4.53418	4.37973	-1.113	1.113	0.263804	0.396175	MRPL18	mitochondrial ribosomal protein L18	Cytoplasm	translation regulator
G4729	Rfx5	2	215615266..215622781	7516	4.53327	4.15385	-1.30082	1.30082	0.00941754	0.0629717	RFX5	regulatory factor X, 5 (influences HLA class II expression)	Nucleus	transcription regulator
G15064	Eif5b	9	44354656..44409587	54932	4.52691	4.72053	1.14362	1.14362	0.218477	0.348995	EIF5B	eukaryotic translation initiation factor 5B	Cytoplasm	translation regulator
G17430	Sap30bp	10	complement(103769674..103802319)	32646	4.52507	4.3467	-1.13161	1.13161	0.0290715	0.103522	SAP30BP	SAP30 binding protein	Nucleus	transcription regulator
G18375	Snapc2	12	complement(4690243..4693261)	3019	4.52205	4.35809	-1.12036	1.12036	0.167221	0.290546	SNAPC2	small nuclear RNA activating complex, polypeptide 2, 45kDa	Nucleus	transcription regulator
G8446	Tada3	4	complement(208615470..208626923)	11454	4.51988	4.15122	-1.29116	1.29116	0.021505	0.0890753	TADA3	transcriptional adaptor 3	Nucleus	transcription regulator
G6998	RBM39	3	complement(158056965..158088378)	31414	4.51739	4.28792	-1.17241	1.17241	0.286259	0.41818	RBM39	RNA binding motif protein 39	Nucleus	transcription regulator
G23121	Msrb2	17	87781867..87860120	78254	4.51486	4.38637	-1.09315	1.09315	0.0760306	0.177149	MSRB2	methionine sulfoxide reductase B2	Nucleus	transcription regulator
G5401	Rexo4	3	complement(10862784..10873113)	10330	4.51383	4.31796	-1.14541	1.14541	0.587908	0.688848	REXO4	REX4, RNA exonuclease 4 homolog (S. cerevisiae)	Nucleus	transcription regulator
G1320	Dbp	1	102766762..102771674	4913	4.51261	3.06771	-2.72246	2.72246	1.9493e-05	0.0253221	DBP	D site of albumin promoter (albumin D-box) binding protein	Nucleus	transcription regulator
G22863	TRIM27	17	57844089..57856502	12414	4.50201	4.68269	1.13342	1.13342	0.0801241	0.182555	TRIM27	tripartite motif containing 27	Nucleus	transcription regulator
G9971	Mycbp	5	145348772..145354755	5984	4.4995	4.59691	1.06985	1.06985	0.536652	0.646173	MYCBP	MYC binding protein	Nucleus	transcription regulator
G17282	Hexim1	10	90972403..90974513	2111	4.49829	4.3195	-1.13194	1.13194	0.0379036	0.11833	HEXIM1	hexamethylene bis-acetamide inducible 1	Nucleus	transcription regulator
G11327	Snw1	6	complement(120764419..120788496)	24078	4.49697	4.86318	1.28896	1.28896	0.00715672	0.0564816	SNW1	SNW domain containing 1	Nucleus	transcription regulator
G20984	Supt16h	15	complement(32385107..32422226)	37120	4.49226	4.45587	-1.02554	1.02554	0.554791	0.660754	SUPT16H	suppressor of Ty 16 homolog (S. cerevisiae)	Nucleus	transcription regulator
G5890	Cir1	3	complement(66477815..66507826)	30012	4.48548	4.38975	-1.06861	1.06861	0.385476	0.515436	CIR1	corepressor interacting with RBPJ, 1	Nucleus	transcription regulator
G10879	Hbp1	6	complement(59902129..59928239)	26111	4.48495	4.5045	1.01364	1.01364	0.268062	0.400334	HBP1	HMG-box transcription factor 1	Nucleus	transcription regulator
G18214	Eif2b5	11	complement(87151639..87161625)	9987	4.48378	4.49586	1.00841	1.00841	0.862116	0.906758	EIF2B5	eukaryotic translation initiation factor 2B, subunit 5 epsilon, 82kDa	Cytoplasm	translation regulator
G25185	Sim1	20	57195047..57274557	79511	4.48204	4.45386	-1.01972	1.01972	0.602721	0.701488	SIM1	single-minded family bHLH transcription factor 1	Nucleus	transcription regulator
G24637	Pbx2	20	6437161..6442086	4926	4.47734	4.47349	-1.00267	1.00267	0.945717	0.962672	PBX2	pre-B-cell leukemia homeobox 2	Nucleus	transcription regulator
G25815	Ankra2	X	complement(82382242..82392794)	10553	4.47264	4.18045	-1.2245	1.2245	0.0107586	0.0660828	ANKRA2	ankyrin repeat, family A (RFXANK-like), 2	Cytoplasm	transcription regulator
G8094	Smyd1	4	complement(163851683..163904153)	52471	4.4617	5.0846	1.53997	1.53997	0.0011874	0.036142	SMYD1	SET and MYND domain containing 1	Nucleus	transcription regulator
G18458	Rnf6	12	12679023..12685173	6151	4.45748	4.65513	1.14682	1.14682	0.0323473	0.109619	RNF6	ring finger protein (C3H2C3 type) 6	Nucleus	transcription regulator
G1123	Cebpg	1	complement(92418852..92427591)	8740	4.45708	5.10196	1.56361	1.56361	0.000414301	0.0313101	CEBPG	CCAAT/enhancer binding protein (C/EBP), gamma	Nucleus	transcription regulator
G11292	Jdp2	6	118780172..118988281	208110	4.44565	4.73404	1.22128	1.22128	0.0342281	0.112461	JDP2	Jun dimerization protein 2	Nucleus	transcription regulator
G19541	Tada1	13	89462838..89476792	13955	4.44153	4.36502	-1.05447	1.05447	0.343923	0.475398	TADA1	transcriptional adaptor 1	Other	transcription regulator
G22562	Dek	17	complement(19948514..19970468)	21955	4.43378	4.49861	1.04597	1.04597	0.161802	0.284874	DEK	DEK oncogene	Nucleus	transcription regulator
G11470	Yy1	6	141872657..141896924	24268	4.43328	4.2179	-1.16101	1.16101	0.0138203	0.0735801	YY1	YY1 transcription factor	Nucleus	transcription regulator
G2520	Ctbp2	1	complement(211993864..212033074)	39211	4.43208	3.97264	-1.37501	1.37501	0.00379267	0.0467577	CTBP2	C-terminal binding protein 2	Nucleus	transcription regulator
G18250	Hira	11	complement(89270162..89378396)	108235	4.43179	4.10206	-1.25678	1.25678	0.00152559	0.0378996	HIRA	histone cell cycle regulator	Nucleus	transcription regulator
G7178	Zmynd8	3	complement(168659098..168756457)	97360	4.415	4.388	-1.01889	1.01889	0.549958	0.657267	ZMYND8	zinc finger, MYND-type containing 8	Nucleus	transcription regulator
G71	Cited2	1	14515629..14518063	2435	4.40925	4.47428	1.04611	1.04611	0.837926	0.889592	CITED2	Cbp/p300-interacting transactivator, with Glu/Asp-rich carboxy-terminal domain, 2	Nucleus	transcription regulator
G12925	Tef	7	123019282..123034383	15102	4.40596	3.42731	-1.97063	1.97063	0.00178953	0.03887	TEF	thyrotrophic embryonic factor	Nucleus	transcription regulator
G13306	Med17	8	complement(13759090..13774832)	15743	4.40128	4.11614	-1.21853	1.21853	0.00768893	0.0582146	MED17	mediator complex subunit 17	Nucleus	transcription regulator
G23729	Pias2	18	73147272..73203959	56688	4.39436	4.54753	1.11201	1.11201	0.153038	0.274444	PIAS2	protein inhibitor of activated STAT, 2	Nucleus	transcription regulator
G9860	Dmap1	5	complement(140323215..140331218)	8004	4.39239	4.366	-1.01846	1.01846	0.665942	0.754361	DMAP1	DNA methyltransferase 1 associated protein 1	Nucleus	transcription regulator
G5436	Med27	3	13233711..13407329	173619	4.39111	4.05553	-1.26189	1.26189	0.00363022	0.0463672	MED27	mediator complex subunit 27	Nucleus	transcription regulator
G13435	Carm1	8	22631820..22676514	44695	4.37724	4.54017	1.11956	1.11956	0.0237887	0.0930684	CARM1	coactivator-associated arginine methyltransferase 1	Nucleus	transcription regulator
G12005	Med16	7	12789464..12801962	12499	4.37619	3.69788	-1.60026	1.60026	0.0367004	0.116637	MED16	mediator complex subunit 16	Nucleus	transcription regulator
G11216	Med6	6	complement(113448725..113462191)	13467	4.37381	4.31713	-1.04007	1.04007	0.109884	0.222249	MED6	mediator complex subunit 6	Nucleus	transcription regulator
G17255	Atxn7l3	10	complement(90023643..90026969)	3327	4.37138	4.4486	1.05499	1.05499	0.428689	0.554139	ATXN7L3	ataxin 7-like 3	Nucleus	transcription regulator
G18655	Tsc22d4	12	complement(23769501..23781160)	11660	4.3704	4.32656	-1.03085	1.03085	0.39162	0.520824	TSC22D4	TSC22 domain family, member 4	Nucleus	transcription regulator
G9962	Heyl	5	144713817..144730808	16992	4.36335	3.74863	-1.53127	1.53127	0.000898368	0.033676	HEYL	hes-related family bHLH transcription factor with YRPW motif-like	Nucleus	transcription regulator
G20578	Zmiz2	14	87476042..87492529	16488	4.36129	4.13472	-1.17005	1.17005	0.00349691	0.04558	ZMIZ2	zinc finger, MIZ-type containing 2	Nucleus	transcription regulator
G25038	Ccar1	20	complement(34157349..34199950)	42602	4.3569	4.55259	1.14527	1.14527	0.106848	0.218358	CCAR1	cell division cycle and apoptosis regulator 1	Nucleus	transcription regulator
G17581	Mafg	10	complement(109399211..109404375)	5165	4.34541	4.21454	-1.09496	1.09496	0.331014	0.462719	MAFG	v-maf avian musculoaponeurotic fibrosarcoma oncogene homolog G	Nucleus	transcription regulator
G25532	Tbl1x	X	45257868..45286546	28679	4.34283	4.26149	-1.058	1.058	0.221757	0.352231	TBL1X	transducin (beta)-like 1X-linked	Nucleus	transcription regulator
G22310	Pcid2	16	81242949..81268414	25466	4.34223	3.98016	-1.28526	1.28526	0.000814184	0.0331619	PCID2	PCI domain containing 2	Nucleus	transcription regulator
G6652	Zc3h8	3	128523840..128540532	16693	4.33624	3.93852	-1.31742	1.31742	0.0410788	0.123746	ZC3H8	zinc finger CCCH-type containing 8	Nucleus	transcription regulator
G2647	Deaf1	1	complement(221201338..221234579)	33242	4.32911	3.73738	-1.50705	1.50705	0.00206395	0.0396669	DEAF1	DEAF1 transcription factor	Nucleus	transcription regulator
G3143	Ostf1	1	241874541..241895663	21123	4.32375	4.49734	1.12786	1.12786	0.254212	0.386856	OSTF1	osteoclast stimulating factor 1	Nucleus	transcription regulator
G18482	Trrap	12	complement(13602590..13692085)	89496	4.32251	3.96311	-1.2829	1.2829	0.00313481	0.0442518	Trrap	transformation/transcription domain-associated protein	Nucleus	transcription regulator
G25305	Hdac6	X	16178130..16198381	20252	4.32192	3.85559	-1.38159	1.38159	0.0309503	0.107014	HDAC6	histone deacetylase 6	Nucleus	transcription regulator
G25299	Hdac6	X	16076323..16096574	20252	4.32022	3.84493	-1.3902	1.3902	0.0173652	0.0813145	HDAC6	histone deacetylase 6	Nucleus	transcription regulator
G25450	Pir	X	complement(32226074..32341358)	115285	4.31728	4.95283	1.55353	1.55353	0.00602023	0.053282	PIR	pirin (iron-binding nuclear protein)	Nucleus	transcription regulator
G17198	Stat5b	10	complement(88480377..88506891)	26515	4.31227	4.10978	-1.15069	1.15069	0.428232	0.553696	STAT5B	signal transducer and activator of transcription 5B	Nucleus	transcription regulator
G18293	Med15	11	complement(90606490..90681124)	74635	4.31155	4.37286	1.04342	1.04342	0.611804	0.70917	MED15	mediator complex subunit 15	Nucleus	transcription regulator
G18219	Yeats2	11	complement(87394894..87645690)	250797	4.30722	3.92323	-1.30494	1.30494	0.0031048	0.0440709	YEATS2	YEATS domain containing 2	Nucleus	transcription regulator
G3797	ERCC8	2	58518981..58556315	37335	4.29431	4.33639	1.0296	1.0296	0.334899	0.466706	ERCC8	excision repair cross-complementing rodent repair deficiency, complementation group 8	Nucleus	transcription regulator
G25421	Msl3	X	27420566..27438237	17672	4.28934	4.09491	-1.14427	1.14427	0.00925074	0.0623718	MSL3	male-specific lethal 3 homolog (Drosophila)	Nucleus	transcription regulator
G5510	Ptges2	3	16773065..16780249	7185	4.28178	3.93343	-1.2731	1.2731	0.0142228	0.0744423	PTGES2	prostaglandin E synthase 2	Cytoplasm	transcription regulator
G1145	Uri1	1	complement(95435846..95493474)	57629	4.27254	4.17666	-1.06871	1.06871	0.0531212	0.142908	URI1	URI1, prefoldin-like chaperone	Nucleus	transcription regulator
G756	Irf2bp1	1	81171966..81174667	2702	4.27195	4.12257	-1.10909	1.10909	0.101007	0.211354	IRF2BP1	interferon regulatory factor 2 binding protein 1	Nucleus	transcription regulator
G21894	Gatad2a	16	21093916..21184110	90195	4.26976	4.51655	1.18657	1.18657	0.0488243	0.136016	GATAD2A	GATA zinc finger domain containing 2A	Nucleus	transcription regulator
G25713	Taf1	X	72261638..72335791	74154	4.26848	4.51273	1.18448	1.18448	0.0743449	0.174478	TAF1	TAF1 RNA polymerase II, TATA box binding protein (TBP)-associated factor, 250kDa	Nucleus	transcription regulator
G3579	Ell2	2	2450088..2518045	67958	4.25899	4.64418	1.30604	1.30604	0.00414149	0.0484454	ELL2	elongation factor, RNA polymerase II, 2	Nucleus	transcription regulator
G8695	Zfp384	4	224541608..224570434	28827	4.25687	3.82174	-1.35204	1.35204	0.036997	0.116965	ZNF384	zinc finger protein 384	Nucleus	transcription regulator
G12382	Mdm2	7	complement(60719029..60743291)	24263	4.24295	4.56335	1.24868	1.24868	0.027587	0.100404	MDM2	MDM2 oncogene, E3 ubiquitin protein ligase	Nucleus	transcription regulator
G3097	Zfp91	1	complement(236755856..236792548)	36693	4.24058	4.42793	1.13867	1.13867	0.0100736	0.0645409	ZFP91	ZFP91 zinc finger protein	Nucleus	transcription regulator
G19189	Ccnt2	13	49560748..49600517	39770	4.2318	4.01267	-1.16403	1.16403	0.182006	0.308071	CCNT2	cyclin T2	Nucleus	transcription regulator
G2976	Mta2	1	232078483..232087203	8721	4.22998	4.28459	1.03858	1.03858	0.449021	0.571818	MTA2	metastasis associated 1 family, member 2	Nucleus	transcription regulator
G24095	Smad1	19	43085029..43145286	60258	4.22172	3.98205	-1.18072	1.18072	0.0229254	0.0917565	SMAD1	SMAD family member 1	Nucleus	transcription regulator
G10752	Ncoa1	6	complement(38483478..38734322)	250845	4.21917	4.17019	-1.03453	1.03453	0.427291	0.552995	NCOA1	nuclear receptor coactivator 1	Nucleus	transcription regulator
G9241	Nfx1	5	61822485..61879030	56546	4.21334	4.03458	-1.1319	1.1319	0.0431248	0.127552	NFX1	nuclear transcription factor, X-box binding 1	Nucleus	transcription regulator
G10151	Arid1a	5	complement(155592619..155635649)	43031	4.20487	4.04113	-1.12019	1.12019	0.00645545	0.0547867	ARID1A	AT rich interactive domain 1A (SWI-like)	Nucleus	transcription regulator
G697	Meis3	1	79335447..79346210	10764	4.20409	4.42828	1.16812	1.16812	0.115648	0.229726	MEIS3	Meis homeobox 3	Nucleus	transcription regulator
G12163	Prdm4	7	24114241..24135565	21325	4.20367	4.13581	-1.04816	1.04816	0.426578	0.552293	PRDM4	PR domain containing 4	Nucleus	transcription regulator
G7993	Jazf1	4	complement(147501616..147547058)	45443	4.20111	3.99356	-1.15473	1.15473	0.0699054	0.16825	JAZF1	JAZF zinc finger 1	Nucleus	transcription regulator
G3203	Smarca2	1	251867337..252034211	166875	4.19907	3.86466	-1.26086	1.26086	0.00753353	0.057706	SMARCA2	SWI/SNF related, matrix associated, actin dependent regulator of chromatin, subfamily a, member 2	Nucleus	transcription regulator
G809	Zfp180	1	82186002..82205285	19284	4.19654	4.54426	1.27254	1.27254	0.0626338	0.157175	ZNF180	zinc finger protein 180	Nucleus	transcription regulator
G23201	Ss18	18	complement(5987818..6050274)	62457	4.19257	4.06051	-1.09586	1.09586	0.00700723	0.0560958	SS18	synovial sarcoma translocation, chromosome 18	Nucleus	transcription regulator
G16483	Tp53	10	55932658..55944086	11429	4.19046	4.28706	1.06924	1.06924	0.127212	0.244381	TP53	tumor protein p53	Nucleus	transcription regulator
G5885	Sp3	3	complement(66119807..66153955)	34149	4.18935	4.15835	-1.02173	1.02173	0.823326	0.878362	SP3	Sp3 transcription factor	Nucleus	transcription regulator
G1349	Gtf2h1	1	103923952..103951992	28041	4.1842	4.34064	1.11453	1.11453	0.0174485	0.0815232	GTF2H1	general transcription factor IIH, polypeptide 1, 62kDa	Nucleus	transcription regulator
G21154	Irf9	15	38173131..38178333	5203	4.18224	4.0014	-1.13354	1.13354	0.0813053	0.184308	IRF9	interferon regulatory factor 9	Nucleus	transcription regulator
G9453	Zfp483	5	80236726..80247403	10678	4.17895	3.4266	-1.68453	1.68453	0.00633285	0.054412	ZNF483	zinc finger protein 483	Nucleus	transcription regulator
G22736	Tdp2	17	complement(44097468..44108824)	11357	4.17448	3.91176	-1.19974	1.19974	0.0146709	0.0755148	TDP2	tyrosyl-DNA phosphodiesterase 2	Cytoplasm	transcription regulator
G5490	Fubp3	3	complement(15581981..15628976)	46996	4.16704	4.1416	-1.01779	1.01779	0.706536	0.786309	FUBP3	far upstream element (FUSE) binding protein 3	Nucleus	transcription regulator
G6247	Creb3l1	3	complement(87591105..87632647)	41543	4.16338	6.87287	6.5409	6.5409	0.000986428	0.0339342	CREB3L1	cAMP responsive element binding protein 3-like 1	Nucleus	transcription regulator
G25646	ENSRNOG00000048817	X	complement(64865963..64867861)	1899	4.16292	4.45007	1.22023	1.22023	0.0208124	0.0880087	GSPT2	G1 to S phase transition 2	Cytoplasm	translation regulator
G14478	Smarcc1	8	117561617..117675013	113397	4.15806	4.18601	1.01957	1.01957	0.701425	0.782504	SMARCC1	SWI/SNF related, matrix associated, actin dependent regulator of chromatin, subfamily c, member 1	Nucleus	transcription regulator
G9847	Eif2b3	5	139677837..139744382	66546	4.15786	4.56265	1.32389	1.32389	0.023563	0.0928154	EIF2B3	eukaryotic translation initiation factor 2B, subunit 3 gamma, 58kDa	Cytoplasm	translation regulator
G16071	Med7	10	31347710..31351847	4138	4.15621	4.50221	1.27103	1.27103	0.0589132	0.152037	Med7	mediator complex subunit 7	Nucleus	transcription regulator
G24123	Cbfb	19	47993674..48037234	43561	4.15269	3.88017	-1.20791	1.20791	0.0415502	0.124433	CBFB	core-binding factor, beta subunit	Nucleus	transcription regulator
G6896	Id1	3	154620033..154621183	1151	4.1489	3.90431	-1.18476	1.18476	0.156321	0.278686	ID1	inhibitor of DNA binding 1, dominant negative helix-loop-helix protein	Nucleus	transcription regulator
G18976	Gcn1l1	12	complement(48527293..48587142)	59850	4.14699	3.85368	-1.22545	1.22545	0.030284	0.105765	GCN1L1	GCN1 general control of amino-acid synthesis 1-like 1 (yeast)	Cytoplasm	translation regulator
G4259	Naa15	2	159946628..160009197	62570	4.14053	4.5661	1.3431	1.3431	0.00155723	0.0378996	NAA15	N(alpha)-acetyltransferase 15, NatA auxiliary subunit	Nucleus	transcription regulator
G17689	Gabpa	11	27889614..27949403	59790	4.14035	4.27809	1.10017	1.10017	0.0200186	0.0865162	GABPA	GA binding protein transcription factor, alpha subunit 60kDa	Nucleus	transcription regulator
G24766	Taf11	20	complement(9678689..9684785)	6097	4.13944	4.01872	-1.08727	1.08727	0.0587536	0.151833	TAF11	TAF11 RNA polymerase II, TATA box binding protein (TBP)-associated factor, 28kDa	Nucleus	transcription regulator
G1371	Zdhhc13	1	105165499..105204298	38800	4.13488	4.56992	1.35194	1.35194	0.0125938	0.0704361	ZDHHC13	zinc finger, DHHC-type containing 13	Nucleus	transcription regulator
G23698	Cxxc1	18	69335505..69340557	5053	4.124	4.06297	-1.04321	1.04321	0.361145	0.492328	CXXC1	CXXC finger protein 1	Nucleus	transcription regulator
G8631	Phc1	4	complement(222121225..222143340)	22116	4.11971	3.61374	-1.42008	1.42008	0.0122537	0.0699419	PHC1	polyhomeotic homolog 1 (Drosophila)	Nucleus	transcription regulator
G4548	Mef2d	2	206915181..206941043	25863	4.11835	4.1388	1.01428	1.01428	0.886051	0.92462	MEF2D	myocyte enhancer factor 2D	Nucleus	transcription regulator
G8330	Abtb1	4	complement(186019189..186025416)	6228	4.11055	3.50184	-1.52489	1.52489	0.00880462	0.0612254	ABTB1	ankyrin repeat and BTB (POZ) domain containing 1	Cytoplasm	translation regulator
G18450	Gtf3a	12	complement(11968597..11976230)	7634	4.10989	4.07782	-1.02248	1.02248	0.604099	0.70284	Gtf3a	general transcription factor III A	Nucleus	transcription regulator
G12958	Tcf20	7	complement(123655990..123753836)	97847	4.10921	3.98855	-1.08723	1.08723	0.137451	0.25649	TCF20	transcription factor 20 (AR1)	Nucleus	transcription regulator
G18449	Mtif3	12	11958153..11969303	11151	4.09343	4.37166	1.21271	1.21271	0.0333694	0.111258	Mtif3	mitochondrial translational initiation factor 3	Other	translation regulator
G8816	Crebl2	4	232891153..232893464	2312	4.09119	3.75167	-1.26533	1.26533	0.209446	0.339539	CREBL2	cAMP responsive element binding protein-like 2	Nucleus	transcription regulator
G16979	Tob1	10	81746522..81748549	2028	4.09082	4.29995	1.15599	1.15599	0.292507	0.424634	TOB1	transducer of ERBB2, 1	Nucleus	transcription regulator
G18756	Gtf2ird1	12	27273682..27380402	106721	4.08751	4.04919	-1.02692	1.02692	0.104735	0.215805	GTF2IRD1	GTF2I repeat domain containing 1	Nucleus	transcription regulator
G137	Med23	1	complement(23019613..23067284)	47672	4.08447	3.92157	-1.11954	1.11954	0.01396	0.0739742	MED23	mediator complex subunit 23	Nucleus	transcription regulator
G11972	Tcf3	7	12316323..12338454	22132	4.07781	3.66783	-1.32867	1.32867	0.0131066	0.071971	TCF3	transcription factor 3	Nucleus	transcription regulator
G24003	Mri1	19	complement(36336479..36342471)	5993	4.07645	3.65954	-1.33507	1.33507	0.0369235	0.116965	MRI1	methylthioribose-1-phosphate isomerase 1	Cytoplasm	translation regulator
G20989	Sall2	15	complement(32538672..32556550)	17879	4.0736	3.92145	-1.11122	1.11122	0.194101	0.321321	SALL2	spalt-like transcription factor 2	Nucleus	transcription regulator
G8321	Eefsec	4	complement(185435789..185630486)	194698	4.07168	3.86172	-1.15665	1.15665	0.0356048	0.114419	Eefsec	eukaryotic elongation factor, selenocysteine-tRNA-specific	Cytoplasm	translation regulator
G19383	Rnf2	13	complement(73792852..73821013)	28162	4.06742	3.87279	-1.14443	1.14443	0.0838902	0.187196	RNF2	ring finger protein 2	Nucleus	transcription regulator
G8752	Ybx3	4	complement(228170272..228193494)	23223	4.06031	3.92867	-1.09554	1.09554	0.0278368	0.100977	YBX3	Y box binding protein 3	Nucleus	transcription regulator
G3875	Zfp131	2	complement(70868110..70894880)	26771	4.05886	4.08372	1.01738	1.01738	0.6869	0.771442	ZNF131	zinc finger protein 131	Nucleus	transcription regulator
G21417	Med4	15	59128754..59139026	10273	4.05744	4.26061	1.15122	1.15122	0.0729687	0.172331	MED4	mediator complex subunit 4	Nucleus	transcription regulator
G24993	Ascc1	20	31364396..31450468	86073	4.05177	3.7201	-1.25847	1.25847	0.0455052	0.131374	ASCC1	activating signal cointegrator 1 complex subunit 1	Nucleus	transcription regulator
G15147	Stat1	9	complement(53998205..54038463)	40259	4.04369	3.84676	-1.14626	1.14626	0.0662456	0.162624	STAT1	signal transducer and activator of transcription 1, 91kDa	Nucleus	transcription regulator
G1677	Hcfc1	1	152560125..152585295	25171	4.04344	4.18929	1.10639	1.10639	0.0832747	0.186551	HCFC1	host cell factor C1 (VP16-accessory protein)	Nucleus	transcription regulator
G23111	Mllt10	17	86605397..86705156	99760	4.03736	3.956	-1.05801	1.05801	0.373098	0.502995	MLLT10	myeloid/lymphoid or mixed-lineage leukemia (trithorax homolog, Drosophila); translocated to, 10	Nucleus	transcription regulator
G25259	Med14	X	11762671..11879428	116758	4.02822	4.21449	1.13782	1.13782	0.023187	0.0922516	MED14	mediator complex subunit 14	Nucleus	transcription regulator
G12634	Zhx1	7	complement(98521908..98550754)	28847	4.02742	3.89453	-1.09648	1.09648	0.00768798	0.0582146	ZHX1	zinc fingers and homeoboxes 1	Nucleus	transcription regulator
G13713	H2afx	8	47284623..47285952	1330	4.02292	3.55162	-1.38635	1.38635	0.00039648	0.0313101	H2AFX	H2A histone family, member X	Nucleus	transcription regulator
G18287	Thap7	11	complement(90450728..90453825)	3098	4.01962	3.74514	-1.20956	1.20956	0.0395581	0.12059	THAP7	THAP domain containing 7	Nucleus	transcription regulator
G7307	Zgpat	3	180575440..180591733	16294	4.01862	3.89924	-1.08627	1.08627	0.268434	0.400588	ZGPAT	zinc finger, CCCH-type with G patch domain	Nucleus	transcription regulator
G20217	Nfxl1	14	38003888..38044774	40887	4.01683	4.17383	1.11497	1.11497	0.0321889	0.109273	NFXL1	nuclear transcription factor, X-box binding-like 1	Nucleus	transcription regulator
G2311	Polr3e	1	197779117..197807240	28124	4.01513	3.98112	-1.02385	1.02385	0.452957	0.575623	POLR3E	polymerase (RNA) III (DNA directed) polypeptide E (80kD)	Nucleus	transcription regulator
G8234	Paip2b	4	complement(180076627..180082198)	5572	4.01094	4.0939	1.05919	1.05919	0.699888	0.781508	PAIP2B	poly(A) binding protein interacting protein 2B	Other	translation regulator
G19557	Pbx1	13	complement(91029200..91306878)	277679	3.99824	3.81801	-1.13306	1.13306	0.094903	0.202954	PBX1	pre-B-cell leukemia homeobox 1	Nucleus	transcription regulator
G12189	Nfyb	7	27200204..27216014	15811	3.97957	3.66734	-1.24163	1.24163	0.0226908	0.0913371	NFYB	nuclear transcription factor Y, beta	Nucleus	transcription regulator
G16874	Tada2a	10	complement(71307415..71354773)	47359	3.97912	3.8323	-1.10712	1.10712	0.194408	0.321715	TADA2A	transcriptional adaptor 2A	Nucleus	transcription regulator
G16391	Ncor1	10	complement(48417491..48559314)	141824	3.97692	4.06149	1.06037	1.06037	0.0242806	0.0937555	NCOR1	nuclear receptor corepressor 1	Nucleus	transcription regulator
G4607	Pbxip1	2	208180635..208190539	9905	3.9759	4.07049	1.06777	1.06777	0.334258	0.465946	PBXIP1	pre-B-cell leukemia homeobox interacting protein 1	Nucleus	transcription regulator
G7666	Asb15	4	51377551..51420450	42900	3.97564	3.36398	-1.52801	1.52801	0.172683	0.29719	ASB15	ankyrin repeat and SOCS box containing 15	Nucleus	transcription regulator
G18700	Cux1	12	25151530..25469669	318140	3.97123	3.94894	-1.01557	1.01557	0.767514	0.836246	CUX1	cut-like homeobox 1	Nucleus	transcription regulator
G8102	Kdm3a	4	complement(164282438..164325750)	43313	3.96783	3.72601	-1.18248	1.18248	0.0025565	0.0414375	KDM3A	lysine (K)-specific demethylase 3A	Nucleus	transcription regulator
G20167	Hopx	14	33145766..33153536	7771	3.96449	3.97282	1.00579	1.00579	0.946433	0.963207	HOPX	HOP homeobox	Nucleus	transcription regulator
G24691	Gpank1	20	7186598..7189641	3044	3.96098	3.99033	1.02056	1.02056	0.824346	0.879224	GPANK1	G patch domain and ankyrin repeats 1	Nucleus	transcription regulator
G16877	Aatf	10	complement(71654755..71747166)	92412	3.95931	4.31704	1.28141	1.28141	0.00971927	0.0635604	AATF	apoptosis antagonizing transcription factor	Nucleus	transcription regulator
G24867	Dip2a	20	15201216..15285083	83868	3.95783	3.74845	-1.15619	1.15619	0.092969	0.20023	DIP2A	DIP2 disco-interacting protein 2 homolog A (Drosophila)	Nucleus	transcription regulator
G24606	Ring1	20	complement(5891721..5895148)	3428	3.95539	3.62353	-1.25864	1.25864	0.00686731	0.0558278	RING1	ring finger protein 1	Nucleus	transcription regulator
G23343	Pura	18	28817976..28818941	966	3.95387	3.90489	-1.03453	1.03453	0.661547	0.750697	PURA	purine-rich element binding protein A	Nucleus	transcription regulator
G3364	Mms19l	1	complement(268644120..268681496)	37377	3.95071	3.64018	-1.24016	1.24016	0.00159502	0.0378996	Mms19l	MMS19-like (MET18 homolog, S. cerevisiae)	Other	transcription regulator
G20705	Mtif2	14	113621601..113631935	10335	3.9491	3.78798	-1.11815	1.11815	0.337732	0.469373	MTIF2	mitochondrial translational initiation factor 2	Cytoplasm	translation regulator
G22834	Epc1	17	complement(55333276..55360933)	27658	3.94789	3.77937	-1.1239	1.1239	0.103467	0.214484	EPC1	enhancer of polycomb homolog 1 (Drosophila)	Nucleus	transcription regulator
G4798	Pias3	2	218310301..218318466	8166	3.94576	3.73984	-1.15342	1.15342	0.11737	0.231615	PIAS3	protein inhibitor of activated STAT, 3	Nucleus	transcription regulator
G21414	Rb1	15	complement(58804732..58942062)	137331	3.94226	3.95314	1.00757	1.00757	0.794428	0.854677	RB1	retinoblastoma 1	Nucleus	transcription regulator
G21666	Sfmbt1	16	6708903..6821329	112427	3.94043	3.67621	-1.20098	1.20098	0.013785	0.0735801	SFMBT1	Scm-like with four mbt domains 1	Nucleus	transcription regulator
G24981	Sept10	20	complement(30530111..30621223)	91113	3.93763	3.93747	-1.00011	1.00011	0.998329	0.999358	SEPT10	septin 10	Cytoplasm	transcription regulator
G18832	Ncor2	12	38748528..38909933	161406	3.92697	3.81206	-1.08291	1.08291	0.369279	0.499628	NCOR2	nuclear receptor corepressor 2	Nucleus	transcription regulator
G20501	Eif4enif1	14	84100708..84143194	42487	3.92339	3.89196	-1.02202	1.02202	0.384427	0.514389	EIF4ENIF1	eukaryotic translation initiation factor 4E nuclear import factor 1	Cytoplasm	translation regulator
G8386	Tmf1	4	complement(194025430..194047939)	22510	3.92305	4.49871	1.49036	1.49036	0.0050661	0.0513661	TMF1	TATA element modulatory factor 1	Cytoplasm	transcription regulator
G4286	Rfxap	2	complement(163630968..163635150)	4183	3.91743	3.74281	-1.12867	1.12867	0.169642	0.293698	RFXAP	regulatory factor X-associated protein	Nucleus	transcription regulator
G13991	Snapc5	8	68833944..68837775	3832	3.91712	4.06087	1.10478	1.10478	0.307478	0.439857	SNAPC5	small nuclear RNA activating complex, polypeptide 5, 19kDa	Nucleus	transcription regulator
G1081	Lsr	1	complement(90539046..90554568)	15523	3.91441	3.81542	-1.07102	1.07102	0.337458	0.469232	LSR	lipolysis stimulated lipoprotein receptor	Nucleus	transcription regulator
G22784	Abt1	17	45800802..45802895	2094	3.90719	4.05685	1.10931	1.10931	0.146561	0.267468	ABT1	activator of basal transcription 1	Nucleus	transcription regulator
G23690	Smad4	18	complement(68773453..68802426)	28974	3.90631	3.74271	-1.12008	1.12008	0.0614189	0.155612	SMAD4	SMAD family member 4	Nucleus	transcription regulator
G23934	Zfp423	19	31295760..31396060	100301	3.89727	3.69578	-1.14988	1.14988	0.0830635	0.186336	ZNF423	zinc finger protein 423	Nucleus	transcription regulator
G23714	Smad2	18	71672969..71734982	62014	3.89242	3.99756	1.0756	1.0756	0.209573	0.339633	SMAD2	SMAD family member 2	Nucleus	transcription regulator
G3714	Gfm2	2	47063820..47094441	30622	3.89237	3.57916	-1.24247	1.24247	0.0930754	0.200414	GFM2	G elongation factor, mitochondrial 2	Cytoplasm	translation regulator
G24009	Nacc1	19	complement(36761771..36777149)	15379	3.89022	4.06384	1.12788	1.12788	0.268266	0.400401	NACC1	nucleus accumbens associated 1, BEN and BTB (POZ) domain containing	Nucleus	transcription regulator
G5424	Gtf3c5	3	complement(12495485..12515790)	20306	3.89015	3.80572	-1.06027	1.06027	0.149564	0.270867	GTF3C5	general transcription factor IIIC, polypeptide 5, 63kDa	Nucleus	transcription regulator
G19282	Kdm5b	13	56438963..56509593	70631	3.87928	3.90696	1.01937	1.01937	0.614293	0.711291	KDM5B	lysine (K)-specific demethylase 5B	Nucleus	transcription regulator
G581	Zfp444	1	complement(72775799..72793062)	17264	3.87736	3.83121	-1.03251	1.03251	0.228037	0.359418	ZNF444	zinc finger protein 444	Nucleus	transcription regulator
G10668	Lbh	6	34010039..34031267	21229	3.87119	4.12555	1.1928	1.1928	0.0339022	0.111958	LBH	limb bud and heart development	Nucleus	transcription regulator
G13505	Nfrkb	8	32555212..32586755	31544	3.87061	3.66849	-1.15039	1.15039	0.0611982	0.155421	NFRKB	nuclear factor related to kappaB binding protein	Nucleus	transcription regulator
G7545	Ankib1	4	27376703..27500432	123730	3.86979	3.87147	1.00116	1.00116	0.973704	0.981641	ANKIB1	ankyrin repeat and IBR domain containing 1	Nucleus	transcription regulator
G23244	Zfp191	18	complement(15680091..15687290)	7200	3.86839	3.77589	-1.06622	1.06622	0.215468	0.345381	ZNF24	zinc finger protein 24	Nucleus	transcription regulator
G10944	Zfp277	6	complement(69835901..69962618)	126718	3.85479	3.92505	1.04991	1.04991	0.532986	0.642667	ZNF277	zinc finger protein 277	Nucleus	transcription regulator
G24149	Ctcf	19	48467521..48516377	48857	3.85398	3.81941	-1.02425	1.02425	0.536692	0.646173	CTCF	CCCTC-binding factor (zinc finger protein)	Nucleus	transcription regulator
G16795	Crlf3	10	complement(67041696..67060708)	19013	3.84816	4.24363	1.31538	1.31538	0.0212312	0.088805	Crlf3	cytokine receptor-like factor 3	Cytoplasm	transcription regulator
G4256	Elf2	2	complement(159783380..159860729)	77350	3.83985	3.83775	-1.00146	1.00146	0.971319	0.979695	ELF2	E74-like factor 2 (ets domain transcription factor)	Nucleus	transcription regulator
G8925	MED21	4	245120185..245126317	6133	3.83723	3.83702	-1.00014	1.00014	0.998186	0.999358	MED21	mediator complex subunit 21	Nucleus	transcription regulator
G24945	Nrbf2	20	24818944..24837210	18267	3.8358	4.1784	1.26803	1.26803	0.00720366	0.0564816	NRBF2	nuclear receptor binding factor 2	Nucleus	transcription regulator
G1867	Clpb	1	172929521..173055807	126287	3.83353	3.63229	-1.14968	1.14968	0.0145077	0.0750136	CLPB	ClpB caseinolytic peptidase B homolog (E. coli)	Nucleus	transcription regulator
G15328	Zfp142	9	complement(81608286..81630468)	22183	3.83219	3.79275	-1.02772	1.02772	0.737211	0.812128	ZNF142	zinc finger protein 142	Nucleus	transcription regulator
G12663	Myc	7	103157452..103162376	4925	3.83143	3.94034	1.07841	1.07841	0.381623	0.511906	MYC	v-myc avian myelocytomatosis viral oncogene homolog	Nucleus	transcription regulator
G10698	Gtf3c2	6	36383331..36401257	17927	3.83108	3.75523	-1.05399	1.05399	0.238343	0.370673	GTF3C2	general transcription factor IIIC, polypeptide 2, beta 110kDa	Nucleus	transcription regulator
G2470	Tgfb1i1	1	206710120..206716908	6789	3.82197	4.37251	1.46463	1.46463	0.0294958	0.104308	TGFB1I1	transforming growth factor beta 1 induced transcript 1	Nucleus	transcription regulator
G16512	Gps2	10	56269587..56272106	2520	3.82135	3.70415	-1.08463	1.08463	0.240713	0.372741	GPS2	G protein pathway suppressor 2	Nucleus	transcription regulator
G474	Mzf1	1	66333351..66344445	11095	3.81477	3.01134	-1.74524	1.74524	0.0114369	0.0677664	MZF1	myeloid zinc finger 1	Nucleus	transcription regulator
G3064	Patl1	1	235401989..235433951	31963	3.81456	4.07886	1.20105	1.20105	0.0251468	0.0952075	PATL1	protein associated with topoisomerase II homolog 1 (yeast)	Cytoplasm	translation regulator
G13118	Atf1	7	139692651..139735614	42964	3.81029	3.97751	1.1229	1.1229	0.095733	0.204105	ATF1	activating transcription factor 1	Nucleus	transcription regulator
G10480	Ski	5	complement(176018126..176083961)	65836	3.80942	3.45868	-1.27521	1.27521	0.0663205	0.162767	Ski	v-ski avian sarcoma viral oncogene homolog	Nucleus	transcription regulator
G7776	Trim24	4	65457120..65504094	46975	3.80882	3.93898	1.09442	1.09442	0.156301	0.278686	Trim24	tripartite motif-containing 24	Other	transcription regulator
G13947	Neo1	8	complement(63421646..63524303)	102658	3.80615	3.75122	-1.0388	1.0388	0.641121	0.734039	NEO1	neogenin 1	Plasma Membrane	transcription regulator
G9871	Kdm4a	5	complement(140755996..140802764)	46769	3.8038	3.76544	-1.02694	1.02694	0.594266	0.694311	KDM4A	lysine (K)-specific demethylase 4A	Nucleus	transcription regulator
G12614	Taf2	7	complement(95339750..95396754)	57005	3.80297	3.89476	1.0657	1.0657	0.0469568	0.133207	TAF2	TAF2 RNA polymerase II, TATA box binding protein (TBP)-associated factor, 150kDa	Nucleus	transcription regulator
G12190	Hcfc2	7	complement(27226472..27255036)	28565	3.80199	3.95138	1.1091	1.1091	0.00296726	0.0434184	HCFC2	host cell factor C2	Nucleus	transcription regulator
G16789	Phf12	10	66762563..66810434	47872	3.80044	3.56826	-1.17461	1.17461	0.00856534	0.0605242	PHF12	PHD finger protein 12	Nucleus	transcription regulator
G3818	Ankrd55	2	63169817..63238388	68572	3.79795	4.58218	1.72217	1.72217	0.014075	0.0741878	ANKRD55	ankyrin repeat domain 55	Nucleus	transcription regulator
G15506	Hes6	9	complement(98225753..98227458)	1706	3.79414	3.2033	-1.50612	1.50612	0.000773739	0.0331401	HES6	hes family bHLH transcription factor 6	Nucleus	transcription regulator
G1756	Eed	1	complement(160493754..160520834)	27081	3.78725	3.79729	1.00698	1.00698	0.910042	0.941688	EED	embryonic ectoderm development	Nucleus	transcription regulator
G3601	Fam172a	2	5174044..5531001	356958	3.7869	3.78053	-1.00443	1.00443	0.918035	0.946703	FAM172A	family with sequence similarity 172, member A	Cytoplasm	transcription regulator
G10911	Hdac9	6	complement(63111204..63679614)	568411	3.78429	4.97429	2.28153	2.28153	0.00717992	0.0564816	Hdac9	histone deacetylase 9	Other	transcription regulator
G23923	Cyld	19	complement(30298400..30348647)	50248	3.77607	3.61517	-1.11799	1.11799	0.215175	0.345056	CYLD	cylindromatosis (turban tumor syndrome)	Nucleus	transcription regulator
G18609	Zscan21	12	21321340..21335678	14339	3.7758	3.70694	-1.04889	1.04889	0.163357	0.286529	ZSCAN21	zinc finger and SCAN domain containing 21	Nucleus	transcription regulator
G9933	Scmh1	5	143168705..143249138	80434	3.77346	3.50183	-1.20717	1.20717	0.0106097	0.0659027	SCMH1	sex comb on midleg homolog 1 (Drosophila)	Nucleus	transcription regulator
G23762	Tshz1	18	complement(79912225..79915437)	3213	3.77178	3.49795	-1.20902	1.20902	0.11575	0.229726	TSHZ1	teashirt zinc finger homeobox 1	Nucleus	transcription regulator
G12811	Rbfox2	7	complement(118149476..118388515)	239040	3.77099	3.84638	1.05364	1.05364	0.321105	0.453016	RBFOX2	RNA binding protein, fox-1 homolog (C. elegans) 2	Nucleus	transcription regulator
G15167	Gtf3c3	9	complement(60683825..60717610)	33786	3.76953	3.71851	-1.036	1.036	0.503591	0.61713	GTF3C3	general transcription factor IIIC, polypeptide 3, 102kDa	Nucleus	transcription regulator
G1027	Zfp382	1	89737854..89763846	25993	3.76213	3.86483	1.07378	1.07378	0.202136	0.330708	ZNF382	zinc finger protein 382	Nucleus	transcription regulator
G10216	Tceb3	5	complement(158112243..158128181)	15939	3.75959	3.91185	1.11131	1.11131	0.124298	0.240448	TCEB3	transcription elongation factor B (SIII), polypeptide 3 (110kDa, elongin A)	Nucleus	transcription regulator
G14885	Supt3h	9	complement(17205632..17478325)	272694	3.75847	3.98876	1.17307	1.17307	0.0886027	0.193705	SUPT3H	suppressor of Ty 3 homolog (S. cerevisiae)	Nucleus	transcription regulator
G17798	Brwd1	11	complement(39870304..39961008)	90705	3.75044	3.54813	-1.15054	1.15054	0.124692	0.240923	BRWD1	bromodomain and WD repeat domain containing 1	Nucleus	transcription regulator
G16654	Mnt	10	61406977..61422227	15251	3.74996	3.61239	-1.10005	1.10005	0.0600314	0.153825	Mnt	MAX network transcriptional repressor	Other	transcription regulator
G12417	Grip1	7	64890318..65081385	191068	3.74788	3.55157	-1.14577	1.14577	0.0440824	0.128911	GRIP1	glutamate receptor interacting protein 1	Plasma Membrane	transcription regulator
G13986	SMAD3	8	complement(68274137..68397727)	123591	3.74781	3.7873	1.02775	1.02775	0.334167	0.465946	SMAD3	SMAD family member 3	Nucleus	transcription regulator
G10697	Eif2b4	6	36364317..36369267	4951	3.74108	4.09851	1.28113	1.28113	0.00889484	0.0614225	EIF2B4	eukaryotic translation initiation factor 2B, subunit 4 delta, 67kDa	Cytoplasm	translation regulator
G22872	Zkscan3	17	complement(58204679..58220497)	15819	3.73303	3.67929	-1.03795	1.03795	0.490275	0.606457	ZKSCAN4	zinc finger with KRAB and SCAN domains 4	Nucleus	transcription regulator
G295	Tfb1m	1	complement(45762960..45804760)	41801	3.73031	3.96186	1.1741	1.1741	0.125225	0.241629	TFB1M	transcription factor B1, mitochondrial	Cytoplasm	transcription regulator
G12507	Mtdh	7	72939139..72994607	55469	3.71437	4.02646	1.24151	1.24151	0.0701314	0.168499	MTDH	metadherin	Cytoplasm	transcription regulator
G17533	Cbx4	10	complement(107803835..107809057)	5223	3.71338	3.82108	1.07751	1.07751	0.173524	0.29829	CBX4	chromobox homolog 4	Nucleus	transcription regulator
G4870	Trim33	2	225244514..225287933	43420	3.70002	3.80779	1.07756	1.07756	0.206165	0.335623	TRIM33	tripartite motif containing 33	Nucleus	transcription regulator
G5293	Nrarp	3	2377426..2379972	2547	3.69939	4.07275	1.29537	1.29537	0.0122988	0.0699726	NRARP	NOTCH-regulated ankyrin repeat protein	Nucleus	transcription regulator
G6946	Cbfa2t2	3	156308253..156410892	102640	3.69847	3.73689	1.02699	1.02699	0.688141	0.772656	CBFA2T2	core-binding factor, runt domain, alpha subunit 2; translocated to, 2	Nucleus	transcription regulator
G24305	Taf1c	19	complement(62994282..63000801)	6520	3.69074	3.47975	-1.15748	1.15748	0.0704949	0.168871	TAF1C	TATA box binding protein (TBP)-associated factor, RNA polymerase I, C, 110kDa	Nucleus	transcription regulator
G13831	Npat	8	56703321..56740923	37603	3.68736	3.53577	-1.11079	1.11079	0.0754607	0.176315	NPAT	nuclear protein, ataxia-telangiectasia locus	Nucleus	transcription regulator
G10678	Fosl2	6	complement(35422541..35440258)	17718	3.68403	3.57877	-1.07569	1.07569	0.590839	0.691639	Fosl2	fos-like antigen 2	Nucleus	transcription regulator
G12909	Mkl1	7	complement(122218547..122313356)	94810	3.6829	3.58003	-1.07391	1.07391	0.371375	0.501625	MKL1	megakaryoblastic leukemia (translocation) 1	Nucleus	transcription regulator
G12169	Mterfd3	7	24788439..24798713	10275	3.67747	3.55547	-1.08824	1.08824	0.0557113	0.146799	MTERFD3	MTERF domain containing 3	Cytoplasm	transcription regulator
G2848	Rela	1	227928092..227938571	10480	3.67561	3.59095	-1.06043	1.06043	0.410601	0.537993	RELA	v-rel avian reticuloendotheliosis viral oncogene homolog A	Nucleus	transcription regulator
G12262	Nr2c1	7	35137598..35189641	52044	3.67487	3.56927	-1.07594	1.07594	0.398822	0.527183	NR2C1	nuclear receptor subfamily 2, group C, member 1	Nucleus	transcription regulator
G14618	Zfp445	8	complement(131040161..131054065)	13905	3.67329	3.53931	-1.09732	1.09732	0.23913	0.37154	ZNF445	zinc finger protein 445	Nucleus	transcription regulator
G5678	Lhx2	3	27870027..27887928	17902	3.66895	3.52596	-1.10419	1.10419	0.118177	0.232594	LHX2	LIM homeobox 2	Nucleus	transcription regulator
G11235	Zfp36l1	6	complement(115988971..115992268)	3298	3.66851	3.65126	-1.01203	1.01203	0.903278	0.936958	ZFP36L1	ZFP36 ring finger protein-like 1	Nucleus	transcription regulator
G9371	Invs	5	68566901..68726568	159668	3.66566	3.53578	-1.0942	1.0942	0.455165	0.577389	INVS	inversin	Nucleus	transcription regulator
G24537	Znrd1	20	4125232..4129150	3919	3.65157	3.80347	1.11103	1.11103	0.441227	0.565025	ZNRD1	zinc ribbon domain containing 1	Nucleus	transcription regulator
G15144	Nab1	9	53571213..53610614	39402	3.64972	4.95734	2.47532	2.47532	9.42109e-05	0.0275971	NAB1	NGFI-A binding protein 1 (EGR1 binding protein 1)	Nucleus	transcription regulator
G24715	Daxx	20	complement(7538716..7544462)	5747	3.64881	3.53269	-1.08382	1.08382	0.156688	0.27893	DAXX	death-domain associated protein	Nucleus	transcription regulator
G22431	Smad5	17	complement(10488652..10507888)	19237	3.64834	3.4906	-1.11554	1.11554	0.0535643	0.143541	SMAD5	SMAD family member 5	Nucleus	transcription regulator
G20977	Zfp219	15	complement(32213649..32217278)	3630	3.64806	3.79882	1.11015	1.11015	0.290311	0.422139	ZNF219	zinc finger protein 219	Nucleus	transcription regulator
G21870	Crtc1	16	20593197..20644901	51705	3.64447	3.42244	-1.16638	1.16638	0.0644825	0.159845	CRTC1	CREB regulated transcription coactivator 1	Nucleus	transcription regulator
G18837	Gtf2h3	12	complement(39298571..39315037)	16467	3.64019	3.83467	1.14431	1.14431	0.0441832	0.129015	GTF2H3	general transcription factor IIH, polypeptide 3, 34kDa	Nucleus	transcription regulator
G5133	Nfkb1	2	complement(259330384..259421280)	90897	3.63443	3.76645	1.09583	1.09583	0.0193358	0.0851389	NFKB1	nuclear factor of kappa light polypeptide gene enhancer in B-cells 1	Nucleus	transcription regulator
G20262	Rfc1	14	44397927..44516383	118457	3.6331	3.48305	-1.1096	1.1096	0.026141	0.0971681	RFC1	replication factor C (activator 1) 1, 145kDa	Nucleus	transcription regulator
G298	Arid1b	1	47239545..47548532	308988	3.62999	3.55353	-1.05443	1.05443	0.352253	0.483476	ARID1B	AT rich interactive domain 1B (SWI1-like)	Nucleus	transcription regulator
G25495	Eif1ax	X	37884994..37900391	15398	3.62366	3.91124	1.22059	1.22059	0.000101433	0.0275971	EIF1AX	eukaryotic translation initiation factor 1A, X-linked	Cytoplasm	translation regulator
G13851	Ireb2	8	58039175..58083277	44103	3.62237	3.73835	1.08371	1.08371	0.397099	0.525693	IREB2	iron-responsive element binding protein 2	Cytoplasm	translation regulator
G19908	Mtf2	14	complement(2657176..2699986)	42811	3.62204	3.64215	1.01404	1.01404	0.544797	0.653339	MTF2	metal response element binding transcription factor 2	Nucleus	transcription regulator
G10928	Meox2	6	66231863..66293008	61146	3.61227	4.04008	1.34519	1.34519	0.00739608	0.0572179	MEOX2	mesenchyme homeobox 2	Nucleus	transcription regulator
G6775	Zfp133	3	145027552..145046045	18494	3.60853	3.84568	1.17866	1.17866	0.0318895	0.108794	ZNF133	zinc finger protein 133	Nucleus	transcription regulator
G5477	Asb6	3	complement(15019073..15023681)	4609	3.60422	3.55352	-1.03576	1.03576	0.0548391	0.145511	ASB6	ankyrin repeat and SOCS box containing 6	Nucleus	transcription regulator
G11761	Stat2	7	2670243..2685670	15428	3.60366	3.34688	-1.19481	1.19481	0.0443314	0.129292	STAT2	signal transducer and activator of transcription 2, 113kDa	Nucleus	transcription regulator
G15866	E4f1	10	complement(13632308..13643815)	11508	3.60002	3.28251	-1.24617	1.24617	0.0390228	0.119758	E4F1	E4F transcription factor 1	Nucleus	transcription regulator
G8485	Cand2	4	210970266..210998144	27879	3.59832	3.17765	-1.33855	1.33855	0.0151123	0.0764041	CAND2	cullin-associated and neddylation-dissociated 2 (putative)	Nucleus	transcription regulator
G16024	Wwc1	10	complement(20535873..20689272)	153400	3.59614	3.62271	1.01859	1.01859	0.691442	0.775287	WWC1	WW and C2 domain containing 1	Cytoplasm	transcription regulator
G17076	Pcgf2	10	complement(85420166..85424249)	4084	3.59314	3.19635	-1.31657	1.31657	0.0467086	0.132914	PCGF2	polycomb group ring finger 2	Nucleus	transcription regulator
G5192	Bcl10	2	270330540..270340108	9569	3.58884	3.32126	-1.20379	1.20379	0.107285	0.218831	BCL10	B-cell CLL/lymphoma 10	Cytoplasm	transcription regulator
G10889	Taf1b	6	60512955..60589982	77028	3.58642	3.57851	-1.0055	1.0055	0.853385	0.900404	TAF1B	TATA box binding protein (TBP)-associated factor, RNA polymerase I, B, 63kDa	Nucleus	transcription regulator
G979	Nfkbib	1	complement(88122206..88129977)	7772	3.58559	3.9475	1.28512	1.28512	0.122754	0.238458	NFKBIB	nuclear factor of kappa light polypeptide gene enhancer in B-cells inhibitor, beta	Nucleus	transcription regulator
G24734	Sirt1	20	complement(8141451..8159506)	18056	3.5839	3.52973	-1.03826	1.03826	0.547059	0.655162	Sirt1	sirtuin 1	Nucleus	transcription regulator
G7189	Znfx1	3	complement(169948332..170007642)	59311	3.57973	3.61776	1.02671	1.02671	0.384426	0.514389	ZNFX1	zinc finger, NFX1-type containing 1	Nucleus	transcription regulator
G10859	Myt1l	6	57146288..57529924	383637	3.57875	3.34957	-1.17217	1.17217	0.105316	0.216405	MYT1L	myelin transcription factor 1-like	Nucleus	transcription regulator
G23115	Bmi1	17	87087687..87091415	3729	3.57418	3.40326	-1.12578	1.12578	0.107589	0.219291	COMMD3-BMI1	COMMD3-BMI1 readthrough	Nucleus	transcription regulator
G21347	Hmbox1	15	complement(51947244..52031402)	84159	3.57327	3.86057	1.22036	1.22036	0.0952123	0.203302	HMBOX1	homeobox containing 1	Nucleus	transcription regulator
G14813	Taf8	9	14436067..14450890	14824	3.5681	3.22567	-1.26788	1.26788	0.00457082	0.0503153	TAF8	TAF8 RNA polymerase II, TATA box binding protein (TBP)-associated factor, 43kDa	Nucleus	transcription regulator
G1769	Ankrd42	1	complement(163663271..163705736)	42466	3.55198	3.54447	-1.00521	1.00521	0.964922	0.976182	ANKRD42	ankyrin repeat domain 42	Nucleus	transcription regulator
G4896	Ddx20	2	complement(227565095..227573086)	7992	3.54922	3.49495	-1.03834	1.03834	0.573743	0.677264	DDX20	DEAD (Asp-Glu-Ala-Asp) box polypeptide 20	Nucleus	transcription regulator
G7303	Gmeb2	3	complement(180464070..180501893)	37824	3.54045	3.26374	-1.21143	1.21143	0.0102633	0.0649585	GMEB2	glucocorticoid modulatory element binding protein 2	Nucleus	transcription regulator
G1458	Hmgn5b	1	125589858..125598422	8565	3.53799	3.31283	-1.1689	1.1689	0.221943	0.352444	HMGN5	high mobility group nucleosome binding domain 5	Nucleus	transcription regulator
G1487	Mef2a	1	complement(129276149..129406965)	130817	3.53794	3.57083	1.02306	1.02306	0.69302	0.776624	Mef2a	myocyte enhancer factor 2a	Nucleus	transcription regulator
G754	Mypop	1	81159192..81169783	10592	3.53589	3.47024	-1.04655	1.04655	0.553459	0.659871	MYPOP	Myb-related transcription factor, partner of profilin	Nucleus	transcription regulator
G1837	Pold3	1	complement(171284865..171323242)	38378	3.53264	3.28927	-1.18376	1.18376	0.0718319	0.170538	POLD3	polymerase (DNA-directed), delta 3, accessory subunit	Nucleus	transcription regulator
G8843	Atf7ip	4	234777034..234818058	41025	3.53047	3.6583	1.09265	1.09265	0.0760646	0.177186	Atf7ip	activating transcription factor 7 interacting protein	Nucleus	transcription regulator
G25726	Hdac8	X	complement(73005663..73211936)	206274	3.52761	3.36753	-1.11735	1.11735	0.0576085	0.150153	HDAC8	histone deacetylase 8	Nucleus	transcription regulator
G7207	Nfatc2	3	complement(171384481..171500358)	115878	3.52733	3.10327	-1.3417	1.3417	0.00515202	0.0515879	NFATC2	nuclear factor of activated T-cells, cytoplasmic, calcineurin-dependent 2	Nucleus	transcription regulator
G15104	Fhl2	9	complement(49591627..49620648)	29022	3.52354	3.27781	-1.1857	1.1857	0.115003	0.228945	FHL2	four and a half LIM domains 2	Nucleus	transcription regulator
G11969	Rexo1	7	12189793..12209185	19393	3.52256	3.42111	-1.07285	1.07285	0.273015	0.404707	REXO1	REX1, RNA exonuclease 1 homolog (S. cerevisiae)	Nucleus	transcription regulator
G21486	TDRD3	15	74335410..74462431	127022	3.52082	3.48192	-1.02733	1.02733	0.460283	0.581357	TDRD3	tudor domain containing 3	Nucleus	transcription regulator
G13519	Ets1	8	33858338..33921593	63256	3.51492	4.00883	1.40826	1.40826	0.0369648	0.116965	ETS1	v-ets avian erythroblastosis virus E26 oncogene homolog 1	Nucleus	transcription regulator
G13885	Sin3a	8	60332843..60373239	40397	3.51288	3.33461	-1.13153	1.13153	0.0477244	0.134462	SIN3A	SIN3 transcription regulator family member A	Nucleus	transcription regulator
G14620	Zfp105	8	131156987..131164782	7796	3.5094	3.39439	-1.08298	1.08298	0.0837375	0.186984	ZNF35	zinc finger protein 35	Nucleus	transcription regulator
G25195	Elk1	X	2112120..2119843	7724	3.50635	2.9594	-1.46099	1.46099	0.0166634	0.0798545	ELK1	ELK1, member of ETS oncogene family	Nucleus	transcription regulator
G17283	Hexim2	10	90988728..90994489	5762	3.50175	3.76082	1.19671	1.19671	0.0694688	0.167446	HEXIM2	hexamethylene bis-acetamide inducible 2	Nucleus	transcription regulator
G3133	Tle4	1	complement(238531404..238666772)	135369	3.4995	3.5026	1.00215	1.00215	0.96664	0.97667	TLE4	transducin-like enhancer of split 4 (E(sp1) homolog, Drosophila)	Nucleus	transcription regulator
G12860	Ankrd54	7	complement(120275642..120286573)	10932	3.49635	3.27051	-1.16945	1.16945	0.0354126	0.11415	ANKRD54	ankyrin repeat domain 54	Nucleus	transcription regulator
G20503	PATZ1	14	84198496..84229550	31055	3.49505	3.24162	-1.19204	1.19204	0.00802561	0.0591722	PATZ1	POZ (BTB) and AT hook containing zinc finger 1	Nucleus	transcription regulator
G376	Tbp	1	58420201..58438561	18361	3.49447	3.46732	-1.019	1.019	0.778856	0.843537	TBP	TATA box binding protein	Nucleus	transcription regulator
G22156	Eif4ebp1	16	complement(68580280..68593651)	13372	3.47101	5.44248	3.92169	3.92169	0.00377763	0.0467577	EIF4EBP1	eukaryotic translation initiation factor 4E binding protein 1	Cytoplasm	translation regulator
G16349	Srebf1	10	complement(46326907..46347948)	21042	3.46585	3.15904	-1.23697	1.23697	0.139518	0.258598	SREBF1	sterol regulatory element binding transcription factor 1	Nucleus	transcription regulator
G2643	Irf7	1	complement(221166927..221169993)	3067	3.46034	3.56839	1.07777	1.07777	0.693246	0.776772	IRF7	interferon regulatory factor 7	Nucleus	transcription regulator
G17751	Olig1	11	35037423..35039563	2141	3.45423	3.29703	-1.11512	1.11512	0.170734	0.294957	OLIG1	oligodendrocyte transcription factor 1	Nucleus	transcription regulator
G24532	Zfp57	20	complement(4054824..4061113)	6290	3.45186	3.41836	-1.0235	1.0235	0.769738	0.837149	ZFP57	ZFP57 zinc finger protein	Nucleus	transcription regulator
G16916	Vezf1	10	complement(74727293..74736259)	8967	3.45008	3.44321	-1.00477	1.00477	0.935832	0.956924	VEZF1	vascular endothelial zinc finger 1	Nucleus	transcription regulator
G3464	Pcgf6	1	complement(274241831..274261387)	19557	3.44795	3.27773	-1.12523	1.12523	0.387874	0.517645	PCGF6	polycomb group ring finger 6	Nucleus	transcription regulator
G4185	Sox2	2	140810593..140813001	2409	3.44713	3.36205	-1.06075	1.06075	0.368236	0.498633	SOX2	SRY (sex determining region Y)-box 2	Nucleus	transcription regulator
G13980	Pias1	8	complement(67500467..67597766)	97300	3.44302	3.49987	1.04019	1.04019	0.376523	0.506745	PIAS1	protein inhibitor of activated STAT, 1	Nucleus	transcription regulator
G24665	Nfkbil1	20	6904626..6919601	14976	3.43835	3.40711	-1.02189	1.02189	0.405155	0.533159	NFKBIL1	nuclear factor of kappa light polypeptide gene enhancer in B-cells inhibitor-like 1	Nucleus	transcription regulator
G13125	Tfcp2	7	complement(139946315..139988265)	41951	3.43043	3.24964	-1.13351	1.13351	0.0834966	0.186774	TFCP2	transcription factor CP2	Nucleus	transcription regulator
G9531	Tle1	5	complement(92618609..92701144)	82536	3.42885	4.22837	1.74053	1.74053	0.00782376	0.058657	TLE1	transducin-like enhancer of split 1 (E(sp1) homolog, Drosophila)	Nucleus	transcription regulator
G8396	Eif4e3	4	complement(196560131..196602330)	42200	3.42676	3.66667	1.18092	1.18092	0.252106	0.385289	EIF4E3	eukaryotic translation initiation factor 4E family member 3	Cytoplasm	translation regulator
G13271	Yap1	8	complement(6138909..6202218)	63310	3.42641	3.27274	-1.1124	1.1124	0.254647	0.387155	Yap1	yes-associated protein 1	Nucleus	transcription regulator
G13114	Hdac7	7	complement(139472968..139490046)	17079	3.42052	3.26757	-1.11184	1.11184	0.0390441	0.119772	HDAC7	histone deacetylase 7	Nucleus	transcription regulator
G17796	Ets2	11	39606999..39623785	16787	3.41943	3.5021	1.05897	1.05897	0.234425	0.366334	Ets2	v-ets avian erythroblastosis virus E26 oncogene homolog 2	Nucleus	transcription regulator
G17332	Smarcd2	10	complement(94203168..94212034)	8867	3.4179	3.12058	-1.22886	1.22886	0.063996	0.159235	SMARCD2	SWI/SNF related, matrix associated, actin dependent regulator of chromatin, subfamily d, member 2	Nucleus	transcription regulator
G25588	Atrx	X	complement(55946393..56063386)	116994	3.41247	3.24934	-1.11971	1.11971	0.228097	0.359453	ATRX	alpha thalassemia/mental retardation syndrome X-linked	Nucleus	transcription regulator
G10578	Zfp36l2	6	complement(7357987..7362018)	4032	3.41244	3.33965	-1.05175	1.05175	0.509683	0.622154	ZFP36L2	ZFP36 ring finger protein-like 2	Nucleus	transcription regulator
G22028	Cdkn2aip	16	47385309..47388586	3278	3.41185	3.40196	-1.00688	1.00688	0.894002	0.930517	CDKN2AIP	CDKN2A interacting protein	Nucleus	transcription regulator
G15510	Asb1	9	98344295..98360345	16051	3.40486	3.69737	1.22477	1.22477	0.299208	0.431331	ASB1	ankyrin repeat and SOCS box containing 1	Nucleus	transcription regulator
G22510	Secisbp2	17	complement(15630050..15661255)	31206	3.40419	3.20263	-1.14993	1.14993	0.00676974	0.0557958	SECISBP2	SECIS binding protein 2	Cytoplasm	translation regulator
G22160	Brf2	16	68763911..68768629	4719	3.40371	3.67737	1.20887	1.20887	0.0188193	0.0840547	BRF2	BRF2, RNA polymerase III transcription initiation factor 50 kDa subunit	Nucleus	transcription regulator
G14724	Mllt1	9	9110342..9154498	44157	3.40263	3.5653	1.11936	1.11936	0.0705272	0.168892	MLLT1	myeloid/lymphoid or mixed-lineage leukemia (trithorax homolog, Drosophila); translocated to, 1	Nucleus	transcription regulator
G13710	Hinfp	8	complement(47246470..47252624)	6155	3.40195	3.13467	-1.20353	1.20353	0.0337116	0.11179	HINFP	histone H4 transcription factor	Nucleus	transcription regulator
G3741	Gtf2h2	2	complement(49654325..49682092)	27768	3.39358	3.42603	1.02275	1.02275	0.832848	0.885714	GTF2H2	general transcription factor IIH, polypeptide 2, 44kDa	Nucleus	transcription regulator
G12603	Med30	7	92876548..92898051	21504	3.38637	3.51678	1.0946	1.0946	0.34693	0.478322	MED30	mediator complex subunit 30	Nucleus	transcription regulator
G8394	Foxp1	4	complement(195858738..196089931)	231194	3.38597	3.67684	1.22339	1.22339	0.00994732	0.0640441	FOXP1	forkhead box P1	Nucleus	transcription regulator
G8226	Vax2	4	179975806..180001477	25672	3.38134	3.59146	1.15678	1.15678	0.127492	0.244628	VAX2	ventral anterior homeobox 2	Nucleus	transcription regulator
G25707	Med12	X	72027347..72050290	22944	3.37877	3.15735	-1.16588	1.16588	0.0519828	0.141404	MED12	mediator complex subunit 12	Nucleus	transcription regulator
G18935	Ddx54	12	complement(43328542..43342983)	14442	3.37711	3.55473	1.13102	1.13102	0.0460589	0.132094	DDX54	DEAD (Asp-Glu-Ala-Asp) box polypeptide 54	Nucleus	transcription regulator
G22471	Nsd1	17	complement(11953813..12062583)	108771	3.37702	3.16335	-1.15963	1.15963	0.0998953	0.210113	NSD1	nuclear receptor binding SET domain protein 1	Nucleus	transcription regulator
G4114	Tbl1xr1	2	126968262..127093734	125473	3.37357	3.53925	1.1217	1.1217	0.0243152	0.0937555	TBL1XR1	transducin (beta)-like 1 X-linked receptor 1	Nucleus	transcription regulator
G5102	Lef1	2	254782387..254876426	94040	3.37317	3.53953	1.12223	1.12223	0.114404	0.228174	LEF1	lymphoid enhancer-binding factor 1	Nucleus	transcription regulator
G11109	Arid4a	6	102917436..102998489	81054	3.37111	3.35855	-1.00875	1.00875	0.840376	0.890776	ARID4A	AT rich interactive domain 4A (RBP1-like)	Nucleus	transcription regulator
G25115	Gtf3c6	20	complement(47067523..47076603)	9081	3.36594	3.27651	-1.06396	1.06396	0.086645	0.190852	GTF3C6	general transcription factor IIIC, polypeptide 6, alpha 35kDa	Nucleus	transcription regulator
G10685	Supt7l	6	36065222..36075359	10138	3.3642	3.21023	-1.11262	1.11262	0.0188679	0.0841471	SUPT7L	suppressor of Ty 7 (S. cerevisiae)-like	Nucleus	transcription regulator
G11968	Klf16	7	12174235..12184049	9815	3.35942	3.26683	-1.06629	1.06629	0.104006	0.214987	KLF16	Kruppel-like factor 16	Nucleus	transcription regulator
G17201	Ptrf	10	complement(88659595..88671569)	11975	3.354	3.50542	1.11066	1.11066	0.492453	0.608426	PTRF	polymerase I and transcript release factor	Nucleus	transcription regulator
G21862	Ell	16	complement(20449840..20497154)	47315	3.35128	3.15471	-1.14597	1.14597	0.0273796	0.0999357	ELL	elongation factor RNA polymerase II	Nucleus	transcription regulator
G18176	Etv5	11	85282553..85339809	57257	3.34958	4.59891	2.37731	2.37731	0.00899565	0.0616027	ETV5	ets variant 5	Nucleus	transcription regulator
G3439	Pprc1	1	273241077..273257483	16407	3.34669	3.70707	1.28376	1.28376	0.00483376	0.0510251	PPRC1	peroxisome proliferator-activated receptor gamma, coactivator-related 1	Nucleus	transcription regulator
G7341	Ss18l1	3	complement(181673460..181691930)	18471	3.34628	3.09897	-1.18699	1.18699	0.262285	0.39511	SS18L1	synovial sarcoma translocation gene on chromosome 18-like 1	Nucleus	transcription regulator
G24393	Taf5l	19	complement(67497411..67516350)	18940	3.34622	3.39674	1.03564	1.03564	0.669465	0.75738	TAF5L	TAF5-like RNA polymerase II, p300/CBP-associated factor (PCAF)-associated factor, 65kDa	Nucleus	transcription regulator
G20366	Lcorl	14	69844168..69909139	64972	3.34155	3.18601	-1.11383	1.11383	0.196355	0.323999	LCORL	ligand dependent nuclear receptor corepressor-like	Nucleus	transcription regulator
G7542	Mterf	4	27268602..27275598	6997	3.33579	3.11583	-1.1647	1.1647	0.0349572	0.113664	MTERF	mitochondrial transcription termination factor	Cytoplasm	transcription regulator
G1377	Htatip2	1	106145091..106159700	14610	3.33277	4.33579	2.0042	2.0042	0.00132118	0.0364017	HTATIP2	HIV-1 Tat interactive protein 2, 30kDa	Nucleus	transcription regulator
G8344	Zxdc	4	186823293..186853893	30601	3.33237	3.44939	1.08449	1.08449	0.138321	0.257271	ZXDC	ZXD family zinc finger C	Other	transcription regulator
G19718	Taf1a	13	100975811..101010930	35120	3.32984	3.36294	1.02321	1.02321	0.820276	0.876134	TAF1A	TATA box binding protein (TBP)-associated factor, RNA polymerase I, A, 48kDa	Nucleus	transcription regulator
G22324	Ing1	16	complement(82745456..82746160)	705	3.3246	3.13471	-1.14067	1.14067	0.101929	0.212585	ING1	inhibitor of growth family, member 1	Nucleus	transcription regulator
G4106	Hltf	2	124574548..124634236	59689	3.32097	3.00786	-1.24238	1.24238	0.0021493	0.0397774	HLTF	helicase-like transcription factor	Nucleus	transcription regulator
G18065	Zfp148	11	complement(73602071..73704363)	102293	3.3184	3.50665	1.13938	1.13938	0.120543	0.235673	ZNF148	zinc finger protein 148	Nucleus	transcription regulator
G16201	Irf1	10	38891468..38898469	7002	3.31689	3.04149	-1.21033	1.21033	0.0411283	0.123819	IRF1	interferon regulatory factor 1	Nucleus	transcription regulator
G7621	Foxp2	4	41461965..41525487	63523	3.31422	3.26825	-1.03238	1.03238	0.609793	0.707396	FOXP2	forkhead box P2	Nucleus	transcription regulator
G14843	Srf	9	15642594..15652177	9584	3.31048	3.31204	1.00108	1.00108	0.979984	0.986384	SRF	serum response factor (c-fos serum response element-binding transcription factor)	Nucleus	transcription regulator
G24594	Gtf2h4	20	5679700..5685350	5651	3.30203	3.2001	-1.07321	1.07321	0.240707	0.372741	GTF2H4	general transcription factor IIH, polypeptide 4, 52kDa	Nucleus	transcription regulator
G14068	Tcf12	8	74682708..74733231	50524	3.29829	3.57077	1.20788	1.20788	0.0724017	0.171493	TCF12	transcription factor 12	Nucleus	transcription regulator
G22958	KLF6	17	complement(69616967..69674030)	57064	3.29495	4.10231	1.75001	1.75001	0.0157599	0.0780678	KLF6	Kruppel-like factor 6	Nucleus	transcription regulator
G14028	Trip4	8	complement(71051695..71205615)	153921	3.29421	3.46591	1.12639	1.12639	0.115957	0.230036	TRIP4	thyroid hormone receptor interactor 4	Nucleus	transcription regulator
G22833	CREM	17	55055679..55121385	65707	3.29167	3.88631	1.51009	1.51009	0.0325993	0.109898	CREM	cAMP responsive element modulator	Nucleus	transcription regulator
G23491	Fem1c	18	complement(40148636..40173809)	25174	3.29097	3.625	1.26053	1.26053	0.00273242	0.0421096	FEM1C	fem-1 homolog c (C. elegans)	Nucleus	transcription regulator
G23672	Tcf4	18	64471371..64694030	222660	3.29014	3.60132	1.24072	1.24072	0.0219589	0.0901093	TCF4	transcription factor 4	Nucleus	transcription regulator
G2959	Taf6l	1	complement(231912413..231922611)	10199	3.28601	3.28364	-1.00165	1.00165	0.984874	0.99028	TAF6L	TAF6-like RNA polymerase II, p300/CBP-associated factor (PCAF)-associated factor, 65kDa	Nucleus	transcription regulator
G4255	Ccrn4l	2	159759666..159779874	20209	3.28203	3.54333	1.19856	1.19856	0.0694075	0.167381	CCRN4L	CCR4 carbon catabolite repression 4-like (S. cerevisiae)	Nucleus	transcription regulator
G285	Mtrf1l	1	complement(43805702..43815909)	10208	3.27096	3.36712	1.06893	1.06893	0.329459	0.461242	MTRF1L	mitochondrial translational release factor 1-like	Cytoplasm	translation regulator
G7284	Tcfl5	3	complement(179826168..179845122)	18955	3.26933	3.44111	1.12645	1.12645	0.483523	0.600104	TCFL5	transcription factor-like 5 (basic helix-loop-helix)	Nucleus	transcription regulator
G6972	Ncoa6	3	complement(157287951..157328147)	40197	3.26915	3.14988	-1.08618	1.08618	0.0221233	0.0903355	NCOA6	nuclear receptor coactivator 6	Nucleus	transcription regulator
G37	Shprh	1	6891253..6965104	73852	3.26584	3.29193	1.01825	1.01825	0.778244	0.843207	SHPRH	SNF2 histone linker PHD RING helicase, E3 ubiquitin protein ligase	Nucleus	transcription regulator
G7318	Sox18	3	complement(180885770..180887570)	1801	3.24753	3.55167	1.23468	1.23468	0.0972953	0.206343	SOX18	SRY (sex determining region Y)-box 18	Nucleus	transcription regulator
G12919	EP300	7	122793713..122821002	27290	3.24562	3.28309	1.02631	1.02631	0.606418	0.704676	EP300	E1A binding protein p300	Nucleus	transcription regulator
G306	Tulp4	1	48334822..48430485	95664	3.2447	3.28206	1.02623	1.02623	0.870771	0.913683	TULP4	tubby like protein 4	Cytoplasm	transcription regulator
G5918	Nfe2l2	3	complement(69041647..69069072)	27426	3.24328	3.24946	1.0043	1.0043	0.946717	0.963286	NFE2L2	nuclear factor, erythroid 2-like 2	Nucleus	transcription regulator
G13977	Fem1b	8	complement(67424001..67437273)	13273	3.23775	3.35297	1.08314	1.08314	0.506838	0.619603	FEM1B	fem-1 homolog b (C. elegans)	Nucleus	transcription regulator
G4146	Eif5a2	2	135035420..135047177	11758	3.23596	3.61445	1.29998	1.29998	0.0938713	0.201471	EIF5A2	eukaryotic translation initiation factor 5A2	Cytoplasm	translation regulator
G16418	Zfp18	10	52085992..52100911	14920	3.23297	3.18511	-1.03373	1.03373	0.240356	0.372577	ZNF18	zinc finger protein 18	Nucleus	transcription regulator
G19704	Zfp238	13	100036034..100037602	1569	3.21633	3.40501	1.13972	1.13972	0.267602	0.39985	ZBTB18	zinc finger and BTB domain containing 18	Nucleus	transcription regulator
G18400	Cers4	12	complement(6568235..6602867)	34633	3.21226	3.44376	1.17406	1.17406	0.151491	0.272627	CERS4	ceramide synthase 4	Cytoplasm	transcription regulator
G10333	Prdm2	5	complement(165469844..165578324)	108481	3.20615	3.19258	-1.00945	1.00945	0.805122	0.863082	PRDM2	PR domain containing 2, with ZNF domain	Nucleus	transcription regulator
G21692	Eaf1	16	7523081..7537830	14750	3.20107	4.97673	3.42394	3.42394	0.00191559	0.0389905	EAF1	ELL associated factor 1	Nucleus	transcription regulator
G5411	Vav2	3	complement(11173752..11337325)	163574	3.20044	3.00896	-1.14193	1.14193	0.0960421	0.204266	VAV2	vav 2 guanine nucleotide exchange factor	Cytoplasm	transcription regulator
G17795	Erg	11	complement(39232849..39336456)	103608	3.19859	3.33863	1.10194	1.10194	0.223494	0.353981	ERG	v-ets avian erythroblastosis virus E26 oncogene homolog	Nucleus	transcription regulator
G3098	Lpxn	1	236795798..236827489	31692	3.19219	3.0276	-1.12084	1.12084	0.0821556	0.185198	LPXN	leupaxin	Cytoplasm	transcription regulator
G13896	Zfp202	8	complement(61469449..61489701)	20253	3.18812	3.00918	-1.13205	1.13205	0.109923	0.222249	ZNF202	zinc finger protein 202	Nucleus	transcription regulator
G19519	Blzf1	13	complement(87476065..87491192)	15128	3.18667	3.45628	1.20548	1.20548	0.00237251	0.0405818	BLZF1	basic leucine zipper nuclear factor 1	Cytoplasm	transcription regulator
G10316	Zbtb17	5	163713685..163734604	20920	3.18472	3.07369	-1.08	1.08	0.386948	0.516694	ZBTB17	zinc finger and BTB domain containing 17	Nucleus	transcription regulator
G9932	Foxo6	5	complement(142994406..143013378)	18973	3.18	2.99784	-1.13458	1.13458	0.00634384	0.0544583	FOXO6	forkhead box O6	Nucleus	transcription regulator
G22871	ZSCAN12	17	58187516..58188211	696	3.17995	3.08799	-1.06582	1.06582	0.390128	0.519654	ZSCAN12	zinc finger and SCAN domain containing 12	Nucleus	transcription regulator
G23273	Sap130	18	24138859..24166083	27225	3.17989	3.01512	-1.12099	1.12099	0.294929	0.426873	SAP130	Sin3A-associated protein, 130kDa	Nucleus	transcription regulator
G5283	Ehmt1	3	complement(1952113..2043561)	91449	3.16956	3.01595	-1.11235	1.11235	0.0223522	0.0906505	EHMT1	euchromatic histone-lysine N-methyltransferase 1	Nucleus	transcription regulator
G8276	Mxd1	4	complement(183021767..183042167)	20401	3.16923	3.00003	-1.12444	1.12444	0.23042	0.36188	MXD1	MAX dimerization protein 1	Nucleus	transcription regulator
G11937	Zbtb7a	7	complement(11599413..11612150)	12738	3.1685	3.25502	1.06181	1.06181	0.193201	0.320538	ZBTB7A	zinc finger and BTB domain containing 7A	Nucleus	transcription regulator
G4070	Hey1	2	115062450..115064660	2211	3.16458	3.118	-1.03281	1.03281	0.697683	0.780123	HEY1	hes-related family bHLH transcription factor with YRPW motif 1	Nucleus	transcription regulator
G12545	Klf10	7	complement(77258950..77265321)	6372	3.16286	3.01308	-1.1094	1.1094	0.261902	0.394723	KLF10	Kruppel-like factor 10	Nucleus	transcription regulator
G5837	Nostrin	3	61980713..62045299	64587	3.15906	3.6337	1.38958	1.38958	0.00881391	0.0612254	NOSTRIN	nitric oxide synthase trafficking	Cytoplasm	transcription regulator
G8426	Bhlhe40	4	205170129..205175829	5701	3.15787	3.80129	1.56203	1.56203	0.089347	0.194849	BHLHE40	basic helix-loop-helix family, member e40	Nucleus	transcription regulator
G4036	E2f5	2	complement(108121173..108136514)	15342	3.15393	3.15092	-1.00208	1.00208	0.976578	0.983772	E2F5	E2F transcription factor 5, p130-binding	Nucleus	transcription regulator
G4159	Mynn	2	complement(136092041..136107672)	15632	3.15015	3.07646	-1.0524	1.0524	0.346373	0.477825	MYNN	myoneurin	Nucleus	transcription regulator
G7901	Ezh2	4	complement(141955864..142018471)	62608	3.14765	3.03293	-1.08277	1.08277	0.19052	0.317241	EZH2	enhancer of zeste homolog 2 (Drosophila)	Nucleus	transcription regulator
G11347	Gtf2a1	6	complement(124579899..124607638)	27740	3.14689	3.15997	1.00911	1.00911	0.865993	0.910146	GTF2A1	general transcription factor IIA, 1, 19/37kDa	Cytoplasm	transcription regulator
G10106	Taf12	5	154126886..154141447	14562	3.14337	3.69133	1.46202	1.46202	0.000238413	0.0275971	Taf12	TAF12 RNA polymerase II, TATA box binding protein (TBP)-associated factor	Nucleus	transcription regulator
G12249	Elk3	7	complement(34151383..34186857)	35475	3.13496	3.72985	1.51036	1.51036	0.0192453	0.084881	ELK3	ELK3, ETS-domain protein (SRF accessory protein 2)	Nucleus	transcription regulator
G18670	Lrch4	12	complement(24144769..24155758)	10990	3.13462	3.2904	1.11403	1.11403	0.16605	0.289336	LRCH4	leucine-rich repeats and calponin homology (CH) domain containing 4	Cytoplasm	transcription regulator
G5366	Snapc4	3	complement(9170635..9185512)	14878	3.13079	2.97349	-1.1152	1.1152	0.122152	0.237527	SNAPC4	small nuclear RNA activating complex, polypeptide 4, 190kDa	Nucleus	transcription regulator
G23042	Taf3	17	74052964..74076697	23734	3.12457	2.96587	-1.11628	1.11628	0.138262	0.257252	TAF3	TAF3 RNA polymerase II, TATA box binding protein (TBP)-associated factor, 140kDa	Nucleus	transcription regulator
G8186	Gcfc2	4	177350363..177387465	37103	3.12303	3.13057	1.00523	1.00523	0.938343	0.958381	GCFC2	GC-rich sequence DNA-binding factor 2	Nucleus	transcription regulator
G1097	Wtip	1	complement(91112725..91137956)	25232	3.12273	2.99083	-1.09574	1.09574	0.260727	0.393318	WTIP	Wilms tumor 1 interacting protein	Nucleus	transcription regulator
G7323	Myt1	3	181019141..181049952	30812	3.12006	3.00188	-1.08536	1.08536	0.135974	0.254613	MYT1	myelin transcription factor 1	Nucleus	transcription regulator
G20463	Htt	14	complement(81796508..81942093)	145586	3.11901	2.96438	-1.11313	1.11313	0.00276484	0.0421631	HTT	huntingtin	Cytoplasm	transcription regulator
G12059	Notch3	7	complement(14294587..14345774)	51188	3.11728	3.25556	1.1006	1.1006	0.45612	0.578205	NOTCH3	notch 3	Plasma Membrane	transcription regulator
G18570	Uncx	12	complement(19169972..19174488)	4517	3.11259	3.04781	-1.04592	1.04592	0.64501	0.737186	UNCX	UNC homeobox	Other	transcription regulator
G25315	Tfe3	X	complement(16357167..16368638)	11472	3.10856	3.55029	1.35824	1.35824	0.025639	0.0961593	TFE3	transcription factor binding to IGHM enhancer 3	Nucleus	transcription regulator
G18013	Gtf2e1	11	69170988..69203018	32031	3.1068	3.23813	1.0953	1.0953	0.0169365	0.0807248	GTF2E1	general transcription factor IIE, polypeptide 1, alpha 56kDa	Nucleus	transcription regulator
G18521	Zfp12	12	complement(15413267..15423624)	10358	3.10356	3.16929	1.04662	1.04662	0.416487	0.543212	ZNF12	zinc finger protein 12	Nucleus	transcription regulator
G21884	Rfxank	16	20879467..20886949	7483	3.10332	3.06596	-1.02624	1.02624	0.76126	0.830499	RFXANK	regulatory factor X-associated ankyrin-containing protein	Nucleus	transcription regulator
G8346	Klf15	4	186906050..186918645	12596	3.09976	3.03024	-1.04937	1.04937	0.105843	0.21689	KLF15	Kruppel-like factor 15	Nucleus	transcription regulator
G15780	Zfp263	10	complement(10781419..10788226)	6808	3.09369	3.00157	-1.06593	1.06593	0.0874627	0.191832	ZNF263	zinc finger protein 263	Nucleus	transcription regulator
G11936	Pias4	7	11581929..11595424	13496	3.09208	3.1856	1.06697	1.06697	0.183102	0.309171	PIAS4	protein inhibitor of activated STAT, 4	Nucleus	transcription regulator
G7026	Scand1	3	159308252..159309116	865	3.0917	3.00823	-1.05957	1.05957	0.313267	0.445904	SCAND1	SCAN domain containing 1	Nucleus	transcription regulator
G2217	ARNTL	1	185007568..185105409	97842	3.09089	3.20302	1.08082	1.08082	0.41393	0.540604	ARNTL	aryl hydrocarbon receptor nuclear translocator-like	Nucleus	transcription regulator
G25814	Pou3f4	X	82301606..82302855	1250	3.08728	3.02248	-1.04594	1.04594	0.424335	0.550417	POU3F4	POU class 3 homeobox 4	Nucleus	transcription regulator
G16798	Tefm	10	complement(67134520..67137359)	2840	3.08433	3.21728	1.09653	1.09653	0.36097	0.492158	TEFM	transcription elongation factor, mitochondrial	Cytoplasm	transcription regulator
G15762	Tfap4	10	9969937..9986048	16112	3.08235	3.0496	-1.02296	1.02296	0.601123	0.70002	TFAP4	transcription factor AP-4 (activating enhancer binding protein 4)	Nucleus	transcription regulator
G13124	Csrnp2	7	complement(139923806..139939644)	15839	3.0814	3.03275	-1.03429	1.03429	0.489181	0.605341	CSRNP2	cysteine-serine-rich nuclear protein 2	Nucleus	transcription regulator
G710	ENSRNOG00000015852	1	complement(79753058..79769240)	16183	3.07988	3.0871	1.00502	1.00502	0.944573	0.962113	ARHGAP35	Rho GTPase activating protein 35	Nucleus	transcription regulator
G4750	Arnt	2	216092641..216149878	57238	3.07957	3.00595	-1.05235	1.05235	0.157846	0.280477	ARNT	aryl hydrocarbon receptor nuclear translocator	Nucleus	transcription regulator
G5706	Zeb2	3	complement(35063909..35185403)	121495	3.07506	2.97864	-1.06912	1.06912	0.0542469	0.144614	ZEB2	zinc finger E-box binding homeobox 2	Nucleus	transcription regulator
G22036	Irf2	16	complement(48295630..48404755)	109126	3.07419	3.01744	-1.04011	1.04011	0.301371	0.433484	IRF2	interferon regulatory factor 2	Nucleus	transcription regulator
G3932	Nipbl	2	complement(78994110..79078582)	84473	3.07021	3.06926	-1.00066	1.00066	0.981612	0.987511	NIPBL	Nipped-B homolog (Drosophila)	Nucleus	transcription regulator
G1198	Zfp719	1	100574928..100581740	6813	3.0647	3.23818	1.12778	1.12778	0.00654255	0.0550448	ZNF175	zinc finger protein 175	Nucleus	transcription regulator
G22952	Actn2	17	complement(68050946..68143522)	92577	3.06431	2.96608	-1.07046	1.07046	0.317683	0.450128	ACTN2	actinin, alpha 2	Nucleus	transcription regulator
G11753	Baz2a	7	2507667..2526280	18614	3.06413	2.99403	-1.04978	1.04978	0.178433	0.303931	BAZ2A	bromodomain adjacent to zinc finger domain, 2A	Nucleus	transcription regulator
G4524	Etv3	2	206278979..206288515	9537	3.05978	3.12312	1.04488	1.04488	0.620732	0.716591	ETV3	ets variant 3	Nucleus	transcription regulator
G24186	Nfat5	19	complement(49315752..49403632)	87881	3.04892	3.13516	1.0616	1.0616	0.308343	0.440775	NFAT5	nuclear factor of activated T-cells 5, tonicity-responsive	Nucleus	transcription regulator
G6539	Ell3	3	complement(119941853..119945947)	4095	3.04769	3.09252	1.03156	1.03156	0.416883	0.543591	ELL3	elongation factor RNA polymerase II-like 3	Nucleus	transcription regulator
G15262	Creb1	9	complement(71278917..71346034)	67118	3.04767	3.06511	1.01216	1.01216	0.805283	0.863159	CREB1	cAMP responsive element binding protein 1	Nucleus	transcription regulator
G8642	Foxj2	4	222674597..222700672	26076	3.04635	3.01174	-1.02427	1.02427	0.286382	0.41818	FOXJ2	forkhead box J2	Nucleus	transcription regulator
G1599	Eftud1	1	145530403..145668711	138309	3.04113	3.39131	1.27472	1.27472	0.00397648	0.0475463	EFTUD1	elongation factor Tu GTP binding domain containing 1	Cytoplasm	translation regulator
G26189	Zic3	X	140921368..140932307	10940	3.03804	3.26919	1.17377	1.17377	0.0804784	0.182904	ZIC3	Zic family member 3	Nucleus	transcription regulator
G11921	Hmg20b	7	11405510..11410190	4681	3.03694	2.97344	-1.045	1.045	0.0774717	0.178991	HMG20B	high mobility group 20B	Nucleus	transcription regulator
G709	Npas1	1	complement(79667893..79687979)	20087	3.03601	3.26676	1.17344	1.17344	0.00403331	0.047904	NPAS1	neuronal PAS domain protein 1	Nucleus	transcription regulator
G4170	Zfp639	2	138565913..138573817	7905	3.03287	3.14944	1.08415	1.08415	0.0874694	0.191832	ZNF639	zinc finger protein 639	Nucleus	transcription regulator
G1031	Polr2i	1	89844218..89845655	1438	3.03222	3.00448	-1.01942	1.01942	0.586134	0.687292	POLR2I	polymerase (RNA) II (DNA directed) polypeptide I, 14.5kDa	Nucleus	transcription regulator
G12479	Stat6	7	71118725..71135848	17124	3.03162	3.13265	1.07253	1.07253	0.475428	0.593341	STAT6	signal transducer and activator of transcription 6, interleukin-4 induced	Nucleus	transcription regulator
G18471	Zfp394	12	13248537..13256461	7925	3.03149	3.14388	1.08102	1.08102	0.0680496	0.165339	ZNF394	zinc finger protein 394	Nucleus	transcription regulator
G2452	Zfp668	1	complement(206334471..206336683)	2213	3.03002	3.02791	-1.00146	1.00146	0.9499	0.965513	ZNF668	zinc finger protein 668	Cytoplasm	transcription regulator
G4150	Skil	2	complement(135562877..135584672)	21796	3.02991	3.05839	1.01994	1.01994	0.723921	0.801571	SKIL	SKI-like oncogene	Nucleus	transcription regulator
G21122	Homez	15	complement(37397308..37413881)	16574	3.02525	3.009	-1.01133	1.01133	0.724913	0.802346	HOMEZ	homeobox and leucine zipper encoding	Nucleus	transcription regulator
G15761	Glis2	10	complement(9920016..9940219)	20204	3.02505	3.00173	-1.01629	1.01629	0.499314	0.613725	GLIS2	GLIS family zinc finger 2	Nucleus	transcription regulator
G10759	ENSRNOG00000049659	6	39260308..39265164	4857	3.02159	3.30838	1.21992	1.21992	0.43648	0.561093	LOC257642	rRNA promoter binding protein	Nucleus	transcription regulator
G25976	Hmg1l1	X	113803772..113805035	1264	3.01978	3.31735	1.22907	1.22907	0.109778	0.222095	HMGB1	high mobility group box 1	Nucleus	transcription regulator
G13126	Pou6f1	7	complement(140008707..140015389)	6683	3.01891	3.31087	1.22431	1.22431	0.0309285	0.106977	POU6F1	POU class 6 homeobox 1	Nucleus	transcription regulator
G23204	Kctd1	18	complement(6337410..6378501)	41092	3.01861	3.09335	1.05317	1.05317	0.0613891	0.155612	KCTD1	potassium channel tetramerization domain containing 1	Nucleus	transcription regulator
G11767	Ankrd52	7	2774352..2788002	13651	3.01795	3.03367	1.01096	1.01096	0.723659	0.801464	ANKRD52	ankyrin repeat domain 52	Nucleus	transcription regulator
G16404	Trim16	10	49011305..49033990	22686	3.01793	3.21307	1.14484	1.14484	0.120822	0.236027	TRIM16	tripartite motif containing 16	Cytoplasm	transcription regulator
G21990	Sap30	16	35925240..35930358	5119	3.01678	3.04277	1.01818	1.01818	0.794106	0.854677	Sap30	Sin3A-associated protein	Nucleus	transcription regulator
G21989	Hmgb2	16	complement(35886764..35889338)	2575	3.01659	3.03178	1.01059	1.01059	0.723454	0.801371	HMGB2	high mobility group box 2	Nucleus	transcription regulator
G15685	GSPT1	10	3179171..3213292	34122	3.01514	3.03512	1.01395	1.01395	0.684681	0.769573	GSPT1	G1 to S phase transition 1	Cytoplasm	translation regulator
G15692	Litaf	10	3548079..3589969	41891	3.01499	3.72846	1.63975	1.63975	0.0164037	0.0793827	LITAF	lipopolysaccharide-induced TNF factor	Nucleus	transcription regulator
G13518	Fli1	8	complement(33587488..33703195)	115708	3.01488	3.26482	1.18916	1.18916	0.0460035	0.132093	FLI1	Fli-1 proto-oncogene, ETS transcription factor	Nucleus	transcription regulator
G8404	Rybp	4	complement(197180863..197228554)	47692	3.0146	3.1462	1.09551	1.09551	0.0143088	0.0745729	RYBP	RING1 and YY1 binding protein	Nucleus	transcription regulator
G917	Sertad1	1	85510184..85513470	3287	3.01354	3.14425	1.09484	1.09484	0.138444	0.257409	SERTAD1	SERTA domain containing 1	Nucleus	transcription regulator
G5726	Nmi	3	complement(42562212..42584322)	22111	3.01309	3.02845	1.01071	1.01071	0.442322	0.565885	NMI	N-myc (and STAT) interactor	Cytoplasm	transcription regulator
G24028	Junb	19	complement(37069075..37070109)	1035	3.01225	3.02954	1.01206	1.01206	0.770737	0.837784	JUNB	jun B proto-oncogene	Nucleus	transcription regulator
G10433	Zbtb48	5	complement(172750035..172758372)	8338	3.00877	2.94781	-1.04316	1.04316	0.0200451	0.0865162	ZBTB48	zinc finger and BTB domain containing 48	Nucleus	transcription regulator
G18567	Mafk	12	complement(18914797..18925513)	10717	3.00874	3.04322	1.02419	1.02419	0.0596932	0.153467	MAFK	v-maf avian musculoaponeurotic fibrosarcoma oncogene homolog K	Nucleus	transcription regulator
G7906	Zfp282	4	142223904..142250349	26446	3.00742	2.98321	-1.01692	1.01692	0.531916	0.641617	ZNF282	zinc finger protein 282	Nucleus	transcription regulator
G11238	Fos	6	complement(116249742..116252608)	2867	3.00337	3.8293	1.77269	1.77269	0.174405	0.299248	FOS	FBJ murine osteosarcoma viral oncogene homolog	Nucleus	transcription regulator
G17074	Mllt6	10	85395401..85411740	16340	3.00187	3.01096	1.00632	1.00632	0.815663	0.872263	MLLT6	myeloid/lymphoid or mixed-lineage leukemia (trithorax homolog, Drosophila); translocated to, 6	Nucleus	transcription regulator
G6912	Asxl1	3	complement(155204644..155263216)	58573	3.00007	3.0348	1.02436	1.02436	0.101891	0.212585	ASXL1	additional sex combs like 1 (Drosophila)	Nucleus	transcription regulator
G19735	Ahctf1	13	complement(103034524..103084625)	50102	2.99767	2.99321	-1.00309	1.00309	0.804467	0.86257	AHCTF1	AT hook containing transcription factor 1	Nucleus	transcription regulator
G25725	Cited1	X	complement(72970889..72975577)	4689	2.99678	3.07864	1.05838	1.05838	0.443064	0.566686	CITED1	Cbp/p300-interacting transactivator, with Glu/Asp-rich carboxy-terminal domain, 1	Nucleus	transcription regulator
G1796	Rsf1	1	168756403..168872097	115695	2.99671	2.98829	-1.00585	1.00585	0.7549	0.82584	RSF1	remodeling and spacing factor 1	Nucleus	transcription regulator
G19322	Zfp281	13	58574471..58577421	2951	2.99615	3.00266	1.00452	1.00452	0.871195	0.913931	ZNF281	zinc finger protein 281	Nucleus	transcription regulator
G2191	Zfp143	1	181702291..181738044	35754	2.99547	3.02968	1.024	1.024	0.256093	0.38872	ZNF143	zinc finger protein 143	Nucleus	transcription regulator
G15769	Crebbp	10	10350046..10473909	123864	2.99385	3.01848	1.01722	1.01722	0.630905	0.725164	CREBBP	CREB binding protein	Nucleus	transcription regulator
G22365	Zfp367	17	complement(1642451..1661577)	19127	2.99269	3.19605	1.15137	1.15137	0.0175274	0.0816465	ZNF367	zinc finger protein 367	Nucleus	transcription regulator
G15738	Ubn1	10	complement(9457239..9492668)	35430	2.99236	3.00086	1.00591	1.00591	0.826573	0.880922	UBN1	ubinuclein 1	Nucleus	transcription regulator
G17237	Etv4	10	complement(89481284..89496509)	15226	2.99113	3.45976	1.38379	1.38379	0.0195011	0.0856111	ETV4	ets variant 4	Nucleus	transcription regulator
G24635	Notch4	20	6409150..6433141	23992	2.99064	2.99329	1.00184	1.00184	0.919129	0.947428	NOTCH4	notch 4	Plasma Membrane	transcription regulator
G26085	Nkap	X	123887440..123907038	19599	2.98878	3.04461	1.03946	1.03946	0.222234	0.352791	NKAP	NFKB activating protein	Nucleus	transcription regulator
G23398	Taf7	18	complement(30475376..30477519)	2144	2.98473	3.07934	1.06778	1.06778	0.104646	0.215667	TAF7	TAF7 RNA polymerase II, TATA box binding protein (TBP)-associated factor, 55kDa	Nucleus	transcription regulator
G2296	Crym	1	complement(196874276..196889820)	15545	2.98436	3.16157	1.1307	1.1307	0.338799	0.470317	Crym	crystallin, mu	Cytoplasm	transcription regulator
G19576	Atf6	13	complement(93670582..93854827)	184246	2.98039	3.2	1.16442	1.16442	0.137037	0.25606	ATF6	activating transcription factor 6	Cytoplasm	transcription regulator
G18470	Zkscan5	12	complement(13224021..13245216)	21196	2.97524	3.10973	1.0977	1.0977	0.0230446	0.0920361	ZKSCAN5	zinc finger with KRAB and SCAN domains 5	Nucleus	transcription regulator
G15286	Ikzf2	9	complement(76401302..76548695)	147394	2.97065	2.97292	1.00157	1.00157	0.93575	0.956924	IKZF2	IKAROS family zinc finger 2 (Helios)	Nucleus	transcription regulator
G9034	Sox17	5	19675585..19681084	5500	2.96483	3.12347	1.11623	1.11623	0.190752	0.317397	SOX17	SRY (sex determining region Y)-box 17	Nucleus	transcription regulator
