# Supplementary material for: A RNA-Seq Analysis of the Rat Supraoptic Nucleus Transcriptome: Effects of Salt Loading on Gene Expression
Source: PLoS One. 2015 Apr 21;10(4):e0124523. doi: 10.1371/journal.pone.0124523 (PMC4405539; doi:10.1371/journal.pone.0124523)
Supplement: S12 Table — (XLS) [file pone.0124523.s021.xls]

## Sheet: Table_S12
Table S12. 11,293 Microarray gene probes present in Con and/or SL SON
Affymetrix_Gene_Probe_ID	Control1	Control2	Control3	Control4	Control5	SL1	SL2	SL3	SL4	SL5	Control_Mean	Control_SD	SL_Mean	SL_SD	Ingenuity_Symbol	Ingenuity_Description	Ingenuity_Location	Ingenuity_Type	Intersection_Class
1367452_at	9.8073	10.0626	10.0701	9.9738	10.1576	10.0422	10.1381	10.0967	10.1938	10.0439	10.0143	0.0751124	10.1029	0.0646365	SUMO2	small ubiquitin-like modifier 2	Nucleus	enzyme	Microarray_Specific
1367453_at	8.40581	8.73468	8.44585	8.43575	8.94166	9.11337	8.96337	9.02474	9.03622	8.98285	8.59275	0.244521	9.02411	0.0581083	CDC37	cell division cycle 37	Cytoplasm	other	Common_Between_RNAseq_&_Microarray
1367454_at	8.80402	8.99944	8.88096	8.83171	9.04909	9.06527	9.12115	9.08608	9.28246	9.06527	8.91304	0.101072	9.12405	0.0914513	Copb2	coatomer protein complex, subunit beta 2 (beta prime)	Cytoplasm	other	Common_Between_RNAseq_&_Microarray
1367455_at	9.8033	9.93	9.76368	9.86483	9.91266	10.3714	10.4593	10.5621	10.4748	10.2723	9.85489	0.0746794	10.428	0.110203	VCP	valosin containing protein	Cytoplasm	enzyme	Common_Between_RNAseq_&_Microarray
1367456_at	9.67336	9.81906	9.69348	9.64998	9.84533	10.0385	10.1406	10.2672	10.2198	10.2226	9.73624	0.0949394	10.1777	0.0902263
1367457_at	8.746	8.86654	8.70909	8.67579	8.8741	8.73908	8.85524	8.77791	8.84533	8.80805	8.77431	0.103641	8.80512	0.048059	BECN1	beclin 1, autophagy related	Cytoplasm	other	Common_Between_RNAseq_&_Microarray
1367458_at	6.83825	6.89506	6.66713	6.80666	6.93829	6.92297	6.80854	6.9058	6.73229	6.81067	6.82908	0.11971	6.83606	0.0784003	LYPLA2	lysophospholipase II	Cytoplasm	enzyme	Common_Between_RNAseq_&_Microarray
1367459_at	10.0088	10.2363	9.96875	10.1554	10.4514	10.5207	10.3792	10.5155	10.3856	10.4463	10.1641	0.19995	10.4495	0.0679539	Arf1	ADP-ribosylation factor 1	Cytoplasm	other	Common_Between_RNAseq_&_Microarray
1367460_at	10.676	10.7352	10.7896	10.7524	10.6912	10.8452	10.8834	10.7307	10.8805	10.8805	10.7289	0.0408603	10.8441	0.0652922	GDI2	GDP dissociation inhibitor 2	Cytoplasm	other	Common_Between_RNAseq_&_Microarray
1367461_at	8.08023	8.21353	8.02403	8.19978	8.20162	8.26802	8.5564	8.53079	8.55953	8.33475	8.14384	0.0906771	8.4499	0.138061	COPB1	coatomer protein complex, subunit beta 1	Cytoplasm	transporter	Common_Between_RNAseq_&_Microarray
1367462_at	8.67951	9.05184	8.86561	9.03613	9.54496	9.22261	9.05815	9.33263	9.24384	9.48722	9.03561	0.292632	9.26889	0.157251	CAPNS1	calpain, small subunit 1	Cytoplasm	peptidase	Common_Between_RNAseq_&_Microarray
1367463_at	8.29233	8.56925	8.54123	8.49131	8.62557	8.95427	8.89182	9.05429	8.84898	8.87283	8.50394	0.0560237	8.92444	0.0824207	PHB2	prohibitin 2	Cytoplasm	transcription regulator	Common_Between_RNAseq_&_Microarray
1367464_at	8.38447	8.42672	8.45379	8.40845	8.66694	8.43062	8.39755	8.45505	8.55279	8.56411	8.46808	0.120098	8.48002	0.0745506	PUF60	poly-U binding splicing factor 60KDa	Nucleus	other	Common_Between_RNAseq_&_Microarray
1367465_at	9.11466	9.47917	9.26689	9.32478	9.59413	9.82206	9.91292	10.2134	10.058	9.82625	9.35592	0.148634	9.96653	0.167875	DAD1	defender against cell death 1	Cytoplasm	enzyme	Common_Between_RNAseq_&_Microarray
1367466_at	8.96868	9.16052	9.09341	9.0839	9.18804	9.0299	8.88208	9.00152	8.95569	9.16052	9.09891	0.0508441	9.00594	0.102904	PRPF8	pre-mRNA processing factor 8	Nucleus	other	Common_Between_RNAseq_&_Microarray
1367467_at	9.42963	9.5241	9.4709	9.48686	9.70491	9.89286	9.88354	9.9609	9.86326	9.85613	9.52328	0.107806	9.89134	0.0416227	ISCU	iron-sulfur cluster assembly enzyme	Cytoplasm	other	Common_Between_RNAseq_&_Microarray
1367468_at	6.60668	6.61724	6.55654	6.69068	6.85621	6.86186	6.77165	6.86186	6.75514	6.89897	6.66547	0.129542	6.8299	0.0628402	SCAND1	SCAN domain containing 1	Nucleus	transcription regulator	Common_Between_RNAseq_&_Microarray
1367469_at	10.9303	10.9533	10.8819	10.8703	10.9441	10.9524	10.9666	10.9941	10.8684	11.0558	10.916	0.0423286	10.9675	0.0680897	EIF4G2	eukaryotic translation initiation factor 4 gamma, 2	Cytoplasm	translation regulator	Common_Between_RNAseq_&_Microarray
1367470_at	9.37151	9.38643	9.32552	9.17372	9.56866	9.69877	9.76056	9.73262	9.72644	9.73931	9.36517	0.163375	9.73154	0.0223787	SAR1A	SAR1 homolog A (S. cerevisiae)	Cytoplasm	enzyme	Common_Between_RNAseq_&_Microarray
1367471_at	7.70014	7.93499	7.90161	7.80104	7.93499	8.3051	7.74501	8.09749	7.96863	7.96863	7.85455	0.0633984	8.01697	0.205023	POLR2E	polymerase (RNA) II (DNA directed) polypeptide E, 25kDa	Nucleus	enzyme	Common_Between_RNAseq_&_Microarray
1367472_at	8.61524	8.74174	8.47593	8.68461	8.81187	8.85701	8.85009	8.88114	8.86222	8.98285	8.66588	0.144751	8.88666	0.0549922	UBA1	ubiquitin-like modifier activating enzyme 1	Cytoplasm	enzyme	Common_Between_RNAseq_&_Microarray
1367473_at	8.64069	8.80227	8.72222	8.74108	8.92112	9.12805	9.03926	9.0639	9.13876	8.8772	8.76548	0.0897266	9.04943	0.105046	TOMM22	translocase of outer mitochondrial membrane 22 homolog (yeast)	Cytoplasm	transporter	Common_Between_RNAseq_&_Microarray
1367474_at	7.76424	7.82062	7.67736	7.69327	7.74962	7.70299	7.5347	7.79279	7.65598	7.62051	7.74102	0.0648255	7.66139	0.0958479	SEC24C	SEC24 family member C	Cytoplasm	transporter	Common_Between_RNAseq_&_Microarray
1367475_at	9.66449	9.8742	9.76196	9.62706	9.75539	9.62775	9.55802	9.3778	9.63266	9.37488	9.73662	0.101037	9.51422	0.129289	CDC42	cell division cycle 42	Cytoplasm	enzyme	Common_Between_RNAseq_&_Microarray
1367476_at	10.6805	10.9074	10.8846	10.976	11.1263	11.2648	11.4809	11.5091	11.3954	11.296	10.915	0.109004	11.3892	0.108402	SRP14	signal recognition particle 14kDa (homologous Alu RNA binding protein)	Cytoplasm	other	Common_Between_RNAseq_&_Microarray
1367477_at	8.23617	8.48391	8.37414	8.46645	8.64011	8.92695	9.05893	9.04303	9.12661	8.78417	8.44016	0.110364	8.98794	0.134671	MRPL53	mitochondrial ribosomal protein L53	Cytoplasm	other	Common_Between_RNAseq_&_Microarray
1367478_at	6.9978	7.22015	7.25421	7.15048	7.46624	7.67527	7.47372	7.62691	7.63065	7.61967	7.21778	0.136012	7.60525	0.0766904	HTRA2	HtrA serine peptidase 2	Cytoplasm	peptidase	Common_Between_RNAseq_&_Microarray
1367479_at	9.58421	9.77138	9.75652	9.67534	9.94485	10.1454	10.3989	10.4288	10.4288	10.3124	9.74646	0.113368	10.3428	0.120248	NOP10	NOP10 ribonucleoprotein	Nucleus	other	Common_Between_RNAseq_&_Microarray
1367480_at	8.11949	8.11985	7.98213	8.1349	8.32726	8.40751	8.32275	8.28516	8.28306	8.26603	8.13673	0.14191	8.3129	0.0568006	Eif4a3	eukaryotic translation initiation factor 4A3	Other	enzyme	Common_Between_RNAseq_&_Microarray
1367481_at	8.31663	8.54588	8.18447	8.46537	8.5959	8.84268	8.87544	9.03766	8.93563	8.77829	8.42165	0.18367	8.89394	0.0984119	VPS28	vacuolar protein sorting 28 homolog (S. cerevisiae)	Cytoplasm	transporter	Common_Between_RNAseq_&_Microarray
1367482_at	8.37854	8.48361	8.41118	8.64596	8.73596	8.76717	8.91925	9.00914	9.04076	8.6622	8.53105	0.14832	8.8797	0.161425	ANAPC11	anaphase promoting complex subunit 11	Cytoplasm	enzyme	Common_Between_RNAseq_&_Microarray
1367483_at	6.69826	7.15249	7.06929	6.99046	7.27142	7.48044	7.50696	7.52689	7.81325	7.45677	7.03639	0.120183	7.55686	0.14576	TMEM261	transmembrane protein 261	Other	other	Microarray_Specific
1367484_at	9.34772	9.41178	9.25986	9.50552	9.48249	9.65292	9.58321	9.74123	9.71725	9.49999	9.40147	0.110794	9.63892	0.0989975	UBE2E2	ubiquitin-conjugating enzyme E2E 2	Cytoplasm	enzyme	Common_Between_RNAseq_&_Microarray
1367485_at	8.92743	8.97829	8.94599	8.94111	9.05789	8.96275	9.07684	9.01815	9.19822	8.9595	8.97014	0.0539644	9.04309	0.0990816	TCEA1	transcription elongation factor A (SII), 1	Nucleus	transcription regulator	Common_Between_RNAseq_&_Microarray
1367486_at	6.88806	6.98339	6.72854	6.72854	6.91242	6.79611	6.73291	6.72175	6.69972	6.81989	6.84819	0.129921	6.75408	0.0513442	ARFGAP2	ADP-ribosylation factor GTPase activating protein 2	Nucleus	other	Common_Between_RNAseq_&_Microarray
1367487_at	7.54977	7.47904	7.46422	7.44869	7.45754	7.5205	7.49714	7.48691	7.21811	7.4929	7.47985	0.0128011	7.44311	0.126422	B4GALT3	UDP-Gal:betaGlcNAc beta 1,4- galactosyltransferase, polypeptide 3	Cytoplasm	enzyme	Common_Between_RNAseq_&_Microarray
1367488_at	8.10372	8.18022	8.13039	7.9572	8.28678	8.12526	7.98529	8.24017	8.14452	8.28678	8.13166	0.137432	8.1564	0.116625	ANKRD17	ankyrin repeat domain 17	Nucleus	other	Common_Between_RNAseq_&_Microarray
1367489_at	6.5	6.53012	6.52842	6.5	6.5	6.56254	6.70929	6.56123	6.51847	6.53002	6.51171	0.016914	6.57631	0.0767947
1367490_at	7.21888	7.1546	7.01324	7.25255	7.32539	7.25002	7.22394	7.23304	7.24715	7.12837	7.19293	0.13502	7.2165	0.0503983	Vipas39	VPS33B interacting protein, apical-basolateral polarity regulator, spe-39 homolog	Cytoplasm	other	Common_Between_RNAseq_&_Microarray
1367491_at	8.28626	8.46579	8.2424	8.38117	8.44865	8.29532	8.37209	8.21318	8.50192	8.30771	8.36485	0.101533	8.33804	0.107649	API5	apoptosis inhibitor 5	Cytoplasm	other	Common_Between_RNAseq_&_Microarray
1367492_at	8.35746	8.39205	8.33291	8.30751	8.40791	8.50584	8.41564	8.56723	8.63031	8.35649	8.35957	0.0476523	8.4951	0.110822	DNAJC8	DnaJ (Hsp40) homolog, subfamily C, member 8	Nucleus	other	Common_Between_RNAseq_&_Microarray
1367493_at	7.94326	8.22031	8.14435	8.05715	8.35543	8.4977	8.48279	8.63477	8.54954	8.6476	8.1441	0.126416	8.56248	0.0761337	RGD1560212	similar to DNA segment, Chr 18, Wayne State University 98, expressed	Other	other	Microarray_Specific
1367494_at	8.46047	8.55878	8.65258	8.64067	8.73382	8.83537	9.07024	8.98566	9.18382	8.90474	8.60927	0.0716254	8.99596	0.136955	FCF1	FCF1 rRNA-processing protein	Other	other	Common_Between_RNAseq_&_Microarray
1367495_at	7.77894	8.26461	8.048	8.24418	8.36067	8.9206	9.16295	9.32173	9.38666	8.98405	8.13928	0.131147	9.1552	0.203528	Pfdn4	prefoldin subunit 4	Other	other	Common_Between_RNAseq_&_Microarray
1367496_at	10.0927	10.2985	10.1747	10.1346	10.237	9.98036	10.028	10.1159	10.0518	10.2078	10.1875	0.0718453	10.0768	0.0880168	TM9SF2	transmembrane 9 superfamily member 2	Plasma Membrane	transporter	Common_Between_RNAseq_&_Microarray
1367497_at	8.82436	9.09473	9.07462	9.00563	9.34193	9.13236	9.22378	9.2573	9.19294	9.38364	9.06825	0.146845	9.238	0.0935096	PTDSS1	phosphatidylserine synthase 1	Cytoplasm	enzyme	Common_Between_RNAseq_&_Microarray
1367498_at	7.72821	7.66523	7.53392	7.56398	7.71281	7.6855	7.63249	7.50192	7.73527	7.74579	7.64083	0.0840699	7.66019	0.0992735	YTHDF1	YTH domain family, member 1	Other	other	Common_Between_RNAseq_&_Microarray
1367499_at	6.66508	6.72727	6.5	6.74483	6.74483	6.83904	6.96129	7.08111	6.54562	7.17314	6.6764	0.119776	6.92004	0.24416	SLC35C1	solute carrier family 35 (GDP-fucose transporter), member C1	Cytoplasm	transporter	Common_Between_RNAseq_&_Microarray
1367500_at	8.71369	9.03688	8.96858	9.07199	9.17003	9.31049	9.41547	9.52465	9.67179	9.15089	8.99224	0.0839226	9.41466	0.19915	SHFM1	split hand/foot malformation (ectrodactyly) type 1	Nucleus	peptidase	Common_Between_RNAseq_&_Microarray
1367501_at	8.08733	8.16895	8.17455	8.22706	8.41466	8.16634	8.16527	8.26498	8.43485	8.27989	8.21451	0.115251	8.26227	0.110355	SRP72	signal recognition particle 72kDa	Nucleus	kinase	Common_Between_RNAseq_&_Microarray
1367502_at	6.5	6.62858	6.65787	6.6456	6.80331	7.21532	7.13521	7.12875	7.14088	6.90551	6.64707	0.0805475	7.10513	0.116972	MRPL21	mitochondrial ribosomal protein L21	Cytoplasm	other	Common_Between_RNAseq_&_Microarray
1367503_at	9.25913	9.58374	9.38666	9.46305	9.79957	9.63458	9.71163	9.82061	9.93616	9.69322	9.49843	0.180177	9.75924	0.119618	BCAP31	B-cell receptor-associated protein 31	Cytoplasm	transporter	Common_Between_RNAseq_&_Microarray
1367504_at	7.56694	7.6988	7.81529	7.62564	7.62642	7.38693	7.42546	7.50114	7.46918	7.63883	7.66662	0.089349	7.48431	0.096611
1367505_at	7.91263	7.84888	7.83091	8.0016	7.99002	7.78638	7.78638	7.39187	7.83634	7.74967	7.91681	0.0904386	7.71013	0.180559	ZNF644	zinc finger protein 644	Nucleus	other	Common_Between_RNAseq_&_Microarray
1367506_at	7.69534	7.97144	7.90582	7.83198	8.04448	8.3247	8.44928	8.3444	8.51561	8.22419	7.88981	0.0907954	8.37164	0.113405	MRPL11	mitochondrial ribosomal protein L11	Cytoplasm	other	Common_Between_RNAseq_&_Microarray
1367508_at	6.81286	7.16696	6.92096	6.95365	7.17775	7.29167	7.54959	7.50699	7.54087	7.32064	7.00643	0.136432	7.44195	0.1254	C16orf91	chromosome 16 open reading frame 91	Other	other	Common_Between_RNAseq_&_Microarray
1367509_at	8.83268	9.05872	8.86069	9.01722	9.12853	9.48373	9.45345	9.42233	9.64506	9.08876	8.97957	0.113448	9.41866	0.203441	GTF2H5	general transcription factor IIH, polypeptide 5	Nucleus	other	Common_Between_RNAseq_&_Microarray
1367510_at	8.94675	9.25239	9.02642	9.17966	9.32241	9.94736	10.1698	10.2242	10.0222	9.85293	9.14553	0.126729	10.0433	0.153799	TXNDC15	thioredoxin domain containing 15	Other	enzyme	Common_Between_RNAseq_&_Microarray
1367511_at	7.35996	7.53427	7.43624	7.46405	7.44541	7.43409	7.3854	7.44775	7.3854	7.58837	7.44799	0.0443871	7.4482	0.0832703	NCSTN	nicastrin	Plasma Membrane	peptidase	Common_Between_RNAseq_&_Microarray
1367512_at	10.4884	10.5498	10.6019	10.5747	10.6017	10.5214	10.601	10.5882	10.5776	10.5544	10.5633	0.0249837	10.5685	0.0314044	CHMP5	charged multivesicular body protein 5	Cytoplasm	other	Common_Between_RNAseq_&_Microarray
1367513_at	7.20514	7.46372	7.42324	7.20762	7.57252	7.22234	7.20768	7.22234	7.35639	7.46177	7.37445	0.153022	7.2941	0.111536	TM9SF4	transmembrane 9 superfamily protein member 4	Cytoplasm	transporter	Common_Between_RNAseq_&_Microarray
1367514_at	6.97877	7.22094	6.89445	7.16091	7.13346	7.14881	6.98706	7.26185	7.2337	7.13346	7.07771	0.143391	7.15298	0.107582	C16orf62	chromosome 16 open reading frame 62	Other	other	Microarray_Specific
1367515_at	6.82367	7.06546	6.926	7.0865	7.06095	6.8892	7.02977	7.1749	7.05499	7.14367	6.99252	0.073332	7.05851	0.112142	CNOT7	CCR4-NOT transcription complex, subunit 7	Nucleus	transcription regulator	Common_Between_RNAseq_&_Microarray
1367516_at	7.85835	7.92383	7.96885	8.01832	7.92094	8.18789	8.30394	8.31913	8.38396	8.17903	7.93806	0.0458141	8.27479	0.0886809	Dtnbp1	dystrobrevin binding protein 1	Plasma Membrane	other	Microarray_Specific
1367517_at	7.66334	7.74834	7.66747	7.4654	7.89796	6.82531	6.72807	6.58085	6.74561	7.09285	7.6885	0.180288	6.79454	0.188687
1367518_at	8.55088	8.48775	8.3823	8.43028	8.76781	8.72318	8.43306	8.6196	8.66714	8.55244	8.5238	0.172654	8.59908	0.11202	FTO	fat mass and obesity associated	Nucleus	other	Common_Between_RNAseq_&_Microarray
1367519_at	7.29913	7.58248	7.44296	7.36433	7.47205	7.49826	7.32354	7.44327	7.56483	7.44296	7.43219	0.0903175	7.45457	0.0887378	OSBPL2	oxysterol binding protein-like 2	Cytoplasm	other	Common_Between_RNAseq_&_Microarray
1367520_at	8.34877	8.46311	8.39003	8.30829	8.82637	9.0278	9.13365	9.2738	9.09478	8.93468	8.46731	0.228539	9.09294	0.126155	APOA1BP	apolipoprotein A-I binding protein	Extracellular Space	enzyme	Common_Between_RNAseq_&_Microarray
1367522_at	8.47803	8.73755	8.78176	8.62444	9.03874	9.13032	9.17298	9.3628	9.30567	9.25968	8.7321	0.175094	9.24629	0.0950037	F8a	factor 8-associated gene A	Plasma Membrane	other	Common_Between_RNAseq_&_Microarray
1367523_at	7.82458	8.49143	8.01635	8.12609	8.47328	8.78271	8.74446	8.87638	8.9287	8.54528	8.18635	0.241676	8.77551	0.148042	TRAPPC2L	trafficking protein particle complex 2-like	Cytoplasm	other	Common_Between_RNAseq_&_Microarray
1367525_at	8.27762	8.18219	8.25959	8.11099	8.2465	8.27595	8.17103	8.23595	8.21597	8.1713	8.21538	0.068196	8.21404	0.0447036	THRAP3	thyroid hormone receptor associated protein 3	Nucleus	transcription regulator	Common_Between_RNAseq_&_Microarray
1367526_at	8.90315	9.31626	9.18566	9.15646	9.29607	10.0913	10.1458	10.3384	10.3324	9.97485	9.17152	0.0793417	10.1766	0.157624	MRPS26	mitochondrial ribosomal protein S26	Cytoplasm	other	Common_Between_RNAseq_&_Microarray
1367527_at	7.65067	7.62978	7.66007	7.73334	7.6795	7.6012	7.31544	7.13262	7.59697	7.36348	7.67067	0.0435526	7.40194	0.199521	LOC686774	similar to Importin-8 (Imp8) (Ran-binding protein 8) (RanBP8)	Other	other	Microarray_Specific
1367528_at	7.69721	7.76555	7.57449	7.79755	7.97684	7.84644	7.59003	7.5455	7.62791	7.66884	7.76233	0.164811	7.65575	0.115954	FBXW8	F-box and WD repeat domain containing 8	Cytoplasm	other	Common_Between_RNAseq_&_Microarray
1367529_at	7.30996	7.64621	7.43517	7.47624	7.78676	7.70489	7.61415	7.76071	7.47015	7.65145	7.53087	0.161996	7.64027	0.110036	DERL1	derlin 1	Cytoplasm	other	Common_Between_RNAseq_&_Microarray
1367530_at	8.01676	8.11699	8.04094	8.21146	8.23755	8.18404	8.10015	7.78625	8.24628	7.85374	8.12474	0.0902106	8.03409	0.203611	STX16	syntaxin 16	Cytoplasm	transporter	Common_Between_RNAseq_&_Microarray
1367531_at	9.29742	9.49637	9.30278	9.27496	9.82313	9.58885	9.14514	9.28223	9.31985	9.48002	9.43893	0.252539	9.36322	0.173603	EIF4H	eukaryotic translation initiation factor 4H	Cytoplasm	translation regulator	Common_Between_RNAseq_&_Microarray
1367532_at	9.67344	9.6604	9.88679	9.69893	9.83636	9.82109	9.44585	9.39441	9.53217	9.4939	9.75119	0.108174	9.53748	0.166753	Dazap2	DAZ associated protein 2	Nucleus	other	Common_Between_RNAseq_&_Microarray
1367533_at	8.54214	8.58946	8.48199	8.83892	8.7209	8.69279	8.76895	8.59867	9.06428	8.7132	8.63468	0.155312	8.76758	0.176859	ELP2	elongator acetyltransferase complex subunit 2	Cytoplasm	other	Common_Between_RNAseq_&_Microarray
1367534_at	8.23427	8.28589	8.32012	8.3208	8.3208	8.39671	8.32433	8.25021	8.26508	8.26483	8.29638	0.0173428	8.30023	0.060991	RABGAP1	RAB GTPase activating protein 1	Cytoplasm	other	Common_Between_RNAseq_&_Microarray
1367535_at	7.81089	7.63512	7.65053	7.53597	7.73864	7.28689	7.44287	7.55456	7.479	7.67386	7.67423	0.0830366	7.48744	0.142771	IRF2BP1	interferon regulatory factor 2 binding protein 1	Nucleus	transcription regulator	Common_Between_RNAseq_&_Microarray
1367537_at	6.77188	6.87791	6.62854	6.83278	6.73709	6.56545	6.61923	6.57908	6.73709	6.73709	6.76964	0.110568	6.64759	0.0840588	EIF4ENIF1	eukaryotic translation initiation factor 4E nuclear import factor 1	Cytoplasm	translation regulator	Common_Between_RNAseq_&_Microarray
1367538_at	8.10226	8.03475	8.11417	7.97555	8.08271	8.10026	7.94178	7.90248	8.10148	7.80944	8.06189	0.0604173	7.97109	0.127853	PHC3	polyhomeotic homolog 3 (Drosophila)	Nucleus	transcription regulator	Microarray_Specific
1367539_at	7.43325	7.70369	7.6163	7.76044	7.79531	7.74791	7.56653	7.73308	7.56576	7.81281	7.6618	0.0781521	7.68522	0.11276	LOC100910334	uncharacterized LOC100910334	Other	other	Microarray_Specific
1367541_at	6.98271	6.91222	6.95838	7.03482	7.02782	6.88595	7.0068	6.67482	7.10574	6.73857	6.98319	0.0586225	6.88238	0.179685	METTL5	methyltransferase like 5	Other	enzyme	Common_Between_RNAseq_&_Microarray
1367542_at	6.61261	6.70853	6.53679	6.74054	6.83403	6.73605	6.53396	6.53127	6.66259	6.61395	6.6865	0.124125	6.61556	0.0873147	GPBP1L1	GC-rich promoter binding protein 1-like 1	Other	other	Common_Between_RNAseq_&_Microarray
1367543_at	7.10636	7.20114	7.18724	7.13512	7.42598	7.35945	7.29682	7.4723	7.34113	7.28576	7.21117	0.128913	7.35109	0.0742866	SYS1	SYS1 Golgi-localized integral membrane protein homolog (S. cerevisiae)	Cytoplasm	other	Common_Between_RNAseq_&_Microarray
1367544_at	6.56868	6.62701	6.5	6.5	6.54822	6.5228	6.5	6.5	6.50181	6.5	6.54878	0.059944	6.50492	0.0100247	RNF111	ring finger protein 111	Nucleus	enzyme	Common_Between_RNAseq_&_Microarray
1367545_at	7.53207	7.54157	7.63773	7.63631	7.5131	7.33558	7.29464	7.28059	7.32245	7.56589	7.57216	0.0643857	7.35983	0.117235	RABGAP1	RAB GTPase activating protein 1	Cytoplasm	other	Common_Between_RNAseq_&_Microarray
1367546_at	8.14096	8.33096	8.31153	8.26941	8.28089	8.56573	8.50296	8.76055	8.76055	8.57207	8.26675	0.0281592	8.63238	0.120088	Mrpl43	mitochondrial ribosomal protein L43	Cytoplasm	other	Common_Between_RNAseq_&_Microarray
1367547_at	7.96153	7.96009	7.98232	8.09811	8.01302	8.28435	8.25714	8.1122	8.31407	7.995	8.00301	0.0605083	8.19255	0.134952	ZMYM2	zinc finger, MYM-type 2	Nucleus	other	Common_Between_RNAseq_&_Microarray
1367548_at	6.5	6.5	6.5	6.5	6.52425	6.7301	6.61662	6.69375	6.68212	6.5	6.50485	0.0121265	6.64452	0.0905891	SUDS3	suppressor of defective silencing 3 homolog (S. cerevisiae)	Nucleus	other	Common_Between_RNAseq_&_Microarray
1367549_a_at	10.1672	10.2422	10.2656	10.2656	10.3339	10.4381	10.2861	10.2575	10.2405	10.542	10.2549	0.0396388	10.3529	0.131557	AP3D1	adaptor-related protein complex 3, delta 1 subunit	Cytoplasm	transporter	Common_Between_RNAseq_&_Microarray
1367550_a_at	7.88865	8.14197	8.22165	8.15574	8.12495	8.52609	8.58674	8.61687	8.56142	8.44114	8.10659	0.0422997	8.54645	0.0676598	TM2D1	TM2 domain containing 1	Plasma Membrane	G-protein coupled receptor	Common_Between_RNAseq_&_Microarray
1367551_a_at	7.21734	7.05598	7.17723	7.42426	7.31126	7.20382	7.07747	6.95132	7.20917	7.13625	7.23721	0.160017	7.1156	0.106541	CCZ1/CCZ1B	CCZ1 vacuolar protein trafficking and biogenesis associated homolog B (S. cerevisiae)	Other	other	Common_Between_RNAseq_&_Microarray
1367553_x_at	10.7522	10.859	10.8157	10.9239	10.6767	9.52116	9.8108	9.94661	10.146	8.77826	10.8055	0.104652	9.64056	0.532895	HBB	hemoglobin, beta	Cytoplasm	transporter	Common_Between_RNAseq_&_Microarray
1367557_s_at	11.7175	11.8497	11.594	11.7501	12.0125	12.402	12.4516	12.6109	12.4995	12.3842	11.7847	0.175641	12.4696	0.0908655	GAPDH	glyceraldehyde-3-phosphate dehydrogenase	Cytoplasm	enzyme	Common_Between_RNAseq_&_Microarray
1367559_at	9.09995	9.39799	9.05856	8.9583	9.76367	9.75841	9.41938	9.8374	9.35967	9.97451	9.25569	0.364937	9.66987	0.268179	FTL	ferritin, light polypeptide	Cytoplasm	enzyme	Common_Between_RNAseq_&_Microarray
1367560_at	11.1419	11.2302	11.0668	11.1445	11.4469	11.1028	10.9373	10.9465	10.9567	11.0491	11.206	0.164063	10.9985	0.0735435	RPLP0	ribosomal protein, large, P0	Cytoplasm	other	Common_Between_RNAseq_&_Microarray
1367561_at	11.3104	11.3193	11.2718	11.3168	11.4186	11.3473	11.3979	11.4746	11.4483	11.2536	11.3274	0.0619557	11.3844	0.0878575	RPL27	ribosomal protein L27	Cytoplasm	other	Common_Between_RNAseq_&_Microarray
1367562_at	10.4574	10.5438	10.504	10.5057	10.5197	10.3113	10.0143	9.99806	10.2359	10.3914	10.5061	0.0184203	10.1902	0.17685	SPARC	secreted protein, acidic, cysteine-rich (osteonectin)	Extracellular Space	other	Common_Between_RNAseq_&_Microarray
1367563_at	11.9749	12.0504	11.8205	11.9083	11.9891	11.9048	11.6173	11.6974	11.7165	11.8498	11.9487	0.0997881	11.7571	0.117431	SPARC	secreted protein, acidic, cysteine-rich (osteonectin)	Extracellular Space	other	Common_Between_RNAseq_&_Microarray
1367565_a_at	13.1963	13.2699	13.2375	13.1986	13.4098	13.1784	12.8408	12.9434	13.0581	13.2025	13.2624	0.0919833	13.0447	0.153965	FTH1	ferritin, heavy polypeptide 1	Cytoplasm	enzyme	Common_Between_RNAseq_&_Microarray
1367567_at	11.3762	11.4804	11.4655	11.4923	11.6475	11.5132	11.5152	11.6062	11.5053	11.4721	11.4924	0.0847895	11.5224	0.0499476	RPL6	ribosomal protein L6	Cytoplasm	other	Common_Between_RNAseq_&_Microarray
1367568_a_at	10.2677	10.8676	10.2884	10.5521	10.8088	9.54064	9.61596	9.02418	9.57578	9.91397	10.5569	0.265318	9.53411	0.321249	MGP	matrix Gla protein	Extracellular Space	other	Common_Between_RNAseq_&_Microarray
1367569_at	10.3458	10.5502	10.4132	10.3909	10.8861	10.5221	10.5372	10.7048	10.7277	10.501	10.5172	0.228445	10.5986	0.108533	RPSA	ribosomal protein SA	Cytoplasm	translation regulator	Common_Between_RNAseq_&_Microarray
1367570_at	9.61092	10.4896	10.0998	9.91696	10.2946	8.69068	8.02862	8.2337	8.8048	9.07848	10.0824	0.246952	8.56726	0.428483	TAGLN	transgelin	Cytoplasm	other	Common_Between_RNAseq_&_Microarray
1367571_a_at	11.5219	11.819	11.5869	11.4848	11.7018	10.7654	10.1988	9.67779	10.6935	10.2862	11.6229	0.144337	10.3243	0.437604	IGF2	insulin-like growth factor 2 (somatomedin A)	Extracellular Space	growth factor	Common_Between_RNAseq_&_Microarray
1367573_at	12.0646	12.2826	12.1885	12.2144	12.3852	12.202	12.3447	12.255	12.3657	12.0317	12.2271	0.0878501	12.2398	0.134016	RPS6	ribosomal protein S6	Cytoplasm	other	Common_Between_RNAseq_&_Microarray
1367574_at	11.6129	11.8012	11.6697	11.4838	11.7999	10.8158	10.3953	10.1695	10.5235	10.8686	11.6735	0.14985	10.5545	0.292154	VIM	vimentin	Cytoplasm	other	Common_Between_RNAseq_&_Microarray
1367575_at	9.55408	9.93425	9.80374	9.88693	10.639	10.6214	10.069	10.3554	10.1669	10.7767	9.9636	0.385787	10.3979	0.298662	ENO1	enolase 1, (alpha)	Cytoplasm	enzyme	Common_Between_RNAseq_&_Microarray
1367576_at	10.0411	10.308	10.1158	10.0034	10.5401	9.67439	9.82281	9.4692	9.7301	9.56294	10.2017	0.235284	9.65189	0.138857	GPX1	glutathione peroxidase 1	Cytoplasm	enzyme	Common_Between_RNAseq_&_Microarray
1367577_at	7.96038	8.18536	8.40831	7.92119	8.63569	8.35766	8.05057	7.82786	8.14777	8.63714	8.22219	0.305751	8.2042	0.307977	HSPB1	heat shock 27kDa protein 1	Cytoplasm	other	Microarray_Specific
1367578_at	10.9238	11.2172	11.1086	10.9274	11.3095	11.3917	11.2472	11.433	11.324	11.4973	11.0973	0.164165	11.3786	0.0967835	PRDX2	peroxiredoxin 2	Cytoplasm	enzyme	Common_Between_RNAseq_&_Microarray
1367579_a_at	12.4963	12.5947	12.418	12.5599	12.7515	13.3217	13.2277	13.2455	13.115	13.0869	12.5641	0.136969	13.1994	0.0970341	TUBA1C	tubulin, alpha 1c	Cytoplasm	other	Common_Between_RNAseq_&_Microarray
1367580_at	10.2649	10.4051	10.2822	10.31	10.4404	10.4397	10.5605	10.5651	10.7124	10.3504	10.3405	0.0754234	10.5256	0.1376	RPL10A	ribosomal protein L10a	Other	other	Common_Between_RNAseq_&_Microarray
1367581_a_at	6.5	6.5	6.5	6.5	6.5	6.5	6.5	6.5	6.64847	6.5	6.5	0	6.52969	0.0663974	SPP1	secreted phosphoprotein 1	Extracellular Space	cytokine	Microarray_Specific
1367582_at	10.6505	10.633	10.6408	10.652	10.7832	10.7157	10.7547	10.7149	10.8104	10.5806	10.6719	0.0710407	10.7153	0.084781	Rpl29 (includes others)	ribosomal protein L29	Cytoplasm	other	Common_Between_RNAseq_&_Microarray
1367583_at	12.7132	12.9405	12.8657	12.9017	12.9866	12.9332	12.937	13.0781	12.8566	13.0349	12.8816	0.05193	12.968	0.0882895	TPT1	tumor protein, translationally-controlled 1	Cytoplasm	other	Common_Between_RNAseq_&_Microarray
1367584_at	9.32658	9.76036	9.45723	9.47038	9.80066	9.0793	9.24128	8.89129	9.23238	9.17843	9.56304	0.183667	9.12453	0.145443	ANXA2	annexin A2	Plasma Membrane	other	Common_Between_RNAseq_&_Microarray
1367585_a_at	8.89313	9.09741	8.9381	8.96885	9.3435	9.33769	9.31481	9.51721	9.26456	9.60058	9.0482	0.18442	9.40697	0.14423	ATP1A1	ATPase, Na+/K+ transporting, alpha 1 polypeptide	Plasma Membrane	transporter	Common_Between_RNAseq_&_Microarray
1367586_at	9.69447	9.85748	9.69514	9.99069	10.1006	10.9143	11.2186	11.2152	10.9683	11.3898	9.86768	0.174899	11.1412	0.196626	LDHA	lactate dehydrogenase A	Cytoplasm	enzyme	Common_Between_RNAseq_&_Microarray
1367588_a_at	11.5175	11.6474	11.7631	11.5695	11.7384	11.3269	11.327	11.3213	11.4976	11.3619	11.6472	0.0886758	11.3669	0.0747638	RPL13A	ribosomal protein L13a	Cytoplasm	other	Common_Between_RNAseq_&_Microarray
1367589_at	9.17769	9.35067	9.24973	9.46446	9.66266	9.84787	9.59694	9.74089	9.77827	9.58398	9.38104	0.177098	9.70959	0.115419	ACO2	aconitase 2, mitochondrial	Cytoplasm	enzyme	Common_Between_RNAseq_&_Microarray
1367590_at	10.0351	10.393	10.2193	10.3644	10.5704	10.9291	11.0004	11.074	11.0292	11.0858	10.3165	0.1441	11.0237	0.0630682	RAN	RAN, member RAS oncogene family	Nucleus	enzyme	Common_Between_RNAseq_&_Microarray
1367591_at	8.69378	8.90065	8.72726	8.72224	9.01748	9.09803	9.15917	9.34269	9.35669	9.05047	8.81228	0.143458	9.20141	0.140824	PRDX3	peroxiredoxin 3	Cytoplasm	enzyme	Common_Between_RNAseq_&_Microarray
1367592_at	7.94929	8.15573	7.29626	7.71471	8.2432	7.52756	7.20806	6.5	7.26915	7.38387	7.87184	0.437029	7.17773	0.397956	TNNT2	troponin T type 2 (cardiac)	Cytoplasm	other	Microarray_Specific
1367593_at	7.17896	7.24895	7.56004	7.41901	7.80063	7.98248	7.6194	7.83377	7.72728	7.84167	7.44152	0.233356	7.80092	0.136086	SEPW1	selenoprotein W, 1	Cytoplasm	enzyme	Common_Between_RNAseq_&_Microarray
1367594_at	8.34887	8.85703	8.55606	8.24439	8.82052	7.63261	7.1854	6.94888	7.49653	7.64808	8.56537	0.283761	7.3823	0.305357	BGN	biglycan	Extracellular Space	other	Common_Between_RNAseq_&_Microarray
1367595_s_at	11.8686	12.0436	12.0673	11.962	12.0521	11.9778	12.1182	12.0049	12.16	11.9949	11.9987	0.0471904	12.0511	0.0821982	B2M	beta-2-microglobulin	Plasma Membrane	transmembrane receptor	Common_Between_RNAseq_&_Microarray
1367596_at	11.5339	11.6635	11.6565	11.7203	11.7619	11.7179	11.9206	11.8263	11.8755	11.5214	11.6672	0.0498524	11.7724	0.159269	RPS26	ribosomal protein S26	Cytoplasm	other	Common_Between_RNAseq_&_Microarray
1367597_at	11.7679	11.8082	11.8023	11.7446	11.9837	11.8364	11.9156	11.78	11.7933	11.7111	11.8213	0.103375	11.8073	0.0754471	RPS8	ribosomal protein S8	Cytoplasm	other	Common_Between_RNAseq_&_Microarray
1367598_at	8.47841	9.19027	9.07508	9.1542	8.21549	9.19774	9.12587	9.12097	9.72982	7.9484	8.82269	0.464679	9.02456	0.652891	TTR	transthyretin	Extracellular Space	transporter	Microarray_Specific
1367599_at	8.85694	9.21531	9.22169	9.11777	9.69287	9.87625	9.75511	10.0152	9.84952	10.0805	9.22092	0.25839	9.91532	0.131144	ATP5G1	ATP synthase, H+ transporting, mitochondrial Fo complex, subunit C1 (subunit 9)	Cytoplasm	transporter	Common_Between_RNAseq_&_Microarray
1367600_at	7.27207	8.02742	7.68001	7.38901	8.05105	6.5	6.5	6.5	6.5	6.57855	7.68391	0.314834	6.51571	0.0351291	DES	desmin	Cytoplasm	other	Microarray_Specific
1367601_at	6.5	6.73833	6.64647	6.5	6.89773	7.02739	7.34318	7.34585	7.1951	7.49551	6.65651	0.16669	7.28141	0.177328	CITED2	Cbp/p300-interacting transactivator, with Glu/Asp-rich carboxy-terminal domain, 2	Nucleus	transcription regulator	Common_Between_RNAseq_&_Microarray
1367602_at	8.41308	8.31284	8.48662	8.38174	8.44049	8.57998	8.90291	8.7785	8.71976	9.05901	8.40695	0.0751784	8.80803	0.182115	CITED2	Cbp/p300-interacting transactivator, with Glu/Asp-rich carboxy-terminal domain, 2	Nucleus	transcription regulator	Common_Between_RNAseq_&_Microarray
1367603_at	10.3445	10.4002	10.1941	10.521	10.4204	10.7384	10.6298	10.7654	10.8364	10.5039	10.3761	0.137111	10.6948	0.129999	Tpi1 (includes others)	triosephosphate isomerase 1	Cytoplasm	enzyme	Microarray_Specific
1367604_at	8.32292	8.48104	8.5394	8.45556	8.84909	8.64864	8.24959	8.62977	8.51402	8.65715	8.5296	0.181963	8.53983	0.17219	CRIP2	cysteine-rich protein 2	Plasma Membrane	other	Common_Between_RNAseq_&_Microarray
1367605_at	8.333	8.81512	8.53837	8.62148	8.96849	9.36228	9.13364	9.32315	9.21385	9.3549	8.65529	0.193633	9.27757	0.100013	PFN1	profilin 1	Cytoplasm	other	Common_Between_RNAseq_&_Microarray
1367606_at	11.9739	12.0256	12.0304	11.9611	12.0867	11.812	11.9984	11.833	12.0483	11.818	12.0155	0.051375	11.9019	0.112493	RPS3A	ribosomal protein S3A	Cytoplasm	other	Common_Between_RNAseq_&_Microarray
1367607_at	10.7875	11.0075	10.9594	10.9218	11.1719	11.3174	11.1569	11.2778	11.2334	11.2362	10.9696	0.110213	11.2443	0.059752	COX4I1	cytochrome c oxidase subunit IV isoform 1	Cytoplasm	enzyme	Common_Between_RNAseq_&_Microarray
1367609_at	9.41448	9.82719	9.61232	9.57842	10.2815	10.073	9.79039	10.1315	9.90449	10.2237	9.74279	0.323766	10.0246	0.175144	MIF	macrophage migration inhibitory factor (glycosylation-inhibiting factor)	Extracellular Space	cytokine	Common_Between_RNAseq_&_Microarray
1367610_at	11.8949	11.9586	11.871	11.9888	12.0725	12.0596	12.1727	12.1476	12.2043	11.8835	11.9572	0.0831889	12.0935	0.129175	RPL19	ribosomal protein L19	Cytoplasm	other	Common_Between_RNAseq_&_Microarray
1367612_at	7.80774	7.96735	8.07827	7.80493	8.33309	8.30313	8.22857	7.97653	8.144	7.93238	7.99828	0.221931	8.11692	0.159403	MGST1	microsomal glutathione S-transferase 1	Cytoplasm	enzyme	Common_Between_RNAseq_&_Microarray
1367613_at	9.64456	9.85441	10.0292	9.88757	9.95865	10.0086	10.1113	10.046	10.1594	9.98214	9.87488	0.0777864	10.0615	0.0731391	PRDX1	peroxiredoxin 1	Cytoplasm	enzyme	Common_Between_RNAseq_&_Microarray
1367614_at	8.00351	8.26194	7.8762	8.07821	8.12288	7.29949	7.25104	6.82838	7.64846	7.26245	8.06855	0.15957	7.25797	0.291044	ANXA1	annexin A1	Plasma Membrane	other	Microarray_Specific
1367617_at	11.7489	11.8372	11.6505	11.7345	11.8881	11.9782	11.8232	12.0331	11.8409	12.0204	11.7719	0.106107	11.9392	0.10008	ALDOA	aldolase A, fructose-bisphosphate	Cytoplasm	enzyme	Common_Between_RNAseq_&_Microarray
1367618_a_at	10.7492	10.8516	10.7776	10.808	11	10.8644	10.9346	10.952	10.9514	10.9473	10.8373	0.0986001	10.9299	0.037324	GNB2L1	guanine nucleotide binding protein (G protein), beta polypeptide 2-like 1	Cytoplasm	enzyme	Common_Between_RNAseq_&_Microarray
1367619_at	11.6063	11.6273	11.6555	11.5657	11.4753	11.2932	11.2312	11.2848	11.2707	11.4687	11.586	0.0797903	11.3097	0.0919937	PGRMC1	progesterone receptor membrane component 1	Plasma Membrane	transmembrane receptor	Common_Between_RNAseq_&_Microarray
1367620_at	11.6977	11.8154	11.6625	11.8487	11.7439	12.0352	11.9656	12.0772	12.0648	12.052	11.7537	0.0826074	12.039	0.0438562	ATP5G3	ATP synthase, H+ transporting, mitochondrial Fo complex, subunit C3 (subunit 9)	Cytoplasm	transporter	Common_Between_RNAseq_&_Microarray
1367621_at	6.94008	6.92105	6.9035	6.94681	7.15294	7.2054	6.91006	6.97546	6.89027	6.91555	6.97287	0.115948	6.97935	0.130306	DAPK3	death-associated protein kinase 3	Cytoplasm	kinase	Common_Between_RNAseq_&_Microarray
1367622_at	9.78253	10.0516	9.84819	10.0516	10.1435	10.2222	10.3364	10.3713	10.4404	10.1091	9.9755	0.124786	10.2959	0.130912	Atp5h	ATP synthase, H+ transporting, mitochondrial F0 complex, subunit D	Cytoplasm	enzyme	Common_Between_RNAseq_&_Microarray
1367623_at	10.3779	10.6147	10.4901	10.4223	10.8396	10.6752	10.451	10.6196	10.5085	10.5662	10.5489	0.183468	10.5641	0.0884709	RPL18	ribosomal protein L18	Cytoplasm	other	Common_Between_RNAseq_&_Microarray
1367624_at	8.95033	9.33458	8.83117	8.99347	9.41169	10.5991	10.8114	11.0233	10.6502	10.9588	9.10425	0.275978	10.8086	0.185506	ATF4	activating transcription factor 4	Nucleus	transcription regulator	Common_Between_RNAseq_&_Microarray
1367625_at	11.8445	12.083	11.9307	11.9683	12.1858	12.0196	12.1107	12.0795	12.0919	11.8725	12.0025	0.115733	12.0349	0.0969561	RPL10	ribosomal protein L10	Cytoplasm	other	Common_Between_RNAseq_&_Microarray
1367627_at	8.79524	8.66755	8.88363	8.66755	9.02734	8.49114	8.11726	8.3894	8.49256	8.59743	8.80826	0.17629	8.41756	0.183282	GATM	glycine amidinotransferase (L-arginine:glycine amidinotransferase)	Cytoplasm	enzyme	Common_Between_RNAseq_&_Microarray
1367628_at	8.47715	8.97105	8.57715	8.50334	9.09255	8.0891	8.17766	7.70923	8.31807	7.88493	8.72425	0.289674	8.0358	0.240856	LGALS1	lectin, galactoside-binding, soluble, 1	Extracellular Space	other	Common_Between_RNAseq_&_Microarray
1367629_at	10.7862	10.9557	10.85	10.8511	10.9434	11.1917	11.3257	11.1836	11.3335	11.0178	10.8773	0.0573613	11.2105	0.12906	COX7A2	cytochrome c oxidase subunit VIIa polypeptide 2 (liver)	Cytoplasm	enzyme	Common_Between_RNAseq_&_Microarray
1367630_at	11.4031	11.5787	11.4704	11.5924	11.7651	11.618	11.5686	11.6888	11.7041	11.5269	11.5619	0.121874	11.6213	0.0759951	RPS11	ribosomal protein S11	Cytoplasm	other	Common_Between_RNAseq_&_Microarray
1367631_at	9.49513	9.94159	9.53913	9.60173	9.58112	8.44988	7.80121	7.63905	8.32055	8.85471	9.63174	0.185634	8.21308	0.494583	CTGF	connective tissue growth factor	Extracellular Space	growth factor	Microarray_Specific
1367632_at	9.50384	9.34379	9.35502	9.33403	9.39864	9.06629	8.7202	8.87189	9.21608	9.287	9.38706	0.0284994	9.03229	0.236084	Glul	glutamate-ammonia ligase	Other	enzyme	Common_Between_RNAseq_&_Microarray
1367633_at	7.34525	7.73528	7.64905	7.21734	8.482	8.15103	7.52953	7.77445	7.70714	8.13851	7.68578	0.525422	7.86013	0.274845	Glul	glutamate-ammonia ligase	Other	enzyme	Common_Between_RNAseq_&_Microarray
1367634_at	11.8667	11.9883	12.0479	11.9531	12.121	11.9193	12.0512	11.9303	12.1041	11.8888	11.9954	0.0735537	11.9787	0.0934397	RPL31	ribosomal protein L31	Other	other	Common_Between_RNAseq_&_Microarray
1367635_at	9.02067	9.52484	9.2505	9.2839	9.68258	9.93317	10.0643	10.1023	9.87923	9.93686	9.3525	0.205133	9.98317	0.0951529	P4HB	prolyl 4-hydroxylase, beta polypeptide	Cytoplasm	enzyme	Common_Between_RNAseq_&_Microarray
1367636_at	7.63005	7.84451	7.80944	7.71837	7.97371	7.65939	7.55027	7.83596	7.74662	8.13416	7.79522	0.105793	7.78528	0.221843	IGF2R	insulin-like growth factor 2 receptor	Plasma Membrane	transmembrane receptor	Common_Between_RNAseq_&_Microarray
1367637_a_at	9.99499	10.0741	10.0224	10.1549	10.0315	10.086	9.99659	9.94495	9.90707	10.2048	10.0556	0.0604619	10.0279	0.119526	PPP1CC	protein phosphatase 1, catalytic subunit, gamma isozyme	Cytoplasm	phosphatase	Common_Between_RNAseq_&_Microarray
1367638_at	6.73435	6.67901	6.8004	6.71506	6.63027	6.8809	6.81281	6.88291	6.8809	6.74761	6.71182	0.0717804	6.84103	0.060116	MLYCD	malonyl-CoA decarboxylase	Cytoplasm	enzyme	Common_Between_RNAseq_&_Microarray
1367639_a_at	10.7507	10.967	10.8508	10.9603	11.2769	11.0742	10.874	11.0168	10.9204	11.0851	10.9612	0.183352	10.9941	0.093642	RPS2	ribosomal protein S2	Cytoplasm	other	Common_Between_RNAseq_&_Microarray
1367640_at	11.4951	11.6228	11.5765	11.5158	11.7132	11.459	11.5495	11.4937	11.6057	11.3811	11.5847	0.0832108	11.4978	0.0858344	RPS12	ribosomal protein S12	Cytoplasm	other	Common_Between_RNAseq_&_Microarray
1367641_at	10.9845	11.0963	11.0739	11.0884	11.1734	11.2652	11.2282	11.2095	11.2201	11.0956	11.0833	0.044568	11.2037	0.0639576	SOD1	superoxide dismutase 1, soluble	Cytoplasm	enzyme	Common_Between_RNAseq_&_Microarray
1367642_at	8.37983	8.48553	8.30388	8.48456	8.82425	8.79333	8.86113	8.89235	9.01539	8.74895	8.49561	0.217286	8.86223	0.102404	SUCLG1	succinate-CoA ligase, alpha subunit	Cytoplasm	enzyme	Common_Between_RNAseq_&_Microarray
1367643_at	9.26437	9.3987	9.39136	9.36691	9.65391	10.1442	10.3341	10.3325	10.3614	9.62478	9.41505	0.134813	10.1594	0.311175	BSG	basigin (Ok blood group)	Plasma Membrane	transporter	Common_Between_RNAseq_&_Microarray
1367644_at	6.64551	6.71105	6.5	6.65145	6.50816	6.5	6.59338	6.5	6.5524	6.5	6.60324	0.105195	6.52916	0.04247	ADCY6	adenylate cyclase 6	Plasma Membrane	enzyme	Common_Between_RNAseq_&_Microarray
1367645_at	11.5794	11.6849	11.6093	11.6384	11.7573	11.724	11.8291	11.6733	11.7399	11.4819	11.6539	0.0645252	11.6896	0.129019	Rps17	ribosomal protein S17	Cytoplasm	other	Common_Between_RNAseq_&_Microarray
1367646_at	10.5908	10.8219	10.5986	10.6534	10.9816	10.5237	10.174	10.3502	10.2541	10.5841	10.7293	0.173485	10.3772	0.174256	CTSB	cathepsin B	Cytoplasm	peptidase	Common_Between_RNAseq_&_Microarray
1367648_at	9.7439	9.93562	10.0153	9.65922	9.78953	9.33618	9.06325	8.40106	9.30553	8.57961	9.82871	0.157806	8.93712	0.426043	IGFBP2	insulin-like growth factor binding protein 2, 36kDa	Extracellular Space	other	Common_Between_RNAseq_&_Microarray
1367649_at	6.5	6.5	6.5	6.5	6.5	6.63765	6.5	6.62594	6.5	6.5	6.5	0	6.55272	0.0723065	PALM	paralemmin	Plasma Membrane	other	Common_Between_RNAseq_&_Microarray
1367650_at	6.5	6.5	6.5	6.5553	6.5	6.5	6.5	6.5	6.5	6.5	6.51106	0.02765	6.5	0	TINAGL1	tubulointerstitial nephritis antigen-like 1	Extracellular Space	transporter	Microarray_Specific
1367651_at	9.44019	9.79126	9.265	9.57492	9.87664	10.0711	9.97026	10.2416	9.98651	10.1062	9.5896	0.27268	10.0751	0.109033	CTSD	cathepsin D	Cytoplasm	peptidase	Common_Between_RNAseq_&_Microarray
1367652_at	6.5	6.5	6.5	6.5	6.72298	7.92072	7.97721	8.74037	7.86108	8.37718	6.5446	0.11149	8.17531	0.375112	IGFBP3	insulin-like growth factor binding protein 3	Extracellular Space	other	Common_Between_RNAseq_&_Microarray
1367653_a_at	11.6791	11.8503	11.6981	11.872	11.9005	12.192	12.2958	12.2238	12.3515	12.0898	11.8	0.0904528	12.2306	0.10027	MDH1	malate dehydrogenase 1, NAD (soluble)	Cytoplasm	enzyme	Common_Between_RNAseq_&_Microarray
1367654_at	8.11819	8.1758	8.03289	7.95507	8.38158	8.12821	7.6539	7.63665	7.66272	7.92708	8.13271	0.187314	7.80171	0.218364	FAT1	FAT atypical cadherin 1	Plasma Membrane	other	Common_Between_RNAseq_&_Microarray
1367655_at	8.37078	8.77668	8.92093	8.48296	8.54149	9.21727	9.04679	9.64936	9.43186	9.33278	8.61857	0.20445	9.33561	0.226459	TMSB10/TMSB4X	thymosin beta 10	Cytoplasm	other	Common_Between_RNAseq_&_Microarray
1367656_at	8.72528	9.07712	8.81582	8.92379	9.22433	9.33153	9.33779	9.55492	9.39649	9.30039	8.95327	0.178494	9.38423	0.101546	PSMB7	proteasome (prosome, macropain) subunit, beta type, 7	Cytoplasm	peptidase	Common_Between_RNAseq_&_Microarray
1367657_at	9.31161	9.36714	9.5128	9.49409	9.45166	9.49622	9.29701	9.45849	9.30969	9.52406	9.42746	0.0647843	9.41709	0.106505	BTG1	B-cell translocation gene 1, anti-proliferative	Nucleus	transcription regulator	Common_Between_RNAseq_&_Microarray
1367659_s_at	7.60758	7.58289	7.80226	7.60712	7.74995	7.51314	7.57256	7.39929	7.56774	7.23182	7.66996	0.107176	7.45691	0.14388	ECI1	enoyl-CoA delta isomerase 1	Cytoplasm	enzyme	Common_Between_RNAseq_&_Microarray
1367660_at	7.70841	7.76383	7.6411	7.76064	7.74075	9.01531	9.10406	9.35792	9.23211	9.13071	7.72295	0.0578939	9.16802	0.131314	FABP3	fatty acid binding protein 3, muscle and heart (mammary-derived growth inhibitor)	Cytoplasm	transporter	Common_Between_RNAseq_&_Microarray
1367661_at	8.2721	8.88546	8.66878	8.60501	8.76363	7.26877	7.69109	7.02583	7.78772	7.86273	8.639	0.122019	7.52723	0.362448	S100A6	S100 calcium binding protein A6	Cytoplasm	transporter	Microarray_Specific
1367662_at	8.03676	8.17416	8.08097	8.08097	8.31127	8.13922	8.25027	8.21738	8.41264	8.14745	8.13683	0.108879	8.23339	0.110596	HSD17B10	hydroxysteroid (17-beta) dehydrogenase 10	Cytoplasm	enzyme	Common_Between_RNAseq_&_Microarray
1367663_at	9.32998	9.41908	9.32649	9.35777	9.56449	9.29383	9.28078	9.30408	9.46354	9.2129	9.39956	0.105603	9.31103	0.0923946	PSME1	proteasome (prosome, macropain) activator subunit 1 (PA28 alpha)	Cytoplasm	other	Common_Between_RNAseq_&_Microarray
1367666_at	9.89428	9.95027	9.90251	9.82319	9.92112	9.76745	9.68718	9.74588	9.98719	9.75815	9.89827	0.0544004	9.78917	0.115023	Hnrnph1	heterogeneous nuclear ribonucleoprotein H1	Nucleus	other	Common_Between_RNAseq_&_Microarray
1367667_at	8.28197	8.20345	8.27862	8.25216	8.74753	9.09718	8.99021	9.35663	9.3108	9.24233	8.35275	0.253316	9.19943	0.15263	FDPS	farnesyl diphosphate synthase	Cytoplasm	enzyme	Common_Between_RNAseq_&_Microarray
1367668_a_at	12.4335	12.4473	12.5736	12.4331	12.5468	12.0874	11.6238	11.6963	11.8628	12.0874	12.4869	0.0703642	11.8715	0.215272	Scd2	stearoyl-Coenzyme A desaturase 2	Cytoplasm	enzyme	Common_Between_RNAseq_&_Microarray
1367669_a_at	7.43866	7.40111	7.45728	7.3898	7.77463	8.03414	8.0165	8.18262	8.05006	8.29515	7.4923	0.181694	8.11569	0.119875	MAP1LC3B	microtubule-associated protein 1 light chain 3 beta	Cytoplasm	other	Common_Between_RNAseq_&_Microarray
1367670_at	8.63427	8.9455	8.73475	8.87921	9.1218	9.70558	9.77483	9.82126	9.82499	9.57909	8.86311	0.160578	9.74115	0.102602	FH	fumarate hydratase	Cytoplasm	enzyme	Common_Between_RNAseq_&_Microarray
1367671_at	8.41325	8.58375	8.45329	8.56518	8.83403	8.70276	8.82783	8.67807	8.80792	8.73617	8.5699	0.160669	8.75055	0.0652072	PCNA	proliferating cell nuclear antigen	Nucleus	enzyme	Common_Between_RNAseq_&_Microarray
1367672_at	8.2466	8.23317	8.12428	8.19838	8.46152	8.12078	7.95405	7.94071	8.16649	8.01778	8.25279	0.145393	8.03996	0.100331	HSD17B4	hydroxysteroid (17-beta) dehydrogenase 4	Cytoplasm	enzyme	Common_Between_RNAseq_&_Microarray
1367673_at	7.07159	7.24295	6.97577	7.11408	7.40972	6.67463	6.5	6.5	6.62724	6.5	7.16282	0.18499	6.56037	0.0843507	SELENBP1	selenium binding protein 1	Cytoplasm	other	Microarray_Specific
1367674_at	7.82658	7.97738	7.88403	7.91519	8.09667	8.2088	8.02415	8.24789	7.96948	8.0627	7.93997	0.0939569	8.1026	0.120265	PITPNB	phosphatidylinositol transfer protein, beta	Cytoplasm	transporter	Common_Between_RNAseq_&_Microarray
1367675_at	7.65286	7.59848	7.57851	7.76296	7.75702	7.46867	7.44218	7.32623	7.49343	7.44794	7.66997	0.0993786	7.43569	0.06441	CIB1	calcium and integrin binding 1 (calmyrin)	Nucleus	other	Common_Between_RNAseq_&_Microarray
1367676_at	6.5	6.5	6.5	6.5	6.5	6.58792	6.86523	7.06277	6.98776	6.60863	6.5	0	6.82246	0.216583	HMGB2	high mobility group box 2	Nucleus	transcription regulator	Common_Between_RNAseq_&_Microarray
1367677_at	8.80215	9.05978	8.93631	9.00158	9.14242	9.80199	9.5694	9.83354	9.79872	9.66235	8.98845	0.0875789	9.7332	0.112854	PRDX5	peroxiredoxin 5	Cytoplasm	enzyme	Common_Between_RNAseq_&_Microarray
1367678_at	9.37676	9.58378	9.28818	9.68507	9.70221	9.58693	9.39005	9.53146	9.67923	9.49082	9.5272	0.191681	9.5357	0.107787	SDHA	succinate dehydrogenase complex, subunit A, flavoprotein (Fp)	Cytoplasm	enzyme	Common_Between_RNAseq_&_Microarray
1367679_at	8.33936	8.43838	8.29845	7.99065	8.44242	8.10431	7.45316	7.16203	7.68243	7.76302	8.30185	0.21206	7.63299	0.352009	CD74	CD74 molecule, major histocompatibility complex, class II invariant chain	Plasma Membrane	transmembrane receptor	Common_Between_RNAseq_&_Microarray
1367680_at	9.04454	9.04392	9.04475	8.97923	9.1929	9.09068	8.93943	9.05357	9.11824	9.01659	9.06107	0.090497	9.0437	0.0697662	ACOX1	acyl-CoA oxidase 1, palmitoyl	Cytoplasm	enzyme	Common_Between_RNAseq_&_Microarray
1367681_at	9.68364	9.8763	9.84637	9.9216	10.0396	10.021	10.2983	10.3856	10.1098	10.4686	9.8735	0.0849114	10.2566	0.187333	CD151	CD151 molecule (Raph blood group)	Plasma Membrane	other	Common_Between_RNAseq_&_Microarray
1367682_at	7.69064	8.00601	7.87654	7.83105	7.99116	7.72323	7.5299	7.06161	7.45117	7.10675	7.87908	0.085848	7.37453	0.283386	MDK	midkine (neurite growth-promoting factor 2)	Extracellular Space	growth factor	Common_Between_RNAseq_&_Microarray
1367683_at	6.5	6.5	6.5	6.5	6.5	6.59236	6.76572	6.89419	6.81677	6.82307	6.5	0	6.77842	0.113627	KPNA2	karyopherin alpha 2 (RAG cohort 1, importin alpha 1)	Nucleus	transporter	Common_Between_RNAseq_&_Microarray
1367685_at	11.4479	11.6765	11.6409	11.6187	11.7279	11.5629	11.7086	11.734	11.8034	11.4998	11.6224	0.0476282	11.6618	0.125991	Rps27a	ribosomal protein S27A	Cytoplasm	other	Common_Between_RNAseq_&_Microarray
1367686_at	8.94825	9.12699	9.13752	9.1633	9.1913	8.85612	9.20244	9.06254	9.09321	9.03002	9.11347	0.0287292	9.04887	0.125742	SERP1	stress-associated endoplasmic reticulum protein 1	Cytoplasm	other	Common_Between_RNAseq_&_Microarray
1367687_a_at	11.0638	11.4876	11.2189	11.2007	11.4056	11.7637	11.9329	12.1702	11.8146	12.1459	11.2753	0.140933	11.9655	0.18644	PAM	peptidylglycine alpha-amidating monooxygenase	Plasma Membrane	enzyme	Common_Between_RNAseq_&_Microarray
1367688_at	6.5	6.5	6.5	6.5	6.5	6.76434	6.55519	6.91246	6.55519	6.6845	6.5	0	6.69434	0.151077	SCAMP4	secretory carrier membrane protein 4	Cytoplasm	other	Common_Between_RNAseq_&_Microarray
1367690_at	9.3982	10.0375	9.57728	9.7341	9.96115	10.294	10.5247	10.5634	10.4924	10.4018	9.74164	0.210785	10.4553	0.108105	SSR4	signal sequence receptor, delta	Cytoplasm	other	Common_Between_RNAseq_&_Microarray
1367691_at	7.97911	8.28921	7.95805	7.82951	8.23566	7.74139	7.51992	7.68869	7.57704	7.98529	8.05831	0.220304	7.70247	0.180796	PRKCDBP	protein kinase C, delta binding protein	Cytoplasm	other	Common_Between_RNAseq_&_Microarray
1367693_at	10.8578	10.7452	10.7157	10.9616	10.8249	11.0985	10.9424	10.9584	10.9179	11.0748	10.821	0.10999	10.9984	0.0822779	YWHAH	tyrosine 3-monooxygenase/tryptophan 5-monooxygenase activation protein, eta	Cytoplasm	transcription regulator	Common_Between_RNAseq_&_Microarray
1367694_at	9.46793	9.81077	9.65625	9.67416	9.74551	10.0224	10.141	10.1273	10.2793	10.0203	9.67092	0.0708138	10.1181	0.106455	HADHB	hydroxyacyl-CoA dehydrogenase/3-ketoacyl-CoA thiolase/enoyl-CoA hydratase (trifunctional protein), beta subunit	Cytoplasm	enzyme	Common_Between_RNAseq_&_Microarray
1367695_at	8.94207	9.14152	8.76792	8.83694	9.69407	9.30051	9.14651	9.34066	9.23675	9.48988	9.0765	0.42179	9.30286	0.127698	QDPR	quinoid dihydropteridine reductase	Cytoplasm	enzyme	Common_Between_RNAseq_&_Microarray
1367696_at	8.64947	9.01441	8.98763	8.72222	9.18093	8.33409	8.55024	7.93381	8.72652	8.38544	8.91093	0.189746	8.38602	0.295844	Ifitm2	interferon induced transmembrane protein 2	Plasma Membrane	other	Common_Between_RNAseq_&_Microarray
1367697_at	7.80067	7.75032	7.83668	7.75135	8.01013	7.87348	7.57045	7.54387	7.65292	7.64962	7.82983	0.122235	7.65807	0.129634	MAPK14	mitogen-activated protein kinase 14	Cytoplasm	kinase	Common_Between_RNAseq_&_Microarray
1367698_a_at	7.21668	7.29908	7.19917	7.12301	7.31068	7.24057	7.12162	7.2731	7.10283	7.26706	7.22972	0.0887721	7.20104	0.0822605	SEPT9	septin 9	Cytoplasm	enzyme	Common_Between_RNAseq_&_Microarray
1367699_at	6.86966	6.62517	6.86047	6.5	6.78877	6.60589	6.5	6.57911	6.53553	6.53553	6.72881	0.162342	6.55121	0.0414804	Sh3gl1	SH3-domain GRB2-like 1	Plasma Membrane	other	Common_Between_RNAseq_&_Microarray
1367700_at	8.63558	8.85973	8.94762	8.60035	8.93021	8.09574	7.69701	6.92082	7.99721	7.57768	8.7947	0.160644	7.65769	0.463166	FMOD	fibromodulin	Extracellular Space	other	Microarray_Specific
1367701_at	7.71378	7.96917	7.76067	7.93624	8.1614	8.1734	8.05006	8.29999	8.09998	8.1075	7.90825	0.164218	8.14619	0.0965259	RAMP2	receptor (G protein-coupled) activity modifying protein 2	Plasma Membrane	transporter	Common_Between_RNAseq_&_Microarray
1367702_at	8.13437	8.33333	8.13437	8.13437	8.36723	8.18379	8.19776	8.14208	8.26545	8.13437	8.22073	0.125424	8.18469	0.0525426	ACADM	acyl-CoA dehydrogenase, C-4 to C-12 straight chain	Cytoplasm	enzyme	Common_Between_RNAseq_&_Microarray
1367704_at	7.17783	7.19021	7.18505	7.17626	7.15865	6.60702	7.26754	7.00122	7.54087	7.11717	7.1776	0.0138513	7.10676	0.344708	AP2B1	adaptor-related protein complex 2, beta 1 subunit	Cytoplasm	transporter	Common_Between_RNAseq_&_Microarray
1367705_at	6.5	6.5	6.99289	6.75535	7.22118	7.37971	7.6474	7.70616	8.01956	7.38931	6.79388	0.31008	7.62843	0.263829	GLRX	glutaredoxin (thioltransferase)	Cytoplasm	enzyme	Common_Between_RNAseq_&_Microarray
1367706_at	8.98453	9.34723	9.21598	9.07088	9.49748	9.68991	9.50884	9.706	9.85014	9.58837	9.22322	0.182221	9.66865	0.129198	VDAC1	voltage-dependent anion channel 1	Cytoplasm	ion channel	Common_Between_RNAseq_&_Microarray
1367707_at	6.86501	6.87241	6.86992	6.89754	7.17929	6.99542	6.67286	6.75434	6.5933	7.02482	6.93684	0.150185	6.80815	0.193246	FASN	fatty acid synthase	Cytoplasm	enzyme	Common_Between_RNAseq_&_Microarray
1367708_a_at	9.55696	9.4502	9.40759	9.3186	9.70275	9.32489	9.0836	9.0938	9.13149	9.65148	9.48722	0.164706	9.25705	0.241186	FASN	fatty acid synthase	Cytoplasm	enzyme	Common_Between_RNAseq_&_Microarray
1367709_at	10.3552	10.5131	10.4389	10.422	10.6936	10.9767	11.2296	11.2779	11.0224	11.2199	10.4845	0.124274	11.1453	0.135825	CD63	CD63 molecule	Plasma Membrane	other	Common_Between_RNAseq_&_Microarray
1367710_at	8.32197	8.30022	8.19543	8.31624	8.52033	8.55643	8.60912	8.57758	8.58357	8.30499	8.33084	0.135859	8.52634	0.125153	PSME2	proteasome (prosome, macropain) activator subunit 2 (PA28 beta)	Cytoplasm	peptidase	Common_Between_RNAseq_&_Microarray
1367711_at	9.66858	9.97139	9.84431	10.0246	10.1038	10.3533	10.4759	10.5307	10.4698	10.4265	9.92253	0.109013	10.4512	0.0660756	PSMC2	proteasome (prosome, macropain) 26S subunit, ATPase, 2	Nucleus	peptidase	Common_Between_RNAseq_&_Microarray
1367712_at	6.96609	7.27643	7.1536	7.05304	7.35638	7.57507	7.51224	7.1967	7.54453	7.38506	7.16111	0.13374	7.44272	0.155377	TIMP1	TIMP metallopeptidase inhibitor 1	Extracellular Space	other	Microarray_Specific
1367713_at	7.97276	8.16588	7.97535	8.06965	8.21046	8.23461	8.59767	8.56258	8.70601	8.44056	8.07882	0.1047	8.50829	0.17994	EIF2S1	eukaryotic translation initiation factor 2, subunit 1 alpha, 35kDa	Cytoplasm	translation regulator	Common_Between_RNAseq_&_Microarray
1367714_at	6.5	6.54213	6.5	6.5	6.84215	6.96261	6.72086	6.98746	6.84703	6.83277	6.57686	0.165252	6.87014	0.107856	EIF2B2	eukaryotic translation initiation factor 2B, subunit 2 beta, 39kDa	Cytoplasm	translation regulator	Common_Between_RNAseq_&_Microarray
1367715_at	6.75371	7.13721	6.71445	7.0338	7.24984	7.01825	6.63475	6.89167	6.71728	6.84684	6.9778	0.23047	6.82176	0.150012	TNFRSF1A	tumor necrosis factor receptor superfamily, member 1A	Plasma Membrane	transmembrane receptor	Common_Between_RNAseq_&_Microarray
1367716_at	9.82032	9.90042	9.95654	9.91932	9.83185	9.72132	9.75511	9.70734	9.85485	9.64681	9.88569	0.0522779	9.73708	0.0766106	ITFG1	integrin alpha FG-GAP repeat containing 1	Plasma Membrane	other	Common_Between_RNAseq_&_Microarray
1367717_at	11.4605	11.6454	11.6053	11.5809	11.5692	11.497	11.7173	11.5722	11.7995	11.2749	11.5723	0.0336826	11.5722	0.204182	Rps27l	ribosomal protein S27-like	Nucleus	translation regulator	Common_Between_RNAseq_&_Microarray
1367718_at	6.5	6.50251	6.5	6.65507	6.71359	7.02767	6.92994	6.99306	7.00861	6.74375	6.57423	0.108372	6.94061	0.116	CHKB	choline kinase beta	Cytoplasm	kinase	Common_Between_RNAseq_&_Microarray
1367719_at	9.29774	9.50931	9.36584	9.35636	9.48704	9.67928	9.69931	9.68724	9.65513	9.60229	9.40326	0.0797541	9.66465	0.0384243	UBR5	ubiquitin protein ligase E3 component n-recognin 5	Nucleus	enzyme	Common_Between_RNAseq_&_Microarray
1367720_at	6.89854	6.85062	6.91547	6.96218	7.12294	7.03486	6.9215	7.03486	7.03486	7.01838	6.94995	0.116144	7.00889	0.0493718	ALAD	aminolevulinate dehydratase	Cytoplasm	enzyme	Common_Between_RNAseq_&_Microarray
1367721_at	8.90494	9.0574	9.07514	8.86548	9.36664	9.06455	8.60464	8.4931	8.84447	8.75394	9.05392	0.206734	8.75214	0.220784	SDC4	syndecan 4	Plasma Membrane	other	Common_Between_RNAseq_&_Microarray
1367722_at	8.94681	9.22707	9.08169	9.03226	9.37875	8.95407	8.75839	8.81878	8.84722	8.87112	9.13332	0.156213	8.84992	0.0718549	DPP7	dipeptidyl-peptidase 7	Cytoplasm	peptidase	Common_Between_RNAseq_&_Microarray
1367723_a_at	6.96363	6.89217	6.94025	6.79556	6.9975	6.65617	6.61506	6.74933	6.5	7.05183	6.91782	0.0855056	6.71448	0.20875	Sh2b3	SH2B adaptor protein 3	Other	other	Common_Between_RNAseq_&_Microarray
1367724_a_at	8.2512	8.63432	8.55448	8.51095	8.70712	8.39763	8.53559	8.31644	8.58554	8.34447	8.53162	0.086877	8.43593	0.118769	ATP6V0E1	ATPase, H+ transporting, lysosomal 9kDa, V0 subunit e1	Cytoplasm	transporter	Common_Between_RNAseq_&_Microarray
1367725_at	6.5	6.5	6.5	6.5	6.5	6.5	6.9244	6.58678	6.5	6.5	6.5	0	6.60224	0.183975	PIM3	pim-3 oncogene	Other	kinase	Common_Between_RNAseq_&_Microarray
1367726_at	7.86469	7.87481	7.74819	7.96237	8.15853	8.19229	7.81245	7.97544	8.02684	7.91384	7.92172	0.172464	7.98417	0.141108	THRA	thyroid hormone receptor, alpha	Nucleus	ligand-dependent nuclear receptor	Common_Between_RNAseq_&_Microarray
1367727_at	7.7846	7.77671	7.79711	7.85649	8.06708	8.00207	7.84231	7.9745	7.80255	8.06974	7.8564	0.132871	7.93824	0.112132	CYTH2	cytohesin 2	Cytoplasm	other	Common_Between_RNAseq_&_Microarray
1367728_at	6.5	6.5	6.5	6.5	6.5	6.6543	6.5	6.5	6.5	6.5	6.5	0	6.53086	0.0690046	TSN	translin	Nucleus	other	Common_Between_RNAseq_&_Microarray
1367729_at	8.56065	8.74624	8.49182	8.72995	8.87998	8.91294	8.84313	8.69213	8.90621	8.62552	8.68173	0.161444	8.79599	0.130285	OAT	ornithine aminotransferase	Cytoplasm	enzyme	Common_Between_RNAseq_&_Microarray
1367730_at	8.40826	8.5552	8.41028	8.57071	8.47214	8.89873	9.00471	8.88809	8.78687	8.98645	8.48332	0.0749567	8.91297	0.0873774	USO1	USO1 vesicle transport factor	Cytoplasm	transporter	Common_Between_RNAseq_&_Microarray
1367731_at	10.1939	10.2104	10.0605	10.1653	10.2784	10.2507	10.2028	10.1779	10.1398	10.2742	10.1817	0.0914482	10.2091	0.0542745	GNB1	guanine nucleotide binding protein (G protein), beta polypeptide 1	Plasma Membrane	enzyme	Common_Between_RNAseq_&_Microarray
1367732_at	8.14501	8.27036	8.36984	8.20421	8.60878	8.71743	8.48392	8.61436	8.65374	8.8335	8.31964	0.177248	8.66059	0.128962	GNB1	guanine nucleotide binding protein (G protein), beta polypeptide 1	Plasma Membrane	enzyme	Common_Between_RNAseq_&_Microarray
1367733_at	9.36954	9.10976	9.11549	9.13219	9.51594	9.15015	8.86415	8.75838	9.06422	9.40915	9.24859	0.198626	9.04921	0.254362	CA2	carbonic anhydrase II	Cytoplasm	enzyme	Common_Between_RNAseq_&_Microarray
1367734_at	8.57396	8.91076	8.78141	8.85648	9.19183	8.84269	9.06756	8.97341	9.07108	9.23787	8.86289	0.17917	9.03852	0.145114	AKR1B1	aldo-keto reductase family 1, member B1 (aldose reductase)	Cytoplasm	enzyme	Common_Between_RNAseq_&_Microarray
1367735_at	7.29085	7.58572	7.60213	7.36412	7.48735	7.85058	8.1736	7.98657	7.82445	7.89793	7.46603	0.109566	7.94663	0.1411	ACADL	acyl-CoA dehydrogenase, long chain	Cytoplasm	enzyme	Common_Between_RNAseq_&_Microarray
1367736_at	9.63766	9.92023	9.84396	9.83125	9.99653	10.2522	10.3472	10.3522	10.3964	10.2882	9.84592	0.0765463	10.3272	0.0569211	RRAGA	Ras-related GTP binding A	Cytoplasm	enzyme	Common_Between_RNAseq_&_Microarray
1367737_at	8.68007	8.76317	8.66788	8.62112	8.98858	8.45801	8.56513	8.45166	8.60323	8.65817	8.74416	0.16333	8.54724	0.0906333	FUCA1	fucosidase, alpha-L- 1, tissue	Cytoplasm	enzyme	Common_Between_RNAseq_&_Microarray
1367738_at	7.0063	7.20999	6.913	7.11297	7.05244	7.4105	7.14459	7.31041	7.26359	7.01697	7.05894	0.124345	7.22921	0.152352	UNC119	unc-119 homolog (C. elegans)	Cytoplasm	other	Common_Between_RNAseq_&_Microarray
1367740_at	9.88166	10.062	10.0305	9.86281	10.412	10.1917	10.0158	10.0838	10.0946	10.314	10.0498	0.230662	10.14	0.115771	CKB	creatine kinase, brain	Cytoplasm	kinase	Common_Between_RNAseq_&_Microarray
1367741_at	7.35512	7.30162	7.20791	7.25202	7.40173	7.37241	7.28462	7.43231	7.27371	7.47721	7.30368	0.0832576	7.36805	0.089338	HERPUD1	homocysteine-inducible, endoplasmic reticulum stress-inducible, ubiquitin-like domain member 1	Cytoplasm	other	Common_Between_RNAseq_&_Microarray
1367743_at	6.5	6.5	6.5	6.5	6.60031	6.67271	6.5	6.5	6.52307	6.5	6.52006	0.0501555	6.53916	0.0753254	PFKL	phosphofructokinase, liver	Cytoplasm	kinase	Common_Between_RNAseq_&_Microarray
1367744_at	8.34453	8.42852	8.49091	8.51713	8.65524	8.46645	8.64695	8.50821	8.56997	8.52912	8.48727	0.0957073	8.54414	0.068534	MAGED2	melanoma antigen family D, 2	Plasma Membrane	other	Common_Between_RNAseq_&_Microarray
1367745_at	7.4843	7.10726	7.28821	7.23702	7.18434	7.1432	6.93173	7.0381	7.16322	7.07082	7.26022	0.0772995	7.06941	0.092445	DGKZ	diacylglycerol kinase, zeta	Cytoplasm	kinase	Common_Between_RNAseq_&_Microarray
1367746_a_at	7.18253	7.09143	6.96262	7.15566	7.2162	7.31736	7.23182	7.3522	7.09577	7.15566	7.12169	0.108596	7.23056	0.107365	FLOT2	flotillin 2	Plasma Membrane	other	Common_Between_RNAseq_&_Microarray
1367747_at	8.55452	8.4063	8.45059	8.53849	8.62926	9.19316	9.08785	8.89771	9.07832	8.69195	8.51583	0.0987568	8.9898	0.197484	ARL3	ADP-ribosylation factor-like 3	Cytoplasm	enzyme	Common_Between_RNAseq_&_Microarray
1367748_at	7.1726	7.25666	7.32709	7.49096	7.54191	7.71683	7.73269	7.82881	7.63496	7.54191	7.35784	0.13442	7.69104	0.108126	ARF5	ADP-ribosylation factor 5	Cytoplasm	enzyme	Common_Between_RNAseq_&_Microarray
1367749_at	8.03635	8.35977	8.38356	8.19548	8.21605	6.73524	7.18458	6.5	6.93396	6.95676	8.23824	0.0966402	6.86211	0.257551	LUM	lumican	Extracellular Space	other	Microarray_Specific
1367750_at	7.50601	7.68518	7.68535	7.74568	8.02319	7.72571	7.55901	7.61274	7.78122	7.93274	7.72908	0.161427	7.72228	0.146999	PRPSAP1	phosphoribosyl pyrophosphate synthetase-associated protein 1	Extracellular Space	other	Common_Between_RNAseq_&_Microarray
1367751_at	6.5	6.54007	6.5	6.5	6.59151	6.853	7.05525	6.853	6.853	6.7348	6.52631	0.0434008	6.86981	0.11561	Dpm2	dolichyl-phosphate mannosyltransferase polypeptide 2, regulatory subunit	Cytoplasm	enzyme	Common_Between_RNAseq_&_Microarray
1367752_at	6.75667	6.70285	6.50765	6.54427	6.7801	6.60177	6.79611	6.5	6.5	6.5872	6.65831	0.129234	6.59702	0.121016	BCAR1	breast cancer anti-estrogen resistance 1	Plasma Membrane	enzyme	Common_Between_RNAseq_&_Microarray
1367753_at	6.5	6.5	6.5	6.5	6.5	6.54499	6.5	6.53902	6.5	6.54472	6.5	0	6.52575	0.0236243	SEC31A	SEC31 homolog A (S. cerevisiae)	Cytoplasm	other	Common_Between_RNAseq_&_Microarray
1367755_at	7.76705	7.52422	7.75619	7.82439	7.75725	8.09234	8.06246	8.08502	8.29714	8.13052	7.72582	0.131456	8.1335	0.0947082	CDO1	cysteine dioxygenase type 1	Cytoplasm	enzyme	Common_Between_RNAseq_&_Microarray
1367756_at	6.75733	7.21456	7.00089	7.30196	7.14134	7.54089	7.87984	7.71389	7.54089	7.51744	7.08322	0.12742	7.63859	0.156236	GFM1	G elongation factor, mitochondrial 1	Cytoplasm	translation regulator	Common_Between_RNAseq_&_Microarray
1367757_at	11.2728	11.3547	11.3318	11.3453	11.3053	11.4932	11.5348	11.6432	11.776	11.3633	11.322	0.0214875	11.5621	0.155989	COX6C	cytochrome c oxidase subunit VIc	Cytoplasm	enzyme	Common_Between_RNAseq_&_Microarray
1367759_at	7.63281	7.81296	7.82771	7.65017	7.71683	7.8166	7.7503	7.62799	7.88344	7.75346	7.72809	0.0837746	7.76636	0.0946073	H1F0	H1 histone family, member 0	Nucleus	other	Common_Between_RNAseq_&_Microarray
1367760_at	9.02505	9.08477	8.96592	8.92022	9.1199	9.17726	9.19185	9.20622	8.99901	9.36403	9.02317	0.0949174	9.18767	0.129584	MAP2K1	mitogen-activated protein kinase kinase 1	Cytoplasm	kinase	Common_Between_RNAseq_&_Microarray
1367761_at	7.00869	7.39778	7.1384	7.4007	7.32684	7.85105	7.96128	8.00635	7.81605	7.87621	7.25448	0.12318	7.90219	0.0791411	NDEL1	nudE neurodevelopment protein 1-like 1	Nucleus	other	Common_Between_RNAseq_&_Microarray
1367762_at	6.5	6.5	6.5	6.5	6.5	6.71613	6.5	6.5	6.5	6.5	6.5	0	6.54323	0.0966558	SST	somatostatin	Extracellular Space	other	Microarray_Specific
1367763_at	7.83886	8.03112	7.95867	7.76487	8.17776	8.42681	8.20359	8.25355	8.29568	8.02558	7.95426	0.171675	8.24104	0.146181	ACAT1	acetyl-CoA acetyltransferase 1	Cytoplasm	enzyme	Common_Between_RNAseq_&_Microarray
1367764_at	8.3506	8.53783	8.48916	8.41067	8.52578	8.74579	8.95069	9.00389	8.82217	8.96383	8.46281	0.0573248	8.89727	0.108672	CCNG1	cyclin G1	Nucleus	other	Common_Between_RNAseq_&_Microarray
1367765_at	8.08036	8.49221	8.1074	8.25521	9.06878	8.27758	7.83874	8.13254	7.86048	8.56631	8.40079	0.422756	8.13513	0.30393	TCN2	transcobalamin II	Extracellular Space	transporter	Common_Between_RNAseq_&_Microarray
1367766_at	9.27952	9.53842	9.34211	9.36135	9.56986	10.0961	10.315	10.5099	10.4756	10.0961	9.41825	0.117828	10.2985	0.19891	NME2	NME/NM23 nucleoside diphosphate kinase 2	Nucleus	kinase	Common_Between_RNAseq_&_Microarray
1367767_at	7.84676	7.27057	7.62114	7.8819	7.27849	7.4733	7.15021	7.50223	7.04924	7.45078	7.57977	0.295267	7.32515	0.209657	HMGCL	3-hydroxymethyl-3-methylglutaryl-CoA lyase	Cytoplasm	enzyme	Common_Between_RNAseq_&_Microarray
1367768_at	7.53663	7.51956	7.65377	7.47119	7.77376	7.93197	8.01596	8.09282	8.20948	7.68181	7.59098	0.136705	7.98641	0.19856	LXN	latexin	Cytoplasm	other	Common_Between_RNAseq_&_Microarray
1367769_at	7.93704	8.16779	8.15847	8.2076	8.39546	8.85213	9.02426	9.05292	9.05192	8.8061	8.17327	0.110823	8.95746	0.118852	POLR2G	polymerase (RNA) II (DNA directed) polypeptide G	Nucleus	enzyme	Common_Between_RNAseq_&_Microarray
1367770_at	8.79201	9.01076	8.98399	8.95913	9.41718	9.18229	9.03188	9.09756	9.07985	9.25076	9.03261	0.2173	9.12847	0.0873205	DEGS1	delta(4)-desaturase, sphingolipid 1	Plasma Membrane	enzyme	Common_Between_RNAseq_&_Microarray
1367771_at	8.22979	8.22979	8.28514	8.26917	8.22979	8.02361	7.89804	8.07167	8.2204	8.22979	8.24874	0.0281117	8.0887	0.139762	Tsc22d3	TSC22 domain family, member 3	Nucleus	other	Common_Between_RNAseq_&_Microarray
1367772_at	7.82506	7.99715	7.90797	7.92122	8.0429	8.25486	8.29814	8.45195	8.41582	8.08306	7.93886	0.0639001	8.30077	0.146291	CLNS1A	chloride channel, nucleotide-sensitive, 1A	Plasma Membrane	ion channel	Common_Between_RNAseq_&_Microarray
1367773_at	7.88742	7.96805	7.88286	7.94577	8.17874	8.27786	8.30012	8.64182	8.39092	8.67891	7.97257	0.128429	8.45793	0.190042	SLC25A1	solute carrier family 25 (mitochondrial carrier; citrate transporter), member 1	Plasma Membrane	transporter	Common_Between_RNAseq_&_Microarray
1367774_at	9.07613	9.2071	9.32955	9.12589	9.37967	9.17826	9.20011	8.82631	9.29796	8.78417	9.22367	0.115384	9.05736	0.235002	Gsta1	glutathione S-transferase alpha 1	Nucleus	enzyme	Common_Between_RNAseq_&_Microarray
1367775_at	6.70324	6.52329	6.85812	6.77538	6.75948	6.61504	6.5	6.66257	6.5	6.61504	6.7239	0.143837	6.57853	0.0742673	AMACR	alpha-methylacyl-CoA racemase	Cytoplasm	enzyme	Common_Between_RNAseq_&_Microarray
1367777_at	7.9744	8.15675	8.33587	8.10907	8.396	8.47883	8.51658	8.57237	8.50227	8.26952	8.19442	0.138136	8.46791	0.116123	DECR1	2,4-dienoyl CoA reductase 1, mitochondrial	Cytoplasm	enzyme	Common_Between_RNAseq_&_Microarray
1367778_at	7.50899	7.58101	7.43769	7.33832	7.40334	7.08504	6.96414	7.09683	6.94562	7.36641	7.45387	0.102583	7.09161	0.168189	FURIN	furin (paired basic amino acid cleaving enzyme)	Cytoplasm	peptidase	Common_Between_RNAseq_&_Microarray
1367779_at	8.4293	8.35024	8.20318	8.39581	8.61729	8.60691	8.12808	8.30403	8.37453	8.65235	8.39916	0.171432	8.41318	0.217614	BIN1	bridging integrator 1	Nucleus	other	Common_Between_RNAseq_&_Microarray
1367780_at	6.62522	6.63363	6.58016	6.50669	6.58579	6.71824	6.79522	6.90393	6.78348	6.67462	6.5863	0.0523966	6.7751	0.0871792	PTTG1	pituitary tumor-transforming 1	Nucleus	transcription regulator	Microarray_Specific
1367783_at	10.1565	10.4416	10.3364	10.4177	10.471	10.5687	10.7822	10.736	10.7205	10.7257	10.3647	0.0577631	10.7066	0.0808287	GABARAPL2	GABA(A) receptor-associated protein-like 2	Cytoplasm	other	Common_Between_RNAseq_&_Microarray
1367784_a_at	12.0109	12.1553	11.6874	11.8995	12.3503	11.6886	11.0593	11.1897	11.2962	11.4595	12.0207	0.290119	11.3387	0.2445	Clu	clusterin	Cytoplasm	other	Common_Between_RNAseq_&_Microarray
1367785_at	6.5	7.36869	6.69954	6.5	7.04648	6.5	6.5	6.5	6.5	6.5	6.82294	0.383519	6.5	0	CNN1	calponin 1, basic, smooth muscle	Cytoplasm	other	Microarray_Specific
1367786_at	6.71894	6.563	6.5	6.69604	6.5	6.50817	6.5	6.5	6.69967	6.5	6.5956	0.0924239	6.54157	0.0884503	PSMB8	proteasome (prosome, macropain) subunit, beta type, 8	Cytoplasm	peptidase	Microarray_Specific
1367787_at	6.79832	6.82838	6.68858	6.93407	7.04638	7.36348	7.36579	7.39584	7.31386	7.30315	6.85915	0.152518	7.34842	0.0388006	ICA1	islet cell autoantigen 1, 69kDa	Cytoplasm	other	Common_Between_RNAseq_&_Microarray
1367788_at	6.87008	6.94075	6.84242	7.11317	7.25222	7.19649	7.18837	7.35925	7.09548	7.31324	7.00373	0.181884	7.23056	0.105576	PHKG2	phosphorylase kinase, gamma 2 (testis)	Cytoplasm	kinase	Common_Between_RNAseq_&_Microarray
1367789_at	7.53481	7.63886	7.72047	7.34829	8.02711	7.9418	7.62433	7.64527	7.66701	7.63605	7.65391	0.279161	7.70289	0.134469	SLC27A1	solute carrier family 27 (fatty acid transporter), member 1	Plasma Membrane	transporter	Common_Between_RNAseq_&_Microarray
1367790_at	8.27006	8.59204	8.38838	8.42094	8.60293	8.60437	8.59321	8.73038	8.60437	8.60437	8.45487	0.112208	8.62734	0.0578041	SND1	staphylococcal nuclease and tudor domain containing 1	Nucleus	enzyme	Common_Between_RNAseq_&_Microarray
1367791_at	7.00496	6.8511	6.99396	7.02959	7.32841	7.09745	6.84851	6.66748	7.02671	6.52543	7.0416	0.20052	6.83312	0.239631	RAMP1	receptor (G protein-coupled) activity modifying protein 1	Plasma Membrane	transporter	Common_Between_RNAseq_&_Microarray
1367793_at	8.39693	8.47178	8.55359	8.3441	8.85421	8.94191	8.4502	8.77286	8.60494	8.67577	8.52412	0.216738	8.68914	0.183891	DDT	D-dopachrome tautomerase	Cytoplasm	enzyme	Common_Between_RNAseq_&_Microarray
1367794_at	8.31527	8.14819	8.72481	8.27774	8.84013	8.49348	8.83542	8.00527	8.25658	8.38975	8.46123	0.336342	8.3961	0.306078	A2M	alpha-2-macroglobulin	Extracellular Space	transporter	Common_Between_RNAseq_&_Microarray
1367795_at	6.5	6.61375	6.5	6.5	6.57175	7.03901	7.35224	7.31123	7.32431	7.4504	6.5371	0.0562282	7.29544	0.153362	Ifrd1	interferon-related developmental regulator 1	Other	other	Common_Between_RNAseq_&_Microarray
1367798_at	7.72604	7.92649	7.61414	7.76027	7.99457	7.87348	7.66855	7.80995	7.70735	7.79868	7.8043	0.170977	7.7716	0.0826636	AHCY	adenosylhomocysteinase	Cytoplasm	enzyme	Common_Between_RNAseq_&_Microarray
1367799_at	7.15256	7.33849	7.386	7.38622	7.50561	7.92335	7.76618	7.90177	7.80017	7.78281	7.35377	0.0713114	7.83486	0.0723451	EEF1A2	eukaryotic translation elongation factor 1 alpha 2	Cytoplasm	translation regulator	Common_Between_RNAseq_&_Microarray
1367800_at	9.06464	9.10121	9.02103	9.02103	9.16626	8.43365	8.48354	8.73487	8.59464	9.02103	9.07483	0.0702815	8.65355	0.235787	PLAT	plasminogen activator, tissue	Extracellular Space	peptidase	Common_Between_RNAseq_&_Microarray
1367801_at	7.714	7.84711	7.72476	7.67955	7.75074	7.54369	7.54369	7.60967	7.24911	7.72476	7.74323	0.0707834	7.53419	0.175688	ECE1	endothelin converting enzyme 1	Plasma Membrane	peptidase	Common_Between_RNAseq_&_Microarray
1367802_at	9.50817	9.59108	9.20297	9.36266	9.5047	8.00097	7.82362	7.64007	8.16524	9.12108	9.43392	0.170044	8.1502	0.577058	SGK1	serum/glucocorticoid regulated kinase 1	Cytoplasm	kinase	Common_Between_RNAseq_&_Microarray
1367804_at	6.5	6.5	6.5	6.58057	6.5	6.5	6.5	6.5	6.5	6.5	6.51611	0.0402865	6.5	0	APCS	amyloid P component, serum	Extracellular Space	other	Microarray_Specific
1367805_at	8.68672	8.71953	8.6025	8.75628	8.88687	9.53323	9.51466	9.54206	9.42811	9.51398	8.73038	0.117125	9.50641	0.0454054	GLS	glutaminase	Cytoplasm	enzyme	Common_Between_RNAseq_&_Microarray
1367806_at	6.6039	6.88541	6.65291	6.5	6.75691	7.16526	7.03006	7.28829	7.16301	7.39406	6.67983	0.163121	7.20814	0.138361	GLS	glutaminase	Cytoplasm	enzyme	Common_Between_RNAseq_&_Microarray
1367807_at	7.59677	7.75884	7.68647	7.50417	7.91611	7.59071	7.45924	7.55737	7.41716	7.71046	7.69247	0.170902	7.54699	0.115432	PLOD1	procollagen-lysine, 2-oxoglutarate 5-dioxygenase 1	Cytoplasm	enzyme	Common_Between_RNAseq_&_Microarray
1367808_at	10.2765	10.4755	10.313	10.3881	10.4904	10.7754	10.9957	11.0083	11.131	10.7758	10.3887	0.0825647	10.9372	0.156712	TIMM8B	translocase of inner mitochondrial membrane 8 homolog B (yeast)	Cytoplasm	transporter	Common_Between_RNAseq_&_Microarray
1367810_at	6.5	6.75298	6.81719	6.5	6.94268	6.52402	6.5	6.5	6.5	6.81719	6.70257	0.186285	6.56824	0.139556	SLC6A8	solute carrier family 6 (neurotransmitter transporter), member 8	Cytoplasm	transporter	Common_Between_RNAseq_&_Microarray
1367811_at	8.75978	8.68916	8.72706	8.86059	9.22205	8.83605	8.74814	8.54252	8.73887	8.73853	8.85173	0.242949	8.72082	0.107768	PHGDH	phosphoglycerate dehydrogenase	Cytoplasm	enzyme	Common_Between_RNAseq_&_Microarray
1367812_at	7.21107	7.21517	6.90465	7.35186	7.27532	7.35285	7.09285	7.12309	7.1871	7.24406	7.19162	0.196209	7.19999	0.10352	SPTBN2	spectrin, beta, non-erythrocytic 2	Cytoplasm	other	Common_Between_RNAseq_&_Microarray
1367813_at	7.59767	7.63651	7.60259	7.34045	8.09344	7.01235	6.5	6.5	6.5	7.33858	7.65413	0.312816	6.77019	0.387529	PPP1R14A	protein phosphatase 1, regulatory (inhibitor) subunit 14A	Cytoplasm	phosphatase	Microarray_Specific
1367814_at	11.1217	11.3845	11.1507	11.1293	11.2828	11.9904	12.1486	12.2902	11.9271	12.1616	11.2138	0.119568	12.1036	0.145056	ATP1B1	ATPase, Na+/K+ transporting, beta 1 polypeptide	Plasma Membrane	transporter	Common_Between_RNAseq_&_Microarray
1367815_at	7.95061	7.89939	7.71827	7.89954	8.1508	8.28588	7.85867	8.10307	8.0599	7.96748	7.92372	0.177738	8.055	0.159565	SLC5A6	solute carrier family 5 (sodium/multivitamin and iodide cotransporter), member 6	Plasma Membrane	transporter	Common_Between_RNAseq_&_Microarray
1367816_at	8.52463	8.6047	8.87734	8.57085	8.91872	8.00398	8.33825	8.01771	8.32143	8.2973	8.69925	0.180451	8.19573	0.169476	HOPX	HOP homeobox	Nucleus	transcription regulator	Common_Between_RNAseq_&_Microarray
1367817_at	7.17343	7.1446	7.14803	7.30366	7.38696	7.52949	7.37977	7.51003	7.65506	7.34597	7.23134	0.119827	7.48406	0.124422	HDGF	hepatoma-derived growth factor	Extracellular Space	growth factor	Common_Between_RNAseq_&_Microarray
1367818_at	6.58174	6.74504	6.81853	6.68271	7.0376	6.91282	6.95674	7.17246	7.31602	6.91125	6.77312	0.154724	7.05386	0.181974	COQ3	coenzyme Q3 methyltransferase	Cytoplasm	enzyme	Common_Between_RNAseq_&_Microarray
1367819_at	9.48795	9.55434	9.3385	9.47649	9.83024	9.62634	9.32236	9.59492	9.44399	9.8475	9.5375	0.207115	9.56702	0.198719	GOT2	glutamic-oxaloacetic transaminase 2, mitochondrial	Cytoplasm	enzyme	Common_Between_RNAseq_&_Microarray
1367820_at	7.27116	7.1792	7.21531	7.13702	7.42624	7.4243	7.29487	7.27341	7.44772	7.13177	7.24579	0.128574	7.31442	0.127738	BANF1	barrier to autointegration factor 1	Nucleus	other	Common_Between_RNAseq_&_Microarray
1367823_at	6.5	6.5	6.5	6.5	6.65648	6.79842	6.63648	6.82794	6.5	6.60726	6.5313	0.0782375	6.67402	0.137219	TIMP2	TIMP metallopeptidase inhibitor 2	Extracellular Space	other	Common_Between_RNAseq_&_Microarray
1367824_at	8.47466	8.54753	8.58227	8.60461	8.78513	8.60355	8.60355	8.51879	8.68451	8.59056	8.59884	0.10613	8.60019	0.0588464	FNTA	farnesyltransferase, CAAX box, alpha	Cytoplasm	enzyme	Common_Between_RNAseq_&_Microarray
1367825_at	6.5	6.5	6.5	6.5	6.5	6.5	6.51378	6.70544	6.5	6.5	6.5	0	6.54384	0.0905334	RALGDS	ral guanine nucleotide dissociation stimulator	Cytoplasm	other	Common_Between_RNAseq_&_Microarray
1367826_at	7.86213	7.87075	7.87112	7.55477	7.88755	7.50727	7.4449	7.39029	7.50455	7.36851	7.80926	0.161042	7.44311	0.0637355	NFE2L2	nuclear factor, erythroid 2-like 2	Nucleus	transcription regulator	Common_Between_RNAseq_&_Microarray
1367827_at	10.4497	10.5304	10.4885	10.5825	10.5629	10.5429	10.5259	10.3812	10.4442	10.659	10.5228	0.0411436	10.5106	0.105418	PPP2CB	protein phosphatase 2, catalytic subunit, beta isozyme	Cytoplasm	phosphatase	Common_Between_RNAseq_&_Microarray
1367829_at	7.97346	8.09154	8.01871	8.24621	8.37607	8.03412	7.97673	7.87758	8.11627	7.95201	8.1412	0.15982	7.99134	0.0896384	ECHS1	enoyl CoA hydratase, short chain, 1, mitochondrial	Cytoplasm	enzyme	Common_Between_RNAseq_&_Microarray
1367830_a_at	7.00277	7.14171	7.02274	7.00965	7.02005	7.08967	6.98939	7.01717	7.03543	7.12419	7.03938	0.0623726	7.05117	0.0548541	TP53	tumor protein p53	Nucleus	transcription regulator	Common_Between_RNAseq_&_Microarray
1367832_at	8.12101	8.33638	8.14709	8.30908	8.24253	8.21566	8.46422	8.39015	8.37653	8.47741	8.23122	0.0842411	8.38479	0.10439	LYPLA1	lysophospholipase I	Cytoplasm	enzyme	Common_Between_RNAseq_&_Microarray
1367833_at	8.54494	8.79419	8.71138	8.76857	8.91672	9.41159	9.25547	9.24152	9.48698	9.23548	8.74716	0.0865591	9.32621	0.115701	PSMC5	proteasome (prosome, macropain) 26S subunit, ATPase, 5	Nucleus	transcription regulator	Common_Between_RNAseq_&_Microarray
1367834_at	6.83725	7.42502	7.32472	7.23318	7.57759	8.23447	8.01196	8.4703	8.38361	8.36703	7.27955	0.147499	8.29347	0.178563	SRM	spermidine synthase	Cytoplasm	enzyme	Common_Between_RNAseq_&_Microarray
1367835_at	8.89553	9.17823	9.00196	9.16589	9.44431	9.34922	9.06802	9.24082	9.25634	9.24221	9.13718	0.18305	9.23132	0.101736	PCSK1N	proprotein convertase subtilisin/kexin type 1 inhibitor	Extracellular Space	other	Common_Between_RNAseq_&_Microarray
1367836_at	6.5	6.5	6.5	6.5	6.69532	6.5	6.5	6.5	6.5	6.5	6.53906	0.097661	6.5	0	CPT1A	carnitine palmitoyltransferase 1A (liver)	Cytoplasm	enzyme	Common_Between_RNAseq_&_Microarray
1367837_at	8.76923	8.84403	8.79068	8.99562	8.97482	9.1086	9.38251	9.44233	9.47626	9.21353	8.87487	0.0996976	9.32465	0.157489	PSMA4	proteasome (prosome, macropain) subunit, alpha type, 4	Cytoplasm	peptidase	Common_Between_RNAseq_&_Microarray
1367839_at	7.6439	7.78447	7.78214	7.70741	8.33893	8.09187	7.92418	8.17098	8.3097	8.3958	7.85137	0.292658	8.17851	0.184846	FDFT1	farnesyl-diphosphate farnesyltransferase 1	Cytoplasm	enzyme	Common_Between_RNAseq_&_Microarray
1367840_at	8.05184	8.01433	8.03801	7.91354	8.14771	8.20344	8.1184	8.24122	8.09692	8.16682	8.03308	0.0961194	8.16536	0.0593633	HGS	hepatocyte growth factor-regulated tyrosine kinase substrate	Cytoplasm	other	Common_Between_RNAseq_&_Microarray
1367842_at	8.07504	8.1662	8.03451	8.19904	8.45523	8.58702	8.53131	8.61376	8.5869	8.56321	8.186	0.175989	8.57644	0.0309262	APBB1	amyloid beta (A4) precursor protein-binding, family B, member 1 (Fe65)	Cytoplasm	transcription regulator	Common_Between_RNAseq_&_Microarray
1367843_at	6.96346	6.99584	7.02132	7.03148	7.39429	6.93497	6.63653	6.58084	6.88088	6.63865	7.08128	0.189632	6.73437	0.161255	AKR7A2	aldo-keto reductase family 7, member A2 (aflatoxin aldehyde reductase)	Cytoplasm	enzyme	Common_Between_RNAseq_&_Microarray
1367844_at	9.1164	9.28235	9.22336	9.18813	9.42782	9.19033	8.99773	9.11209	8.96087	9.14162	9.24761	0.105677	9.08053	0.0974127	GNAI2	guanine nucleotide binding protein (G protein), alpha inhibiting activity polypeptide 2	Plasma Membrane	enzyme	Common_Between_RNAseq_&_Microarray
1367845_at	8.73626	8.73131	8.64633	8.5012	8.73255	8.91571	8.68093	8.66211	8.72185	8.87988	8.66953	0.108855	8.7721	0.117445	NEFM	neurofilament, medium polypeptide	Cytoplasm	other	Common_Between_RNAseq_&_Microarray
1367846_at	7.10621	7.75415	7.66927	7.71185	7.93346	6.63169	6.81672	6.5	6.90265	7.20288	7.63499	0.116141	6.81079	0.269666	S100A4	S100 calcium binding protein A4	Cytoplasm	other	Microarray_Specific
1367847_at	9.13332	9.39262	8.63938	8.94967	9.23992	8.25575	8.01909	6.82662	7.91336	8.1093	9.07098	0.332674	7.82482	0.571971	NUPR1	nuclear protein, transcriptional regulator, 1	Nucleus	transcription regulator	Microarray_Specific
1367848_at	8.55328	8.78898	8.51439	8.4578	8.99753	8.83898	8.61227	8.6076	8.76819	8.71688	8.6624	0.251086	8.70878	0.100121	DCTN1	dynactin 1	Cytoplasm	other	Common_Between_RNAseq_&_Microarray
1367850_at	6.5	6.72304	6.71371	6.78158	6.78643	6.5	6.51589	6.5	6.5	6.5	6.70095	0.0381325	6.50318	0.00710578	FCGR2A	Fc fragment of IgG, low affinity IIa, receptor (CD32)	Plasma Membrane	transmembrane receptor	Microarray_Specific
1367851_at	14.0864	14.2614	14.0686	14.118	14.3712	14.1496	13.9806	12.6259	13.7993	13.8261	14.1811	0.137816	13.6763	0.603641	PTGDS	prostaglandin D2 synthase 21kDa (brain)	Cytoplasm	enzyme	Common_Between_RNAseq_&_Microarray
1367852_s_at	7.28338	7.2325	7.279	7.35693	7.2205	7.08259	6.95971	7.12594	6.92798	7.07348	7.27446	0.0618435	7.03394	0.0853387	SEPT5	septin 5	Cytoplasm	enzyme	Common_Between_RNAseq_&_Microarray
1367853_at	9.41162	9.16157	9.07458	9.11563	9.56035	9.30884	9.29034	8.99765	9.20564	9.51341	9.26475	0.224378	9.26318	0.186585	SLC12A2	solute carrier family 12 (sodium/potassium/chloride transporter), member 2	Plasma Membrane	transporter	Common_Between_RNAseq_&_Microarray
1367854_at	10.1036	10.1412	9.89545	9.79415	10.0226	10.1586	10.0196	10.0824	9.99902	10.227	9.99141	0.150972	10.0973	0.0955089	ACLY	ATP citrate lyase	Cytoplasm	enzyme	Common_Between_RNAseq_&_Microarray
1367856_at	8.81911	8.93703	8.62785	8.79553	8.85404	8.99567	9.054	9.19865	9.27777	9.06791	8.80671	0.130767	9.1188	0.115756	G6PD	glucose-6-phosphate dehydrogenase	Cytoplasm	enzyme	Common_Between_RNAseq_&_Microarray
1367857_at	8.86992	8.77645	8.92376	8.82607	8.93381	8.63701	8.42746	8.59498	8.60827	8.62848	8.866	0.0764741	8.57924	0.0864433	FADS1	fatty acid desaturase 1	Plasma Membrane	enzyme	Common_Between_RNAseq_&_Microarray
1367859_at	6.54723	6.54723	6.72893	6.5	6.62479	6.5	6.5	6.5	6.5	6.5	6.58964	0.100039	6.5	0	TGFB3	transforming growth factor, beta 3	Extracellular Space	growth factor	Common_Between_RNAseq_&_Microarray
1367860_a_at	7.4897	7.94337	7.56673	7.3616	8.33903	7.65856	7.30849	7.18898	7.27559	7.27192	7.74009	0.431159	7.34071	0.183073	MMP14	matrix metallopeptidase 14 (membrane-inserted)	Extracellular Space	peptidase	Common_Between_RNAseq_&_Microarray
1367861_at	8.60637	8.77782	8.59427	8.75106	8.74159	8.83963	8.70428	8.83333	8.77638	8.83856	8.69422	0.0827109	8.79844	0.0589016	EVL	Enah/Vasp-like	Cytoplasm	other	Common_Between_RNAseq_&_Microarray
1367864_at	8.80448	8.89115	8.80448	8.9153	9.06053	9.05997	8.82279	8.97296	9.08252	8.6938	8.89519	0.106349	8.92641	0.16524	PFKM	phosphofructokinase, muscle	Cytoplasm	kinase	Common_Between_RNAseq_&_Microarray
1367865_at	7.62624	7.6458	7.6964	7.55595	7.67827	7.4105	7.17452	7.37436	7.78061	7.11631	7.64053	0.0623859	7.37126	0.261163	KIAA0430	KIAA0430	Cytoplasm	other	Common_Between_RNAseq_&_Microarray
1367867_at	6.5312	6.67861	6.54905	6.62062	6.57189	6.68832	6.60951	6.69933	6.68326	6.67812	6.59028	0.057415	6.67171	0.0356467	GFER	growth factor, augmenter of liver regeneration	Nucleus	enzyme	Common_Between_RNAseq_&_Microarray
1367868_at	6.7808	6.852	6.6092	6.62741	6.88274	7.04835	6.72451	7.07237	7.23965	7.08712	6.75043	0.144537	7.0344	0.188795	ADRM1	adhesion regulating molecule 1	Plasma Membrane	other	Common_Between_RNAseq_&_Microarray
1367869_at	8.95072	9.03086	8.91934	9.01919	8.9322	9.67153	9.74341	9.85236	9.86382	9.66302	8.97046	0.0577414	9.75883	0.0959268	OXR1	oxidation resistance 1	Cytoplasm	other	Common_Between_RNAseq_&_Microarray
1367870_at	9.35152	9.41654	9.35165	9.56131	9.57428	10.0286	10.192	10.3409	10.2841	10.321	9.45106	0.109449	10.2333	0.127925	GLRX3	glutaredoxin 3	Cytoplasm	enzyme	Common_Between_RNAseq_&_Microarray
1367872_at	7.33864	7.09073	6.99767	6.99081	7.16325	7.32508	7.07942	7.10133	7.34807	6.90008	7.11622	0.0822097	7.15079	0.186875	AP1B1	adaptor-related protein complex 1, beta 1 subunit	Cytoplasm	transporter	Common_Between_RNAseq_&_Microarray
1367873_at	8.7455	9.1561	9.08683	9.03109	9.23254	10.0805	10.3064	10.3203	10.1844	9.46459	9.05041	0.0871729	10.0712	0.352929	ATP6AP1	ATPase, H+ transporting, lysosomal accessory protein 1	Cytoplasm	transporter	Common_Between_RNAseq_&_Microarray
1367874_at	7.92299	7.96716	8.01624	7.85347	8.27436	8.83324	8.88591	9.05711	8.77501	8.99331	8.00684	0.177943	8.90892	0.115403	RHOQ	ras homolog family member Q	Plasma Membrane	enzyme	Common_Between_RNAseq_&_Microarray
1367875_at	7.50574	7.68155	7.4371	7.59876	7.59556	7.74369	7.71411	7.78559	7.73905	7.88723	7.56374	0.102169	7.77393	0.0683425	GAK	cyclin G associated kinase	Nucleus	kinase	Common_Between_RNAseq_&_Microarray
1367876_at	6.88777	7.04515	6.54213	6.79503	7.11491	7.08137	6.92797	6.81364	7.22369	7.10676	6.877	0.260577	7.03069	0.160675	IPO13	importin 13	Nucleus	transporter	Common_Between_RNAseq_&_Microarray
1367877_at	6.70844	6.95981	6.68309	6.84849	6.98085	6.879	6.58066	6.5	6.52503	6.63453	6.83614	0.136302	6.62384	0.151811	SLC11A2	solute carrier family 11 (proton-coupled divalent metal ion transporter), member 2	Plasma Membrane	transporter	Common_Between_RNAseq_&_Microarray
1367878_at	7.30686	7.39741	7.31834	7.51886	7.52993	7.70737	7.81613	8.03722	7.67721	7.74516	7.41428	0.101516	7.79662	0.144175	STX5	syntaxin 5	Cytoplasm	transporter	Common_Between_RNAseq_&_Microarray
1367880_at	7.97492	8.03693	7.92302	7.6578	8.21833	7.04095	6.64766	6.57264	7.00969	7.29692	7.9622	0.23476	6.91357	0.299733	LAMB2	laminin, beta 2 (laminin S)	Extracellular Space	enzyme	Common_Between_RNAseq_&_Microarray
1367881_at	8.90742	8.96879	8.94809	8.8748	9.17351	8.7653	8.6338	8.63137	8.56014	8.79247	8.97452	0.127991	8.67662	0.0984079	SIRPA	signal-regulatory protein alpha	Plasma Membrane	phosphatase	Common_Between_RNAseq_&_Microarray
1367882_at	7.87703	7.7903	7.87055	7.71882	7.73069	8.10249	7.93576	8.04676	8.0251	8.0277	7.79748	0.0694176	8.02756	0.060038	MAP1A	microtubule-associated protein 1A	Cytoplasm	other	Common_Between_RNAseq_&_Microarray
1367883_at	6.79855	6.79855	6.79855	6.72011	6.70214	6.86411	6.78471	6.86465	6.5353	6.83568	6.76358	0.0510062	6.77689	0.138917	SMN1/SMN2	survival of motor neuron 1, telomeric	Nucleus	other	Common_Between_RNAseq_&_Microarray
1367884_at	8.77421	8.94205	9.06812	8.99439	9.06912	9.00734	9.01556	9.06115	8.97019	9.06912	8.96958	0.0617813	9.02467	0.0407987	RAB14	RAB14, member RAS oncogene family	Cytoplasm	enzyme	Common_Between_RNAseq_&_Microarray
1367885_at	7.19637	7.14759	7.36118	7.31003	7.42423	7.52923	7.17396	7.26197	7.46504	7.10506	7.28788	0.118385	7.30705	0.183623	PXMP2	peroxisomal membrane protein 2, 22kDa	Cytoplasm	other	Common_Between_RNAseq_&_Microarray
1367886_at	6.70039	6.5	6.6455	6.69343	6.65729	6.75785	6.61682	6.77289	6.79404	6.65729	6.63932	0.085181	6.71978	0.0779258	PCSK7	proprotein convertase subtilisin/kexin type 7	Cytoplasm	peptidase	Common_Between_RNAseq_&_Microarray
1367887_at	9.21901	9.03315	9.3686	9.0571	9.5587	8.65268	8.66329	8.22801	8.39939	7.97216	9.24731	0.253981	8.38311	0.293415	LCAT	lecithin-cholesterol acyltransferase	Extracellular Space	enzyme	Common_Between_RNAseq_&_Microarray
1367889_at	7.3551	7.59578	7.5305	7.66475	7.81583	8.06841	7.80798	8.07344	7.83659	8.03115	7.59239	0.122375	7.96351	0.13035	CAMK1	calcium/calmodulin-dependent protein kinase I	Cytoplasm	kinase	Common_Between_RNAseq_&_Microarray
1367892_at	7.93792	7.74649	7.89068	8.00969	8.12219	8.09419	7.44094	7.59389	7.73878	7.67936	7.94139	0.161152	7.70943	0.242511	PDK2	pyruvate dehydrogenase kinase, isozyme 2	Cytoplasm	kinase	Common_Between_RNAseq_&_Microarray
1367893_a_at	6.5152	6.5	6.50683	6.5019	6.61121	6.72405	6.70486	6.5	6.91228	6.5	6.52703	0.0542271	6.66824	0.173652	CLCC1	chloride channel CLIC-like 1	Cytoplasm	ion channel	Common_Between_RNAseq_&_Microarray
1367894_at	8.36647	8.28031	8.17034	8.37002	8.45605	8.91178	8.90299	9.0375	8.85703	9.19395	8.32864	0.122454	8.98065	0.136734	INSIG1	insulin induced gene 1	Cytoplasm	other	Common_Between_RNAseq_&_Microarray
1367895_at	8.79398	9.09151	8.96685	8.96449	9.22602	9.34794	9.36222	9.48206	9.54443	9.15315	9.00857	0.124276	9.37796	0.150198	HNRNPK	heterogeneous nuclear ribonucleoprotein K	Nucleus	other	Common_Between_RNAseq_&_Microarray
1367897_at	7.08366	7.27043	7.20908	7.22083	7.5374	7.31308	7.30783	7.37048	7.3661	7.22083	7.26428	0.154286	7.31566	0.0604364	ACADVL	acyl-CoA dehydrogenase, very long chain	Cytoplasm	enzyme	Common_Between_RNAseq_&_Microarray
1367898_at	8.86113	8.97725	9.03029	9.07895	9.0848	9.08174	9.1319	9.13336	9.1989	8.99712	9.00648	0.0500821	9.1086	0.0749329	BNIP3L	BCL2/adenovirus E1B 19kDa interacting protein 3-like	Cytoplasm	other	Common_Between_RNAseq_&_Microarray
1367899_at	8.01135	8.27947	8.27144	8.23065	8.44166	9.07504	8.82859	8.94266	8.68869	9.21795	8.24691	0.0930615	8.95059	0.206463	F2R	coagulation factor II (thrombin) receptor	Plasma Membrane	G-protein coupled receptor	Common_Between_RNAseq_&_Microarray
1367900_at	8.71843	9.13573	9.1512	9.05612	9.31301	9.28056	9.29342	9.31797	9.326	9.22568	9.0749	0.107709	9.28873	0.0397084	GYG1	glycogenin 1	Cytoplasm	enzyme	Common_Between_RNAseq_&_Microarray
1367901_at	6.5	6.83168	6.5	6.65957	6.5	6.5	6.5	6.5	6.5	6.5	6.59825	0.158266	6.5	0	GUSB	glucuronidase, beta	Cytoplasm	enzyme	Common_Between_RNAseq_&_Microarray
1367902_at	9.19453	9.33211	9.37592	9.08047	9.33639	8.46122	8.63767	8.22266	8.70498	8.45028	9.26388	0.135282	8.49536	0.188253	GNG11	guanine nucleotide binding protein (G protein), gamma 11	Plasma Membrane	enzyme	Microarray_Specific
1367903_at	7.32522	7.12606	7.29731	7.2405	7.27683	7.34798	7.45695	7.55375	7.82853	7.54842	7.25318	0.0764435	7.54713	0.178202	HMOX2	heme oxygenase (decycling) 2	Cytoplasm	enzyme	Common_Between_RNAseq_&_Microarray
1367904_at	11.8653	12.0931	11.9248	12.1372	12.0431	12.3209	12.438	12.5265	12.3839	12.3982	12.0127	0.0916109	12.4135	0.0758987	RESP18	regulated endocrine-specific protein 18	Extracellular Space	other	Common_Between_RNAseq_&_Microarray
1367906_at	7.50875	7.63093	7.56004	7.70852	7.74336	7.91847	7.72633	8.06499	8.01956	8.01196	7.63032	0.0819306	7.94826	0.135006	ACP2	acid phosphatase 2, lysosomal	Cytoplasm	phosphatase	Common_Between_RNAseq_&_Microarray
1367907_a_at	8.37419	8.52936	8.39722	8.31802	8.54463	8.75466	8.61561	8.70254	8.73116	8.68505	8.43269	0.108672	8.6978	0.053119	CLTB	clathrin, light chain B	Plasma Membrane	other	Common_Between_RNAseq_&_Microarray
1367908_at	8.63145	8.74109	8.67831	8.6994	8.836	8.9738	8.99833	9.09142	9.11968	8.79574	8.71725	0.0699143	8.99579	0.127479	GCSH	glycine cleavage system protein H (aminomethyl carrier)	Cytoplasm	enzyme	Common_Between_RNAseq_&_Microarray
1367909_at	6.5	6.52473	6.5	6.5	6.5	6.5	6.5	6.5	6.5	6.5	6.50495	0.012366	6.5	0	Dcxr	dicarbonyl L-xylulose reductase	Cytoplasm	enzyme	Microarray_Specific
1367911_at	8.45057	8.62604	8.57729	8.56982	8.6447	9.01588	8.87007	8.95999	8.94865	8.95955	8.57368	0.036621	8.95083	0.0522457	IDH3A	isocitrate dehydrogenase 3 (NAD+) alpha	Cytoplasm	enzyme	Common_Between_RNAseq_&_Microarray
1367912_at	7.34745	7.90308	7.61299	7.65625	7.78614	6.5	6.5	6.5	6.5	6.52987	7.66118	0.131489	6.50597	0.013356	LTBP1	latent transforming growth factor beta binding protein 1	Extracellular Space	other	Microarray_Specific
1367913_at	6.70805	6.85651	6.5	6.65121	6.7343	6.81969	6.5	6.68938	6.53553	6.50272	6.69001	0.149678	6.60946	0.140911	CYGB	cytoglobin	Cytoplasm	transporter	Common_Between_RNAseq_&_Microarray
1367914_at	7.71086	7.97257	7.75235	7.89904	8.11149	7.16404	6.83749	6.54401	7.11644	7.11366	7.88926	0.149675	6.95513	0.263463	EMP3	epithelial membrane protein 3	Plasma Membrane	other	Microarray_Specific
1367915_at	6.95341	7.09914	7.03508	7.05195	7.29243	7.60444	7.62359	7.76251	7.51435	7.7109	7.0864	0.118334	7.64316	0.0965764	DGAT1	diacylglycerol O-acyltransferase 1	Cytoplasm	enzyme	Common_Between_RNAseq_&_Microarray
1367918_at	9.72961	9.59047	9.58481	9.63787	9.9596	9.59431	9.34795	9.46964	9.52387	9.72961	9.70047	0.179192	9.53308	0.142088	FEZ1	fasciculation and elongation protein zeta 1 (zygin I)	Cytoplasm	other	Common_Between_RNAseq_&_Microarray
1367921_at	6.81654	6.61068	6.58811	6.70636	7.09858	6.93549	6.93549	6.94617	7.02838	6.95454	6.76406	0.237364	6.96002	0.039046	ILKAP	integrin-linked kinase-associated serine/threonine phosphatase	Cytoplasm	phosphatase	Common_Between_RNAseq_&_Microarray
1367922_at	7.14418	7.33894	7.3826	7.33033	7.51182	7.17285	7.35304	7.09491	7.25907	7.20368	7.34157	0.0837825	7.21671	0.0965781	ADAM17	ADAM metallopeptidase domain 17	Plasma Membrane	peptidase	Common_Between_RNAseq_&_Microarray
1367923_at	8.96038	8.80197	8.81568	8.91298	9.00279	9.504	9.10024	9.34121	9.48669	9.0192	8.89876	0.0937117	9.29027	0.221612	ACSBG1	acyl-CoA synthetase bubblegum family member 1	Cytoplasm	enzyme	Common_Between_RNAseq_&_Microarray
1367924_at	6.74808	6.61476	6.83117	6.76143	6.50438	6.61931	6.56215	6.59912	6.50626	6.5	6.69196	0.146704	6.55737	0.053632	PACS1	phosphofurin acidic cluster sorting protein 1	Cytoplasm	other	Common_Between_RNAseq_&_Microarray
1367926_at	6.8413	7.02485	6.79937	6.90431	7.16277	7.24885	6.8748	7.20806	7.26118	7.08486	6.94652	0.156595	7.13555	0.161585	Phb	prohibitin	Cytoplasm	transcription regulator	Common_Between_RNAseq_&_Microarray
1367927_at	6.7992	7.47669	7.38039	7.3322	7.92659	8.19619	8.03523	8.1826	8.08811	8.00289	7.38301	0.271805	8.101	0.0863693	Phb	prohibitin	Cytoplasm	transcription regulator	Common_Between_RNAseq_&_Microarray
1367929_at	10.1891	10.3438	10.3776	10.3563	10.2275	10.6942	10.7911	10.9184	10.7688	10.7188	10.2989	0.0673345	10.7783	0.0873229	CD59	CD59 molecule, complement regulatory protein	Plasma Membrane	other	Common_Between_RNAseq_&_Microarray
1367930_at	9.83785	9.3467	9.56269	9.91255	9.53998	10.144	9.06147	9.22229	9.98637	9.32863	9.63995	0.235571	9.54855	0.484332	GAP43	growth associated protein 43	Plasma Membrane	other	Common_Between_RNAseq_&_Microarray
1367931_a_at	6.634	6.70797	6.78523	6.64412	7.00701	6.97669	6.90445	6.69268	6.88148	6.71842	6.75567	0.158181	6.83474	0.123394	PTBP1	polypyrimidine tract binding protein 1	Nucleus	enzyme	Common_Between_RNAseq_&_Microarray
1367932_at	9.9736	9.74208	10.0197	9.83291	9.90044	9.74547	9.66431	9.62545	9.73234	9.68946	9.89375	0.116939	9.69141	0.0492106	HMGCS1	3-hydroxy-3-methylglutaryl-CoA synthase 1 (soluble)	Cytoplasm	enzyme	Common_Between_RNAseq_&_Microarray
1367933_at	7.95476	7.73013	7.9275	8.02712	8.17462	7.99488	8.12276	7.97177	8.15986	7.98545	7.96283	0.186521	8.04694	0.0875234	AMD1	adenosylmethionine decarboxylase 1	Cytoplasm	enzyme	Common_Between_RNAseq_&_Microarray
1367934_at	6.54263	6.5	6.53336	6.5	6.5	6.5	6.5	6.5	6.5	6.5	6.5152	0.0166795	6.5	0	RPL39	ribosomal protein L39	Cytoplasm	other	Common_Between_RNAseq_&_Microarray
1367935_at	7.51154	7.58954	7.45337	7.61716	7.63256	7.57277	7.63097	7.63097	7.73648	7.68431	7.56083	0.0818141	7.6511	0.0619254	SMU1	smu-1 suppressor of mec-8 and unc-52 homolog (C. elegans)	Nucleus	other	Common_Between_RNAseq_&_Microarray
1367938_at	7.27475	7.18747	7.31496	7.31033	7.37751	7.65619	7.68539	7.63835	7.76589	7.47195	7.293	0.0795367	7.64355	0.107645	UGDH	UDP-glucose 6-dehydrogenase	Nucleus	enzyme	Common_Between_RNAseq_&_Microarray
1367939_at	7.67613	8.06311	7.64246	7.74324	8.14477	6.88732	7.30532	6.7035	7.06415	6.88836	7.85394	0.24318	6.96973	0.226839	RBP1	retinol binding protein 1, cellular	Extracellular Space	transporter	Common_Between_RNAseq_&_Microarray
1367940_at	6.5	6.5	6.53709	6.5	6.8161	6.5	6.5	6.5	6.5	6.5	6.57064	0.152873	6.5	0	ACKR3	atypical chemokine receptor 3	Plasma Membrane	G-protein coupled receptor	Common_Between_RNAseq_&_Microarray
1367941_at	7.50003	7.63905	7.65263	7.82765	7.76816	7.59515	7.67653	7.7107	7.81281	7.68231	7.6775	0.0912621	7.6955	0.0784149	TFAM	transcription factor A, mitochondrial	Cytoplasm	transcription regulator	Common_Between_RNAseq_&_Microarray
1367943_at	6.5	6.5	6.5	6.5	6.5	6.61642	6.61662	6.72228	6.77162	6.70179	6.5	0	6.68575	0.0680983	NFKBIB	nuclear factor of kappa light polypeptide gene enhancer in B-cells inhibitor, beta	Nucleus	transcription regulator	Common_Between_RNAseq_&_Microarray
1367944_at	7.01365	6.94572	6.8214	7.10597	7.00309	7.28298	7.38415	7.50883	7.39657	7.33045	6.97797	0.118671	7.3806	0.0847838	CHST10	carbohydrate sulfotransferase 10	Cytoplasm	enzyme	Common_Between_RNAseq_&_Microarray
1367945_at	7.57216	7.88631	7.71157	7.64727	7.91143	8.15569	8.10122	8.37587	8.22068	8.06681	7.74575	0.129799	8.18405	0.122014	ATOX1	antioxidant 1 copper chaperone	Cytoplasm	transporter	Common_Between_RNAseq_&_Microarray
1367946_at	6.5	6.5	6.5	6.5	6.94546	6.5	6.5	6.5	6.5	6.5	6.58909	0.22273	6.5	0	PDLIM1	PDZ and LIM domain 1	Cytoplasm	transcription regulator	Microarray_Specific
1367947_at	8.1217	7.95463	8.08525	8.02568	8.1801	8.3439	8.41751	8.41203	8.57483	8.26052	8.07347	0.0954541	8.40176	0.115761	PRKAG1	protein kinase, AMP-activated, gamma 1 non-catalytic subunit	Nucleus	kinase	Common_Between_RNAseq_&_Microarray
1367948_a_at	7.87476	8.11252	8.06298	7.54775	8.65622	7.81047	7.79585	7.78329	7.37904	8.32806	8.05085	0.453058	7.81934	0.337114	Kdr	kinase insert domain receptor	Plasma Membrane	kinase	Common_Between_RNAseq_&_Microarray
1367949_at	7.37622	7.10808	6.99381	7.35533	7.10136	7.81032	6.84497	6.85225	7.39132	7.22152	7.18696	0.153026	7.22408	0.40424	PENK	proenkephalin	Extracellular Space	other	Common_Between_RNAseq_&_Microarray
1367950_at	7.34729	7.40099	7.30295	7.31043	7.49601	6.72246	6.63887	6.5	6.50022	6.5	7.37154	0.0906515	6.57231	0.103235	SLC22A5	solute carrier family 22 (organic cation/carnitine transporter), member 5	Plasma Membrane	transporter	Common_Between_RNAseq_&_Microarray
1367955_at	6.5	6.54386	6.5	6.5	6.57581	6.65071	6.5961	6.61662	6.5	6.63836	6.52393	0.0369262	6.60036	0.0598606	RAB4B	RAB4B, member RAS oncogene family	Plasma Membrane	enzyme	Common_Between_RNAseq_&_Microarray
1367956_at	7.0015	6.85513	6.97877	6.78091	7.17234	7.51853	7.00791	7.19677	7.33208	7.19175	6.95773	0.171086	7.24941	0.189523	NCDN	neurochondrin	Cytoplasm	other	Common_Between_RNAseq_&_Microarray
1367957_at	7.54885	7.66956	7.66685	7.48019	7.68951	7.58245	7.74338	7.86181	7.72509	7.89623	7.61099	0.0980818	7.76179	0.124428	RGS3	regulator of G-protein signaling 3	Nucleus	other	Common_Between_RNAseq_&_Microarray
1367958_at	8.2307	8.14008	8.25196	8.24505	8.26738	8.47919	8.28885	8.55103	8.45499	8.34634	8.22703	0.0581126	8.42408	0.105405	ABI1	abl-interactor 1	Cytoplasm	other	Common_Between_RNAseq_&_Microarray
1367960_at	7.93749	8.12613	8.11486	8.02657	8.29071	8.3011	8.43704	8.26406	8.54643	8.30438	8.09915	0.110158	8.3706	0.118212	ARL4A	ADP-ribosylation factor-like 4A	Nucleus	enzyme	Common_Between_RNAseq_&_Microarray
1367963_at	6.5	6.5	6.5	6.5	6.5	6.68133	6.5	6.53335	6.6994	6.5	6.5	0	6.58282	0.0993241	MLST8	MTOR associated protein, LST8 homolog (S. cerevisiae)	Cytoplasm	other	Common_Between_RNAseq_&_Microarray
1367965_at	6.912	6.58115	6.5282	6.5101	6.58469	6.50059	6.5	6.5	6.5	6.5	6.62323	0.0375787	6.50012	0.000262962	SLC9A1	solute carrier family 9, subfamily A (NHE1, cation proton antiporter 1), member 1	Plasma Membrane	ion channel	Common_Between_RNAseq_&_Microarray
1367966_at	7.36428	7.41665	7.4008	7.44008	7.54788	7.44862	7.55787	7.79693	7.52956	7.52956	7.43394	0.0663416	7.57251	0.131924	DPP3	dipeptidyl-peptidase 3	Cytoplasm	peptidase	Common_Between_RNAseq_&_Microarray
1367969_at	7.87059	8.01419	7.86425	8.01419	8.34943	8.55194	8.56084	8.61853	8.84595	8.19894	8.02253	0.205168	8.55524	0.232117	PRDX6	peroxiredoxin 6	Cytoplasm	enzyme	Common_Between_RNAseq_&_Microarray
1367970_at	8.03254	8.09398	8.17349	7.82042	8.9581	9.09374	9.0961	9.26997	9.13882	9.28646	8.21571	0.488406	9.17702	0.0942839	Pfn2	profilin 2	Cytoplasm	other	Common_Between_RNAseq_&_Microarray
1367971_at	9.26457	9.28893	9.30941	9.28787	9.51273	9.59936	9.59694	9.75834	9.48151	9.78945	9.3327	0.109115	9.64512	0.127312	Ptp4a2	protein tyrosine phosphatase type IVA, member 2	Cytoplasm	other	Common_Between_RNAseq_&_Microarray
1367972_at	8.43695	8.6366	8.65252	8.66908	8.9026	9.10955	9.34777	9.38499	9.27109	9.38746	8.65955	0.125636	9.30017	0.116468	CAND1	cullin-associated and neddylation-dissociated 1	Cytoplasm	transcription regulator	Common_Between_RNAseq_&_Microarray
1367974_at	7.8651	8.02513	7.91339	7.83593	8.17258	7.82275	7.67651	7.5689	7.81578	7.95326	7.96243	0.146215	7.76744	0.147999	ANXA3	annexin A3	Cytoplasm	enzyme	Common_Between_RNAseq_&_Microarray
1367976_at	7.07246	7.35925	7.42387	7.17912	7.047	7.38248	7.27225	7.44327	7.56378	7.37124	7.21634	0.171634	7.4066	0.107157	TPP2	tripeptidyl peptidase II	Cytoplasm	peptidase	Common_Between_RNAseq_&_Microarray
1367977_at	7.48314	6.87043	7.08814	6.79942	6.97949	7.21714	6.73091	6.86002	7.16301	6.97252	7.04412	0.126464	6.98872	0.203621	SNCA	synuclein, alpha (non A4 component of amyloid precursor)	Cytoplasm	other	Common_Between_RNAseq_&_Microarray
1367978_at	7.56117	7.60854	7.66511	7.74324	7.80268	8.03062	7.68417	7.68336	7.81684	7.69056	7.67615	0.0854382	7.78111	0.150571	ADCY2	adenylate cyclase 2 (brain)	Plasma Membrane	enzyme	Common_Between_RNAseq_&_Microarray
1367979_s_at	9.17421	9.1528	9.20439	9.25445	9.3356	9.59014	9.74766	9.72539	9.62545	9.82238	9.22429	0.0778456	9.70221	0.0942026	CYP51A1	cytochrome P450, family 51, subfamily A, polypeptide 1	Cytoplasm	enzyme	Common_Between_RNAseq_&_Microarray
1367980_at	8.18618	8.19119	8.19423	8.12536	8.24418	8.43827	8.49048	8.19712	8.31212	8.34177	8.18823	0.0487394	8.35595	0.114264	RABEP1	rabaptin, RAB GTPase binding effector protein 1	Cytoplasm	transporter	Common_Between_RNAseq_&_Microarray
1367981_at	6.97732	6.97423	6.96867	7.30103	7.38027	7.6288	7.45003	7.51401	7.70862	7.51742	7.1203	0.215608	7.56378	0.103405	RABEP1	rabaptin, RAB GTPase binding effector protein 1	Cytoplasm	transporter	Common_Between_RNAseq_&_Microarray
1367982_at	6.59883	6.9142	6.81604	6.9142	6.9142	6.93953	6.57458	6.8198	6.75191	7.1125	6.83149	0.049076	6.83967	0.201726	Alas1	aminolevulinate, delta-, synthase 1	Cytoplasm	enzyme	Common_Between_RNAseq_&_Microarray
1367987_at	7.95486	7.92796	8.06074	7.97877	8.06895	7.95211	7.65129	7.71767	7.96217	7.96284	7.99826	0.067707	7.84921	0.152261	RNPEP	arginyl aminopeptidase (aminopeptidase B)	Cytoplasm	peptidase	Common_Between_RNAseq_&_Microarray
1367991_at	6.5	6.5	6.5	6.5	6.5	6.5	6.5	6.78732	6.5	6.5	6.5	0	6.55746	0.128495	MOGS	mannosyl-oligosaccharide glucosidase	Cytoplasm	enzyme	Microarray_Specific
1367992_at	10.6154	10.6762	10.6212	10.7521	10.6918	10.736	10.6964	10.5819	10.827	10.6286	10.6713	0.0538069	10.694	0.0952403	Scg5	secretogranin V	Cytoplasm	other	Common_Between_RNAseq_&_Microarray
1367993_at	6.5	6.90579	6.88471	6.85347	6.94519	6.72951	6.93758	6.89387	6.84712	7.06147	6.81783	0.0384916	6.89391	0.121654	Clip1	CAP-GLY domain containing linker protein 1	Cytoplasm	other	Common_Between_RNAseq_&_Microarray
1367995_at	8.79597	8.9263	8.85571	8.80455	8.96029	8.80439	8.41496	8.50764	8.61989	8.70722	8.86856	0.0699835	8.61082	0.1548	CAT	catalase	Cytoplasm	enzyme	Common_Between_RNAseq_&_Microarray
1367996_a_at	6.57951	6.51352	6.68218	6.6581	6.54816	7.12287	6.86186	7.1374	6.77658	6.81727	6.5963	0.0822475	6.9432	0.173374	LPHN1	latrophilin 1	Plasma Membrane	G-protein coupled receptor	Common_Between_RNAseq_&_Microarray
1367999_at	7.34818	7.59497	7.42059	7.44634	7.67	7.66762	7.42807	7.36118	7.51156	7.0797	7.49602	0.119381	7.40963	0.21708	ALDH2	aldehyde dehydrogenase 2 family (mitochondrial)	Cytoplasm	enzyme	Common_Between_RNAseq_&_Microarray
1368001_at	6.50229	6.62086	6.5	6.51049	6.5	6.5	6.5	6.5	6.5	6.5	6.52673	0.0588889	6.5	0	SPEG	SPEG complex locus	Nucleus	kinase	Microarray_Specific
1368002_at	6.5	6.5	6.64318	6.5	6.54866	6.5	6.5	6.5	6.5	6.5	6.53837	0.0674954	6.5	0	MSH2	mutS homolog 2	Nucleus	enzyme	Common_Between_RNAseq_&_Microarray
1368003_at	8.80609	9.43173	9.32556	9.04041	9.36839	8.5029	8.07009	7.38404	8.2623	8.35351	9.19444	0.172994	8.11457	0.437425	ALDH1A2	aldehyde dehydrogenase 1 family, member A2	Cytoplasm	enzyme	Microarray_Specific
1368004_at	7.5464	7.70393	7.4736	7.58196	7.83198	8.08695	8.10822	7.98679	8.28704	7.85227	7.62757	0.154654	8.06425	0.160484	MRPL23	mitochondrial ribosomal protein L23	Cytoplasm	other	Common_Between_RNAseq_&_Microarray
1368006_at	6.5	6.61015	6.5	6.5	7.03641	6.5	6.5	6.5	6.5	6.5	6.62931	0.255186	6.5	0	LAPTM5	lysosomal protein transmembrane 5	Plasma Membrane	other	Common_Between_RNAseq_&_Microarray
1368008_at	7.358	7.6337	7.70222	7.63227	7.60995	7.60069	7.86816	7.95523	7.77684	7.8878	7.58723	0.0399666	7.81774	0.137055	PROM1	prominin 1	Plasma Membrane	other	Common_Between_RNAseq_&_Microarray
1368009_at	6.5	6.5	6.5	6.5	6.5	6.5	6.5	6.66439	6.60454	6.6818	6.5	0	6.59015	0.0871388	GNE	glucosamine (UDP-N-acetyl)-2-epimerase/N-acetylmannosamine kinase	Cytoplasm	kinase	Common_Between_RNAseq_&_Microarray
1368011_at	6.71464	6.91554	6.57555	6.64261	6.5	6.50264	6.5	6.50264	6.50264	6.52177	6.66967	0.181041	6.50594	0.00892332	FDXR	ferredoxin reductase	Cytoplasm	enzyme	Microarray_Specific
1368012_at	6.53096	6.5	6.51212	6.5	6.66066	6.5	6.5	6.5	6.5	6.5	6.54075	0.0785176	6.5	0	TEP1	telomerase-associated protein 1	Nucleus	enzyme	Common_Between_RNAseq_&_Microarray
1368014_at	6.5	6.5	6.5	6.5	6.5	6.5	6.5	6.52132	6.5	6.5	6.5	0	6.50426	0.00953415	PTGES	prostaglandin E synthase	Cytoplasm	enzyme	Common_Between_RNAseq_&_Microarray
1368016_at	6.66157	6.63164	6.67032	6.63809	6.88973	6.68706	6.67523	6.7823	6.84828	6.5	6.69827	0.122694	6.69857	0.131842	PECR	peroxisomal trans-2-enoyl-CoA reductase	Cytoplasm	enzyme	Common_Between_RNAseq_&_Microarray
1368018_at	6.74095	7.00829	6.79427	6.89087	7.13855	7.27225	7.61415	7.59112	7.64479	7.67172	6.91459	0.148821	7.55881	0.163067	MKLN1	muskelin 1, intracellular mediator containing kelch motifs	Cytoplasm	other	Common_Between_RNAseq_&_Microarray
1368019_at	7.47109	7.34023	7.20898	7.4854	7.29752	7.17588	7.00828	7.21532	7.1734	7.16021	7.36064	0.115353	7.14662	0.080024	MTOR	mechanistic target of rapamycin (serine/threonine kinase)	Nucleus	kinase	Common_Between_RNAseq_&_Microarray
1368022_at	6.5	6.54785	6.59197	6.5869	6.60621	6.7759	6.5	6.56076	6.5	6.5	6.56659	0.0249663	6.56733	0.119526	INPPL1	inositol polyphosphate phosphatase-like 1	Cytoplasm	phosphatase	Common_Between_RNAseq_&_Microarray
1368026_at	6.91339	7.10536	6.9565	7.08462	7.29623	7.41665	7.09869	7.1812	7.14407	7.1812	7.07122	0.140129	7.20436	0.12343	HDGFRP2	hepatoma-derived growth factor-related protein 2	Nucleus	other	Common_Between_RNAseq_&_Microarray
1368028_at	6.5	6.79768	6.52216	6.5	6.9127	7.65993	7.77691	8.08634	8.05006	8.14887	6.64651	0.204344	7.94442	0.213364	PRPH	peripherin	Plasma Membrane	other	Common_Between_RNAseq_&_Microarray
1368029_at	8.20544	8.33731	8.20544	8.27001	8.40199	8.30473	8.37481	8.05674	8.28178	8.20544	8.28404	0.0848142	8.2447	0.121221	GNAI3	guanine nucleotide binding protein (G protein), alpha inhibiting activity polypeptide 3	Cytoplasm	enzyme	Common_Between_RNAseq_&_Microarray
1368030_at	6.5	6.5	6.5	6.5	6.61999	6.5	6.5	6.5	6.5	6.5	6.524	0.059995	6.5	0	GNAI3	guanine nucleotide binding protein (G protein), alpha inhibiting activity polypeptide 3	Cytoplasm	enzyme	Common_Between_RNAseq_&_Microarray
1368031_at	7.14125	7.11429	7.29088	7.17879	7.66436	7.3885	7.33315	7.41736	7.40566	7.61737	7.27791	0.245922	7.43241	0.108319	NOLC1	nucleolar and coiled-body phosphoprotein 1	Nucleus	transcription regulator	Common_Between_RNAseq_&_Microarray
1368032_at	6.5	6.5	6.77227	6.77541	7.21465	7.25002	6.98507	7.37696	7.11136	7.21465	6.75247	0.295715	7.18761	0.147748	NOLC1	nucleolar and coiled-body phosphoprotein 1	Nucleus	transcription regulator	Common_Between_RNAseq_&_Microarray
1368034_at	9.01431	9.06108	9.07314	9.27391	9.18233	9.31112	8.9425	9.10239	9.06982	9.01431	9.12095	0.100315	9.08803	0.138673	CHGB	chromogranin B (secretogranin 1)	Extracellular Space	other	Common_Between_RNAseq_&_Microarray
1368035_a_at	7.59728	7.60379	7.6236	7.51817	7.8107	8.0624	7.61851	7.89159	7.70575	7.72213	7.63071	0.123232	7.80008	0.176868	PTPRF	protein tyrosine phosphatase, receptor type, F	Plasma Membrane	phosphatase	Common_Between_RNAseq_&_Microarray
1368036_at	7.41759	7.3278	7.50748	7.52961	7.37911	7.60412	7.40103	7.39536	7.43384	7.36298	7.43232	0.098004	7.43947	0.0954125	PTPRF	protein tyrosine phosphatase, receptor type, F	Plasma Membrane	phosphatase	Common_Between_RNAseq_&_Microarray
1368037_at	8.34843	8.65567	8.51132	8.6352	8.91881	9.15757	9.39815	9.47199	9.37951	9.41143	8.61389	0.171352	9.36373	0.120345	CBR1	carbonyl reductase 1	Cytoplasm	enzyme	Common_Between_RNAseq_&_Microarray
1368038_at	7.5029	7.47498	7.31712	7.66892	7.53669	7.40024	7.26458	7.24794	7.41604	7.22801	7.50012	0.146	7.31136	0.0894639	SYNJ2BP	synaptojanin 2 binding protein	Cytoplasm	other	Common_Between_RNAseq_&_Microarray
1368040_at	6.5	6.5	6.5	6.5	6.5	6.73414	6.51892	6.53388	6.5	6.5	6.5	0	6.55739	0.0998244	SYNJ2BP	synaptojanin 2 binding protein	Cytoplasm	other	Common_Between_RNAseq_&_Microarray
1368041_at	6.5	6.5	6.5	6.5	6.5	6.5	6.53747	6.53553	6.5	6.5	6.5	0	6.5146	0.0200039	SYNJ2BP	synaptojanin 2 binding protein	Cytoplasm	other	Common_Between_RNAseq_&_Microarray
1368042_a_at	10.1705	10.1079	10.1167	9.84137	10.2898	9.88199	9.89886	9.9205	10.0462	10.0514	10.1053	0.185084	9.95979	0.0824137	Hmgb1	high mobility group box 1	Nucleus	other	Common_Between_RNAseq_&_Microarray
1368043_at	7.60448	7.75183	7.81225	7.60875	7.92314	7.46362	7.38007	7.42101	7.61442	7.74949	7.74009	0.131026	7.52572	0.153278	SNX1	sorting nexin 1	Cytoplasm	transporter	Common_Between_RNAseq_&_Microarray
1368044_at	9.88548	10.033	10.0636	10.7255	9.89008	11.056	11.3358	11.6688	11.2257	11.6361	10.1195	0.372739	11.3845	0.264401	SCG2	secretogranin II	Extracellular Space	cytokine	Common_Between_RNAseq_&_Microarray
1368047_at	8.82535	9.00016	8.74561	8.64028	9.05618	8.12731	7.32132	6.5	7.20406	7.59187	8.85352	0.199576	7.34891	0.593154	SLC13A3	solute carrier family 13 (sodium-dependent dicarboxylate transporter), member 3	Plasma Membrane	transporter	Microarray_Specific
1368049_at	9.27852	9.56782	9.46791	9.51529	9.52462	9.72345	9.73086	9.97448	9.9047	9.77441	9.47083	0.0409807	9.82158	0.112219	TCP1	t-complex 1	Cytoplasm	other	Common_Between_RNAseq_&_Microarray
1368050_at	6.87788	7.06536	6.89203	6.87571	6.86949	6.91641	6.94234	6.68603	7.03542	6.67317	6.91609	0.0936269	6.85068	0.16238	CCNL1	cyclin L1	Nucleus	other	Common_Between_RNAseq_&_Microarray
1368051_at	10.1751	10.1853	10.1692	10.2089	10.2119	10.7088	10.9974	10.9977	10.8152	10.9901	10.1901	0.0202764	10.9018	0.13313	HSD17B12	hydroxysteroid (17-beta) dehydrogenase 12	Cytoplasm	enzyme	Common_Between_RNAseq_&_Microarray
1368052_at	6.97126	7.32331	6.74925	6.96933	7.60065	6.86352	6.89307	6.5	6.5	6.96395	7.12276	0.376791	6.74411	0.225809	TSPAN8	tetraspanin 8	Plasma Membrane	other	Microarray_Specific
1368055_a_at	7.37384	7.71498	7.29429	7.37384	7.37748	7.22737	7.13621	7.33939	7.26645	7.65074	7.42689	0.187201	7.32403	0.196794	LMNA	lamin A/C	Nucleus	other	Common_Between_RNAseq_&_Microarray
1368056_at	6.81701	6.71262	6.5	6.84632	7.08099	7.124	6.74811	6.79896	6.8923	6.87532	6.79139	0.243473	6.88774	0.144374	TSC2	tuberous sclerosis 2	Cytoplasm	other	Common_Between_RNAseq_&_Microarray
1368057_at	8.42576	8.37414	8.40852	8.34184	8.47583	8.20572	8.2231	8.09795	8.28834	8.32424	8.40522	0.0573697	8.22787	0.0870856	ABCD3	ATP-binding cassette, sub-family D (ALD), member 3	Cytoplasm	transporter	Common_Between_RNAseq_&_Microarray
1368058_at	7.2738	7.07046	6.96824	6.89922	7.16091	6.98499	6.84642	6.96938	6.86911	6.96938	7.07453	0.114864	6.92786	0.0647991	SAFB	scaffold attachment factor B	Nucleus	other	Common_Between_RNAseq_&_Microarray
1368059_at	6.72633	6.5	6.52834	6.5	6.5	6.5	6.5	6.72286	6.5	6.5	6.55093	0.014169	6.54457	0.0996647	Crym	crystallin, mu	Cytoplasm	transcription regulator	Common_Between_RNAseq_&_Microarray
1368060_at	7.73753	7.73153	8.00174	7.69766	8.15057	8.20534	8.21186	7.79566	8.14522	7.66572	7.86381	0.217852	8.00476	0.255696	HRSP12	heat-responsive protein 12	Cytoplasm	other	Common_Between_RNAseq_&_Microarray
1368061_at	6.5	6.5	6.5	6.5	6.5	7.03278	6.83989	7.16657	6.6046	7.0933	6.5	0	6.94743	0.226761	KCNH1	potassium voltage-gated channel, subfamily H (eag-related), member 1	Plasma Membrane	ion channel	Common_Between_RNAseq_&_Microarray
1368062_at	7.95305	8.27359	8.14643	8.2141	8.39211	8.45993	8.65953	8.65208	8.68441	8.51764	8.19585	0.104238	8.59472	0.0995522	AP3M1	adaptor-related protein complex 3, mu 1 subunit	Cytoplasm	transporter	Common_Between_RNAseq_&_Microarray
1368063_a_at	7.35165	7.40241	7.45497	7.35595	7.73481	7.56221	7.34638	7.30783	7.60811	7.32499	7.45996	0.170065	7.4299	0.143306	YTHDC1	YTH domain containing 1	Cytoplasm	other	Common_Between_RNAseq_&_Microarray
1368065_at	6.5	6.5	6.5	6.5	6.5	6.5	6.5	6.52442	6.5	6.5	6.5	0	6.50488	0.0109201	GIPC1	GIPC PDZ domain containing family, member 1	Cytoplasm	other	Common_Between_RNAseq_&_Microarray
1368067_at	7.87258	7.82952	7.63696	7.93668	7.90075	7.91093	7.93901	7.82294	7.96179	7.75294	7.8353	0.133649	7.87752	0.0873176	ZNF148	zinc finger protein 148	Nucleus	transcription regulator	Common_Between_RNAseq_&_Microarray
1368069_at	7.20816	7.2399	7.15165	7.32444	7.59765	7.54369	7.02078	7.31342	7.17399	7.3434	7.30436	0.192859	7.27906	0.195636	SHARPIN	SHANK-associated RH domain interactor	Plasma Membrane	other	Common_Between_RNAseq_&_Microarray
1368070_at	7.09299	7.11767	7.079	7.18293	7.11398	7.23189	7.1896	7.28456	7.43786	7.12594	7.11731	0.0433447	7.25397	0.118083	STX8	syntaxin 8	Plasma Membrane	other	Common_Between_RNAseq_&_Microarray
1368071_at	8.00956	8.08099	8.03513	8.08284	8.18712	7.90554	7.57727	7.49822	7.73688	7.71734	8.07913	0.0643035	7.68705	0.157198	MARC2	mitochondrial amidoxime reducing component 2	Cytoplasm	enzyme	Microarray_Specific
1368072_at	7.63321	7.87193	7.77153	7.7016	7.71134	8.16798	8.3964	8.291	8.17045	8.40985	7.73792	0.07826	8.28713	0.117074	BTG3	BTG family, member 3	Nucleus	other	Common_Between_RNAseq_&_Microarray
1368073_at	6.5	6.5	6.5	6.5	6.55436	6.5	6.5	6.5	6.5	6.5	6.51087	0.027178	6.5	0	IRF1	interferon regulatory factor 1	Nucleus	transcription regulator	Common_Between_RNAseq_&_Microarray
1368075_at	8.00025	7.92157	7.90383	8.00749	8.0111	7.99274	7.97123	8.1164	8.14407	8.08622	7.96885	0.0562589	8.06213	0.0763499	LIPA	lipase A, lysosomal acid, cholesterol esterase	Cytoplasm	enzyme	Common_Between_RNAseq_&_Microarray
1368076_at	7.75213	7.85633	7.99456	7.83266	8.06076	8.00927	7.9946	7.99052	8.10844	7.9884	7.89929	0.109573	8.01825	0.0510739	VHL	von Hippel-Lindau tumor suppressor, E3 ubiquitin protein ligase	Nucleus	transcription regulator	Common_Between_RNAseq_&_Microarray
1368080_at	7.62706	7.68415	7.84087	7.9465	7.80917	8.36729	8.41202	8.49296	8.35482	8.30415	7.78155	0.108031	8.38625	0.0709566	RGCC	regulator of cell cycle	Cytoplasm	other	Common_Between_RNAseq_&_Microarray
1368081_at	8.11184	8.07863	8.00098	8.18397	8.51046	7.76905	7.41637	7.48343	7.54386	8.01575	8.17718	0.224212	7.64569	0.245687	ABCA2	ATP-binding cassette, sub-family A (ABC1), member 2	Plasma Membrane	transporter	Common_Between_RNAseq_&_Microarray
1368083_at	7.08122	7.3213	7.21695	7.32118	7.4091	7.81419	8.14931	8.22218	8.25102	7.81419	7.26995	0.0785897	8.05018	0.218594	CCNH	cyclin H	Nucleus	transcription regulator	Common_Between_RNAseq_&_Microarray
1368085_at	6.5	6.53165	6.5	6.5	6.5	6.5	6.5	6.5	6.5	6.5	6.50633	0.0158255	6.5	0	GCHFR	GTP cyclohydrolase I feedback regulator	Cytoplasm	other	Microarray_Specific
1368088_at	6.5	6.5	6.5	6.5	6.5	7.72931	7.87732	7.84414	7.66293	7.17916	6.5	0	7.65857	0.281575	CDK5	cyclin-dependent kinase 5	Nucleus	kinase	Common_Between_RNAseq_&_Microarray
1368089_at	8.5908	8.40591	8.42978	8.50454	8.45245	8.55289	8.51023	8.58166	8.54424	8.43662	8.4767	0.042111	8.52513	0.0556502	PDE2A	phosphodiesterase 2A, cGMP-stimulated	Cytoplasm	enzyme	Common_Between_RNAseq_&_Microarray
1368092_at	7.19808	7.01949	7.14291	7.20031	7.58174	6.84484	6.5	6.5	6.75099	6.82059	7.22851	0.242456	6.68328	0.170825	FAH	fumarylacetoacetate hydrolase (fumarylacetoacetase)	Cytoplasm	enzyme	Common_Between_RNAseq_&_Microarray
1368094_at	6.5	6.50401	6.56853	6.5	6.5	6.5	6.5	6.5	6.5	6.5	6.51451	0.0336529	6.5	0	SECISBP2	SECIS binding protein 2	Cytoplasm	translation regulator	Common_Between_RNAseq_&_Microarray
1368095_at	7.84503	7.74441	7.824	7.86616	7.86299	7.59515	7.50693	7.56218	7.47973	7.55	7.82852	0.0566617	7.5388	0.0456951	AK3	adenylate kinase 3	Cytoplasm	kinase	Common_Between_RNAseq_&_Microarray
1368096_at	7.49884	7.84243	7.63498	7.65502	7.9539	7.57153	7.51626	7.26175	7.39031	7.43344	7.71703	0.153301	7.43466	0.119645	Rab7l1	RAB7, member RAS oncogene family-like 1	Other	enzyme	Common_Between_RNAseq_&_Microarray
1368097_a_at	12.0791	12.1539	12.135	12.2116	12.2506	12.2227	12.1003	12.2299	12.1149	12.3157	12.166	0.0530394	12.1967	0.0893339	RTN1	reticulon 1	Cytoplasm	other	Common_Between_RNAseq_&_Microarray
1368098_a_at	10.7871	10.8237	10.6861	10.826	10.9649	11.3601	11.0715	11.2262	11.0917	11.3223	10.8176	0.113816	11.2144	0.13084	SNRPN	small nuclear ribonucleoprotein polypeptide N	Nucleus	other	Microarray_Specific
1368099_at	9.39081	9.24846	9.3778	9.40752	9.48286	9.56235	9.40037	9.43689	9.57177	9.42469	9.38149	0.09771	9.47921	0.0813299	CLASP2	cytoplasmic linker associated protein 2	Cytoplasm	other	Common_Between_RNAseq_&_Microarray
1368100_at	7.29872	7.31556	7.23822	7.33225	7.48178	7.95812	7.89181	8.09421	8.04049	8.06787	7.33331	0.101822	8.0105	0.0837094	PCYT2	phosphate cytidylyltransferase 2, ethanolamine	Cytoplasm	enzyme	Common_Between_RNAseq_&_Microarray
1368101_at	8.50795	8.64131	8.64901	8.74295	9.01281	9.35919	9.39969	9.43703	9.36843	9.29219	8.71081	0.173781	9.37131	0.0537116
1368103_at	8.16589	8.01889	8.09171	8.19175	8.15977	7.88732	7.85904	7.88732	7.83605	8.09171	8.1256	0.0767525	7.91229	0.102574	ABCG1	ATP-binding cassette, sub-family G (WHITE), member 1	Plasma Membrane	transporter	Common_Between_RNAseq_&_Microarray
1368104_at	9.49539	9.24539	9.47139	9.15931	9.76747	9.01051	8.67871	8.46547	8.85277	9.1538	9.42779	0.271719	8.83225	0.270967	TSPAN2	tetraspanin 2	Extracellular Space	other	Common_Between_RNAseq_&_Microarray
1368105_at	8.91428	8.87147	8.84124	8.79164	9.06463	8.65119	8.21286	8.06334	8.37928	8.79779	8.89665	0.119542	8.42089	0.303293	TSPAN2	tetraspanin 2	Extracellular Space	other	Common_Between_RNAseq_&_Microarray
1368106_at	7.20326	7.42697	7.43848	7.11131	7.26683	7.4243	7.68025	7.97108	7.38197	8.05809	7.28937	0.15441	7.70314	0.3079	PLK2	polo-like kinase 2	Nucleus	kinase	Common_Between_RNAseq_&_Microarray
1368109_at	6.95255	7.09854	7.00804	6.91634	7.2081	7.24684	7.10786	7.15198	7.10798	6.98764	7.03672	0.124815	7.12046	0.0934367	ST3GAL5	ST3 beta-galactoside alpha-2,3-sialyltransferase 5	Cytoplasm	enzyme	Common_Between_RNAseq_&_Microarray
1368114_at	7.91695	7.57527	7.65399	7.76123	7.82504	8.26654	7.83659	7.99008	8.0904	7.95231	7.7465	0.111053	8.02718	0.16171	FGF13	fibroblast growth factor 13	Extracellular Space	growth factor	Common_Between_RNAseq_&_Microarray
1368117_at	7.3615	7.39814	7.44069	7.50836	7.39738	7.62559	7.37943	7.50883	7.50689	7.67077	7.42121	0.0522247	7.5383	0.114305	GPHN	gephyrin	Plasma Membrane	enzyme	Common_Between_RNAseq_&_Microarray
1368120_at	8.26139	8.87001	8.67501	8.83568	8.86439	8.96475	8.8836	9.15841	9.05908	8.99037	8.70129	0.0920739	9.01124	0.103488	NELL1	NEL-like 1 (chicken)	Extracellular Space	growth factor	Common_Between_RNAseq_&_Microarray
1368122_at	8.2316	8.30975	8.18329	8.41234	8.43191	8.33272	8.33615	8.22244	8.21429	8.58202	8.31378	0.114055	8.33752	0.148523	RNF103	ring finger protein 103	Cytoplasm	enzyme	Common_Between_RNAseq_&_Microarray
1368123_at	7.03675	6.83667	6.83667	6.81051	6.91003	6.5	6.5	6.5	6.5	6.59807	6.88613	0.0428534	6.51961	0.0438569	IGF1R	insulin-like growth factor 1 receptor	Plasma Membrane	transmembrane receptor	Microarray_Specific
1368126_at	6.5	6.5	6.5	6.5	6.81315	6.5	6.5	6.5	6.5	6.52908	6.56263	0.156576	6.50582	0.013005	AACS	acetoacetyl-CoA synthetase	Cytoplasm	enzyme	Common_Between_RNAseq_&_Microarray
1368127_at	6.5	6.5	6.5	6.5	6.5	6.5	6.5	6.5	6.5	6.51572	6.5	0	6.50314	0.00702841	NEU2	sialidase 2 (cytosolic sialidase)	Cytoplasm	enzyme	Common_Between_RNAseq_&_Microarray
1368132_at	8.54625	8.75634	8.50881	8.50703	8.77401	8.1036	7.91639	8.10206	8.03814	8.46239	8.61849	0.148702	8.12452	0.203644	TOB1	transducer of ERBB2, 1	Nucleus	transcription regulator	Common_Between_RNAseq_&_Microarray
1368133_at	7.84335	7.84335	7.93368	7.89849	7.85534	7.64762	7.69078	7.80141	7.76121	7.82145	7.87484	0.0414135	7.7445	0.0736708	MPDZ	multiple PDZ domain protein	Plasma Membrane	other	Common_Between_RNAseq_&_Microarray
1368135_at	6.5	6.5	6.5	6.5	6.72152	6.5	6.5	6.5	6.5	6.5	6.5443	0.110758	6.5	0	NINJ2	ninjurin 2	Plasma Membrane	other	Microarray_Specific
1368136_at	6.96264	6.91075	6.80822	6.74623	6.82312	6.5	6.5	6.5	6.5	6.5	6.85019	0.067844	6.5	0	TMPO	thymopoietin	Nucleus	other	Common_Between_RNAseq_&_Microarray
1368137_at	9.45282	9.52519	9.40352	9.53378	9.69177	10.0361	9.77861	10.0267	9.82152	9.91946	9.52142	0.118195	9.91648	0.116719	MAPT	microtubule-associated protein tau	Plasma Membrane	kinase	Common_Between_RNAseq_&_Microarray
1368138_at	9.11156	9.16319	8.92921	9.11271	9.20687	9.65438	9.62029	9.63042	9.44918	9.61723	9.10471	0.122076	9.5943	0.0824257	MAPT	microtubule-associated protein tau	Plasma Membrane	kinase	Common_Between_RNAseq_&_Microarray
1368141_at	9.79179	9.85444	9.94142	9.99332	9.89321	10.4802	10.5647	10.3831	10.6908	9.91145	9.89484	0.060136	10.406	0.298716	CNBP	CCHC-type zinc finger, nucleic acid binding protein	Nucleus	transcription regulator	Common_Between_RNAseq_&_Microarray
1368143_at	7.07516	7.4389	7.30362	7.28268	7.68246	7.73951	7.91184	7.95451	7.78666	7.88373	7.35657	0.183896	7.85525	0.0893977	ANXA7	annexin A7	Plasma Membrane	ion channel	Common_Between_RNAseq_&_Microarray
1368144_at	6.5	6.61475	6.5	6.89783	6.97539	7.32306	6.91507	7.22906	7.24516	6.83054	6.69759	0.226135	7.10858	0.220183	RGS2	regulator of G-protein signaling 2, 24kDa	Nucleus	other	Common_Between_RNAseq_&_Microarray
1368145_at	10.7456	10.9823	11.0969	11.0329	10.9478	12.3707	12.4364	12.5411	12.6469	12.2893	10.9611	0.064822	12.4569	0.14066	PCP4	Purkinje cell protein 4	Cytoplasm	other	Common_Between_RNAseq_&_Microarray
1368146_at	8.21381	8.56176	8.34914	8.34514	8.48288	8.47811	8.69362	8.8022	8.63901	9.35574	8.39055	0.106153	8.79374	0.335228	DUSP1	dual specificity phosphatase 1	Nucleus	phosphatase	Common_Between_RNAseq_&_Microarray
1368151_at	11.1308	11.0258	11.1112	11.3169	11.0167	10.9767	10.9305	10.8901	11.191	10.8633	11.1203	0.139487	10.9703	0.13058	MATR3	matrin 3	Nucleus	other	Common_Between_RNAseq_&_Microarray
1368152_at	6.62834	6.5	6.57549	6.89876	6.78567	6.89088	6.78743	6.91576	6.71836	6.82184	6.67765	0.184341	6.82685	0.0796139	ZDHHC7	zinc finger, DHHC-type containing 7	Cytoplasm	enzyme	Common_Between_RNAseq_&_Microarray
1368153_a_at	7.96081	7.99551	7.88342	8.05293	8.13828	8.34896	8.20977	8.35051	8.14534	8.15068	8.00619	0.106932	8.24105	0.102386	NSMF	NMDA receptor synaptonuclear signaling and neuronal migration factor	Extracellular Space	other	Common_Between_RNAseq_&_Microarray
1368154_at	8.36293	8.51048	8.55727	8.46354	8.4556	8.50986	8.65544	8.58423	8.8259	8.38749	8.46996	0.0470722	8.59258	0.163833	GUCY1A3	guanylate cyclase 1, soluble, alpha 3	Cytoplasm	enzyme	Common_Between_RNAseq_&_Microarray
1368156_at	6.74531	6.89591	6.72769	6.92965	6.83375	6.69593	6.63126	6.63842	6.71031	6.69593	6.82646	0.088755	6.67437	0.0366505	CAMKK1	calcium/calmodulin-dependent protein kinase kinase 1, alpha	Cytoplasm	kinase	Common_Between_RNAseq_&_Microarray
1368157_at	10.6833	10.8727	10.6321	10.91	10.9064	11.5728	11.6374	11.7704	11.7088	11.6004	10.8009	0.133189	11.6579	0.0809466	STMN3	stathmin-like 3	Nucleus	other	Common_Between_RNAseq_&_Microarray
1368158_at	7.32665	7.64065	7.29036	7.5557	7.68012	7.69799	8.07065	8.05812	8.1574	7.80946	7.4987	0.175421	7.95872	0.195025	SCFD1	sec1 family domain containing 1	Cytoplasm	transporter	Common_Between_RNAseq_&_Microarray
1368159_at	7.43515	7.30773	7.33962	7.19722	7.66013	7.46867	7.32556	7.50652	7.51529	7.50255	7.38797	0.198892	7.46372	0.0792361	ABCB6	ATP-binding cassette, sub-family B (MDR/TAP), member 6	Cytoplasm	transporter	Common_Between_RNAseq_&_Microarray
1368162_at	7.45251	8.03072	7.68991	7.8075	7.77841	8.15278	8.30232	8.4585	8.24628	8.2902	7.75181	0.144955	8.29002	0.111002	CST6	cystatin E/M	Extracellular Space	other	Common_Between_RNAseq_&_Microarray
1368165_at	8.55064	8.83221	8.81383	8.88467	8.87064	9.06606	9.06324	9.13272	9.17192	9.05252	8.7904	0.0329271	9.09729	0.0523553	PRPS1	phosphoribosyl pyrophosphate synthetase 1	Cytoplasm	kinase	Common_Between_RNAseq_&_Microarray
1368166_at	6.84697	6.97919	6.6153	6.82993	7.10761	7.29791	6.76343	7.42551	7.00508	7.13511	6.8758	0.211486	7.12541	0.257592	ARL2	ADP-ribosylation factor-like 2	Cytoplasm	enzyme	Common_Between_RNAseq_&_Microarray
1368169_at	6.5	6.5	6.5	6.5	6.5	6.65147	6.5	6.51847	6.5	6.5	6.5	0	6.53399	0.0661585	PICK1	protein interacting with PRKCA 1	Cytoplasm	enzyme	Common_Between_RNAseq_&_Microarray
1368170_at	10.2662	10.2871	10.2309	10.1445	10.2589	10.0061	9.50858	9.51696	9.79525	9.66838	10.2375	0.0616808	9.69905	0.208509	SLC6A1	solute carrier family 6 (neurotransmitter transporter), member 1	Plasma Membrane	transporter	Common_Between_RNAseq_&_Microarray
1368171_at	7.12031	7.6473	7.03714	6.96506	7.48453	6.5	6.5	6.5	6.5	6.5	7.25087	0.334094	6.5	0	LOX	lysyl oxidase	Extracellular Space	enzyme	Microarray_Specific
1368172_a_at	6.5	6.64435	6.5	6.5	6.58676	6.5	6.5	6.5	6.5	6.5	6.54622	0.0707359	6.5	0	LOX	lysyl oxidase	Extracellular Space	enzyme	Microarray_Specific
1368173_at	8.33028	8.30471	8.27448	8.28326	8.23544	8.5731	8.77619	8.76187	8.91409	8.61011	8.28563	0.0289543	8.72707	0.13783	NOP58	NOP58 ribonucleoprotein	Nucleus	enzyme	Common_Between_RNAseq_&_Microarray
1368175_at	7.66685	7.71521	7.66693	7.71383	7.57426	7.3179	7.45561	7.26474	7.44296	7.40199	7.66742	0.0661239	7.37664	0.0825375	ZHX1	zinc fingers and homeoboxes 1	Nucleus	transcription regulator	Common_Between_RNAseq_&_Microarray
1368177_at	8.94767	8.91931	9.22096	9.11776	9.19224	9.01187	8.78164	8.73753	9.06364	9.09286	9.07959	0.135979	8.93751	0.165723	ACSL3	acyl-CoA synthetase long-chain family member 3	Cytoplasm	enzyme	Common_Between_RNAseq_&_Microarray
1368179_at	6.81451	7.19098	6.7897	6.90319	7.0795	7.42924	7.44818	7.66032	7.33505	7.36199	6.95558	0.178938	7.44696	0.128045	Crlf2	cytokine receptor-like factor 2	Other	other	Common_Between_RNAseq_&_Microarray
1368181_at	7.76731	7.92471	7.9105	7.87418	8.04925	8.08715	7.68344	7.86612	7.81095	7.85958	7.90519	0.0760962	7.86145	0.14595	MTHFD1	methylenetetrahydrofolate dehydrogenase (NADP+ dependent) 1, methenyltetrahydrofolate cyclohydrolase, formyltetrahydrofolate synthetase	Cytoplasm	enzyme	Common_Between_RNAseq_&_Microarray
1368182_at	8.1899	8.26106	8.35388	8.33818	8.37509	8.30617	7.96502	7.99641	8.21889	8.04047	8.30362	0.0496871	8.10539	0.149158	ACSL6	acyl-CoA synthetase long-chain family member 6	Cytoplasm	enzyme	Common_Between_RNAseq_&_Microarray
1368183_at	7.94406	7.9111	7.82095	7.71855	7.80216	7.63831	7.49416	7.54018	7.67655	7.50982	7.83936	0.0790067	7.57181	0.0810345	PLCG1	phospholipase C, gamma 1	Cytoplasm	enzyme	Common_Between_RNAseq_&_Microarray
1368184_at	6.5	6.5	6.5	6.5	6.76844	6.84325	6.54836	7.12288	6.66299	7.01021	6.55369	0.134219	6.83754	0.237361	PSMD9	proteasome (prosome, macropain) 26S subunit, non-ATPase, 9	Cytoplasm	transcription regulator	Common_Between_RNAseq_&_Microarray
1368185_at	6.95167	6.86153	7.09082	7.10743	6.93151	7.33554	7.14557	7.25241	7.15107	7.1803	6.98859	0.1206	7.21298	0.0806553	GNAZ	guanine nucleotide binding protein (G protein), alpha z polypeptide	Plasma Membrane	enzyme	Common_Between_RNAseq_&_Microarray
1368189_at	7.10041	7.2894	7.40931	7.30543	7.32928	7.46867	7.35114	7.45751	7.04652	7.46872	7.28677	0.0532221	7.35851	0.181295	DHCR7	7-dehydrocholesterol reductase	Cytoplasm	enzyme	Common_Between_RNAseq_&_Microarray
1368194_at	7.06201	7.28741	7.23381	7.09587	7.7545	7.41665	7.36764	7.35006	7.29757	7.48144	7.28672	0.28602	7.38267	0.069717	AGPAT4	1-acylglycerol-3-phosphate O-acyltransferase 4	Cytoplasm	enzyme	Common_Between_RNAseq_&_Microarray
1368197_at	6.5	6.5	6.56252	6.62121	6.5	7.20824	7.31287	6.95755	7.37538	6.5	6.53675	0.0582001	7.07081	0.356684	OPRK1	opioid receptor, kappa 1	Plasma Membrane	G-protein coupled receptor	Common_Between_RNAseq_&_Microarray
1368199_at	6.72673	6.9517	6.80016	6.86846	6.95751	7.22795	7.30506	7.36435	7.30331	7.19696	6.86091	0.074876	7.27953	0.0668745	NUP88	nucleoporin 88kDa	Nucleus	transporter	Common_Between_RNAseq_&_Microarray
1368200_at	7.69781	7.645	7.6594	7.4908	7.74137	7.6173	7.02887	6.86858	7.39102	7.27794	7.64688	0.104564	7.23674	0.295412	CX3CL1	chemokine (C-X3-C motif) ligand 1	Extracellular Space	cytokine	Common_Between_RNAseq_&_Microarray
1368202_a_at	9.07596	9.25191	9.20904	8.83929	9.2473	8.34454	8.38346	7.77944	8.44237	8.10823	9.1247	0.199326	8.21161	0.27291	DAB2	Dab, mitogen-responsive phosphoprotein, homolog 2 (Drosophila)	Plasma Membrane	other	Common_Between_RNAseq_&_Microarray
1368206_at	6.96882	7.06523	6.97087	6.97087	6.97087	7.06814	7.11652	6.85341	7.05267	6.9283	6.98933	0.0471795	7.00381	0.109032	ACOT8	acyl-CoA thioesterase 8	Cytoplasm	enzyme	Common_Between_RNAseq_&_Microarray
1368207_at	7.64813	8.30598	7.81777	7.98195	8.58695	8.24822	8.23206	8.63334	8.05059	8.735	8.06816	0.342407	8.37984	0.290675	FXYD5	FXYD domain containing ion transport regulator 5	Plasma Membrane	ion channel	Common_Between_RNAseq_&_Microarray
1368208_at	6.5	6.5	6.5	6.60901	6.5	6.5	6.5	6.5	6.5	6.5	6.5218	0.054505	6.5	0	NAT8B	N-acetyltransferase 8B (GCN5-related, putative, gene/pseudogene)	Other	other	Common_Between_RNAseq_&_Microarray
1368211_at	11.5927	11.7374	11.6968	11.6718	11.7654	11.6866	11.7379	11.6759	11.8213	11.4512	11.6928	0.0416567	11.6746	0.137466	RPS14	ribosomal protein S14	Cytoplasm	translation regulator	Common_Between_RNAseq_&_Microarray
1368212_at	8.76783	8.76557	8.7189	8.68774	8.76891	8.45849	8.52478	8.46207	8.64968	8.70421	8.74179	0.0390554	8.55985	0.111773	SRSF11	serine/arginine-rich splicing factor 11	Nucleus	other	Common_Between_RNAseq_&_Microarray
1368214_at	6.70374	6.72411	6.6093	7.0121	6.99253	7.22657	7.25255	7.15584	7.07513	7.32984	6.80835	0.199514	7.20799	0.0968877	SMAD2	SMAD family member 2	Nucleus	transcription regulator	Common_Between_RNAseq_&_Microarray
1368215_at	8.93029	9.1228	9.07889	8.96789	9.18117	8.79675	8.68653	8.5793	8.70499	8.80279	9.05621	0.0901882	8.71407	0.091804	TPP1	tripeptidyl peptidase I	Cytoplasm	peptidase	Common_Between_RNAseq_&_Microarray
1368216_at	9.93288	10.0004	9.98686	10.0597	10.1069	10.0646	10.0327	10.1607	10.1072	10.1745	10.0173	0.0555023	10.1079	0.0607447	RAB28	RAB28, member RAS oncogene family	Plasma Membrane	enzyme	Common_Between_RNAseq_&_Microarray
1368217_at	8.43162	8.62972	8.45461	8.48717	8.64908	8.65076	8.40856	8.36806	8.38112	8.65239	8.53044	0.0985115	8.49218	0.146242	RALBP1	ralA binding protein 1	Cytoplasm	enzyme	Common_Between_RNAseq_&_Microarray
1368220_at	7.6327	7.86702	7.85701	7.77204	8.05892	8.15912	8.39048	8.37793	8.36517	8.23491	7.83754	0.121183	8.30552	0.103003	GTF2B	general transcription factor IIB	Nucleus	transcription regulator	Common_Between_RNAseq_&_Microarray
1368221_at	7.29798	7.48373	7.50379	7.60529	7.45996	6.76302	6.56775	6.5	6.94359	6.78731	7.47015	0.0639594	6.71233	0.178648	NR3C1	nuclear receptor subfamily 3, group C, member 1 (glucocorticoid receptor)	Nucleus	ligand-dependent nuclear receptor	Common_Between_RNAseq_&_Microarray
1368223_at	6.5	6.5	6.6044	6.5	6.57562	6.5	6.5	6.5	6.5	6.5	6.536	0.0532797	6.5	0	ADAMTS1	ADAM metallopeptidase with thrombospondin type 1 motif, 1	Extracellular Space	peptidase	Microarray_Specific
1368225_at	7.3708	7.49098	7.37337	7.52007	7.52358	7.17338	7.16758	7.21571	7.21653	7.25977	7.45576	0.0706157	7.20659	0.0375318	EXOC2	exocyst complex component 2	Cytoplasm	transporter	Common_Between_RNAseq_&_Microarray
1368228_at	8.77376	8.82475	8.88218	8.91455	8.87754	9.06791	9.02542	8.89668	9.10466	8.85017	8.85456	0.0371801	8.98897	0.110371	ZRANB2	zinc finger, RAN-binding domain containing 2	Nucleus	transcription regulator	Common_Between_RNAseq_&_Microarray
1368229_at	6.96844	6.82346	6.91895	7.07503	6.9941	6.63299	6.86392	6.80597	6.77817	6.82058	6.956	0.107272	6.78033	0.0880035	GEMIN2	gem (nuclear organelle) associated protein 2	Nucleus	other	Common_Between_RNAseq_&_Microarray
1368230_a_at	7.27039	7.6069	7.56811	7.60486	7.85952	8.04361	7.8855	8.17336	7.86048	7.85952	7.58196	0.134306	7.9645	0.139607	NDUFAF3	NADH dehydrogenase (ubiquinone) complex I, assembly factor 3	Nucleus	other	Common_Between_RNAseq_&_Microarray
1368231_at	6.51017	6.61812	6.5	6.5	6.52474	6.5	6.5	6.5	6.5	6.5	6.53061	0.0561625	6.5	0	STAT5A	signal transducer and activator of transcription 5A	Nucleus	transcription regulator	Microarray_Specific
1368235_at	6.7482	6.83834	6.70482	6.94712	6.91662	7.08465	6.99219	7.01775	6.90641	6.83834	6.83102	0.108123	6.96787	0.0965315	CLK3	CDC-like kinase 3	Nucleus	kinase	Common_Between_RNAseq_&_Microarray
1368239_at	6.5	6.5	6.5	6.51452	6.5	6.5	6.51903	6.5	6.5	6.5	6.5029	0.0072595	6.50381	0.00850869	LRP3	low density lipoprotein receptor-related protein 3	Plasma Membrane	transmembrane receptor	Common_Between_RNAseq_&_Microarray
1368241_a_at	8.51519	8.70294	8.47748	8.57953	8.78604	9.12777	9.11514	9.25817	8.92465	9.2544	8.61224	0.135778	9.13603	0.13612	FLOT1	flotillin 1	Plasma Membrane	other	Common_Between_RNAseq_&_Microarray
1368242_at	6.5	6.61564	6.50022	6.91752	6.61564	6.5232	6.5	6.5	6.5	6.62129	6.62981	0.178661	6.5289	0.0526158	KCNB1	potassium voltage-gated channel, Shab-related subfamily, member 1	Plasma Membrane	ion channel	Microarray_Specific
1368246_at	6.97405	7.11978	7.06917	7.18393	7.34001	7.27733	6.85633	7.28368	7.18801	6.98321	7.13739	0.117639	7.11771	0.189984	AP3M2	adaptor-related protein complex 3, mu 2 subunit	Cytoplasm	transporter	Common_Between_RNAseq_&_Microarray
1368247_at	6.5	6.54287	6.5	6.5	6.5	6.5	6.5	6.5	6.5	6.5	6.50857	0.0214345	6.5	0	HSPA1A/HSPA1B	heat shock 70kDa protein 1A	Cytoplasm	other	Microarray_Specific
1368248_at	6.82446	6.67756	6.73079	6.95849	6.9266	6.73709	6.5	6.73709	6.62417	6.77814	6.82358	0.139937	6.6753	0.113528	CDS1	CDP-diacylglycerol synthase (phosphatidate cytidylyltransferase) 1	Cytoplasm	enzyme	Common_Between_RNAseq_&_Microarray
1368249_at	6.51801	6.62645	6.66361	6.65841	6.69154	6.5	6.5	6.5	6.5	6.5	6.6316	0.0266812	6.5	0	KLF15	Kruppel-like factor 15	Nucleus	transcription regulator	Common_Between_RNAseq_&_Microarray
1368253_at	7.97365	7.66484	7.76196	7.68919	8.23828	7.92334	7.42247	7.47018	7.63084	7.59945	7.86559	0.269652	7.60926	0.195859	GAMT	guanidinoacetate N-methyltransferase	Cytoplasm	enzyme	Common_Between_RNAseq_&_Microarray
1368255_at	8.39347	8.22	8.39181	8.35228	8.24839	9.24246	8.93408	9.18718	9.2736	8.84264	8.32119	0.0820323	9.09599	0.194753	NTM	neurotrimin	Plasma Membrane	other	Common_Between_RNAseq_&_Microarray
1368256_at	7.75373	7.76185	7.74684	7.98609	7.6558	8.13516	8.0251	7.90892	8.53618	7.76858	7.78086	0.140349	8.07479	0.291662	SERPINI1	serpin peptidase inhibitor, clade I (neuroserpin), member 1	Extracellular Space	other	Common_Between_RNAseq_&_Microarray
1368261_at	7.11491	6.5	6.5	7.08688	6.5	7.40201	6.5	6.5	7.28269	6.5	6.74036	0.29344	6.83694	0.463301	Nrxn3	neurexin III	Plasma Membrane	other	Microarray_Specific
1368263_a_at	9.66492	9.56302	9.5705	9.27993	10.3416	8.79779	8.27687	7.77445	8.21185	9.95433	9.684	0.455766	8.60305	0.838137	MOBP	myelin-associated oligodendrocyte basic protein	Cytoplasm	other	Common_Between_RNAseq_&_Microarray
1368266_at	6.5	6.5	6.5	6.5	6.5	7.03491	7.44327	7.47194	7.27225	7.33266	6.5	0	7.31101	0.17435	ARG1	arginase 1	Cytoplasm	enzyme	Common_Between_RNAseq_&_Microarray
1368267_at	7.16344	6.82627	6.95762	7.00687	6.97249	6.81176	6.6684	6.86411	6.89367	6.89593	6.98534	0.0790965	6.82677	0.0948123	POMT1	protein-O-mannosyltransferase 1	Cytoplasm	enzyme	Common_Between_RNAseq_&_Microarray
1368268_at	6.55853	6.55853	6.5	6.6111	6.8607	6.60118	6.71859	6.5	6.86991	6.76285	6.61777	0.158707	6.69051	0.143598	TDG	thymine-DNA glycosylase	Nucleus	enzyme	Common_Between_RNAseq_&_Microarray
1368272_at	7.58485	7.83499	7.74016	7.77963	8.18874	8.87693	8.9379	9.17242	9.08234	8.60475	7.82568	0.205618	8.93487	0.218246	GOT1	glutamic-oxaloacetic transaminase 1, soluble	Cytoplasm	enzyme	Common_Between_RNAseq_&_Microarray
1368273_at	7.88889	7.72262	7.80414	7.72293	7.74558	8.03535	8.10778	7.9977	7.96542	7.95707	7.77683	0.038416	8.01266	0.0614579	MAPK6	mitogen-activated protein kinase 6	Cytoplasm	kinase	Microarray_Specific
1368274_at	7.64148	7.62982	7.63775	7.4335	7.75988	7.88527	7.78261	7.8923	7.80761	7.89175	7.62048	0.134993	7.85191	0.0526682	DBNL	drebrin-like	Cytoplasm	other	Common_Between_RNAseq_&_Microarray
1368275_at	8.83411	8.90552	8.92161	8.91274	9.11934	9.16103	9.27662	9.28565	9.25018	9.28396	8.93866	0.103233	9.25149	0.0525304	MSMO1	methylsterol monooxygenase 1	Cytoplasm	enzyme	Common_Between_RNAseq_&_Microarray
1368276_at	9.25184	9.57606	9.35269	9.56327	9.61287	9.96528	9.8859	10.0112	9.87979	10.0721	9.47135	0.117582	9.96285	0.0823083	SYP	synaptophysin	Cytoplasm	transporter	Common_Between_RNAseq_&_Microarray
1368277_at	9.67356	9.39687	9.67635	9.58452	9.59993	9.25327	9.04958	9.07233	9.15592	9.16039	9.58625	0.118698	9.1383	0.0809931	PPP3CA	protein phosphatase 3, catalytic subunit, alpha isozyme	Cytoplasm	phosphatase	Common_Between_RNAseq_&_Microarray
1368279_at	6.68302	6.74432	6.63931	6.70322	6.5	6.57458	6.57458	6.80426	6.5	6.5	6.65397	0.106925	6.59069	0.12508	Mllt3	myeloid/lymphoid or mixed-lineage leukemia (trithorax homolog, Drosophila); translocated to, 3	Nucleus	other	Common_Between_RNAseq_&_Microarray
1368280_at	6.78971	6.84036	6.77579	6.5	6.62925	6.5	6.5	6.5	6.50624	6.5	6.70702	0.152431	6.50125	0.00278882	CTSC	cathepsin C	Cytoplasm	peptidase	Microarray_Specific
1368286_at	6.54747	6.70394	6.81391	6.77725	6.82671	6.86616	6.55408	6.79611	6.73571	6.75828	6.73386	0.0551466	6.74207	0.116149	SLC2A8	solute carrier family 2 (facilitated glucose transporter), member 8	Plasma Membrane	transporter	Common_Between_RNAseq_&_Microarray
1368287_at	8.85789	8.6722	8.85775	8.93193	8.54529	8.75746	8.74841	8.9465	8.87968	8.88221	8.77301	0.17574	8.84285	0.0864004	Chn1	chimerin 1	Plasma Membrane	other	Common_Between_RNAseq_&_Microarray
1368291_at	6.5	6.72361	6.76804	6.8658	7.02162	7.13079	7.07016	7.09071	6.9312	6.89903	6.77581	0.132018	7.02438	0.10273	BIRC2	baculoviral IAP repeat containing 2	Cytoplasm	enzyme	Common_Between_RNAseq_&_Microarray
1368292_at	9.24929	9.30713	9.0166	9.40893	9.48037	9.70003	9.36263	9.56844	9.45914	9.4913	9.29246	0.2039	9.51631	0.126476	DNM1	dynamin 1	Cytoplasm	enzyme	Common_Between_RNAseq_&_Microarray
1368295_at	6.5	6.79243	6.56632	6.81811	6.81397	6.60516	6.5	6.5	6.5	6.5	6.69817	0.121451	6.52103	0.0470272	SLCO2B1	solute carrier organic anion transporter family, member 2B1	Plasma Membrane	transporter	Common_Between_RNAseq_&_Microarray
1368302_at	6.74562	6.85025	7.66876	6.74996	6.85025	6.5	6.71209	6.5	6.51002	6.5	6.97297	0.428588	6.54442	0.0938284	MSX1	msh homeobox 1	Nucleus	transcription regulator	Microarray_Specific
1368303_at	6.78348	6.5	6.67736	6.74072	6.54053	6.81513	6.79422	6.73832	6.81253	6.77893	6.64842	0.113231	6.78783	0.0313334	PER2	period circadian clock 2	Nucleus	other	Common_Between_RNAseq_&_Microarray
1368306_at	6.5	6.54818	6.75442	6.69582	6.53774	6.69929	7.02948	6.98499	6.77038	6.5	6.60723	0.10794	6.79683	0.21671	GRIN2C	glutamate receptor, ionotropic, N-methyl D-aspartate 2C	Plasma Membrane	ion channel	Common_Between_RNAseq_&_Microarray
1368307_at	6.5	6.5	6.5	6.5	6.5	7.31736	7.48193	7.40044	7.22745	6.8466	6.5	0	7.25475	0.247025	GGT7	gamma-glutamyltransferase 7	Plasma Membrane	enzyme	Common_Between_RNAseq_&_Microarray
1368312_at	14.0964	14.3629	14.336	14.3126	14.3903	14.5916	14.4919	14.5751	14.4146	14.4907	14.2996	0.0336141	14.5128	0.071896	OXT	oxytocin/neurophysin I prepropeptide	Extracellular Space	other	Common_Between_RNAseq_&_Microarray
1368314_at	6.5	6.5	6.5	6.5	6.6845	6.5	6.5	6.5	6.5	6.5	6.5369	0.0922475	6.5	0	GGCX	gamma-glutamyl carboxylase	Cytoplasm	enzyme	Common_Between_RNAseq_&_Microarray
1368315_at	7.2881	7.63565	7.23705	7.51714	7.69994	8.02659	7.75553	8.08558	7.67969	7.87526	7.47558	0.204777	7.88453	0.172689	ENTPD6	ectonucleoside triphosphate diphosphohydrolase 6 (putative)	Cytoplasm	enzyme	Common_Between_RNAseq_&_Microarray
1368318_at	6.77653	6.5	6.5	6.72938	6.5	6.6731	6.84337	6.66783	6.5	6.66983	6.60118	0.114687	6.67083	0.121416	Homer1	homer homolog 1 (Drosophila)	Plasma Membrane	other	Common_Between_RNAseq_&_Microarray
1368320_at	7.76568	7.35596	7.48012	7.54752	7.45855	7.49825	7.18486	7.51178	7.34926	7.31324	7.52157	0.0793527	7.37148	0.136443	NCAM1	neural cell adhesion molecule 1	Plasma Membrane	other	Common_Between_RNAseq_&_Microarray
1368321_at	6.93013	6.52096	6.91436	6.54854	6.93372	7.23679	6.57266	7.10154	6.5	6.91007	6.76954	0.225178	6.86421	0.322061	EGR1	early growth response 1	Nucleus	transcription regulator	Microarray_Specific
1368322_at	6.5	6.56171	6.5	6.5	6.64945	6.5	6.5	6.5	6.5	6.5	6.54223	0.0707009	6.5	0	SOD3	superoxide dismutase 3, extracellular	Extracellular Space	enzyme	Microarray_Specific
1368323_at	9.65063	10.0425	9.88315	9.64591	9.88325	9.75965	10.0927	10.1897	10.0401	9.96947	9.82109	0.163475	10.0103	0.161506	TFPI	tissue factor pathway inhibitor (lipoprotein-associated coagulation inhibitor)	Extracellular Space	other	Common_Between_RNAseq_&_Microarray
1368326_at	6.58752	6.71856	6.73754	6.65463	6.5	6.5	6.60589	6.64459	6.5	6.83296	6.63965	0.10779	6.61669	0.136841	EIF2AK3	eukaryotic translation initiation factor 2-alpha kinase 3	Cytoplasm	kinase	Common_Between_RNAseq_&_Microarray
1368329_at	7.73416	7.83785	7.83494	7.65899	7.86839	6.89411	6.57104	6.5	6.87175	6.62683	7.78687	0.0952446	6.69275	0.179512	SLC22A6	solute carrier family 22 (organic anion transporter), member 6	Plasma Membrane	transporter	Microarray_Specific
1368330_at	6.5	6.5	6.5	6.5	6.5	6.5	6.5	6.61152	6.5	6.5	6.5	0	6.5223	0.0498719	AATF	apoptosis antagonizing transcription factor	Nucleus	transcription regulator	Common_Between_RNAseq_&_Microarray
1368331_at	7.20661	7.37959	7.21404	7.31535	7.43373	7.47973	7.81054	7.80988	7.78917	7.84445	7.30987	0.0944293	7.74675	0.150581	CTBS	chitobiase, di-N-acetyl-	Cytoplasm	enzyme	Common_Between_RNAseq_&_Microarray
1368336_at	7.22492	7.33361	7.41213	7.22934	7.34264	7.42502	7.51052	7.43736	7.51766	7.43405	7.30853	0.0753883	7.46492	0.0451831	FDX1	ferredoxin 1	Cytoplasm	transporter	Common_Between_RNAseq_&_Microarray
1368340_at	7.07994	7.13568	7.08272	7.06618	7.20808	7.10883	7.11849	7.1621	7.22067	7.24484	7.11452	0.0639018	7.17099	0.0604609	IPMK	inositol polyphosphate multikinase	Nucleus	kinase	Common_Between_RNAseq_&_Microarray
1368342_at	8.75524	8.69132	8.78863	8.61944	8.80342	8.55739	8.4143	8.07087	8.30752	8.55467	8.73161	0.0865537	8.38095	0.202463	AMPD3	adenosine monophosphate deaminase 3	Cytoplasm	enzyme	Common_Between_RNAseq_&_Microarray
1368344_at	8.60819	8.04651	8.27707	8.65068	7.90798	9.16423	7.74371	7.58534	8.72406	7.81703	8.29809	0.324651	8.20688	0.695848	GAD1	glutamate decarboxylase 1 (brain, 67kDa)	Cytoplasm	enzyme	Microarray_Specific
1368345_at	7.10148	6.96747	6.60067	6.99145	7.19787	7.85256	7.82087	7.98898	7.7463	8.06188	6.97179	0.248355	7.89412	0.128537	MAP6	microtubule-associated protein 6	Cytoplasm	other	Common_Between_RNAseq_&_Microarray
1368347_at	6.5	6.60652	6.5	6.5	6.56595	6.5	6.5	6.5	6.5	6.5	6.53449	0.0524703	6.5	0	COL5A3	collagen, type V, alpha 3	Extracellular Space	other	Microarray_Specific
1368350_at	8.66458	8.44716	8.63573	8.53867	8.52495	8.45493	8.22518	8.33109	8.66922	8.37718	8.56222	0.0773862	8.41152	0.166332	PTPRZ1	protein tyrosine phosphatase, receptor-type, Z polypeptide 1	Plasma Membrane	phosphatase	Common_Between_RNAseq_&_Microarray
1368352_at	6.82051	7.01187	6.8224	6.94607	7.02033	7.44729	6.83253	6.8835	6.9974	7.02033	6.92423	0.0914185	7.03621	0.242669	STX1B	syntaxin 1B	Plasma Membrane	ion channel	Common_Between_RNAseq_&_Microarray
1368353_at	11.8548	11.7899	11.9296	11.7758	12.0174	12.0416	11.6238	11.3811	11.5688	11.7685	11.8735	0.115926	11.6768	0.246681	GFAP	glial fibrillary acidic protein	Cytoplasm	other	Common_Between_RNAseq_&_Microarray
1368354_at	6.65191	6.5	6.5	6.55448	6.83563	6.5	6.5	6.5	6.5	6.5	6.6084	0.160798	6.5	0	GSTT1	glutathione S-transferase theta 1	Cytoplasm	enzyme	Microarray_Specific
1368356_a_at	8.40862	8.49864	8.26533	8.3363	8.36461	8.23409	8.2055	8.22584	8.45025	8.04845	8.3747	0.0976584	8.23282	0.143236	ERAP1	endoplasmic reticulum aminopeptidase 1	Extracellular Space	peptidase	Common_Between_RNAseq_&_Microarray
1368358_a_at	8.01322	8.56437	8.24817	8.31117	8.48113	8.67706	9.05188	9.18633	8.86431	9.13578	8.32361	0.146672	8.98307	0.210427	PTPRR	protein tyrosine phosphatase, receptor type, R	Plasma Membrane	phosphatase	Common_Between_RNAseq_&_Microarray
1368359_a_at	8.4593	9.00868	8.7158	8.78112	8.89036	11.2402	11.5285	11.8809	11.1533	12.113	8.77105	0.128525	11.5832	0.410693	VGF	VGF nerve growth factor inducible	Extracellular Space	growth factor	Common_Between_RNAseq_&_Microarray
1368361_a_at	6.5	6.5	6.5	6.5	6.53323	6.63521	6.72461	6.6418	6.5	6.5	6.50665	0.0166145	6.60032	0.0981242	PTPN2	protein tyrosine phosphatase, non-receptor type 2	Cytoplasm	phosphatase	Common_Between_RNAseq_&_Microarray
1368365_at	7.81207	8.03703	7.88894	8.04718	8.12246	8.08302	8.06048	8.22277	8.10937	8.20836	7.98153	0.097708	8.1368	0.0741302	ALDH3A2	aldehyde dehydrogenase 3 family, member A2	Cytoplasm	enzyme	Common_Between_RNAseq_&_Microarray
1368368_a_at	6.5	6.5	6.5	6.5	6.61198	6.5	6.5	6.5	6.5	6.5	6.5224	0.055992	6.5	0	LSR	lipolysis stimulated lipoprotein receptor	Nucleus	transcription regulator	Common_Between_RNAseq_&_Microarray
1368369_at	6.61912	6.5422	6.5	6.76663	6.56621	6.92301	6.5	7.05495	6.87646	6.5	6.59883	0.118451	6.77088	0.255802	PNOC	prepronociceptin	Extracellular Space	other	Microarray_Specific
1368373_at	7.02104	7.46553	7.23427	7.52745	7.38081	7.9449	7.85603	7.99608	7.9281	7.95231	7.32582	0.126961	7.93548	0.0510168	RGS7	regulator of G-protein signaling 7	Cytoplasm	enzyme	Common_Between_RNAseq_&_Microarray
1368378_at	7.61752	7.69297	8.09475	7.70662	8.06333	7.74552	7.73488	7.40553	7.76001	7.31589	7.83504	0.219403	7.59236	0.214022	Aldh1l1	aldehyde dehydrogenase 1 family, member L1	Cytoplasm	enzyme	Common_Between_RNAseq_&_Microarray
1368379_at	6.68908	6.68238	6.58876	6.94601	7.06103	6.95054	7.31818	7.23007	6.89844	7.56668	6.79345	0.220895	7.19278	0.274878	SCARB2	scavenger receptor class B, member 2	Plasma Membrane	other	Common_Between_RNAseq_&_Microarray
1368380_at	8.82598	9.01509	9.1006	8.85127	9.28079	8.10086	7.73587	7.54183	7.87682	7.78673	9.01475	0.178854	7.80842	0.204331	VTN	vitronectin	Extracellular Space	other	Common_Between_RNAseq_&_Microarray
1368381_at	6.5	6.5	6.5	6.5	6.5	6.5	6.5	6.57584	6.5	6.5	6.5	0	6.51517	0.0339185	CRTAC1	cartilage acidic protein 1	Extracellular Space	other	Common_Between_RNAseq_&_Microarray
1368383_at	6.5	6.72483	6.6081	6.5	6.67519	6.5	6.5	6.5	6.5	6.5	6.60162	0.0972622	6.5	0	Npff	neuropeptide FF-amide peptide precursor	Other	other	Common_Between_RNAseq_&_Microarray
1368384_at	7.45214	7.47931	7.23996	6.84285	8.41466	6.59084	6.66499	6.5	6.5	7.52102	7.48578	0.667424	6.75537	0.433555	KLK6	kallikrein-related peptidase 6	Extracellular Space	peptidase	Microarray_Specific
1368385_a_at	6.5	6.67526	6.5	6.54029	6.66457	7.50739	7.31512	7.55698	7.27992	7.28493	6.57603	0.0881297	7.38887	0.132682	GRB2	growth factor receptor-bound protein 2	Cytoplasm	other	Common_Between_RNAseq_&_Microarray
1368386_at	8.00112	8.15889	8.06941	8.18757	8.36807	8.10176	7.83596	7.9358	7.90093	8.22102	8.15701	0.125272	7.9991	0.158152	GRB2	growth factor receptor-bound protein 2	Cytoplasm	other	Common_Between_RNAseq_&_Microarray
1368391_at	8.00165	8.28095	8.32365	8.03402	8.35775	9.03203	9.16394	9.15263	8.85076	9.59748	8.1996	0.146782	9.15937	0.275438	SLC7A1	solute carrier family 7 (cationic amino acid transporter, y+ system), member 1	Plasma Membrane	transporter	Common_Between_RNAseq_&_Microarray
1368392_at	7.08144	7.63807	7.35726	7.30893	7.64738	8.08391	8.39251	8.58783	8.00322	8.68027	7.40662	0.179889	8.34955	0.299377	SLC7A1	solute carrier family 7 (cationic amino acid transporter, y+ system), member 1	Plasma Membrane	transporter	Common_Between_RNAseq_&_Microarray
1368393_at	6.5	7.03659	6.81067	6.5	6.99404	7.27592	7.42876	7.60573	7.23965	7.73836	6.76826	0.244095	7.45768	0.213372	CD93	CD93 molecule	Plasma Membrane	other	Common_Between_RNAseq_&_Microarray
1368395_at	6.82747	7.09692	7.18638	6.7439	7.12754	6.5	6.5	6.5	6.63598	6.5	6.99644	0.199998	6.5272	0.0608112	GPC3	glypican 3	Plasma Membrane	other	Microarray_Specific
1368399_a_at	7.33045	7.70727	7.34326	7.60697	7.7725	7.16777	7.00481	7.20028	7.17983	7.11935	7.55209	0.18886	7.13441	0.0783225	CPQ	carboxypeptidase Q	Extracellular Space	peptidase	Common_Between_RNAseq_&_Microarray
1368400_at	6.5	6.5	6.5	6.5	6.5	6.5	6.5	6.6725	6.5	6.5	6.5	0	6.5345	0.0771448	TIMM8A	translocase of inner mitochondrial membrane 8 homolog A (yeast)	Cytoplasm	transporter	Common_Between_RNAseq_&_Microarray
1368401_at	9.62864	8.99131	9.33872	9.5995	9.26915	9.30033	8.92527	8.86301	9.3136	8.70774	9.36547	0.249959	9.02199	0.271979	GRIA2	glutamate receptor, ionotropic, AMPA 2	Plasma Membrane	ion channel	Common_Between_RNAseq_&_Microarray
1368402_at	10.4026	10.3817	10.365	10.4242	10.4702	10.2839	10.2467	10.1936	10.2722	10.5581	10.4088	0.0470896	10.3109	0.142498	DYNC1LI2	dynein, cytoplasmic 1, light intermediate chain 2	Cytoplasm	other	Common_Between_RNAseq_&_Microarray
1368403_at	7.00278	7.29921	7.13096	7.00342	7.09571	6.76947	6.79312	6.5	6.79136	6.8254	7.10642	0.123571	6.73587	0.133356	RBL2	retinoblastoma-like 2 (p130)	Nucleus	other	Common_Between_RNAseq_&_Microarray
1368404_at	7.62941	7.60737	7.8843	7.89994	7.95312	8.10492	7.97438	7.98122	7.98122	8.047	7.79483	0.155359	8.01775	0.057019	DBN1	drebrin 1	Cytoplasm	other	Common_Between_RNAseq_&_Microarray
1368405_at	6.78515	6.60479	6.68875	6.96204	6.60035	7.50641	7.86209	8.0024	7.71148	7.5058	6.72822	0.170298	7.71764	0.218792	RALA	v-ral simian leukemia viral oncogene homolog A (ras related)	Cytoplasm	enzyme	Common_Between_RNAseq_&_Microarray
1368409_at	6.61776	6.84446	7.1972	6.53524	6.97197	6.5	6.5	6.5	6.5938	6.5	6.83332	0.27628	6.51876	0.0419509	GSTT2/GSTT2B	glutathione S-transferase theta 2	Cytoplasm	enzyme	Common_Between_RNAseq_&_Microarray
1368411_a_at	7.26518	6.97832	7.37915	7.49978	6.73101	6.99233	7.4055	7.27739	7.03486	7.21526	7.17069	0.355828	7.18507	0.171564	MAP2	microtubule-associated protein 2	Plasma Membrane	other	Common_Between_RNAseq_&_Microarray
1368417_at	6.78036	7.04959	6.76083	7.15211	6.93029	7.67976	7.70574	7.98442	7.6404	7.91916	6.93464	0.168113	7.7859	0.154946	SYT5	synaptotagmin V	Cytoplasm	transporter	Common_Between_RNAseq_&_Microarray
1368418_a_at	8.76966	9.06446	9.05084	8.7661	8.90457	8.44461	8.43465	7.90702	8.77581	8.36899	8.91113	0.140359	8.38622	0.311234	CP	ceruloplasmin (ferroxidase)	Extracellular Space	enzyme	Microarray_Specific
1368419_at	8.67078	8.96235	8.87154	8.70557	8.80828	8.15984	8.44052	7.52354	8.53497	8.16839	8.80371	0.10802	8.16545	0.395061	CP	ceruloplasmin (ferroxidase)	Extracellular Space	enzyme	Microarray_Specific
1368420_at	7.56817	7.50705	7.47556	7.45318	7.19852	6.78066	6.6972	6.5	7.18649	6.77893	7.4405	0.141771	6.78866	0.25006	CP	ceruloplasmin (ferroxidase)	Extracellular Space	enzyme	Microarray_Specific
1368421_at	7.23199	7.17038	6.72866	7.27108	6.78517	7.60521	7.58918	7.82373	7.68715	7.77087	7.03745	0.271902	7.69523	0.10204	Ptpn5	protein tyrosine phosphatase, non-receptor type 5	Plasma Membrane	phosphatase	Common_Between_RNAseq_&_Microarray
1368422_at	6.5	6.5	6.5	6.5	6.5	6.5	6.72643	6.76916	6.59698	6.6845	6.5	0	6.65541	0.107698	MEOX2	mesenchyme homeobox 2	Nucleus	transcription regulator	Common_Between_RNAseq_&_Microarray
1368425_at	7.11732	6.91247	6.91247	7.11701	6.91083	7.07018	6.65283	6.85409	6.74798	6.6845	6.99402	0.102544	6.80192	0.16853	CASKIN1	CASK interacting protein 1	Nucleus	transcription regulator	Common_Between_RNAseq_&_Microarray
1368426_at	7.40319	7.53755	7.33113	7.62343	7.4553	7.19814	7.2856	6.96217	7.36069	7.2113	7.47012	0.124458	7.20358	0.149814	CROT	carnitine O-octanoyltransferase	Cytoplasm	enzyme	Common_Between_RNAseq_&_Microarray
1368427_at	8.19702	8.22641	8.10488	8.12716	8.29506	8.20387	8.35859	8.31904	8.33638	8.35628	8.19011	0.0885957	8.31483	0.0640837	AKAP11	A kinase (PRKA) anchor protein 11	Cytoplasm	other	Common_Between_RNAseq_&_Microarray
1368429_at	7.02173	6.92052	6.77991	7.13423	6.77496	6.93769	7.18767	7.34655	7.34015	7.41492	6.92627	0.16864	7.2454	0.191025	TAF9B	TAF9B RNA polymerase II, TATA box binding protein (TBP)-associated factor, 31kDa	Nucleus	transcription regulator	Common_Between_RNAseq_&_Microarray
1368430_at	9.36476	9.86324	9.56915	9.65698	9.82928	9.99248	10.0888	10.2317	10.0288	10.1868	9.65668	0.140015	10.1057	0.101814	LGMN	legumain	Cytoplasm	peptidase	Common_Between_RNAseq_&_Microarray
1368433_at	8.57513	8.62648	8.58861	8.61088	8.48852	8.73361	8.8389	8.79374	8.92776	8.70557	8.57793	0.062046	8.79992	0.0883151	SACM1L	SAC1 suppressor of actin mutations 1-like (yeast)	Cytoplasm	phosphatase	Common_Between_RNAseq_&_Microarray
1368436_at	7.67098	7.91607	8.03903	7.86344	7.92262	8.49138	8.59033	8.78102	8.70906	8.3305	7.88243	0.0740563	8.58046	0.178377	NUDC	nudC nuclear distribution protein	Cytoplasm	other	Common_Between_RNAseq_&_Microarray
1368437_at	6.5	6.57739	6.68479	6.81947	6.90796	7.21539	7.35304	7.40831	7.28093	7.22734	6.69792	0.145828	7.297	0.0826151	CA4	carbonic anhydrase IV	Plasma Membrane	enzyme	Common_Between_RNAseq_&_Microarray
1368438_at	7.72862	7.67942	7.85886	7.78863	7.27422	7.83757	8.11856	8.25714	8.15542	8.20009	7.66595	0.261354	8.11376	0.162829	PDE10A	phosphodiesterase 10A	Cytoplasm	enzyme	Common_Between_RNAseq_&_Microarray
1368439_at	6.84477	6.5	6.67307	6.63728	6.9995	6.5	6.5	6.5	6.5	6.61685	6.73092	0.211608	6.52337	0.0522565	SOX10	SRY (sex determining region Y)-box 10	Nucleus	transcription regulator	Microarray_Specific
1368440_at	6.5	6.5	6.5	6.5	6.88068	7.10786	6.60411	6.87532	6.96048	7.09162	6.57614	0.190339	6.92788	0.204851	SLC3A1	solute carrier family 3 (amino acid transporter heavy chain), member 1	Plasma Membrane	transporter	Common_Between_RNAseq_&_Microarray
1368443_at	6.86437	6.60652	6.71205	6.57484	6.92499	7.04657	6.5	6.61846	6.53922	6.5	6.73656	0.158205	6.64085	0.231905	NECAB2	N-terminal EF-hand calcium binding protein 2	Cytoplasm	other	Common_Between_RNAseq_&_Microarray
1368444_at	6.5	6.51599	6.5	6.57895	6.97046	6.92246	6.50032	6.7346	6.66588	6.9372	6.61308	0.222038	6.75209	0.183314	SGTA	small glutamine-rich tetratricopeptide repeat (TPR)-containing, alpha	Cytoplasm	other	Common_Between_RNAseq_&_Microarray
1368450_at	7.19419	6.75966	7.36336	7.11826	7.40188	7.43132	7.43116	7.53217	7.3282	7.49524	7.16747	0.295451	7.44362	0.0776745	MYO5A	myosin VA (heavy chain 12, myoxin)	Cytoplasm	enzyme	Microarray_Specific
1368451_at	6.83072	6.84097	6.82456	7.2803	6.8722	7.05865	6.63653	6.57458	6.59622	6.64029	6.92975	0.218089	6.70126	0.201691	HRH3	histamine receptor H3	Plasma Membrane	G-protein coupled receptor	Common_Between_RNAseq_&_Microarray
1368461_at	7.95879	8.0922	7.74544	7.54838	8.16441	7.2119	6.79672	6.5	6.77941	6.95858	7.90184	0.290839	6.84932	0.261284	SLC22A8	solute carrier family 22 (organic anion transporter), member 8	Plasma Membrane	transporter	Common_Between_RNAseq_&_Microarray
1368464_at	6.66518	6.75432	6.69831	6.68529	6.90796	6.5	6.5	6.5	6.5	6.5	6.74221	0.10215	6.5	0	CLEC10A	C-type lectin domain family 10, member A	Plasma Membrane	other	Microarray_Specific
1368465_at	6.77703	6.72996	6.62889	7.10556	6.81569	7.441	7.20787	7.70866	7.09415	7.25565	6.81143	0.205097	7.34147	0.240373	ASIC2	acid-sensing (proton-gated) ion channel 2	Plasma Membrane	ion channel	Common_Between_RNAseq_&_Microarray
1368466_a_at	6.5	6.5	6.5	6.5	6.5	6.5	6.5	6.57641	6.5	6.5	6.5	0	6.51528	0.0341702	Odf2	outer dense fiber of sperm tails 2	Cytoplasm	other	Common_Between_RNAseq_&_Microarray
1368470_at	8.11049	8.00571	8.21147	8.10087	8.16965	8.22682	8.25341	7.95073	8.15913	8.06032	8.11964	0.0898967	8.13008	0.124945	GGH	gamma-glutamyl hydrolase (conjugase, folylpolygammaglutamyl hydrolase)	Cytoplasm	peptidase	Common_Between_RNAseq_&_Microarray
1368472_at	7.37323	7.19624	7.35534	7.46325	7.29437	7.80136	7.59003	7.83336	7.59003	7.87619	7.33649	0.111849	7.73819	0.137835	CELSR3	cadherin, EGF LAG seven-pass G-type receptor 3	Plasma Membrane	G-protein coupled receptor	Common_Between_RNAseq_&_Microarray
1368474_at	9.04474	9.23592	9.40968	9.1891	9.27396	8.97384	8.93529	8.81665	9.07879	8.75403	9.23068	0.0949154	8.91172	0.128678	VCAM1	vascular cell adhesion molecule 1	Plasma Membrane	transmembrane receptor	Common_Between_RNAseq_&_Microarray
1368477_at	6.5	6.67063	6.5	6.5	6.87611	6.5	6.5	6.5	6.5	6.5	6.60935	0.178737	6.5	0	ATP2A3	ATPase, Ca++ transporting, ubiquitous	Cytoplasm	transporter	Microarray_Specific
1368480_at	7.03885	6.98206	7.08844	7.15769	7.26814	7.08385	7.08385	6.5	6.81817	6.91064	7.10704	0.120169	6.8793	0.24097	SLC44A1	solute carrier family 44 (choline transporter), member 1	Plasma Membrane	transporter	Common_Between_RNAseq_&_Microarray
1368491_at	6.5	6.5	6.5	6.5	6.5	6.5	6.51828	6.56076	6.5	6.56113	6.5	0	6.52803	0.0309557	DNASE2B	deoxyribonuclease II beta	Cytoplasm	enzyme	Common_Between_RNAseq_&_Microarray
1368500_a_at	6.5827	6.60395	6.65574	6.82707	6.57512	6.5	6.5	6.50645	6.5	6.5	6.64892	0.112779	6.50129	0.00288453	RGS9	regulator of G-protein signaling 9	Cytoplasm	enzyme	Common_Between_RNAseq_&_Microarray
1368504_at	10.5059	10.538	10.5743	10.5487	10.4647	10.4789	10.2976	10.3685	10.2553	10.4635	10.5263	0.0470233	10.3728	0.0987003	LAMP1	lysosomal-associated membrane protein 1	Plasma Membrane	other	Common_Between_RNAseq_&_Microarray
1368505_at	8.46829	8.79273	8.67684	8.57587	8.90974	8.19897	8.48178	8.28237	8.36729	8.36589	8.68469	0.144356	8.33926	0.105741	RGS4	regulator of G-protein signaling 4	Cytoplasm	other	Common_Between_RNAseq_&_Microarray
1368506_at	6.5	6.99962	7.17174	7.25335	7.65178	6.95137	7.29533	7.32641	6.85477	7.18942	7.1153	0.276158	7.12346	0.210291	RGS4	regulator of G-protein signaling 4	Cytoplasm	other	Common_Between_RNAseq_&_Microarray
1368507_at	8.54577	8.78681	8.75869	8.67427	8.99832	9.38261	9.54086	9.57352	9.62262	9.55579	8.75277	0.137764	9.53508	0.0906239	PSMA3	proteasome (prosome, macropain) subunit, alpha type, 3	Cytoplasm	peptidase	Common_Between_RNAseq_&_Microarray
1368508_at	7.20127	6.98691	7.17864	7.29271	7.28026	7.16421	7.23718	7.03486	7.19204	7.26184	7.18796	0.141366	7.17802	0.0886115	PSMA3	proteasome (prosome, macropain) subunit, alpha type, 3	Cytoplasm	peptidase	Common_Between_RNAseq_&_Microarray
1368509_at	6.98451	6.79732	6.90193	7.0358	6.95639	6.93955	6.54278	6.83372	6.89223	6.62628	6.93519	0.100131	6.76691	0.173195	BBS2	Bardet-Biedl syndrome 2	Cytoplasm	other	Common_Between_RNAseq_&_Microarray
1368511_at	8.94117	8.93454	8.94491	9.02155	9.08121	8.59621	8.12374	7.68816	8.12568	8.19974	8.98468	0.069045	8.14671	0.322528	BHLHE41	basic helix-loop-helix family, member e41	Nucleus	transcription regulator	Microarray_Specific
1368512_a_at	7.1832	7.27911	7.15199	6.84343	7.40651	6.54978	6.61428	6.5	6.52356	6.66268	7.17285	0.241392	6.57006	0.0671097	ENPEP	glutamyl aminopeptidase (aminopeptidase A)	Plasma Membrane	peptidase	Microarray_Specific
1368514_at	9.30702	9.46124	9.7721	9.51946	9.64129	9.36915	9.23567	9.12103	9.53461	9.16041	9.54022	0.137909	9.28417	0.168985	MAOB	monoamine oxidase B	Cytoplasm	enzyme	Common_Between_RNAseq_&_Microarray
1368515_at	8.66653	8.6128	8.45186	8.69576	8.72952	8.74681	8.43265	8.59913	8.58612	8.80292	8.63129	0.123873	8.63352	0.146038	EPB41L3	erythrocyte membrane protein band 4.1-like 3	Plasma Membrane	other	Common_Between_RNAseq_&_Microarray
1368516_at	8.07579	8.15417	8.24586	8.07521	8.25273	8.39458	8.4513	8.52811	8.37457	8.51442	8.16075	0.0841798	8.4526	0.068885	PTPRA	protein tyrosine phosphatase, receptor type, A	Plasma Membrane	phosphatase	Common_Between_RNAseq_&_Microarray
1368517_at	7.32949	7.23551	7.40043	7.10015	7.25607	7.14815	6.88965	6.91973	6.69894	7.15356	7.26433	0.122903	6.96201	0.192075	SSBP3	single stranded DNA binding protein 3	Nucleus	transcription regulator	Common_Between_RNAseq_&_Microarray
1368518_at	6.90524	7.21204	6.81738	6.94613	7.22206	6.68832	6.59574	6.5	6.64208	6.5	7.02057	0.200635	6.58523	0.084407	CD53	CD53 molecule	Plasma Membrane	other	Microarray_Specific
1368523_at	9.35938	9.66531	9.32021	9.50515	9.5772	9.64467	9.52084	9.53337	9.52001	9.68792	9.48545	0.146611	9.58136	0.0792047	CADPS	Ca++-dependent secretion activator	Plasma Membrane	other	Common_Between_RNAseq_&_Microarray
1368524_at	7.75313	7.1522	7.34504	7.58959	6.96029	7.98688	6.9309	7.02742	7.67363	7.18464	7.36005	0.269132	7.36069	0.451889	KCNC1	potassium voltage-gated channel, Shaw-related subfamily, member 1	Plasma Membrane	ion channel	Common_Between_RNAseq_&_Microarray
1368526_at	7.08811	7.10517	7.25403	7.07703	7.28565	7.31106	7.58882	7.45873	7.31106	7.30115	7.162	0.104632	7.39417	0.127011	PEX3	peroxisomal biogenesis factor 3	Cytoplasm	other	Common_Between_RNAseq_&_Microarray
1368528_at	8.99143	9.27126	9.4406	9.30369	9.37227	9.85861	9.9615	10.0799	9.78589	9.95637	9.27585	0.0753031	9.92845	0.111815	CD99L2	CD99 molecule-like 2	Plasma Membrane	other	Microarray_Specific
1368536_at	9.66314	9.59185	9.803	9.57038	9.99292	8.94556	8.83909	8.60252	9.07319	9.26348	9.72426	0.198875	8.94477	0.24818	ENPP2	ectonucleotide pyrophosphatase/phosphodiesterase 2	Plasma Membrane	enzyme	Common_Between_RNAseq_&_Microarray
1368538_at	7.60028	7.35743	7.20895	7.44413	7.44413	7.43901	7.28599	7.32114	7.58457	7.44413	7.41098	0.110946	7.41497	0.117934	EXOC7	exocyst complex component 7	Plasma Membrane	transporter	Common_Between_RNAseq_&_Microarray
1368539_at	6.5	6.5	6.5	6.58528	6.5	6.5	6.5	6.5186	6.5	6.5	6.51706	0.042638	6.50372	0.00832041	SCN9A	sodium channel, voltage-gated, type IX, alpha subunit	Plasma Membrane	ion channel	Common_Between_RNAseq_&_Microarray
1368541_at	8.15823	8.47235	8.6279	8.55821	8.58804	8.62034	8.90032	8.85051	8.55265	8.91689	8.48095	0.0660089	8.76814	0.169312	EMB	embigin	Plasma Membrane	other	Common_Between_RNAseq_&_Microarray
1368542_at	8.27091	8.41296	8.47485	8.3349	8.64124	8.34473	8.0585	7.92323	8.17522	8.11271	8.42697	0.130112	8.12288	0.154973	ZNF423	zinc finger protein 423	Nucleus	transcription regulator	Common_Between_RNAseq_&_Microarray
1368544_a_at	7.51938	7.69924	7.71153	7.75158	7.79856	7.94111	7.81327	8.0061	7.89175	7.89175	7.69606	0.0448511	7.9088	0.0710983	NOL3	nucleolar protein 3 (apoptosis repressor with CARD domain)	Nucleus	other	Common_Between_RNAseq_&_Microarray
1368546_at	6.91148	7.16903	7.12865	6.96323	7.02952	7.01947	7.10691	7.12594	6.90887	7.12594	7.04038	0.0935573	7.05742	0.094002	HIVEP2	human immunodeficiency virus type I enhancer binding protein 2	Nucleus	transcription regulator	Microarray_Specific
1368549_at	6.83967	6.97619	6.88437	6.85879	7.10629	6.59728	6.57662	6.50853	6.58828	6.67052	6.93306	0.111915	6.58825	0.0577507	HBP1	HMG-box transcription factor 1	Nucleus	transcription regulator	Common_Between_RNAseq_&_Microarray
1368552_at	6.96707	7.17041	7.17769	7.17206	7.31115	7.74992	7.9897	7.85313	8.00471	7.5816	7.15968	0.0689494	7.83581	0.176428	GRPEL1	GrpE-like 1, mitochondrial (E. coli)	Cytoplasm	other	Common_Between_RNAseq_&_Microarray
1368558_s_at	6.5	6.73418	6.60496	6.7747	6.72261	6.5	6.5	6.5	6.57812	6.5	6.66729	0.0729385	6.51562	0.0349341	AIF1	allograft inflammatory factor 1	Nucleus	other	Common_Between_RNAseq_&_Microarray
1368559_at	6.5	6.62217	6.5	6.5	6.89077	8.05953	8.27758	8.53275	8.43112	8.29911	6.60259	0.184254	8.32002	0.178669	PCSK1	proprotein convertase subtilisin/kexin type 1	Extracellular Space	peptidase	Common_Between_RNAseq_&_Microarray
1368562_at	8.32727	8.05593	8.08554	8.2729	8.04278	8.95849	8.74114	8.77019	8.81076	8.552	8.15688	0.107242	8.76652	0.146187	Sult4a1	sulfotransferase family 4A, member 1	Cytoplasm	enzyme	Common_Between_RNAseq_&_Microarray
1368563_at	7.84134	7.96367	7.67211	7.76822	7.94244	7.07878	7.16027	6.5	6.97497	7.32474	7.83755	0.140335	7.00775	0.311317	ASPA	aspartoacylase	Cytoplasm	enzyme	Microarray_Specific
1368564_at	9.24223	9.10554	9.08246	9.19612	9.28798	9.82258	10.0979	10.0612	10.0107	10.1842	9.18286	0.0938166	10.0353	0.134744	SLC17A6	solute carrier family 17 (vesicular glutamate transporter), member 6	Plasma Membrane	transporter	Common_Between_RNAseq_&_Microarray
1368565_at	11.284	11.2788	11.2492	11.303	11.318	11.051	10.729	10.8624	10.8802	10.9016	11.2866	0.0300488	10.8849	0.114783	SLC1A3	solute carrier family 1 (glial high affinity glutamate transporter), member 3	Plasma Membrane	transporter	Common_Between_RNAseq_&_Microarray
1368566_a_at	8.6301	8.92729	8.7601	8.71507	8.92441	9.56327	9.714	9.82867	9.70318	9.57386	8.79139	0.110243	9.6766	0.110263	NDUFV3	NADH dehydrogenase (ubiquinone) flavoprotein 3, 10kDa	Cytoplasm	enzyme	Common_Between_RNAseq_&_Microarray
1368571_at	7.71215	7.7629	7.54349	7.89797	7.84584	7.9621	7.96052	8.04789	7.75913	8.17847	7.75247	0.156272	7.98162	0.152862	CLIP2	CAP-GLY domain containing linker protein 2	Cytoplasm	transcription regulator	Common_Between_RNAseq_&_Microarray
1368572_a_at	7.39945	7.69838	7.52008	7.74117	7.65376	7.99699	7.80534	8.16417	7.91101	8.07409	7.60257	0.0957453	7.99032	0.13946	GRIN1	glutamate receptor, ionotropic, N-methyl D-aspartate 1	Plasma Membrane	ion channel	Common_Between_RNAseq_&_Microarray
1368573_at	6.5	6.5	6.5	6.5	6.5	6.65135	6.77737	6.65278	6.59403	6.58402	6.5	0	6.65191	0.0769738	KPNB1	karyopherin (importin) beta 1	Nucleus	transporter	Common_Between_RNAseq_&_Microarray
1368577_at	9.7466	10.0217	9.81955	9.67007	10.0794	8.97802	8.75138	7.93043	8.96037	8.6556	9.86748	0.188274	8.65516	0.427749	GJB6	gap junction protein, beta 6, 30kDa	Plasma Membrane	transporter	Common_Between_RNAseq_&_Microarray
1368582_at	7.06341	7.45968	7.08492	7.13633	7.41797	8.489	8.87823	9.01667	8.58766	8.83939	7.23246	0.191404	8.76219	0.21753	SLC7A3	solute carrier family 7 (cationic amino acid transporter, y+ system), member 3	Plasma Membrane	transporter	Common_Between_RNAseq_&_Microarray
1368584_a_at	7.75383	7.37144	7.83816	7.88092	7.45546	8.25755	8.04501	8.08514	7.76334	8.00427	7.65996	0.260411	8.03106	0.17805	CPLX2	complexin 2	Cytoplasm	other	Common_Between_RNAseq_&_Microarray
1368585_at	9.27715	9.3707	9.38226	9.7594	9.76667	9.05093	9.22278	9.12142	9.42497	8.90467	9.51123	0.223246	9.14496	0.194677	CARTPT	CART prepropeptide	Extracellular Space	other	Common_Between_RNAseq_&_Microarray
1368587_at	6.65999	6.5	6.9645	7.10458	6.94576	6.65486	6.52155	6.5	6.56949	6.69641	6.83497	0.262232	6.58846	0.0847414	APOC1	apolipoprotein C-I	Extracellular Space	transporter	Microarray_Specific
1368591_at	6.95164	7.04555	6.95164	6.8056	6.97847	6.70895	6.70895	6.86711	6.51847	6.85823	6.94658	0.101171	6.73234	0.142169	USF2	upstream transcription factor 2, c-fos interacting	Nucleus	transcription regulator	Common_Between_RNAseq_&_Microarray
1368598_at	6.5	6.5	6.5	6.5	6.5	6.5	6.5	6.56694	6.5	6.5	6.5	0	6.51339	0.0299356	SSTR3	somatostatin receptor 3	Plasma Membrane	G-protein coupled receptor	Common_Between_RNAseq_&_Microarray
1368599_at	7.12222	7.17796	6.9931	6.82098	7.09477	6.54141	6.5	6.5	6.5	6.54141	7.04181	0.153689	6.51656	0.0226806	SLC9A2	solute carrier family 9, subfamily A (NHE2, cation proton antiporter 2), member 2	Plasma Membrane	transporter	Microarray_Specific
1368619_at	7.41731	7.48426	7.27477	7.50952	7.39281	8.01507	8.15547	8.17401	8.14946	8.03254	7.41573	0.106279	8.10531	0.0752058	DDX25	DEAD (Asp-Glu-Ala-Asp) box helicase 25	Nucleus	enzyme	Common_Between_RNAseq_&_Microarray
1368626_at	6.5	6.5	6.5	6.5	6.5	6.79288	7.28324	7.88178	7.21122	7.74967	6.5	0	7.38376	0.439013	KCNN3	potassium intermediate/small conductance calcium-activated channel, subfamily N, member 3	Plasma Membrane	ion channel	Common_Between_RNAseq_&_Microarray
1368632_at	7.44797	7.27416	7.38013	7.6542	7.44028	7.80206	7.18672	6.9114	7.47945	7.31137	7.43935	0.160144	7.3382	0.332018	FOXG1	forkhead box G1	Nucleus	transcription regulator	Microarray_Specific
1368634_at	6.89125	6.53836	6.53836	6.67698	6.53836	6.59247	6.527	6.67627	6.6097	6.53836	6.63666	0.069312	6.58876	0.0601354	KCNH3	potassium voltage-gated channel, subfamily H (eag-related), member 3	Plasma Membrane	ion channel	Microarray_Specific
1368641_at	6.61088	7.07366	7.21131	7.02682	7.21383	6.5	6.5	6.5	6.5	6.5	7.0273	0.0956541	6.5	0	WNT4	wingless-type MMTV integration site family, member 4	Extracellular Space	cytokine	Microarray_Specific
1368642_at	7.74833	7.76911	7.93884	7.92009	7.83994	8.00839	7.90048	7.78068	7.94594	7.99461	7.84326	0.0780916	7.92602	0.0917363	CDH2	cadherin 2, type 1, N-cadherin (neuronal)	Plasma Membrane	other	Common_Between_RNAseq_&_Microarray
1368643_at	7.39837	7.51485	7.29759	7.24942	7.66812	7.57991	7.57991	7.72012	7.51712	7.89256	7.42567	0.19495	7.65792	0.150766	SPATA6	spermatogenesis associated 6	Other	other	Common_Between_RNAseq_&_Microarray
1368646_at	6.64903	6.80412	6.5	6.5	6.68863	7.07803	6.80248	6.9832	6.64036	6.96281	6.62836	0.149855	6.89338	0.172673	MAPK9	mitogen-activated protein kinase 9	Cytoplasm	kinase	Common_Between_RNAseq_&_Microarray
1368647_at	6.92478	6.93096	7.02583	7.10776	7.02583	7.0946	6.93549	7.05158	7.11315	7.02583	7.00303	0.0722744	7.04413	0.069827	GRK6	G protein-coupled receptor kinase 6	Plasma Membrane	kinase	Common_Between_RNAseq_&_Microarray
1368649_at	6.5	6.5	6.5	6.5	6.56438	6.71728	6.70639	7.05009	6.71728	6.65634	6.51288	0.032192	6.76948	0.158883	Dkc1	dyskeratosis congenita 1, dyskerin	Nucleus	enzyme	Common_Between_RNAseq_&_Microarray
1368653_a_at	9.63969	9.91035	9.74543	9.7264	10.3104	10.2059	10.0739	10.2388	10.1514	10.1767	9.86646	0.271073	10.1694	0.0625366	PARK7	parkinson protein 7	Nucleus	enzyme	Microarray_Specific
1368655_at	9.14477	9.5515	9.50371	9.11641	9.51472	8.96193	8.89613	8.79364	8.97808	9.00505	9.36622	0.204472	8.92697	0.0846435	SRGN	serglycin	Extracellular Space	other	Common_Between_RNAseq_&_Microarray
1368656_at	9.603	9.66301	9.7316	9.66357	9.70664	10.003	9.98512	10.0515	9.97709	10.0752	9.67356	0.0338075	10.0184	0.0429159	SCG3	secretogranin III	Extracellular Space	other	Common_Between_RNAseq_&_Microarray
1368658_at	6.5523	6.5	6.54028	6.5	6.90435	6.5	6.5	6.5	6.5	6.5	6.59938	0.19638	6.5	0	CNTF	ciliary neurotrophic factor	Extracellular Space	cytokine	Microarray_Specific
1368665_at	6.76131	6.99912	6.90771	6.89943	7.31182	7.48543	7.30324	7.48249	7.4044	7.35229	6.97588	0.193542	7.40557	0.0800086	UFD1L	ubiquitin fusion degradation 1 like (yeast)	Cytoplasm	peptidase	Common_Between_RNAseq_&_Microarray
1368668_at	7.12626	7.33423	7.23643	7.39846	7.2644	7.60827	7.94451	8.01196	7.8952	7.97933	7.27196	0.0727871	7.88785	0.162172	PLAA	phospholipase A2-activating protein	Cytoplasm	other	Common_Between_RNAseq_&_Microarray
1368669_at	6.59268	6.76872	6.5	6.64137	6.72818	6.76911	6.93403	7.12509	6.84484	7.26558	6.64619	0.118905	6.98773	0.204429	UCP2	uncoupling protein 2 (mitochondrial, proton carrier)	Cytoplasm	transporter	Common_Between_RNAseq_&_Microarray
1368672_at	6.5	6.5	6.5	6.5	6.5	6.708	6.85082	6.85394	6.89736	6.551	6.5	0	6.77222	0.142809	ARG2	arginase 2	Cytoplasm	enzyme	Common_Between_RNAseq_&_Microarray
1368681_at	6.5	6.5	6.5	6.5	6.5	6.92853	6.94311	6.84816	6.98248	6.90623	6.5	0	6.9217	0.0496158	PTHLH	parathyroid hormone-like hormone	Extracellular Space	other	Microarray_Specific
1368682_at	8.2672	8.05201	8.07408	8.31511	8.17142	8.49049	8.29054	8.50839	8.29054	8.31141	8.17596	0.119784	8.37828	0.111115	SV2A	synaptic vesicle glycoprotein 2A	Cytoplasm	transporter	Common_Between_RNAseq_&_Microarray
1368688_at	9.13134	9.19483	9.18244	9.29308	9.36826	9.39855	8.65038	8.80836	9.15313	8.69504	9.23399	0.0877062	8.94109	0.322839	Ntsr2	neurotensin receptor 2	Plasma Membrane	G-protein coupled receptor	Common_Between_RNAseq_&_Microarray
1368692_a_at	7.01689	7.12679	7.04865	7.04865	7.02975	7.10553	7.19714	7.20635	7.2629	7.12594	7.05415	0.0431493	7.17957	0.0638907	CHKA	choline kinase alpha	Cytoplasm	kinase	Common_Between_RNAseq_&_Microarray
1368696_at	7.14486	6.77382	6.77774	6.69669	7.4519	6.96938	6.5	6.5	6.89367	6.5	6.969	0.353218	6.67261	0.237867	FXYD7	FXYD domain containing ion transport regulator 7	Plasma Membrane	ion channel	Common_Between_RNAseq_&_Microarray
1368698_at	7.59659	7.35894	7.86856	7.6781	7.2873	7.65719	7.07626	7.16637	7.39814	7.28648	7.5579	0.272882	7.31689	0.225771	ATP2B2	ATPase, Ca++ transporting, plasma membrane 2	Plasma Membrane	transporter	Common_Between_RNAseq_&_Microarray
1368700_at	8.8262	9.14795	9.16079	9.09522	9.2711	8.73003	8.71766	8.69455	8.66372	9.16051	9.10025	0.0738869	8.7933	0.206828	PLCL1	phospholipase C-like 1	Cytoplasm	enzyme	Common_Between_RNAseq_&_Microarray
1368701_at	6.97189	6.95427	6.82834	6.91658	7.0927	7.08833	6.82115	7.10641	6.90056	6.91825	6.95276	0.109973	6.96694	0.124717	ATP1A3	ATPase, Na+/K+ transporting, alpha 3 polypeptide	Plasma Membrane	transporter	Common_Between_RNAseq_&_Microarray
1368705_at	6.87219	6.67494	6.5	6.51145	6.76678	6.5	6.5	6.5	6.5	6.52435	6.66507	0.129826	6.50487	0.010891	S1PR5	sphingosine-1-phosphate receptor 5	Plasma Membrane	G-protein coupled receptor	Microarray_Specific
1368710_at	6.83955	7.2772	7.13833	7.14481	7.24784	6.91357	6.66282	6.86315	6.86819	7.06481	7.12955	0.0709004	6.87451	0.143805	MARK2	MAP/microtubule affinity-regulating kinase 2	Cytoplasm	kinase	Common_Between_RNAseq_&_Microarray
1368712_at	7.54275	7.44767	7.34614	7.53269	7.2641	7.27987	7.46354	7.27987	7.59411	7.28576	7.42667	0.117228	7.38063	0.142962	ZNF519	zinc finger protein 519	Nucleus	other	Common_Between_RNAseq_&_Microarray
1368725_at	6.61014	6.88773	7.20185	6.83957	7.32781	6.5	6.5	6.5	6.5	6.63259	6.97342	0.238077	6.52652	0.0592961	JAG1	jagged 1	Extracellular Space	growth factor	Microarray_Specific
1368726_a_at	6.5	6.5	6.5	6.5	6.5	6.5	6.95031	6.67867	6.5333	7.10993	6.5	0	6.75444	0.266514	Zfp932 (includes others)	zinc finger protein 932	Nucleus	other	Common_Between_RNAseq_&_Microarray
1368735_a_at	6.5	6.5	6.67026	6.5	6.5	7.08533	7.11479	7.32783	6.7568	7.24693	6.53405	0.085128	7.10633	0.218811	TRPV2	transient receptor potential cation channel, subfamily V, member 2	Plasma Membrane	ion channel	Common_Between_RNAseq_&_Microarray
1368752_at	6.5	6.5	6.55532	6.59326	6.74923	6.705	7.24694	7.43343	6.9451	6.62535	6.57956	0.106945	6.99117	0.345995	TACR3	tachykinin receptor 3	Plasma Membrane	G-protein coupled receptor	Common_Between_RNAseq_&_Microarray
1368759_at	6.5	6.5	6.5	6.5	6.5	6.84889	6.5	6.61811	6.5	6.57287	6.5	0	6.60797	0.143783	CACNG2	calcium channel, voltage-dependent, gamma subunit 2	Plasma Membrane	ion channel	Common_Between_RNAseq_&_Microarray
1368772_at	7.24212	6.98113	6.84416	7.1723	7.18178	7.67247	7.35973	7.70404	7.67131	7.42321	7.0843	0.162611	7.56615	0.161568	SLC4A3	solute carrier family 4 (anion exchanger), member 3	Plasma Membrane	transporter	Common_Between_RNAseq_&_Microarray
1368775_at	6.5	6.5	6.5	6.5	6.5	6.5	6.88681	6.57458	6.99634	7.2343	6.5	0	6.83841	0.303372	Zfp932 (includes others)	zinc finger protein 932	Nucleus	other	Common_Between_RNAseq_&_Microarray
1368778_at	6.64077	6.57695	6.5	6.80538	6.5	6.5	6.78275	6.61917	6.5	6.78782	6.60462	0.144493	6.63795	0.14304	SLC6A6	solute carrier family 6 (neurotransmitter transporter), member 6	Plasma Membrane	transporter	Common_Between_RNAseq_&_Microarray
1368794_at	6.5	6.5	6.5	6.5	6.5	6.5924	6.76216	6.70156	6.56677	6.5	6.5	0	6.62458	0.105775	HAAO	3-hydroxyanthranilate 3,4-dioxygenase	Cytoplasm	enzyme	Microarray_Specific
1368801_at	6.5	6.5	6.5	6.5	6.5	6.5	6.5	6.69069	6.5	6.5	6.5	0	6.53814	0.0852783	CXXC4	CXXC finger protein 4	Cytoplasm	other	Common_Between_RNAseq_&_Microarray
1368802_at	6.5	6.5	6.5	6.5	6.5	8.85386	6.5	7.41895	6.67179	6.5	6.5	0	7.18892	1.00518	PMCH	pro-melanin-concentrating hormone	Extracellular Space	other	Microarray_Specific
1368806_at	12.2868	12.2286	12.3056	12.1958	12.1636	11.9653	11.9223	11.8628	12.1532	12.1254	12.2361	0.0608799	12.0058	0.127569	SEPP1	selenoprotein P, plasma, 1	Extracellular Space	other	Microarray_Specific
1368807_at	6.5	6.53531	6.51257	6.55442	6.66547	6.50045	6.6695	6.67177	6.51847	6.79535	6.55355	0.0678779	6.63111	0.122336	RTN3	reticulon 3	Cytoplasm	other	Common_Between_RNAseq_&_Microarray
1368808_at	6.96828	7.01014	7.35034	6.92947	7.41346	7.56192	7.64321	7.68008	7.42433	7.72261	7.13434	0.241567	7.60643	0.117704	CAP1	CAP, adenylate cyclase-associated protein 1 (yeast)	Plasma Membrane	other	Common_Between_RNAseq_&_Microarray
1368809_at	8.2535	8.5776	8.2799	8.34012	8.55711	8.34043	8.33821	8.42595	8.34043	8.55554	8.40165	0.150832	8.40011	0.0945776	CAP1	CAP, adenylate cyclase-associated protein 1 (yeast)	Plasma Membrane	other	Common_Between_RNAseq_&_Microarray
1368810_a_at	13.4193	13.2011	13.1319	12.8874	13.837	12.7806	12.1236	11.7473	12.0448	13.1705	13.2953	0.404798	12.3733	0.583879	Mbp	myelin basic protein	Extracellular Space	other	Common_Between_RNAseq_&_Microarray
1368814_at	6.83048	7.08351	7.01028	6.94216	7.47423	7.31241	6.90408	6.80897	7.2339	6.9733	7.06813	0.238223	7.04653	0.216732	ALDH6A1	aldehyde dehydrogenase 6 family, member A1	Cytoplasm	enzyme	Common_Between_RNAseq_&_Microarray
1368817_at	7.10944	7.16629	7.02252	7.10944	7.25148	7.23395	7.30776	7.14104	7.23395	7.10893	7.13183	0.0963116	7.20513	0.0799283	PSME4	proteasome (prosome, macropain) activator subunit 4	Cytoplasm	other	Common_Between_RNAseq_&_Microarray
1368818_at	6.9491	6.95051	7.01372	7.06483	6.94691	6.87236	6.76509	6.58659	6.8449	6.67099	6.98501	0.0563166	6.74798	0.119511	PSME4	proteasome (prosome, macropain) activator subunit 4	Cytoplasm	other	Common_Between_RNAseq_&_Microarray
1368819_at	9.04839	9.22687	9.0233	8.91526	9.31675	8.53758	8.62317	8.83988	8.81961	9.14383	9.10611	0.183848	8.79281	0.234556	ITGB1	integrin, beta 1 (fibronectin receptor, beta polypeptide, antigen CD29 includes MDF2, MSK12)	Plasma Membrane	transmembrane receptor	Common_Between_RNAseq_&_Microarray
1368821_at	6.56462	6.74408	6.68524	6.62791	6.86497	6.86636	6.86636	7.08981	6.72824	6.63814	6.69736	0.101389	6.83778	0.171029	FSTL1	follistatin-like 1	Extracellular Space	other	Common_Between_RNAseq_&_Microarray
1368822_at	8.65351	8.97437	8.70694	8.6819	8.79215	8.33211	8.25139	8.3295	8.32723	8.23241	8.76177	0.132382	8.29453	0.0485424	FSTL1	follistatin-like 1	Extracellular Space	other	Common_Between_RNAseq_&_Microarray
1368824_at	7.49758	7.74182	7.78052	7.65857	7.74996	7.40276	7.37454	7.18725	7.42688	7.38865	7.68569	0.0521608	7.35602	0.0963044	Cald1	caldesmon 1	Plasma Membrane	other	Common_Between_RNAseq_&_Microarray
1368829_at	6.5	6.95632	6.5	6.5	6.72489	6.5	6.5	6.5	6.5	6.5	6.63624	0.218169	6.5	0	FBN1	fibrillin 1	Extracellular Space	other	Microarray_Specific
1368831_at	7.89252	7.86197	7.7539	7.78484	7.98104	7.80738	7.79557	7.80738	7.91676	8.02544	7.85485	0.101178	7.87051	0.0996621	MARK3	MAP/microtubule affinity-regulating kinase 3	Cytoplasm	kinase	Common_Between_RNAseq_&_Microarray
1368834_at	9.09199	9.06506	8.99926	9.03007	8.96359	8.83215	8.73505	8.69726	8.93971	8.92269	9.02999	0.0432922	8.82537	0.108582	CAMK2D	calcium/calmodulin-dependent protein kinase II delta	Cytoplasm	kinase	Common_Between_RNAseq_&_Microarray
1368835_at	7.53578	7.66752	7.73009	7.48696	7.77039	7.78246	7.76425	7.34933	7.40235	7.6507	7.63815	0.125222	7.58982	0.20262
1368837_at	7.00023	7.38867	7.09592	7.39961	7.35576	7.13857	7.10046	6.95293	7.19559	7.37144	7.24804	0.143928	7.1518	0.152086	ARID4B	AT rich interactive domain 4B (RBP1-like)	Nucleus	other	Microarray_Specific
1368838_at	7.35377	7.68302	7.69139	7.66642	8.02619	8.01301	8.08524	8.03982	8.12771	8.23366	7.68416	0.17327	8.09989	0.0866588	Tpm4	tropomyosin 4	Cytoplasm	other	Common_Between_RNAseq_&_Microarray
1368839_at	6.5431	6.78715	6.65173	6.63275	6.88927	6.78782	6.5	6.71228	6.56914	6.58626	6.7008	0.120827	6.6311	0.116393	WFS1	Wolfram syndrome 1 (wolframin)	Cytoplasm	enzyme	Common_Between_RNAseq_&_Microarray
1368840_at	9.28878	9.55934	9.38475	9.36339	9.83846	9.17778	9.19373	9.02354	9.32206	9.14917	9.48694	0.219618	9.17326	0.106744	TMEM176B	transmembrane protein 176B	Other	other	Common_Between_RNAseq_&_Microarray
1368841_at	8.56275	8.63271	8.58835	8.57206	8.64731	8.21025	8.44299	8.309	8.52332	8.42032	8.60064	0.0356639	8.38117	0.122458	TCF4	transcription factor 4	Nucleus	transcription regulator	Common_Between_RNAseq_&_Microarray
1368842_at	9.73474	9.6112	9.9459	9.56005	9.70053	9.17089	9.30408	8.94742	9.11904	9.29533	9.71048	0.171133	9.16735	0.146449	TCF4	transcription factor 4	Nucleus	transcription regulator	Common_Between_RNAseq_&_Microarray
1368843_at	8.10397	8.63072	8.71438	8.51396	8.64473	9.10762	9.31548	9.33872	9.38634	9.33986	8.52155	0.0831409	9.2976	0.109276	YME1L1	YME1-like 1 ATPase	Cytoplasm	peptidase	Common_Between_RNAseq_&_Microarray
1368844_at	8.16569	8.34479	8.22512	8.52726	8.33589	8.42802	8.69258	8.7471	8.95045	8.51741	8.31975	0.125126	8.66711	0.204269	HSPA13	heat shock protein 70kDa family, member 13	Cytoplasm	other	Common_Between_RNAseq_&_Microarray
1368846_at	6.5	6.5	6.5	6.57076	6.5	6.5	6.5	6.5	6.5	6.5	6.51415	0.035381	6.5	0	CAMKV	CaM kinase-like vesicle-associated	Other	kinase	Common_Between_RNAseq_&_Microarray
1368847_at	7.48934	7.94434	7.99784	7.54931	8.13547	7.91095	7.96711	7.95125	7.82708	8.39186	7.82326	0.25152	8.00965	0.22044	RAB10	RAB10, member RAS oncogene family	Cytoplasm	enzyme	Common_Between_RNAseq_&_Microarray
1368848_at	6.5	6.5	6.5	6.5	6.5	6.5	6.5	6.56275	6.50978	6.57827	6.5	0	6.53016	0.0374535	LMAN1	lectin, mannose-binding, 1	Cytoplasm	other	Common_Between_RNAseq_&_Microarray
1368851_at	6.5	6.66327	6.72292	6.5	6.68932	6.5	6.53804	6.62921	6.5	6.92608	6.6151	0.0989774	6.61867	0.179777	ETS1	v-ets avian erythroblastosis virus E26 oncogene homolog 1	Nucleus	transcription regulator	Common_Between_RNAseq_&_Microarray
1368852_at	10.1506	10.3567	10.0949	10.2486	10.2681	10.3651	10.5526	10.5526	10.6567	10.4131	10.2238	0.108808	10.508	0.117809	DNAJA1	DnaJ (Hsp40) homolog, subfamily A, member 1	Nucleus	other	Common_Between_RNAseq_&_Microarray
1368853_at	7.6232	7.7317	7.80604	7.99967	8.22337	8.96881	8.65058	9.21353	9.17887	8.7993	7.8768	0.219997	8.96222	0.241765	VSNL1	visinin-like 1	Cytoplasm	other	Common_Between_RNAseq_&_Microarray
1368854_at	9.18405	9.23417	9.32963	9.36129	9.51389	10.3615	9.98909	10.4156	10.4884	9.97243	9.32461	0.116103	10.2454	0.245827	VSNL1	visinin-like 1	Cytoplasm	other	Common_Between_RNAseq_&_Microarray
1368856_at	6.7278	6.68898	6.53282	6.72934	6.86201	6.5538	6.5	6.5	6.5	6.56278	6.70819	0.135567	6.52332	0.0320834	JAK2	Janus kinase 2	Cytoplasm	kinase	Common_Between_RNAseq_&_Microarray
1368858_at	6.5	6.5	6.5	6.5	7.66179	6.5	6.5	6.5	6.5	6.66493	6.73236	0.580898	6.53299	0.073758	UGT8	UDP glycosyltransferase 8	Cytoplasm	enzyme	Microarray_Specific
1368859_at	6.5	6.5	6.57403	6.57264	6.89009	7.51874	7.49362	7.60493	7.34159	7.77744	6.60735	0.174067	7.54726	0.159921	PPM1A	protein phosphatase, Mg2+/Mn2+ dependent, 1A	Cytoplasm	phosphatase	Common_Between_RNAseq_&_Microarray
1368861_a_at	7.66181	7.24402	7.44931	7.36531	7.99161	7.19995	6.68624	6.5	6.59363	7.42828	7.54241	0.330298	6.88162	0.408324	MAG	myelin associated glycoprotein	Plasma Membrane	other	Microarray_Specific
1368862_at	6.5	6.6529	6.5	6.5	7.05617	6.70153	6.5	6.7045	6.5	6.6584	6.64181	0.262684	6.61288	0.104652	AKT1	v-akt murine thymoma viral oncogene homolog 1	Cytoplasm	kinase	Common_Between_RNAseq_&_Microarray
1368863_at	7.42283	7.73416	7.39268	7.58579	7.86539	7.94182	7.8132	8.09247	8.06228	7.71863	7.60017	0.203053	7.92568	0.159891	NME3	NME/NM23 nucleoside diphosphate kinase 3	Cytoplasm	kinase	Common_Between_RNAseq_&_Microarray
1368864_at	6.5	6.5	6.5	6.5	6.5	6.5	6.5	6.73052	6.5	6.5	6.5	0	6.5461	0.10309	SYNPR	synaptoporin	Plasma Membrane	transporter	Common_Between_RNAseq_&_Microarray
1368865_at	7.05389	6.93945	7.16416	7.06145	6.75337	7.48354	7.38242	7.55415	7.52473	7.19903	6.99446	0.176592	7.42878	0.143924	SYNPR	synaptoporin	Plasma Membrane	transporter	Common_Between_RNAseq_&_Microarray
1368867_at	6.5	6.5	6.5	6.5	6.5	6.5	7.14307	7.47222	6.5	6.5	6.5	0	6.82306	0.457417	AGO2	argonaute RISC catalytic component 2	Cytoplasm	translation regulator	Microarray_Specific
1368868_at	6.5	6.5	6.5	6.5	6.89711	6.5	6.5	6.5	6.5	6.6654	6.57942	0.198554	6.53308	0.0739709	AKAP12	A kinase (PRKA) anchor protein 12	Cytoplasm	transporter	Common_Between_RNAseq_&_Microarray
1368869_at	9.28794	9.82798	9.62117	9.53636	9.88389	9.61443	9.60082	9.61282	9.63182	9.90853	9.63147	0.165313	9.67368	0.131747	AKAP12	A kinase (PRKA) anchor protein 12	Cytoplasm	transporter	Common_Between_RNAseq_&_Microarray
1368870_at	7.70422	7.73946	7.85131	7.9567	8.08678	8.29638	8.03919	8.16493	8.25088	8.05342	7.86769	0.148271	8.16096	0.114928	ID2	inhibitor of DNA binding 2, dominant negative helix-loop-helix protein	Nucleus	transcription regulator	Common_Between_RNAseq_&_Microarray
1368875_a_at	8.23402	8.26151	8.20553	8.16309	8.28844	8.61133	8.44395	8.63088	8.44731	8.35412	8.23052	0.0562233	8.49752	0.119052	NRXN2	neurexin 2	Plasma Membrane	transporter	Common_Between_RNAseq_&_Microarray
1368878_at	7.51156	7.65395	7.4816	7.51156	7.5987	7.58834	8.00486	7.98209	7.99245	8.0815	7.55147	0.0791834	7.92985	0.194873	IDI1	isopentenyl-diphosphate delta isomerase 1	Cytoplasm	enzyme	Common_Between_RNAseq_&_Microarray
1368879_a_at	8.11157	8.227	8.47968	8.15597	8.54893	8.77419	8.61551	8.7683	8.51852	8.39579	8.30463	0.190726	8.61446	0.162942	GNAO1	guanine nucleotide binding protein (G protein), alpha activating activity polypeptide O	Plasma Membrane	enzyme	Common_Between_RNAseq_&_Microarray
1368881_at	6.77913	6.95766	7.0464	7.20918	7.332	7.60198	7.80297	7.97999	7.89972	7.45124	7.06487	0.166936	7.74718	0.217511	BET1	Bet1 golgi vesicular membrane trafficking protein	Cytoplasm	transporter	Common_Between_RNAseq_&_Microarray
1368883_at	6.6425	7.01421	6.5	6.5	7.35528	7.17439	6.5	6.5	6.5	6.67442	6.8024	0.419144	6.66976	0.292032	NOV	nephroblastoma overexpressed	Extracellular Space	growth factor	Microarray_Specific
1368885_at	7.17328	7.44679	7.50549	7.25714	7.32008	6.5	6.5	6.5	6.60454	6.5	7.34056	0.113831	6.52091	0.0467539
1368886_at	7.67569	7.86329	7.85241	7.92704	8.02541	8.11846	8.04839	8.11938	8.00533	8.09883	7.86877	0.0793952	8.07808	0.0498517	MAP3K12	mitogen-activated protein kinase kinase kinase 12	Cytoplasm	kinase	Common_Between_RNAseq_&_Microarray
1368887_at	9.96161	9.50461	9.76549	9.87558	10.052	10.49	10.7659	11.0363	10.4446	10.468	9.83185	0.229236	10.6409	0.256484	CDH22	cadherin 22, type 2	Plasma Membrane	other	Microarray_Specific
1368888_a_at	10.227	10.4234	10.3195	10.2906	10.3812	10.4699	10.5611	10.5342	10.4668	10.8011	10.3284	0.0599048	10.5666	0.137272	RTN4	reticulon 4	Cytoplasm	other	Common_Between_RNAseq_&_Microarray
1368890_at	6.5	6.72265	6.5	6.61637	6.89577	6.7525	6.5	6.66783	6.58828	6.66419	6.64696	0.168096	6.63456	0.0950554	GNPAT	glyceronephosphate O-acyltransferase	Cytoplasm	enzyme	Common_Between_RNAseq_&_Microarray
1368893_at	6.5	6.5	6.5	6.5	6.5	6.63781	6.5	6.60185	6.53844	6.5	6.5	0	6.55562	0.0619977	Cap2	CAP, adenylate cyclase-associated protein, 2 (yeast)	Plasma Membrane	other	Common_Between_RNAseq_&_Microarray
1368894_at	6.5	6.5	6.63976	6.5632	6.58244	6.86959	6.69145	6.81172	6.80014	6.66395	6.55708	0.0576196	6.76737	0.0865287	Cap2	CAP, adenylate cyclase-associated protein, 2 (yeast)	Plasma Membrane	other	Common_Between_RNAseq_&_Microarray
1368896_at	6.57309	6.73491	6.65154	6.61181	6.84051	6.5	6.5	6.5	6.5	6.5	6.68237	0.101181	6.5	0	SMAD7	SMAD family member 7	Nucleus	transcription regulator	Microarray_Specific
1368899_at	6.57205	6.84962	7.0232	6.91975	6.91975	6.57854	7.03246	6.79611	6.87305	6.8221	6.85688	0.0715141	6.82045	0.163424	BMPR1A	bone morphogenetic protein receptor, type IA	Plasma Membrane	kinase	Common_Between_RNAseq_&_Microarray
1368902_at	8.46377	8.54486	8.70747	8.68355	8.72209	9.63876	9.81993	10.0231	9.85511	9.72984	8.62435	0.0813212	9.81334	0.14424	PAK3	p21 protein (Cdc42/Rac)-activated kinase 3	Cytoplasm	kinase	Common_Between_RNAseq_&_Microarray
1368903_at	7.80896	7.84017	7.80896	7.80896	7.6932	7.69013	7.88354	7.90171	7.98209	7.88354	7.79205	0.0647739	7.8682	0.107556	STRBP	spermatid perinuclear RNA binding protein	Cytoplasm	other	Common_Between_RNAseq_&_Microarray
1368904_at	6.5	6.5	6.5	6.5	6.5	6.58696	6.61662	6.61662	6.61662	6.5	6.5	0	6.58737	0.0505002	Capn10	calpain 10	Cytoplasm	peptidase	Common_Between_RNAseq_&_Microarray
1368908_at	6.67692	6.69335	6.5	6.54521	7.10188	6.51474	6.93961	7.02563	6.72277	7.10188	6.70347	0.273924	6.86093	0.239954	ANXA4	annexin A4	Plasma Membrane	other	Common_Between_RNAseq_&_Microarray
1368909_a_at	7.21453	6.96499	7.16585	6.89988	7.16313	7.58737	7.57773	7.64938	7.68854	7.21888	7.08168	0.13659	7.54438	0.187561	GRIPAP1	GRIP1 associated protein 1	Plasma Membrane	other	Common_Between_RNAseq_&_Microarray
1368910_at	6.69882	6.98214	6.70473	6.87119	6.96052	6.88692	7.00242	7.06696	7.02329	7.10757	6.84348	0.126113	7.01743	0.0834744	PDP1	pyruvate dehyrogenase phosphatase catalytic subunit 1	Cytoplasm	phosphatase	Common_Between_RNAseq_&_Microarray
1368912_at	6.5	6.5	6.5	6.5	6.5	7.3318	6.5	6.5	7.10746	6.5	6.5	0	6.78785	0.402061	TRH	thyrotropin-releasing hormone	Extracellular Space	other	Microarray_Specific
1368923_at	6.5	6.5	6.5	6.5	6.5	7.38302	7.16335	7.81046	7.25152	7.65654	6.5	0	7.45298	0.27322	ECEL1	endothelin converting enzyme-like 1	Plasma Membrane	peptidase	Common_Between_RNAseq_&_Microarray
1368926_at	6.5	6.5	6.5	6.5	6.5	6.51703	6.5	6.5	6.5	6.5	6.5	0	6.50341	0.00761784	SEMA4F	sema domain, immunoglobulin domain (Ig), transmembrane domain (TM) and short cytoplasmic domain, (semaphorin) 4F	Plasma Membrane	other	Common_Between_RNAseq_&_Microarray
1368928_at	6.5	6.68829	6.5	6.60608	6.59965	6.83733	6.74968	6.99583	6.73175	6.83403	6.57881	0.0770797	6.82972	0.104491	TRIM3	tripartite motif containing 3	Cytoplasm	other	Common_Between_RNAseq_&_Microarray
1368931_at	7.09416	7.04636	7.09019	7.0805	7.60293	7.57406	7.61789	7.58452	7.59885	7.81321	7.18283	0.265955	7.63771	0.0994775	SH3GL3	SH3-domain GRB2-like 3	Cytoplasm	other	Common_Between_RNAseq_&_Microarray
1368933_at	6.58861	6.5	6.5364	6.57813	6.5	6.81487	6.81487	6.71955	6.678	6.6049	6.54063	0.0371952	6.72644	0.0905611	ADARB1	adenosine deaminase, RNA-specific, B1	Nucleus	enzyme	Common_Between_RNAseq_&_Microarray
1368936_at	8.81597	9.03852	8.84468	8.90928	9.32115	9.7687	9.84696	10.1072	9.79935	10.0252	8.98592	0.211143	9.90947	0.148599	TXNL1	thioredoxin-like 1	Cytoplasm	enzyme	Common_Between_RNAseq_&_Microarray
1368939_a_at	7.37918	7.3234	7.62172	7.64421	7.2598	7.78519	7.98542	8.1056	7.93105	7.78519	7.44566	0.199005	7.91849	0.1371	NTRK3	neurotrophic tyrosine kinase, receptor, type 3	Plasma Membrane	kinase	Common_Between_RNAseq_&_Microarray
1368943_at	6.58454	6.54452	6.54247	6.8672	7.06643	7.56099	6.96483	6.97565	7.33177	6.6053	6.72103	0.257585	7.08771	0.36876	RNASE4	ribonuclease, RNase A family, 4	Extracellular Space	enzyme	Common_Between_RNAseq_&_Microarray
1368947_at	6.5	6.75885	6.66189	6.5	6.87292	7.04776	6.76229	7.05472	6.86462	6.96938	6.65873	0.157911	6.93976	0.125398	GADD45A	growth arrest and DNA-damage-inducible, alpha	Nucleus	other	Common_Between_RNAseq_&_Microarray
1368956_at	6.69609	6.5	6.5	6.63717	6.55997	7.25762	7.18021	7.29085	6.99146	7.55	6.57865	0.0650546	7.25403	0.202089	PCDH8	protocadherin 8	Plasma Membrane	other	Common_Between_RNAseq_&_Microarray
1368958_at	6.5	6.5	6.5	6.5	6.5	6.6725	6.5	6.5	6.5	6.5	6.5	0	6.5345	0.0771439	PACSIN1	protein kinase C and casein kinase substrate in neurons 1	Cytoplasm	kinase	Common_Between_RNAseq_&_Microarray
1368960_at	6.5	6.5	6.5	6.5516	6.76873	7.05769	7.0137	7.19621	7.21691	6.99641	6.56407	0.128094	7.09618	0.103465	LGALS8	lectin, galactoside-binding, soluble, 8	Extracellular Space	other	Common_Between_RNAseq_&_Microarray
1368963_at	6.84164	6.84687	6.97134	6.5	6.81197	6.83764	6.57646	6.5	6.53553	6.80422	6.79436	0.200398	6.65077	0.158115	LOC100360467/Mxi1	MAX interactor 1	Nucleus	other	Common_Between_RNAseq_&_Microarray
1368964_at	7.3906	7.36276	7.30387	7.47312	7.27296	7.5219	7.46199	7.61246	7.81585	7.43894	7.36066	0.0882137	7.57023	0.152809	LRRN3	leucine rich repeat neuronal 3	Extracellular Space	other	Common_Between_RNAseq_&_Microarray
1368967_at	6.5	6.5	6.5	6.5	6.5	6.5	6.5	6.67313	6.53307	6.5	6.5	0	6.54124	0.0751068	EIF2B3	eukaryotic translation initiation factor 2B, subunit 3 gamma, 58kDa	Cytoplasm	translation regulator	Common_Between_RNAseq_&_Microarray
1368972_at	7.58259	7.52787	7.75961	7.69774	7.45477	7.86855	7.85008	8.07708	7.97229	7.73596	7.60452	0.142506	7.90079	0.129394	NTRK2	neurotrophic tyrosine kinase, receptor, type 2	Plasma Membrane	kinase	Common_Between_RNAseq_&_Microarray
1368977_a_at	6.94114	6.96721	6.91694	6.89006	7.01844	7.56766	7.446	7.76857	7.48189	7.37656	6.94676	0.056724	7.52814	0.151023	TIMM10B	translocase of inner mitochondrial membrane 10 homolog B (yeast)	Cytoplasm	transporter	Common_Between_RNAseq_&_Microarray
1368978_at	7.25996	7.37964	7.70165	7.31429	7.53929	7.16758	7.16758	6.551	6.99634	7.34244	7.43896	0.173323	7.04499	0.302046	SCRG1	stimulator of chondrogenesis 1	Extracellular Space	other	Microarray_Specific
1368981_at	7.47925	7.34614	7.45955	7.42108	7.50248	7.82737	7.66763	7.33582	7.60358	7.65512	7.4417	0.066376	7.6179	0.178546	AQP4	aquaporin 4	Plasma Membrane	transporter	Common_Between_RNAseq_&_Microarray
1368984_at	6.5	6.5	6.5	6.5	6.92473	6.5	6.5	6.5	6.57956	6.57278	6.58495	0.212365	6.53047	0.0417883	SEPT2	septin 2	Cytoplasm	enzyme	Common_Between_RNAseq_&_Microarray
1368989_at	6.5	6.8191	6.6609	6.5	6.95388	6.5	6.5	6.5	6.5	6.5	6.68678	0.196375	6.5	0	TIMP3	TIMP metallopeptidase inhibitor 3	Extracellular Space	other	Common_Between_RNAseq_&_Microarray
1368990_at	7.32129	7.42138	7.41901	7.46441	7.6922	6.5	6.70201	6.5	6.70624	6.80555	7.46366	0.130313	6.64276	0.13675	CYP1B1	cytochrome P450, family 1, subfamily B, polypeptide 1	Cytoplasm	enzyme	Microarray_Specific
1368992_a_at	7.7458	8.00393	7.98038	7.93341	7.91774	8.11916	8.12821	8.08236	8.52539	7.6017	7.91625	0.0401381	8.09136	0.328009	SRSF5	serine/arginine-rich splicing factor 5	Nucleus	other	Common_Between_RNAseq_&_Microarray
1368994_a_at	6.5	6.5	6.5	6.5	6.56837	6.5	6.5	6.5	6.5	6.5	6.51367	0.034184	6.5	0	RALGAPA1	Ral GTPase activating protein, alpha subunit 1 (catalytic)	Cytoplasm	other	Common_Between_RNAseq_&_Microarray
1369004_at	6.55605	6.5396	6.5	6.75457	6.5396	7.35094	6.67345	6.92734	7.06172	6.506	6.57796	0.115601	6.90389	0.330429	RAB26	RAB26, member RAS oncogene family	Plasma Membrane	enzyme	Common_Between_RNAseq_&_Microarray
1369008_a_at	9.13762	8.93085	9.06743	9.10374	8.93444	9.24871	8.81827	8.96405	8.99728	9.14548	9.03482	0.0895491	9.03476	0.166812	OLFM1	olfactomedin 1	Cytoplasm	other	Common_Between_RNAseq_&_Microarray
1369013_a_at	9.5363	9.79307	9.6051	9.76267	9.91766	10.2788	10.3066	10.5304	10.3277	10.3642	9.72296	0.128557	10.3615	0.099392	MRPL17	mitochondrial ribosomal protein L17	Cytoplasm	other	Common_Between_RNAseq_&_Microarray
1369020_at	6.5	6.50091	6.5	6.5	6.5	6.5	6.5	6.5	6.5	6.5	6.50018	0.0004575	6.5	0	SLC5A5	solute carrier family 5 (sodium/iodide cotransporter), member 5	Plasma Membrane	transporter	Microarray_Specific
1369021_at	6.5	6.5	6.56078	6.5	6.5	6.5	6.5	6.55126	6.5	6.60958	6.51216	0.0303885	6.53217	0.048637	HCRTR1	hypocretin (orexin) receptor 1	Plasma Membrane	G-protein coupled receptor	Microarray_Specific
1369022_at	6.5	6.5	6.5	6.5	6.5	6.50022	6.5	6.72722	6.5	6.5	6.5	0	6.54549	0.10159	SVOP	SV2 related protein homolog (rat)	Cytoplasm	transporter	Common_Between_RNAseq_&_Microarray
1369023_at	6.77708	7.05336	6.89692	7.23757	7.34362	6.96938	6.85773	7.18508	6.90241	7.12163	7.06171	0.197798	7.00725	0.140966	MIPEP	mitochondrial intermediate peptidase	Cytoplasm	peptidase	Common_Between_RNAseq_&_Microarray
1369032_at	6.69358	6.5	6.52295	6.68749	6.82984	6.5	6.5	6.53141	6.5	6.60734	6.64677	0.154379	6.52775	0.0465255	BLCAP	bladder cancer associated protein	Other	other	Common_Between_RNAseq_&_Microarray
1369039_at	6.5	6.5	6.5	6.5	6.5	6.52845	6.5	6.66875	6.5	6.5	6.5	0	6.53944	0.0733289	PI4KB	phosphatidylinositol 4-kinase, catalytic, beta	Cytoplasm	kinase	Common_Between_RNAseq_&_Microarray
1369041_at	6.5	6.5	6.5	6.5	6.5	6.5	6.54958	6.5	6.5	6.68186	6.5	0	6.54629	0.0787705	NLGN1	neuroligin 1	Plasma Membrane	enzyme	Common_Between_RNAseq_&_Microarray
1369042_at	6.5	6.5	6.5	6.5	6.5	6.5	6.5	6.58167	6.5	6.5	6.5	0	6.51634	0.0365262	PIGM	phosphatidylinositol glycan anchor biosynthesis, class M	Cytoplasm	enzyme	Common_Between_RNAseq_&_Microarray
1369044_a_at	6.5	6.5	6.5	6.5	6.5	6.5	6.7202	6.80559	6.5	6.5	6.5	0	6.60516	0.147124	PDE4B	phosphodiesterase 4B, cAMP-specific	Cytoplasm	enzyme	Common_Between_RNAseq_&_Microarray
1369059_at	6.5	6.50764	6.5	6.5	6.50764	6.5	6.5	6.5	6.5	6.5	6.50305	0.00440865	6.5	0	TRPM7	transient receptor potential cation channel, subfamily M, member 7	Plasma Membrane	kinase	Common_Between_RNAseq_&_Microarray
1369060_a_at	7.38634	7.48088	7.45376	7.43398	7.38179	7.49858	7.55181	7.75792	7.39213	7.56421	7.42735	0.041883	7.55293	0.133193	HDAC3	histone deacetylase 3	Nucleus	transcription regulator	Common_Between_RNAseq_&_Microarray
1369063_at	6.77604	6.65976	6.71694	6.87114	6.82524	7.01498	7.03672	6.9615	7.34212	6.65277	6.76983	0.0970177	7.00162	0.245286	ANP32A	acidic (leucine-rich) nuclear phosphoprotein 32 family, member A	Nucleus	other	Common_Between_RNAseq_&_Microarray
1369065_a_at	9.71485	9.88962	9.73134	9.79435	10.1075	10.1608	9.9478	10.0202	9.94854	10.1184	9.84754	0.164613	10.0391	0.097465	ATP2A2	ATPase, Ca++ transporting, cardiac muscle, slow twitch 2	Cytoplasm	transporter	Common_Between_RNAseq_&_Microarray
1369066_at	6.5	6.6116	6.5	6.73112	6.86211	7.34006	7.36028	7.50278	7.35514	7.11864	6.64097	0.155777	7.33538	0.137866	MADD	MAP-kinase activating death domain	Cytoplasm	other	Common_Between_RNAseq_&_Microarray
1369070_at	6.81422	6.86156	6.86572	7.05313	6.8791	6.61798	6.72722	6.89419	6.80786	6.91064	6.89475	0.0924705	6.79158	0.121706	PEX12	peroxisomal biogenesis factor 12	Cytoplasm	other	Microarray_Specific
1369076_at	6.5	6.5	6.5	6.5	6.70032	6.5	6.64573	6.7676	6.5	6.64444	6.54006	0.100158	6.61155	0.113456	TMEM33	transmembrane protein 33	Cytoplasm	other	Common_Between_RNAseq_&_Microarray
1369077_at	8.23419	8.68513	8.31574	8.52275	8.73498	9.31084	9.39718	9.57753	9.2987	9.54876	8.49856	0.189068	9.4266	0.130699	ASAH1	N-acylsphingosine amidohydrolase (acid ceramidase) 1	Cytoplasm	enzyme	Common_Between_RNAseq_&_Microarray
1369078_at	6.5	6.5	6.5	6.5	6.75748	6.7087	6.69544	6.87675	6.57137	6.92797	6.5515	0.128739	6.75605	0.145041	MAPK1	mitogen-activated protein kinase 1	Cytoplasm	kinase	Common_Between_RNAseq_&_Microarray
1369079_at	6.5	6.5	6.5	6.5	6.5	6.71479	6.63653	6.67122	6.62874	6.5	6.5	0	6.63026	0.0803616	NXPH1	neurexophilin 1	Extracellular Space	other	Common_Between_RNAseq_&_Microarray
1369081_at	6.5	6.5	6.5	6.5	6.5	6.71728	6.63471	7.15055	6.5	6.8879	6.5	0	6.77809	0.251182	NEU1	sialidase 1 (lysosomal sialidase)	Cytoplasm	enzyme	Common_Between_RNAseq_&_Microarray
1369084_a_at	6.63814	6.63814	6.63519	6.7745	6.61419	6.5	6.59508	6.59508	6.59508	6.62531	6.66003	0.0734416	6.58211	0.04773	BOK	BCL2-related ovarian killer	Cytoplasm	other	Common_Between_RNAseq_&_Microarray
1369085_s_at	8.7678	9.10179	9.14231	9.05151	9.69664	9.97605	9.45728	9.9561	9.79244	10.1432	9.15201	0.30135	9.86501	0.259578	SNURF	SNRPN upstream reading frame	Nucleus	other	Common_Between_RNAseq_&_Microarray
1369097_s_at	9.02758	9.32705	9.11441	9.30768	9.23897	9.21265	9.6094	9.55073	9.4434	9.7237	9.20314	0.0961495	9.50797	0.193674	GUCY1B3	guanylate cyclase 1, soluble, beta 3	Cytoplasm	enzyme	Common_Between_RNAseq_&_Microarray
1369102_at	6.5	6.5	6.5	6.5	6.5	6.58506	6.5	6.73619	6.5	6.5	6.5	0	6.56425	0.102931	MAPK10	mitogen-activated protein kinase 10	Cytoplasm	kinase	Common_Between_RNAseq_&_Microarray
1369106_at	7.5395	7.75035	7.42925	7.73933	7.93343	7.76074	7.66698	7.88605	7.86326	7.77445	7.67837	0.209115	7.79029	0.0877806	TCEA2	transcription elongation factor A (SII), 2	Nucleus	transcription regulator	Common_Between_RNAseq_&_Microarray
1369131_at	6.5	6.5	6.5	6.57219	6.5	6.90412	7.33127	7.62046	6.58828	7.60493	6.51444	0.0360965	7.20981	0.452562	SLC18A2	solute carrier family 18 (vesicular monoamine transporter), member 2	Plasma Membrane	transporter	Common_Between_RNAseq_&_Microarray
1369135_at	6.5	6.5	6.5	6.5	6.5	6.5	6.5	6.58314	6.72027	6.5	6.5	0	6.56068	0.0962018	SYT11	synaptotagmin XI	Cytoplasm	transporter	Common_Between_RNAseq_&_Microarray
1369144_a_at	7.14018	7.31238	7.15364	7.32905	6.9955	7.72757	8.06831	8.35813	7.70299	7.80175	7.18615	0.15624	7.93175	0.279004	KCND3	potassium voltage-gated channel, Shal-related subfamily, member 3	Plasma Membrane	ion channel	Common_Between_RNAseq_&_Microarray
1369149_at	6.5	6.5	6.5	6.54757	6.5	6.81669	6.5	6.74411	6.65487	6.58627	6.50951	0.0237865	6.66039	0.125188	LIMK1	LIM domain kinase 1	Cytoplasm	kinase	Common_Between_RNAseq_&_Microarray
1369151_at	6.5	6.5	6.5	6.5	6.5	7.0795	7.27903	8.24658	7.38468	7.50771	6.5	0	7.4995	0.446204	DLK1	delta-like 1 homolog (Drosophila)	Extracellular Space	other	Common_Between_RNAseq_&_Microarray
1369155_at	6.5	6.72632	6.5	6.5441	6.84628	7.2054	7.37046	7.45679	7.40258	7.09646	6.62334	0.161239	7.30634	0.150207	CNTN4	contactin 4	Plasma Membrane	enzyme	Common_Between_RNAseq_&_Microarray
1369164_a_at	6.5	6.5	6.5	6.5	6.5	6.5	6.53836	7.03864	6.60691	6.50662	6.5	0	6.63811	0.227878	TRPC4	transient receptor potential cation channel, subfamily C, member 4	Plasma Membrane	ion channel	Common_Between_RNAseq_&_Microarray
1369167_at	6.5	6.5	6.5	6.5	6.5	6.5	6.5	6.5	6.55044	6.5	6.5	0	6.51009	0.0225583	GFRA2	GDNF family receptor alpha 2	Plasma Membrane	transmembrane receptor	Microarray_Specific
1369176_at	6.79764	6.5	6.57647	6.5	6.5	6.5	6.5	6.5	6.5	6.5	6.57482	0.038235	6.5	0	SLC36A1	solute carrier family 36 (proton/amino acid symporter), member 1	Plasma Membrane	transporter	Common_Between_RNAseq_&_Microarray
1369182_at	6.97158	6.98751	6.70635	6.92974	6.92203	6.55198	6.5	6.5	6.5	6.5	6.90344	0.123547	6.5104	0.0232462	F3	coagulation factor III (thromboplastin, tissue factor)	Plasma Membrane	transmembrane receptor	Common_Between_RNAseq_&_Microarray
1369202_at	6.5	6.5	6.5	6.5	6.5	6.5	6.5	6.83159	6.87081	6.5	6.5	0	6.64048	0.19286	MX1	myxovirus (influenza virus) resistance 1, interferon-inducible protein p78 (mouse)	Cytoplasm	enzyme	Common_Between_RNAseq_&_Microarray
1369210_at	7.5205	6.93406	7.39315	7.38663	6.69908	7.17759	6.5	6.5	6.62762	6.70476	7.18668	0.344637	6.70199	0.279881	SCN1A	sodium channel, voltage-gated, type I, alpha subunit	Plasma Membrane	ion channel	Common_Between_RNAseq_&_Microarray
1369212_s_at	6.5	6.5	6.5	6.58954	6.5	6.5	6.5	6.5	6.61662	6.5	6.51791	0.044769	6.52332	0.0521558	EPB41L1	erythrocyte membrane protein band 4.1-like 1	Plasma Membrane	other	Common_Between_RNAseq_&_Microarray
1369213_at	7.84873	8.08681	7.92439	7.93966	8.09582	8.22298	7.97072	8.29877	8.01464	8.41155	7.97908	0.0922479	8.18373	0.18751	L1CAM	L1 cell adhesion molecule	Plasma Membrane	other	Common_Between_RNAseq_&_Microarray
1369215_a_at	8.64808	8.62286	8.46088	8.58791	8.78612	8.25546	8.45617	8.42745	8.25366	8.55648	8.62117	0.133952	8.38985	0.132463	CPD	carboxypeptidase D	Extracellular Space	peptidase	Common_Between_RNAseq_&_Microarray
1369220_at	7.53613	7.70014	7.85948	7.8516	8.15852	8.39783	8.5407	8.19805	8.55265	8.48228	7.82117	0.191949	8.4343	0.145579	DNM1L	dynamin 1-like	Cytoplasm	enzyme	Common_Between_RNAseq_&_Microarray
1369249_at	6.5	6.5	6.5	6.5	6.62299	6.8532	6.5	6.51667	6.62751	6.70476	6.5246	0.061494	6.64043	0.145443	ANKH	ANKH inorganic pyrophosphate transport regulator	Plasma Membrane	transporter	Common_Between_RNAseq_&_Microarray
1369251_a_at	6.57601	6.5	6.5	6.5	6.5	6.57364	6.5	6.76863	6.5	6.5	6.5152	0	6.56845	0.116355	SYN1	synapsin I	Plasma Membrane	transporter	Common_Between_RNAseq_&_Microarray
1369265_at	6.5	6.5	6.5	6.5	6.5	6.5	6.52845	6.59778	6.54835	6.8178	6.5	0	6.59847	0.127689	SENP2	SUMO1/sentrin/SMT3 specific peptidase 2	Nucleus	peptidase	Common_Between_RNAseq_&_Microarray
1369269_at	6.5	6.5	6.5	6.5	6.79194	6.5	6.5	6.5	6.5	6.5	6.55839	0.145968	6.5	0	GALNT1	UDP-N-acetyl-alpha-D-galactosamine:polypeptide N-acetylgalactosaminyltransferase 1 (GalNAc-T1)	Cytoplasm	enzyme	Common_Between_RNAseq_&_Microarray
1369278_at	6.5	6.5	6.542	6.5	6.59383	6.5	6.5	6.5	6.5	6.5	6.52717	0.0445539	6.5	0	GNA12	guanine nucleotide binding protein (G protein) alpha 12	Plasma Membrane	enzyme	Common_Between_RNAseq_&_Microarray
1369303_at	6.5	6.5	6.5	6.5	6.5	8.68334	9.11378	9.32953	8.81518	9.68819	6.5	0	9.126	0.403169	CRH	corticotropin releasing hormone	Extracellular Space	cytokine	Common_Between_RNAseq_&_Microarray
1369304_at	6.5	6.5	6.5	6.56484	6.5	6.5	6.60279	6.83224	6.64864	6.57458	6.51297	0.032422	6.63165	0.124443	PTS	6-pyruvoyltetrahydropterin synthase	Cytoplasm	enzyme	Common_Between_RNAseq_&_Microarray
1369309_a_at	8.15633	7.35317	7.87133	7.94954	6.69481	7.46462	6.5	6.5	7.4784	7.07323	7.60504	0.578953	7.00325	0.487352	TAC1	tachykinin, precursor 1	Extracellular Space	other	Microarray_Specific
1369310_at	8.7796	8.79921	8.71578	8.96381	8.90837	9.43881	9.18172	9.44796	9.27923	9.29362	8.83335	0.110926	9.32827	0.113607	BASP1	brain abundant, membrane attached signal protein 1	Nucleus	transcription regulator	Common_Between_RNAseq_&_Microarray
1369312_a_at	7.08916	7.38109	7.43996	7.22368	7.88595	7.74479	7.47674	7.59288	7.74219	7.90756	7.40397	0.283932	7.69283	0.164261	CSNK1A1	casein kinase 1, alpha 1	Cytoplasm	kinase	Common_Between_RNAseq_&_Microarray
1369318_at	6.5	6.5	6.5	6.5	6.5955	6.5	6.5	6.5	6.5	6.5	6.5191	0.0477515	6.5	0	FHIT	fragile histidine triad	Cytoplasm	enzyme	Common_Between_RNAseq_&_Microarray
1369319_at	7.64993	7.74355	7.72161	7.6803	8.17318	8.41402	8.38881	8.4325	8.50422	8.2471	7.79371	0.230508	8.39733	0.0943149	ARL6IP5	ADP-ribosylation-like factor 6 interacting protein 5	Cytoplasm	other	Common_Between_RNAseq_&_Microarray
1369323_at	6.5	6.5	6.5	6.5	6.50239	6.5	6.5	6.5	6.5	6.5	6.50048	0.0011945	6.5	0	LEPROT	leptin receptor overlapping transcript	Plasma Membrane	other	Common_Between_RNAseq_&_Microarray
1369354_at	8.04178	7.99932	7.82362	7.97607	7.69975	7.57517	7.63523	7.90226	7.96898	7.64681	7.90811	0.140264	7.74569	0.177082	CSF1	colony stimulating factor 1 (macrophage)	Extracellular Space	cytokine	Common_Between_RNAseq_&_Microarray
1369358_a_at	8.69231	8.82594	8.78645	9.1051	9.13809	9.15928	8.93575	8.91985	9.01106	8.79732	8.90958	0.183305	8.96465	0.133114	HAP1	huntingtin-associated protein 1	Cytoplasm	other	Common_Between_RNAseq_&_Microarray
1369371_a_at	6.5	6.5	6.5	6.5	6.5	7.10403	7.38734	7.48499	6.90806	6.5	6.5	0	7.07689	0.395275	GABBR1	gamma-aminobutyric acid (GABA) B receptor, 1	Plasma Membrane	G-protein coupled receptor	Common_Between_RNAseq_&_Microarray
1369390_a_at	6.5	6.76868	6.59449	6.5	7.22792	7.03912	6.7586	7.14459	6.98995	7.13716	6.71822	0.323197	7.01389	0.157054	DPP6	dipeptidyl-peptidase 6	Plasma Membrane	peptidase	Common_Between_RNAseq_&_Microarray
1369404_a_at	8.73216	8.46159	8.69486	8.6428	8.81314	9.09795	8.98257	8.99352	8.81306	8.77342	8.66891	0.146217	8.9321	0.135256	NRXN1	neurexin 1	Plasma Membrane	transporter	Common_Between_RNAseq_&_Microarray
1369407_at	6.92989	7.24963	7.28462	7.17402	7.40154	7.55202	7.62964	7.42888	7.55719	7.62348	7.20794	0.094731	7.55824	0.0808227	TNFRSF11B	tumor necrosis factor receptor superfamily, member 11b	Plasma Membrane	transmembrane receptor	Common_Between_RNAseq_&_Microarray
1369408_at	7.21684	6.95054	6.78051	7.36963	7.02551	7.04132	6.9215	7.16759	6.82819	7.30203	7.06861	0.247599	7.05213	0.18915	BRINP1	bone morphogenetic protein/retinoic acid inducible neural-specific 1	Nucleus	peptidase	Common_Between_RNAseq_&_Microarray
1369409_at	6.5	6.80218	6.5	6.80218	7.427	7.63847	7.72023	7.87519	7.43592	8.15078	6.80627	0.389741	7.76411	0.267988	NAB1	NGFI-A binding protein 1 (EGR1 binding protein 1)	Nucleus	transcription regulator	Common_Between_RNAseq_&_Microarray
1369410_at	7.77625	7.31984	7.70926	7.48105	7.13138	7.06642	6.78123	6.75041	7.37081	7.03522	7.48356	0.245196	7.00082	0.251647	GOSR1	golgi SNAP receptor complex member 1	Cytoplasm	transporter	Common_Between_RNAseq_&_Microarray
1369412_a_at	6.59932	6.91147	6.74691	6.66056	6.85222	6.5	6.5	6.5	6.5	6.5	6.75409	0.111365	6.5	0	SLC19A1	solute carrier family 19 (folate transporter), member 1	Plasma Membrane	transporter	Microarray_Specific
1369413_at	6.72909	6.78799	6.57214	6.71446	6.74889	7.19311	7.25468	7.48324	7.18367	7.30469	6.71051	0.0940792	7.28388	0.12177	UNCX	UNC homeobox	Other	transcription regulator	Common_Between_RNAseq_&_Microarray
1369414_at	8.17953	8.20372	8.1615	8.15949	8.46102	8.02677	7.93365	7.6023	7.92717	8.04758	8.23305	0.144505	7.9075	0.178932	STXBP3	syntaxin binding protein 3	Plasma Membrane	transporter	Common_Between_RNAseq_&_Microarray
1369417_a_at	6.5999	6.5	6.55723	6.7063	6.68101	7.45461	7.21838	7.22965	7.25739	7.08808	6.60889	0.09865	7.24962	0.131864	OPCML	opioid binding protein/cell adhesion molecule-like	Plasma Membrane	transmembrane receptor	Microarray_Specific
1369421_at	6.5	6.5	6.5	6.5	6.59381	6.80065	6.5	6.66634	6.61867	6.70476	6.51876	0.0469045	6.65808	0.110811	TOP1	topoisomerase (DNA) I	Nucleus	enzyme	Microarray_Specific
1369425_at	8.12725	8.47987	8.17872	8.33325	8.7437	9.356	9.16753	9.50799	9.03378	9.401	8.37256	0.240371	9.29326	0.190255	CDH13	cadherin 13	Plasma Membrane	other	Common_Between_RNAseq_&_Microarray
1369438_at	6.58338	6.5	6.5	6.5	6.5	6.5	6.5	6.5	6.5	6.5	6.51668	0	6.5	0	N5	DNA binding protein N5	Nucleus	transcription regulator	Microarray_Specific
1369473_at	6.5	6.5	6.5	6.5	7.23499	6.71728	6.5	6.53325	6.5	6.96186	6.647	0.367493	6.64248	0.200081	PGM1	phosphoglucomutase 1	Cytoplasm	enzyme	Common_Between_RNAseq_&_Microarray
1369482_a_at	6.5	6.5	6.5	6.5	6.7137	7.03847	6.8362	7.14459	6.85303	6.90726	6.54274	0.106848	6.95591	0.132005	SYN2	synapsin II	Plasma Membrane	other	Common_Between_RNAseq_&_Microarray
1369520_a_at	7.51613	7.73606	7.78775	7.40645	7.96327	8.40066	8.16742	8.44635	8.19285	8.52294	7.68193	0.232588	8.34604	0.157885	BCAT1	branched chain amino-acid transaminase 1, cytosolic	Cytoplasm	enzyme	Common_Between_RNAseq_&_Microarray
1369541_at	6.5	6.5	6.5	6.5	6.5	6.5	6.69562	6.68368	6.5	6.66413	6.5	0	6.60869	0.0998513	TMOD2	tropomodulin 2 (neuronal)	Cytoplasm	other	Common_Between_RNAseq_&_Microarray
1369559_a_at	8.34128	8.56585	8.62346	8.52615	8.82714	8.86507	8.6712	8.9512	8.8682	8.99689	8.57678	0.133763	8.87051	0.12474	CD47	CD47 molecule	Plasma Membrane	transmembrane receptor	Common_Between_RNAseq_&_Microarray
1369562_at	6.5	6.5	6.5	6.5	7.09432	6.86173	6.5	6.72722	6.5	6.74259	6.61886	0.297159	6.66631	0.160495	HPCAL1	hippocalcin-like 1	Cytoplasm	other	Common_Between_RNAseq_&_Microarray
1369571_at	6.5	6.5	6.50882	6.5	7.27208	7.2847	7.19523	7.37936	7.18481	7.55275	6.65618	0.384594	7.31937	0.152301	GOLPH3	golgi phosphoprotein 3 (coat-protein)	Cytoplasm	other	Common_Between_RNAseq_&_Microarray
1369581_at	6.5	6.5	6.5	6.5	6.5	6.86618	7.07626	7.39813	7.16301	6.99737	6.5	0	7.10019	0.199139	Pemt	phosphatidylethanolamine N-methyltransferase	Other	enzyme	Common_Between_RNAseq_&_Microarray
1369588_a_at	8.87425	8.9811	8.96547	9.00955	9.0102	9.81316	9.9908	9.96285	9.96093	9.74341	8.96811	0.0220688	9.89423	0.109322	ATPIF1	ATPase inhibitory factor 1	Cytoplasm	other	Common_Between_RNAseq_&_Microarray
1369590_a_at	6.5	6.53015	6.5	6.82621	6.67407	7.80306	8.10528	8.13979	8.10433	7.79559	6.60609	0.149757	7.98961	0.174311	DDIT3	DNA-damage-inducible transcript 3	Nucleus	transcription regulator	Common_Between_RNAseq_&_Microarray
1369617_at	6.5	6.5	6.5	6.5	6.5	6.5	6.5	6.53578	6.5	6.5	6.5	0	6.50716	0.0160031	Ube2n	ubiquitin-conjugating enzyme E2N	Nucleus	enzyme	Common_Between_RNAseq_&_Microarray
1369621_s_at	8.16225	8.49821	8.38748	8.41647	8.75063	9.31353	9.37439	9.73877	9.28483	9.62337	8.44301	0.165086	9.46698	0.202254	FKBP1A	FK506 binding protein 1A, 12kDa	Cytoplasm	enzyme	Common_Between_RNAseq_&_Microarray
1369628_at	9.5389	9.08733	9.55974	9.45967	9.6445	9.30546	9.84708	9.71791	9.57367	9.67998	9.45803	0.245562	9.62482	0.20354	SV2B	synaptic vesicle glycoprotein 2B	Plasma Membrane	transporter	Microarray_Specific
1369629_at	6.78494	6.93438	6.80576	7.1686	7.1815	7.10039	6.91282	6.84383	7.00241	6.97463	6.97504	0.183821	6.96682	0.096452	ADK	adenosine kinase	Nucleus	kinase	Common_Between_RNAseq_&_Microarray
1369630_at	7.95829	8.12591	7.97623	8.04926	8.30796	8.07936	7.89908	7.92739	8.06721	7.92876	8.08353	0.142515	7.98036	0.0857616	ADK	adenosine kinase	Nucleus	kinase	Common_Between_RNAseq_&_Microarray
1369631_at	7.84976	7.73635	7.76725	7.53159	7.59068	7.33504	7.19779	7.22708	7.33837	7.49877	7.69513	0.113396	7.31941	0.118416	MYO1C	myosin IC	Cytoplasm	other	Common_Between_RNAseq_&_Microarray
1369633_at	8.78948	9.17076	9.15778	8.56581	9.03198	8.58238	8.49489	8.07352	8.36078	8.31436	8.94316	0.284162	8.36518	0.194724	Cxcl12	chemokine (C-X-C motif) ligand 12	Extracellular Space	cytokine	Common_Between_RNAseq_&_Microarray
1369635_at	6.5	6.5	6.5	6.5	6.71684	6.90079	6.72928	7.02364	6.683	6.71684	6.54337	0.108419	6.81071	0.14595	SORD	sorbitol dehydrogenase	Cytoplasm	enzyme	Common_Between_RNAseq_&_Microarray
1369636_at	7.92957	7.89023	7.93571	7.9322	7.93233	7.75104	7.8574	7.84723	7.82169	7.81323	7.92401	0.0216547	7.81812	0.0416114	SORD	sorbitol dehydrogenase	Cytoplasm	enzyme	Common_Between_RNAseq_&_Microarray
1369637_at	7.98098	7.97301	7.95843	8.00639	8.04119	8.25626	8.25302	8.30067	8.05697	8.55627	7.992	0.0368981	8.28464	0.17866	KIF3C	kinesin family member 3C	Cytoplasm	other	Common_Between_RNAseq_&_Microarray
1369638_at	6.5	6.74161	6.5	6.5	6.84155	6.5	6.5	6.5	6.5	6.5	6.61663	0.173219	6.5	0	EEF2K	eukaryotic elongation factor-2 kinase	Cytoplasm	kinase	Common_Between_RNAseq_&_Microarray
1369640_at	6.5	6.5	6.58547	6.5	7.29974	7.16941	6.5	6.5	6.75569	6.88	6.67704	0.387722	6.76102	0.281615	GJA1	gap junction protein, alpha 1, 43kDa	Plasma Membrane	transporter	Common_Between_RNAseq_&_Microarray
1369641_at	7.38459	7.85271	7.57033	7.61777	7.90649	8.27528	8.32675	8.62452	8.33577	8.73856	7.66638	0.167442	8.46018	0.207349	PAFAH1B2	platelet-activating factor acetylhydrolase 1b, catalytic subunit 2 (30kDa)	Cytoplasm	enzyme	Common_Between_RNAseq_&_Microarray
1369642_at	7.339	7.6814	7.47896	7.50947	7.74126	8.03945	8.01723	8.15601	8.09259	8.25229	7.55002	0.128316	8.11151	0.095183	PAFAH1B2	platelet-activating factor acetylhydrolase 1b, catalytic subunit 2 (30kDa)	Cytoplasm	enzyme	Common_Between_RNAseq_&_Microarray
1369644_at	7.80205	7.68115	7.59083	7.56485	7.58397	7.44432	7.17467	7.3488	7.2196	7.36539	7.64457	0.0518107	7.31056	0.110792	LPHN2	latrophilin 2	Plasma Membrane	G-protein coupled receptor	Common_Between_RNAseq_&_Microarray
1369646_at	6.5	6.5	6.5	6.5	6.5	6.83624	6.86186	6.9261	6.57996	6.80195	6.5	0	6.80122	0.131773	OPRL1	opiate receptor-like 1	Plasma Membrane	G-protein coupled receptor	Common_Between_RNAseq_&_Microarray
1369649_at	7.88417	8.33222	8.25179	8.13619	8.52563	9.09044	9.3003	9.3508	9.17518	9.27863	8.226	0.163889	9.23907	0.104847	CACNA2D1	calcium channel, voltage-dependent, alpha 2/delta subunit 1	Plasma Membrane	ion channel	Common_Between_RNAseq_&_Microarray
1369651_at	6.5	6.5	6.53201	6.5	7.11236	7.70575	7.36375	7.4902	7.19532	7.34058	6.62887	0.301224	7.41912	0.191395	THY1	Thy-1 cell surface antigen	Plasma Membrane	other	Common_Between_RNAseq_&_Microarray
1369652_at	8.96518	8.65011	8.66806	8.49623	9.0173	9.10484	8.83838	9.13758	8.88617	9.08118	8.75938	0.220194	9.00963	0.137044	THY1	Thy-1 cell surface antigen	Plasma Membrane	other	Common_Between_RNAseq_&_Microarray
1369655_at	6.82183	6.65314	6.52557	6.5	6.70109	6.61117	6.5	6.5	6.5	6.60122	6.64033	0.0974371	6.54248	0.0582711	PIK3C3	phosphatidylinositol 3-kinase, catalytic subunit type 3	Cytoplasm	kinase	Common_Between_RNAseq_&_Microarray
1369662_at	7.46821	7.48134	7.4976	7.67756	7.47086	7.95058	7.66025	7.79231	7.92499	7.70912	7.51912	0.0977655	7.80745	0.128323	SCN2A	sodium channel, voltage-gated, type II, alpha subunit	Plasma Membrane	ion channel	Common_Between_RNAseq_&_Microarray
1369666_at	7.23774	7.51912	7.16296	7.27747	7.26208	7.23038	7.04767	6.95125	6.9451	7.22257	7.29187	0.151243	7.07939	0.140316	GPD2	glycerol-3-phosphate dehydrogenase 2 (mitochondrial)	Cytoplasm	enzyme	Common_Between_RNAseq_&_Microarray
1369670_at	9.84605	10.0527	9.78848	9.99666	10.0814	10.0152	9.87988	10.0119	9.90338	10.1662	9.95304	0.132298	9.99532	0.113645	CD200	CD200 molecule	Plasma Membrane	other	Common_Between_RNAseq_&_Microarray
1369672_at	6.5	6.59464	6.5	6.57041	6.57276	6.63116	6.603	6.88694	6.78522	6.76965	6.54756	0.0411082	6.7352	0.117276	ALOX5AP	arachidonate 5-lipoxygenase-activating protein	Plasma Membrane	other	Common_Between_RNAseq_&_Microarray
1369677_at	8.95409	8.9856	8.89496	9.34015	8.73621	9.34239	9.45577	9.36825	9.15196	10.0054	8.9822	0.255643	9.46476	0.321924	CNR1	cannabinoid receptor 1 (brain)	Plasma Membrane	G-protein coupled receptor	Common_Between_RNAseq_&_Microarray
1369679_a_at	9.11227	9.19866	9.16348	8.85932	9.31006	8.61116	8.30948	8.23895	8.48422	8.73105	9.12876	0.192779	8.47497	0.204516	NFIA	nuclear factor I/A	Nucleus	transcription regulator	Microarray_Specific
1369680_at	6.5	6.5	6.5	6.5	6.5	6.74342	6.5	6.64229	6.5862	6.5	6.5	0	6.59438	0.102944	SLC2A13	solute carrier family 2 (facilitated glucose transporter), member 13	Plasma Membrane	transporter	Common_Between_RNAseq_&_Microarray
1369686_at	8.42473	8.49375	8.39843	8.4285	8.51654	9.10601	9.0999	9.32815	9.05537	9.18321	8.45239	0.0551291	9.15453	0.107398	Dclk1	doublecortin-like kinase 1	Cytoplasm	kinase	Common_Between_RNAseq_&_Microarray
1369689_at	6.5637	7.05968	7.42167	6.85543	7.85848	7.71151	6.87714	7.26374	7.00861	7.75679	7.15179	0.440489	7.32356	0.400079	NSF	N-ethylmaleimide-sensitive factor	Cytoplasm	transporter	Common_Between_RNAseq_&_Microarray
1369690_at	7.47199	7.56595	7.48415	7.35805	8.31798	8.15084	7.58389	8.06429	7.74284	8.01529	7.63963	0.432827	7.91143	0.238313	NSF	N-ethylmaleimide-sensitive factor	Cytoplasm	transporter	Common_Between_RNAseq_&_Microarray
1369691_at	7.9241	7.91376	7.95287	8.02272	7.71889	8.28924	8.7745	8.49891	8.22463	8.37661	7.90647	0.130167	8.43278	0.216928	Scn3a	sodium channel, voltage-gated, type III, alpha	Plasma Membrane	ion channel	Common_Between_RNAseq_&_Microarray
1369696_at	7.0063	7.17706	7.27609	7.24919	7.2698	7.64307	7.49103	7.53862	7.70769	7.39253	7.19569	0.0454587	7.55459	0.124328	RRAGB	Ras-related GTP binding B	Nucleus	enzyme	Common_Between_RNAseq_&_Microarray
1369702_at	6.5	6.55988	6.81477	6.70008	6.77137	7.14577	7.32784	7.26527	7.11402	6.94668	6.66922	0.111606	7.15992	0.147543	ENSA	endosulfine alpha	Cytoplasm	transporter	Common_Between_RNAseq_&_Microarray
1369704_at	8.42905	8.68488	8.60345	8.24329	9.04624	8.29621	8.28861	7.56637	7.98632	7.74407	8.60138	0.329487	7.97632	0.32479	SLC6A20	solute carrier family 6 (proline IMINO transporter), member 20	Plasma Membrane	transporter	Common_Between_RNAseq_&_Microarray
1369705_at	10.4005	10.5623	10.3041	10.1601	10.508	9.56134	9.65226	8.70299	9.42116	9.03119	10.387	0.185913	9.27379	0.39759	SLC6A20	solute carrier family 6 (proline IMINO transporter), member 20	Plasma Membrane	transporter	Common_Between_RNAseq_&_Microarray
1369712_at	6.5	6.5187	6.5	6.5	6.5	6.5	6.5	6.5	6.5	6.5	6.50374	0.009349	6.5	0	STK3	serine/threonine kinase 3	Cytoplasm	kinase	Microarray_Specific
1369713_at	6.5	6.5	6.5	6.5	6.5	6.6539	6.5	6.7759	6.5	6.5	6.5	0	6.58596	0.125361	CCKBR	cholecystokinin B receptor	Plasma Membrane	G-protein coupled receptor	Common_Between_RNAseq_&_Microarray
1369716_s_at	6.9385	7.01296	7.00192	6.88477	7.19021	7.09269	6.94078	7.0308	6.92613	6.87059	7.00567	0.125975	6.9722	0.088583	Lgals5	lectin, galactose binding, soluble 5	Other	other	Microarray_Specific
1369718_at	6.80665	6.5	6.97304	6.5712	7.84071	7.52123	7.35515	7.41434	7.79978	7.66278	6.93832	0.615921	7.55066	0.18187	SSR3	signal sequence receptor, gamma (translocon-associated protein gamma)	Cytoplasm	other	Common_Between_RNAseq_&_Microarray
1369725_at	7.26019	7.33029	7.30776	7.28683	7.32568	6.78251	6.90626	6.6546	6.86917	6.98641	7.30215	0.0197639	6.83979	0.126843	ADAP2	ArfGAP with dual PH domains 2	Cytoplasm	other	Microarray_Specific
1369729_at	6.51057	6.5	6.5	6.5	6.58596	6.5	6.5	6.5	6.5	6.5	6.51931	0.0429825	6.5	0	ARL5A	ADP-ribosylation factor-like 5A	Other	enzyme	Common_Between_RNAseq_&_Microarray
1369732_a_at	6.60837	6.61879	6.6086	6.63759	6.56316	6.56401	6.5	6.5	6.5	6.64412	6.6073	0.0316168	6.54162	0.0636458	ST3GAL2	ST3 beta-galactoside alpha-2,3-sialyltransferase 2	Cytoplasm	enzyme	Common_Between_RNAseq_&_Microarray
1369733_at	7.2698	7.94809	7.73468	7.70289	8.46522	8.10425	7.97894	8.20654	8.14512	8.18356	7.82414	0.352248	8.12368	0.0897749	CTNNB1	catenin (cadherin-associated protein), beta 1, 88kDa	Nucleus	transcription regulator	Common_Between_RNAseq_&_Microarray
1369735_at	7.63903	7.6794	7.65449	7.63016	7.35166	8.01176	7.37136	7.27056	7.57269	7.59082	7.59095	0.15284	7.56344	0.284823	GAS6	growth arrest-specific 6	Extracellular Space	growth factor	Common_Between_RNAseq_&_Microarray
1369738_s_at	6.76985	6.74839	6.5	6.5	6.63906	7.28408	7.53838	7.43965	7.34066	7.38141	6.63146	0.120423	7.39684	0.0974381	CREM	cAMP responsive element modulator	Nucleus	transcription regulator	Common_Between_RNAseq_&_Microarray
1369754_a_at	6.5	6.5	6.5	6.5	6.5	6.59263	6.55552	6.5	6.61366	6.76212	6.5	0	6.60479	0.097965	CAST	calpastatin	Cytoplasm	peptidase	Common_Between_RNAseq_&_Microarray
1369756_a_at	8.50256	8.2217	8.41353	8.38833	8.57772	9.05546	8.81616	8.89683	8.72862	8.51655	8.42077	0.14571	8.80272	0.200187	SLC4A4	solute carrier family 4 (sodium bicarbonate cotransporter), member 4	Plasma Membrane	transporter	Common_Between_RNAseq_&_Microarray
1369772_at	6.5	6.5	6.5	6.5	6.5	6.6487	6.5	6.5	6.5	6.5	6.5	0	6.52974	0.0665025	SLC6A9	solute carrier family 6 (neurotransmitter transporter, glycine), member 9	Plasma Membrane	transporter	Common_Between_RNAseq_&_Microarray
1369775_at	7.88075	7.56642	7.78773	7.72105	7.78773	7.78638	7.99688	7.76059	7.8006	7.61581	7.74873	0.104391	7.79205	0.136116	NUCKS1	nuclear casein kinase and cyclin-dependent kinase substrate 1	Nucleus	kinase	Common_Between_RNAseq_&_Microarray
1369776_a_at	6.89022	6.99502	7.05513	6.64261	6.54511	6.5	6.5	6.5	6.5	6.5	6.82562	0.253316	6.5	0	SHANK2	SH3 and multiple ankyrin repeat domains 2	Plasma Membrane	other	Microarray_Specific
1369777_a_at	6.79187	6.5236	6.63955	6.84834	6.7935	6.81719	6.95276	6.8477	6.82238	6.96543	6.71937	0.147773	6.88109	0.0722756	SHANK2	SH3 and multiple ankyrin repeat domains 2	Plasma Membrane	other	Microarray_Specific
1369782_a_at	6.5	6.5	6.70605	6.5	6.5	6.5	6.5	6.5	6.5	6.5	6.54121	0.103024	6.5	0	KCNJ11	potassium inwardly-rectifying channel, subfamily J, member 11	Plasma Membrane	ion channel	Microarray_Specific
1369783_a_at	6.5	6.5	6.5	6.5	6.5	6.84921	7.15448	7.63137	6.95782	7.1872	6.5	0	7.15602	0.300145	Nrg1	neuregulin 1	Extracellular Space	growth factor	Common_Between_RNAseq_&_Microarray
1369788_s_at	7.58005	7.95215	7.71246	7.63291	7.91964	8.16712	7.94739	8.00957	7.91471	8.4117	7.75944	0.155962	8.0901	0.20431	JUN	jun proto-oncogene	Nucleus	transcription regulator	Common_Between_RNAseq_&_Microarray
1369798_at	6.5	6.60631	6.5	6.5	6.5	6.5	6.5	6.5	6.5	6.5	6.52126	0.053155	6.5	0	ATP1B2	ATPase, Na+/K+ transporting, beta 2 polypeptide	Plasma Membrane	transporter	Common_Between_RNAseq_&_Microarray
1369816_at	7.16973	7.18398	7.2363	7.05667	7.83113	8.19463	7.63234	8.16488	7.89889	7.91747	7.29556	0.344431	7.96164	0.229082	RAB3A	RAB3A, member RAS oncogene family	Cytoplasm	enzyme	Common_Between_RNAseq_&_Microarray
1369827_at	6.5	6.5	6.5	6.5	6.5	6.78134	6.92174	7.01471	6.78572	6.5	6.5	0	6.8007	0.194598	CLSTN3	calsyntenin 3	Plasma Membrane	other	Common_Between_RNAseq_&_Microarray
1369831_at	6.57883	6.52525	6.74076	6.52525	6.52525	6.5	6.5	6.5	6.5	6.5	6.57907	0.107755	6.5	0	BCAN	brevican	Extracellular Space	other	Common_Between_RNAseq_&_Microarray
1369847_at	6.60464	6.5	6.62917	6.5	6.70117	6.5	6.5	6.5	6.5	6.5	6.587	0.0997893	6.5	0	KCNAB1	potassium voltage-gated channel, shaker-related subfamily, beta member 1	Plasma Membrane	ion channel	Common_Between_RNAseq_&_Microarray
1369851_at	6.5	6.5	6.5	6.5	6.5	6.53033	6.50917	6.5	6.5	6.5	6.5	0	6.5079	0.0131503	MEF2D	myocyte enhancer factor 2D	Nucleus	transcription regulator	Common_Between_RNAseq_&_Microarray
1369868_at	7.30424	7.60262	7.46139	7.41275	7.84109	7.89071	7.72858	7.66635	7.79285	7.66288	7.52442	0.192109	7.74827	0.095741	MAGT1	magnesium transporter 1	Plasma Membrane	enzyme	Common_Between_RNAseq_&_Microarray
1369879_a_at	8.46202	8.7891	8.82785	8.59526	9.29139	9.11201	8.83318	9.06864	8.89209	9.26551	8.79312	0.295091	9.03429	0.174178	TMBIM6	transmembrane BAX inhibitor motif containing 6	Nucleus	other	Common_Between_RNAseq_&_Microarray
1369882_at	6.5	6.5	6.5	6.5	7.05169	8.71408	8.95613	9.34655	8.64125	8.54428	6.61034	0.275846	8.84046	0.321283	PDYN	prodynorphin	Extracellular Space	transporter	Common_Between_RNAseq_&_Microarray
1369895_s_at	6.94044	7.38875	7.30977	7.06511	7.3248	6.68163	6.63828	6.59483	6.5	7.02333	7.20577	0.142186	6.68761	0.199362	PODXL	podocalyxin-like	Plasma Membrane	kinase	Common_Between_RNAseq_&_Microarray
1369896_s_at	7.99926	7.8946	7.9268	7.92657	7.91782	7.82614	7.82614	7.68295	7.69736	8.0339	7.93301	0.0151527	7.8133	0.140913	SCAF8	SR-related CTD-associated factor 8	Nucleus	other	Common_Between_RNAseq_&_Microarray
1369897_s_at	12.623	12.8588	12.6129	12.7181	12.9437	13.1669	13.0716	13.2131	13.0671	13.1675	12.7513	0.146861	13.1372	0.0647439	Gnas	GNAS complex locus	Plasma Membrane	other	Common_Between_RNAseq_&_Microarray
1369903_at	6.5	6.5	6.5621	6.5	6.67096	6.5	6.71964	6.53376	6.5	6.56215	6.54661	0.0806295	6.56311	0.0912802	GABRB3	gamma-aminobutyric acid (GABA) A receptor, beta 3	Plasma Membrane	ion channel	Common_Between_RNAseq_&_Microarray
1369904_at	9.17203	9.23587	9.40115	9.43861	9.25732	9.55837	9.45012	9.44923	9.63194	9.22445	9.30099	0.101585	9.46282	0.15403	GABRB1	gamma-aminobutyric acid (GABA) A receptor, beta 1	Plasma Membrane	ion channel	Common_Between_RNAseq_&_Microarray
1369906_s_at	8.55684	8.85104	8.71418	8.80312	8.87394	8.8672	9.1268	9.132	9.01053	9.13825	8.75982	0.0707085	9.05496	0.11754	MCFD2	multiple coagulation factor deficiency 2	Cytoplasm	other	Common_Between_RNAseq_&_Microarray
1369909_s_at	7.84517	7.79757	7.76806	7.70937	7.76101	7.69569	7.68476	7.92757	7.80056	7.76101	7.77624	0.0366813	7.77392	0.098175	TMEM150A	transmembrane protein 150A	Other	other	Common_Between_RNAseq_&_Microarray
1369922_at	6.5	6.53673	6.5	6.60026	6.78393	7.01937	7.19559	7.40674	7.03817	7.37527	6.58418	0.126128	7.20703	0.181693	PLBD2	phospholipase B domain containing 2	Extracellular Space	other	Common_Between_RNAseq_&_Microarray
1369926_at	9.10694	9.58548	9.31094	9.26395	9.52924	9.78095	9.90541	10.1067	9.80548	9.82098	9.35931	0.158681	9.8839	0.133039	GPX3	glutathione peroxidase 3 (plasma)	Extracellular Space	enzyme	Microarray_Specific
1369927_at	9.44647	9.57143	9.52921	9.44301	9.62497	9.80148	9.51292	9.63867	9.67434	9.67674	9.52302	0.0768409	9.66083	0.103181	MDH2	malate dehydrogenase 2, NAD (mitochondrial)	Cytoplasm	enzyme	Common_Between_RNAseq_&_Microarray
1369929_at	9.15392	9.11626	9.16685	8.90384	9.64348	9.59521	9.48224	9.62564	9.48224	9.26607	9.19687	0.312123	9.49028	0.141183	PSAP	prosaposin	Extracellular Space	other	Common_Between_RNAseq_&_Microarray
1369930_at	10.5438	10.7115	10.6289	10.7496	10.7937	11.1593	11.3334	11.4299	11.3875	11.1398	10.6855	0.0699525	11.29	0.132839	PSMA6	proteasome (prosome, macropain) subunit, alpha type, 6	Cytoplasm	peptidase	Common_Between_RNAseq_&_Microarray
1369931_at	9.62327	9.94211	9.51849	9.72125	9.90199	10.1246	9.99633	10.1775	10.1096	9.96355	9.74142	0.193799	10.0743	0.090501	PKM	pyruvate kinase, muscle	Cytoplasm	kinase	Common_Between_RNAseq_&_Microarray
1369932_a_at	7.67813	7.81868	7.64617	7.80144	7.9601	7.56316	7.35218	7.37767	7.57566	7.51754	7.7809	0.128417	7.47724	0.105173	RAF1	v-raf-1 murine leukemia viral oncogene homolog 1	Cytoplasm	kinase	Common_Between_RNAseq_&_Microarray
1369933_at	10.378	10.5944	10.5072	10.4682	10.8186	10.9573	10.828	11.0279	10.9745	10.8186	10.5533	0.156792	10.9213	0.0932033	VDAC2	voltage-dependent anion channel 2	Cytoplasm	ion channel	Common_Between_RNAseq_&_Microarray
1369934_at	9.30599	9.47757	9.07832	9.14069	9.57983	9.90833	9.7959	9.96387	9.98577	9.70399	9.31648	0.246914	9.87157	0.11908	PPIB	peptidylprolyl isomerase B (cyclophilin B)	Cytoplasm	enzyme	Common_Between_RNAseq_&_Microarray
1369935_at	7.59095	7.74269	7.43168	7.51577	7.73232	7.31697	7.0903	7.37231	7.07422	7.40185	7.60268	0.15617	7.25113	0.157242	Ccnd3	cyclin D3	Nucleus	other	Common_Between_RNAseq_&_Microarray
1369936_at	10.4476	10.3713	10.4025	10.3862	10.4414	10.8981	10.9934	10.8003	10.9624	10.7328	10.4098	0.030189	10.8774	0.109516	Calm1 (includes others)	calmodulin 1	Nucleus	other	Common_Between_RNAseq_&_Microarray
1369937_at	11.8607	11.814	11.8227	11.9422	11.8221	12.403	12.282	12.354	12.3829	12.2195	11.8524	0.0614237	12.3283	0.0761664	Calm1 (includes others)	calmodulin 1	Nucleus	other	Common_Between_RNAseq_&_Microarray
1369938_at	6.54212	6.56219	6.68991	6.72526	6.62144	6.91707	6.83339	6.81419	6.72056	6.79653	6.62818	0.0725325	6.81635	0.0707258	PANK4	pantothenate kinase 4	Cytoplasm	kinase	Common_Between_RNAseq_&_Microarray
1369939_at	10.654	10.764	10.7249	10.8315	10.6371	10.931	11.1001	11.1957	11.2694	10.9629	10.7223	0.081165	11.0918	0.145679	Cycs	cytochrome c, somatic	Cytoplasm	transporter	Common_Between_RNAseq_&_Microarray
1369940_at	8.58199	8.88706	8.84898	8.73363	9.07173	9.42717	9.48278	9.60779	9.47757	9.58277	8.82468	0.140338	9.51562	0.0764097	TALDO1	transaldolase 1	Cytoplasm	enzyme	Common_Between_RNAseq_&_Microarray
1369941_at	7.73554	8.16393	7.83971	7.84049	8.26063	7.87054	7.76833	8.05063	7.86146	8.18281	7.96806	0.218474	7.94675	0.166907	DAP	death-associated protein	Cytoplasm	transcription regulator	Common_Between_RNAseq_&_Microarray
1369942_at	8.14041	8.35029	8.19166	8.08346	8.30858	8.28454	8.24696	8.32091	8.25069	8.44371	8.21488	0.12047	8.30936	0.0808288	ACTN4	actinin, alpha 4	Cytoplasm	other	Common_Between_RNAseq_&_Microarray
1369943_at	7.72318	8.07582	7.98073	7.73251	8.10731	7.60181	7.19724	7.32457	7.21252	7.6884	7.92391	0.169805	7.40491	0.22679	TGM2	transglutaminase 2	Cytoplasm	enzyme	Common_Between_RNAseq_&_Microarray
1369944_at	10.091	9.9061	9.93056	9.9624	10.1115	9.59798	9.37761	9.47111	9.46005	9.5868	10.0003	0.0921598	9.49871	0.092919	MARCKSL1	MARCKS-like 1	Cytoplasm	other	Common_Between_RNAseq_&_Microarray
1369947_at	6.90173	7.24914	7.18458	6.97729	7.25276	6.5	6.5	6.5	6.50778	6.5	7.1131	0.129611	6.50156	0.00348022	CTSK	cathepsin K	Cytoplasm	peptidase	Microarray_Specific
1369948_at	10.5755	10.7486	10.618	10.8164	10.9068	11.1842	11.161	11.3963	11.2349	11.2027	10.7331	0.121654	11.2358	0.0936772	NGFRAP1	nerve growth factor receptor (TNFRSF16) associated protein 1	Plasma Membrane	other	Common_Between_RNAseq_&_Microarray
1369949_at	7.5423	7.59625	7.7099	7.67868	7.57967	7.14182	6.77443	6.88029	7.00593	7.15935	7.62136	0.0630616	6.99236	0.166179	BCAM	basal cell adhesion molecule (Lutheran blood group)	Plasma Membrane	transmembrane receptor	Common_Between_RNAseq_&_Microarray
1369950_at	7.79483	8.24018	8.22702	8.05451	8.45376	8.36838	8.41393	8.44628	8.31324	8.34407	8.15406	0.163512	8.37718	0.0533571	Cdk4	cyclin-dependent kinase 4	Nucleus	kinase	Common_Between_RNAseq_&_Microarray
1369952_at	10.4733	10.4636	10.3583	10.3524	10.5533	10.2402	9.97969	10.0344	10.0702	10.3246	10.4402	0.0957063	10.1298	0.146066	PABPC1	poly(A) binding protein, cytoplasmic 1	Cytoplasm	translation regulator	Common_Between_RNAseq_&_Microarray
1369953_a_at	6.68145	6.63448	7.27636	6.81938	7.01708	6.67114	6.80489	6.5	6.61662	6.5	6.88575	0.275034	6.61853	0.128064	Cd24a	CD24a antigen	Plasma Membrane	other	Microarray_Specific
1369954_at	9.48819	9.65212	9.52391	9.43756	9.65913	9.67771	9.82509	9.76491	9.79237	9.75203	9.55218	0.106988	9.76242	0.0550322	IDH1	isocitrate dehydrogenase 1 (NADP+), soluble	Cytoplasm	enzyme	Common_Between_RNAseq_&_Microarray
1369955_at	6.76329	7.14126	6.87753	6.54741	6.72178	6.5	6.5	6.5	6.5	6.5	6.81025	0.251964	6.5	0	COL5A1	collagen, type V, alpha 1	Extracellular Space	other	Microarray_Specific
1369956_at	7.48642	7.71076	7.67137	7.44867	7.71076	7.37075	7.31489	7.31489	7.409	7.6402	7.6056	0.125854	7.40995	0.134746	IFNGR1	interferon gamma receptor 1	Plasma Membrane	transmembrane receptor	Common_Between_RNAseq_&_Microarray
1369957_at	6.93698	7.22825	7.50986	7.09096	7.77781	8.46085	8.8403	8.98544	8.57868	8.74798	7.30877	0.305396	8.72265	0.207852	RGS5	regulator of G-protein signaling 5	Plasma Membrane	other	Common_Between_RNAseq_&_Microarray
1369958_at	9.56156	9.78874	9.66709	9.65049	10.1397	9.68561	9.53019	9.72968	9.46042	10.2775	9.76151	0.227295	9.73667	0.321736	RHOB	ras homolog family member B	Cytoplasm	enzyme	Common_Between_RNAseq_&_Microarray
1369959_at	10.2112	10.2557	10.5285	10.1625	10.4849	9.71089	9.52701	9.33018	9.57535	9.67266	10.3285	0.176878	9.56322	0.149624	ZFP36L1	ZFP36 ring finger protein-like 1	Nucleus	transcription regulator	Common_Between_RNAseq_&_Microarray
1369960_at	8.70786	8.68193	8.87105	8.50718	8.91155	8.58046	8.2323	8.05582	8.52635	8.08284	8.73592	0.186321	8.29555	0.24554	FXYD1	FXYD domain containing ion transport regulator 1	Plasma Membrane	ion channel	Common_Between_RNAseq_&_Microarray
1369961_at	8.18253	8.53854	8.37657	8.24586	8.62091	8.35055	8.41944	8.44671	8.4957	8.46034	8.39288	0.167363	8.43455	0.054397	PPAP2A	phosphatidic acid phosphatase type 2A	Plasma Membrane	phosphatase	Common_Between_RNAseq_&_Microarray
1369962_at	8.03206	8.32785	8.16723	8.14253	8.28572	8.49516	8.47749	8.42557	8.39249	8.4708	8.19108	0.0899374	8.4523	0.0421478	ATIC	5-aminoimidazole-4-carboxamide ribonucleotide formyltransferase/IMP cyclohydrolase	Cytoplasm	enzyme	Common_Between_RNAseq_&_Microarray
1369963_at	6.91475	7.38503	7.12725	7.36105	7.73639	8.15041	8.3256	8.48094	8.27678	8.27055	7.30489	0.251173	8.30086	0.119557	PAFAH1B3	platelet-activating factor acetylhydrolase 1b, catalytic subunit 3 (29kDa)	Cytoplasm	enzyme	Common_Between_RNAseq_&_Microarray
1369964_at	6.5	6.5	6.5	6.5	6.5	6.88663	6.88195	6.98726	7.01134	7.01938	6.5	0	6.95731	0.067719	CORO1A	coronin, actin binding protein, 1A	Cytoplasm	other	Common_Between_RNAseq_&_Microarray
1369966_a_at	11.2869	11.3958	11.3511	11.2682	11.4764	11.4592	11.6656	11.5909	11.6328	11.3413	11.3557	0.0869409	11.5379	0.135052	RPS24	ribosomal protein S24	Cytoplasm	other	Common_Between_RNAseq_&_Microarray
1369967_at	7.20616	7.28786	7.779	7.8139	8.03087	8.02246	7.83907	7.83202	7.89281	8.1817	7.62356	0.313811	7.95361	0.148632	CS	citrate synthase	Cytoplasm	enzyme	Common_Between_RNAseq_&_Microarray
1369968_at	10.9797	11.0875	11.2694	10.8143	10.7122	10.0386	10.0021	9.98726	10.3156	10.0336	10.9726	0.254415	10.0754	0.135948	PTN	pleiotrophin	Extracellular Space	growth factor	Common_Between_RNAseq_&_Microarray
1369969_at	7.3017	7.24561	7.32844	7.17218	7.44879	7.26019	7.2064	7.58457	7.27366	7.45354	7.29934	0.118655	7.35567	0.158194	PARP1	poly (ADP-ribose) polymerase 1	Nucleus	enzyme	Common_Between_RNAseq_&_Microarray
1369970_at	8.1124	8.25946	8.15566	8.06671	8.50516	7.79376	7.90305	7.4134	7.82853	7.7418	8.21988	0.189427	7.73611	0.189678	VAMP8	vesicle-associated membrane protein 8	Plasma Membrane	other	Common_Between_RNAseq_&_Microarray
1369971_a_at	7.80586	7.72679	7.80936	7.70595	7.64691	7.7916	7.63113	7.79537	7.83189	7.82637	7.73897	0.0672066	7.77527	0.0825587	HNRNPD	heterogeneous nuclear ribonucleoprotein D (AU-rich element RNA binding protein 1, 37kDa)	Nucleus	transcription regulator	Common_Between_RNAseq_&_Microarray
1369972_at	6.53526	6.5	6.5	6.64388	6.6233	6.66366	6.5	6.5	6.5	6.61091	6.56049	0.0775854	6.55491	0.0774706	FBXO21	F-box protein 21	Extracellular Space	enzyme	Common_Between_RNAseq_&_Microarray
1369974_at	8.69795	8.67219	8.4026	8.69582	8.47062	8.8975	8.69715	8.85059	8.78673	8.78778	8.58784	0.145826	8.80395	0.0756472	VAMP2	vesicle-associated membrane protein 2 (synaptobrevin 2)	Plasma Membrane	other	Common_Between_RNAseq_&_Microarray
1369975_at	7.63779	7.63779	7.65318	7.76456	7.82977	7.86612	7.75213	7.75315	7.8973	7.56997	7.70462	0.0917438	7.76773	0.128486	Trnau1ap	tRNA selenocysteine 1 associated protein 1	Nucleus	other	Common_Between_RNAseq_&_Microarray
1369976_at	10.7127	11.0176	10.9553	10.824	11.157	11.3565	11.3612	11.5546	11.3835	11.4459	10.9333	0.138313	11.4203	0.0831033	DYNLL1	dynein, light chain, LC8-type 1	Cytoplasm	other	Common_Between_RNAseq_&_Microarray
1369977_at	9.66227	9.99147	9.91399	9.66163	10.5885	10.7876	10.5305	10.8256	10.4354	11.0864	9.96356	0.392512	10.7331	0.257896	UCHL1	ubiquitin carboxyl-terminal esterase L1 (ubiquitin thiolesterase)	Cytoplasm	peptidase	Common_Between_RNAseq_&_Microarray
1369978_at	8.19929	8.25216	8.26781	8.25216	8.4011	8.27778	8.10377	8.10982	8.32047	8.15177	8.2745	0.0722425	8.19272	0.100019	PRPSAP2	phosphoribosyl pyrophosphate synthetase-associated protein 2	Other	other	Common_Between_RNAseq_&_Microarray
1369980_s_at	8.99298	9.17601	8.95446	8.95846	9.28094	8.93809	8.7449	8.94543	8.90742	9.11007	9.07257	0.162794	8.92918	0.129898	MPRIP	myosin phosphatase Rho interacting protein	Cytoplasm	other	Common_Between_RNAseq_&_Microarray
1369981_at	7.03126	7.05014	7.03414	6.91021	7.29069	6.93984	7.22417	7.1081	7.33578	7.1392	7.06329	0.15907	7.14942	0.146674	IGBP1	immunoglobulin (CD79A) binding protein 1	Cytoplasm	phosphatase	Common_Between_RNAseq_&_Microarray
1369982_at	6.97675	7.47113	7.02559	7.08404	7.49624	7.7439	7.62238	7.8219	7.50699	7.87105	7.21075	0.248967	7.71324	0.148698	AP2A2	adaptor-related protein complex 2, alpha 2 subunit	Cytoplasm	transporter	Common_Between_RNAseq_&_Microarray
1369983_at	6.5	6.5	6.72616	6.5	6.82395	6.55278	6.65939	6.5	6.65487	6.5	6.61002	0.163743	6.57341	0.0794226	CCL5	chemokine (C-C motif) ligand 5	Extracellular Space	cytokine	Microarray_Specific
1369984_at	7.97115	8.05756	7.96504	7.85713	8.05756	8.37155	8.42939	8.50651	8.64612	8.32859	7.98169	0.0953552	8.45643	0.125268	COX17	COX17 cytochrome c oxidase copper chaperone	Cytoplasm	enzyme	Common_Between_RNAseq_&_Microarray
1369986_at	7.75744	7.89275	7.59831	7.8348	8.00845	8.22806	8.14995	8.29655	8.28564	8.00845	7.81835	0.172661	8.19373	0.118788	HAGH	hydroxyacylglutathione hydrolase	Cytoplasm	enzyme	Common_Between_RNAseq_&_Microarray
1369989_at	7.30912	7.58041	7.52939	7.53967	7.62503	7.76957	7.53824	7.62857	7.73189	7.62857	7.51672	0.0435834	7.65937	0.0921574	Pnpo	pyridoxamine 5'-phosphate oxidase	Other	enzyme	Common_Between_RNAseq_&_Microarray
1369990_at	8.87375	8.96107	9.00927	8.96745	9.15719	9.0524	9.03303	9.10082	9.11832	9.14686	8.99374	0.0914924	9.09029	0.0469314	PTPMT1	protein tyrosine phosphatase, mitochondrial 1	Cytoplasm	phosphatase	Common_Between_RNAseq_&_Microarray
1369991_at	8.01193	8.24403	8.19745	8.21464	8.38368	8.31405	8.42965	8.54984	8.57391	8.37334	8.21035	0.0846978	8.44816	0.111894	SEC11A	SEC11 homolog A (S. cerevisiae)	Cytoplasm	peptidase	Common_Between_RNAseq_&_Microarray
1369992_at	8.49447	8.47946	8.50123	8.51348	8.42422	8.75984	8.61753	8.75055	8.61753	8.71728	8.48257	0.0395059	8.69254	0.0702843	PSMD1	proteasome (prosome, macropain) 26S subunit, non-ATPase, 1	Cytoplasm	other	Common_Between_RNAseq_&_Microarray
1369993_at	8.47415	8.2672	8.41465	8.44234	8.67767	8.63338	8.06819	8.02727	8.16236	8.04321	8.4552	0.16986	8.18688	0.255033	CAMK2G	calcium/calmodulin-dependent protein kinase II gamma	Cytoplasm	kinase	Common_Between_RNAseq_&_Microarray
1369994_at	8.00111	7.80346	7.87626	7.92834	7.92782	7.87939	7.89058	8.01835	7.969	7.89561	7.9074	0.0589715	7.93059	0.0604625	CRCP	CGRP receptor component	Plasma Membrane	transmembrane receptor	Common_Between_RNAseq_&_Microarray
1369995_at	7.72644	7.82631	7.84365	7.8117	7.57847	8.04369	8.13381	8.23129	8.15732	8.2049	7.75732	0.125059	8.1542	0.072718	FAF1	Fas (TNFRSF6) associated factor 1	Nucleus	other	Common_Between_RNAseq_&_Microarray
1369996_at	6.89674	7.02356	6.78505	7.08332	7.29031	7.46309	7.29164	7.38404	7.49925	7.29164	7.01579	0.20791	7.38593	0.0956294	POLR2F	polymerase (RNA) II (DNA directed) polypeptide F	Nucleus	enzyme	Common_Between_RNAseq_&_Microarray
1369997_at	7.0202	7.23947	6.89359	6.98221	7.10472	7.15061	6.94617	7.1191	7.08141	7.10472	7.04804	0.150394	7.0804	0.0791166	DVL1	dishevelled segment polarity protein 1	Cytoplasm	other	Common_Between_RNAseq_&_Microarray
1369998_at	6.89684	7.22972	7.06421	6.93956	7.30073	7.13809	7.11652	7.53181	7.0916	7.69815	7.08621	0.162928	7.31523	0.280359	ARF6	ADP-ribosylation factor 6	Plasma Membrane	transporter	Common_Between_RNAseq_&_Microarray
1369999_a_at	11.1785	11.5482	11.3474	11.3524	11.8705	11.4311	11.0041	10.7956	11.2525	10.7087	11.4594	0.245743	11.0384	0.303716	NNAT	neuronatin	Plasma Membrane	transporter	Common_Between_RNAseq_&_Microarray
1370000_at	7.83547	8.20095	8.26477	8.20329	8.17797	8.39475	8.53337	8.54358	8.64728	8.54295	8.13649	0.0371528	8.53239	0.0899751	NUCB2	nucleobindin 2	Nucleus	other	Common_Between_RNAseq_&_Microarray
1370001_at	7.56743	7.83831	7.73879	7.60053	7.91686	7.99257	8.01356	7.99209	7.8532	7.9914	7.73238	0.136474	7.96856	0.0651624	RAB8A	RAB8A, member RAS oncogene family	Plasma Membrane	enzyme	Common_Between_RNAseq_&_Microarray
1370003_at	9.83396	10.0168	9.76113	9.96024	10.3194	10.2296	9.988	10.3308	10.0261	10.3503	9.97831	0.231028	10.185	0.169281	EEF2	eukaryotic translation elongation factor 2	Cytoplasm	translation regulator	Common_Between_RNAseq_&_Microarray
1370004_at	8.02825	8.17827	8.08413	8.34453	8.26939	8.51295	8.49822	8.59697	8.51588	8.48214	8.18091	0.11276	8.52123	0.0444169	H2AFY	H2A histone family, member Y	Nucleus	other	Common_Between_RNAseq_&_Microarray
1370006_at	9.53805	9.61808	9.60721	9.48947	9.589	9.802	9.8363	9.85792	9.93839	9.70287	9.56836	0.0588789	9.8275	0.0858522	NDUFS6	NADH dehydrogenase (ubiquinone) Fe-S protein 6, 13kDa (NADH-coenzyme Q reductase)	Cytoplasm	enzyme	Common_Between_RNAseq_&_Microarray
1370007_at	7.369	7.58987	7.5966	7.45182	7.86366	8.20314	8.42942	8.48935	8.52817	8.16983	7.57419	0.172228	8.36398	0.166226	PDIA4	protein disulfide isomerase family A, member 4	Cytoplasm	enzyme	Common_Between_RNAseq_&_Microarray
1370010_at	10.2623	10.2236	10.2438	10.2342	10.2548	9.82026	10.1059	9.7431	10.0964	10.087	10.2438	0.0133168	9.97055	0.174688	LAMP2	lysosomal-associated membrane protein 2	Plasma Membrane	enzyme	Common_Between_RNAseq_&_Microarray
1370012_at	6.79727	7.27445	6.94789	6.8658	7.09367	6.5	6.5	6.5	6.5	6.5	6.99581	0.179404	6.5	0	PTGIS	prostaglandin I2 (prostacyclin) synthase	Cytoplasm	enzyme	Common_Between_RNAseq_&_Microarray
1370014_at	7.66289	7.89136	7.82874	7.7516	8.05931	7.65867	7.60322	7.62539	7.79171	7.83084	7.83878	0.130849	7.70197	0.102652	STX4	syntaxin 4	Plasma Membrane	transporter	Common_Between_RNAseq_&_Microarray
1370015_at	7.63378	7.46813	7.56804	7.52991	7.62217	7.58867	7.52107	7.66162	7.58867	7.64013	7.5644	0.0648237	7.60003	0.0545284	GIT1	G protein-coupled receptor kinase interacting ArfGAP 1	Nucleus	kinase	Common_Between_RNAseq_&_Microarray
1370016_at	7.85375	8.2202	8.13874	8.2202	8.27412	8.13743	8.02795	8.34073	7.95731	8.27715	8.1414	0.0558403	8.14811	0.161797	NELL2	NEL-like 2 (chicken)	Extracellular Space	other	Common_Between_RNAseq_&_Microarray
1370017_at	6.5	6.59387	6.5	6.5	6.5	7.23462	7.33042	7.23766	7.38136	6.98189	6.51877	0.0469355	7.23319	0.153774	EMD	emerin	Nucleus	other	Common_Between_RNAseq_&_Microarray
1370019_at	7.84583	8.19282	7.80055	7.86489	8.31179	7.98632	7.68935	6.647	7.77782	8.01732	8.00318	0.248462	7.62356	0.563123	Sult1a1	sulfotransferase family 1A, phenol-preferring, member 1	Cytoplasm	enzyme	Microarray_Specific
1370020_at	6.5	6.73406	6.68386	6.84135	6.95063	6.61283	6.5	6.5	6.5	6.66827	6.74198	0.118619	6.55622	0.0794386	SLC25A10	solute carrier family 25 (mitochondrial carrier; dicarboxylate transporter), member 10	Cytoplasm	transporter	Common_Between_RNAseq_&_Microarray
1370023_at	6.5	6.85006	6.50397	6.59071	6.5	6.5	6.5	6.5	6.5	6.50397	6.58895	0.164659	6.50079	0.00177723	GJA4	gap junction protein, alpha 4, 37kDa	Plasma Membrane	transporter	Common_Between_RNAseq_&_Microarray
1370024_at	9.94821	9.79899	10.2921	10.1492	10.195	10.7677	10.9967	10.9763	11.1083	10.664	10.0767	0.214979	10.9026	0.181479	FABP7	fatty acid binding protein 7, brain	Cytoplasm	transporter	Common_Between_RNAseq_&_Microarray
1370025_at	7.5073	7.59574	7.65869	7.64164	7.63457	7.33221	7.27287	7.34584	7.30215	7.46829	7.60759	0.0266131	7.34427	0.0748367	PIP4K2C	phosphatidylinositol-5-phosphate 4-kinase, type II, gamma	Cytoplasm	kinase	Common_Between_RNAseq_&_Microarray
1370026_at	8.37461	8.36453	8.13314	8.06984	9.05618	7.63201	7.62005	7.18817	7.61268	8.04109	8.39966	0.45163	7.6188	0.301657	CRYAB	crystallin, alpha B	Nucleus	other	Microarray_Specific
1370029_at	9.48533	9.57769	9.55539	9.52224	9.71656	9.66116	9.53468	9.70696	9.49672	9.86052	9.57144	0.0854832	9.65201	0.145309	CTBP1	C-terminal binding protein 1	Nucleus	enzyme	Common_Between_RNAseq_&_Microarray
1370030_at	6.65982	7.23507	7.19356	7.07191	7.27344	7.51317	7.54873	7.9358	7.55976	7.93341	7.08676	0.0873704	7.69817	0.216517	GCLM	glutamate-cysteine ligase, modifier subunit	Cytoplasm	enzyme	Common_Between_RNAseq_&_Microarray
1370031_at	6.5	6.5	6.5	6.5	6.5	6.79611	7.20179	7.17211	7.09944	7.07006	6.5	0	7.0679	0.160979	GOSR2	golgi SNAP receptor complex member 2	Cytoplasm	transporter	Common_Between_RNAseq_&_Microarray
1370035_at	7.97302	8.10485	8.03579	8.0529	8.2966	8.5029	8.6879	8.67555	8.54273	8.51555	8.09263	0.1197	8.58493	0.0896382	KRAS	Kirsten rat sarcoma viral oncogene homolog	Cytoplasm	enzyme	Common_Between_RNAseq_&_Microarray
1370041_at	10.7667	10.746	10.6535	10.6855	10.6921	10.968	10.9014	10.9811	10.8953	10.994	10.7088	0.0383799	10.948	0.0462446	STMN2	stathmin-like 2	Plasma Membrane	other	Common_Between_RNAseq_&_Microarray
1370042_at	9.51262	9.6931	9.48175	9.69935	9.82038	10.5811	10.7247	10.8039	10.6656	10.6861	9.64144	0.140704	10.6923	0.081586	STMN2	stathmin-like 2	Plasma Membrane	other	Common_Between_RNAseq_&_Microarray
1370043_at	10.3731	10.3362	10.3612	10.1112	10.2771	9.63893	9.42131	9.14297	9.62322	9.50192	10.2918	0.112474	9.46567	0.201407	ALCAM	activated leukocyte cell adhesion molecule	Plasma Membrane	other	Common_Between_RNAseq_&_Microarray
1370044_at	6.53262	6.53005	6.55971	6.68102	6.56558	6.81523	6.6417	6.63514	6.63521	6.67766	6.5738	0.0664681	6.68099	0.0770929	Faim	Fas apoptotic inhibitory molecule	Cytoplasm	other	Common_Between_RNAseq_&_Microarray
1370047_at	6.5	6.64848	6.5	6.5	6.52702	6.5	6.5	6.5	6.5	6.5	6.5351	0.0708886	6.5	0	ENPP1	ectonucleotide pyrophosphatase/phosphodiesterase 1	Plasma Membrane	enzyme	Microarray_Specific
1370048_at	9.61328	9.49423	9.45313	9.06056	9.72412	8.37876	8.29106	7.55885	8.26542	8.7328	9.46906	0.275449	8.24538	0.426959	LPAR1	lysophosphatidic acid receptor 1	Plasma Membrane	G-protein coupled receptor	Microarray_Specific
1370050_at	8.43303	8.29494	8.47284	8.38214	8.08919	8.34689	8.3282	8.25714	8.50054	8.29494	8.33443	0.164017	8.34554	0.0931435	ATP2B1	ATPase, Ca++ transporting, plasma membrane 1	Plasma Membrane	transporter	Common_Between_RNAseq_&_Microarray
1370052_at	7.06944	6.60589	6.897	6.97853	6.83425	7.33858	7.35835	7.67464	7.41768	7.22868	6.87702	0.159991	7.40358	0.16623	PDPK1	3-phosphoinositide dependent protein kinase-1	Cytoplasm	kinase	Microarray_Specific
1370053_at	7.29151	6.62857	6.99843	7.05222	7.15009	7.49013	6.974	6.92984	7.08478	6.88011	7.02416	0.227988	7.07177	0.245779	DLGAP1	discs, large (Drosophila) homolog-associated protein 1	Plasma Membrane	other	Common_Between_RNAseq_&_Microarray
1370055_at	6.5	6.5	6.5	6.5	6.51433	7.01719	7.16308	7.18689	7.04421	7.17608	6.50287	0.007166	7.11749	0.0802455	RAB3D	RAB3D, member RAS oncogene family	Cytoplasm	enzyme	Common_Between_RNAseq_&_Microarray
1370057_at	8.51189	8.72608	8.63413	8.60472	8.89097	8.77558	8.4207	8.16514	8.39598	8.36917	8.67356	0.128823	8.42531	0.220459	CSRP1	cysteine and glycine-rich protein 1	Nucleus	other	Common_Between_RNAseq_&_Microarray
1370058_at	8.70793	8.78825	8.93747	8.67603	9.09757	8.93129	8.49376	8.61064	8.84269	8.6298	8.84145	0.183082	8.70164	0.179786	NEFL	neurofilament, light polypeptide	Cytoplasm	other	Common_Between_RNAseq_&_Microarray
1370059_at	8.39696	8.36038	8.32817	8.39963	8.63413	8.55049	8.12896	8.23918	8.45031	8.32736	8.42385	0.138814	8.33926	0.166834	NEFL	neurofilament, light polypeptide	Cytoplasm	other	Common_Between_RNAseq_&_Microarray
1370060_at	8.52727	8.72774	8.50195	8.498	8.93833	8.89607	8.75317	8.95025	8.8749	8.71075	8.63866	0.210643	8.83703	0.100892	SLC25A11	solute carrier family 25 (mitochondrial carrier; oxoglutarate carrier), member 11	Cytoplasm	transporter	Common_Between_RNAseq_&_Microarray
1370061_at	8.31906	8.13811	8.12346	8.26193	8.35431	8.02963	7.83934	7.91421	7.77349	7.9886	8.23938	0.109274	7.90905	0.105035	RAB3B	RAB3B, member RAS oncogene family	Cytoplasm	enzyme	Common_Between_RNAseq_&_Microarray
1370062_at	8.70132	8.94016	8.91333	8.84745	9.044	9.73391	9.77291	9.91779	9.89947	9.53317	8.88925	0.0817237	9.77145	0.154913	Higd1a	HIG1 domain family, member 1A	Cytoplasm	other	Common_Between_RNAseq_&_Microarray
1370063_at	7.38072	7.38175	7.48273	7.35674	7.41556	7.36798	7.53381	7.42125	7.22205	7.06179	7.4035	0.0546269	7.32138	0.183388	NR2F2	nuclear receptor subfamily 2, group F, member 2	Nucleus	ligand-dependent nuclear receptor	Common_Between_RNAseq_&_Microarray
1370066_at	6.53082	6.60054	6.72002	6.71094	6.72133	6.64972	6.51611	6.8437	6.63236	6.81261	6.65673	0.0586264	6.6909	0.135864	KEAP1	kelch-like ECH-associated protein 1	Cytoplasm	transcription regulator	Common_Between_RNAseq_&_Microarray
1370067_at	7.61401	8.10585	7.84379	7.9886	8.35772	8.23097	8.17196	8.38016	8.33088	8.35772	7.98199	0.217412	8.29434	0.0890361	ME1	malic enzyme 1, NADP(+)-dependent, cytosolic	Cytoplasm	enzyme	Common_Between_RNAseq_&_Microarray
1370069_at	9.64308	9.41875	9.49309	9.66722	9.52801	10.0835	9.35187	9.57639	9.54203	9.45565	9.55003	0.104131	9.60188	0.282869	SLC12A5	solute carrier family 12 (potassium/chloride transporter), member 5	Plasma Membrane	transporter	Common_Between_RNAseq_&_Microarray
1370070_at	9.85282	9.82474	9.73574	9.92228	9.89212	10.169	10.0546	10.1353	10.0244	10.0269	9.84554	0.0827305	10.082	0.0661531	SYNJ1	synaptojanin 1	Cytoplasm	phosphatase	Common_Between_RNAseq_&_Microarray
1370073_at	6.61442	6.95119	6.62553	6.69143	6.81435	7.61165	8.0363	7.95073	7.96668	7.65654	6.73938	0.143573	7.84438	0.195284	DNAJC3	DnaJ (Hsp40) homolog, subfamily C, member 3	Cytoplasm	other	Common_Between_RNAseq_&_Microarray
1370076_at	6.5	6.5	6.5	6.56465	6.5	7.0401	7.11837	6.92797	7.16381	6.79205	6.51293	0.0323255	7.00846	0.150437	KCNJ16	potassium inwardly-rectifying channel, subfamily J, member 16	Plasma Membrane	ion channel	Common_Between_RNAseq_&_Microarray
1370080_at	6.5	6.5	6.5	6.5	6.5	6.7789	6.91282	7.17572	6.84221	6.78001	6.5	0	6.89793	0.164746	HMOX1	heme oxygenase (decycling) 1	Cytoplasm	enzyme	Common_Between_RNAseq_&_Microarray
1370085_at	8.0265	7.75474	7.72853	7.90809	8.13334	7.80849	7.85466	7.73805	7.79208	7.95001	7.91024	0.185826	7.82866	0.0796208	RASA1	RAS p21 protein activator (GTPase activating protein) 1	Cytoplasm	transporter	Common_Between_RNAseq_&_Microarray
1370087_at	8.23947	8.31233	8.26079	8.06379	9.15312	8.93239	8.56603	8.80858	8.65329	9.16848	8.4059	0.482446	8.82575	0.237869	RAB2A	RAB2A, member RAS oncogene family	Cytoplasm	enzyme	Common_Between_RNAseq_&_Microarray
1370088_at	6.5	6.57879	6.51492	6.70732	6.81507	6.70597	7.09684	7.24991	7.42605	7.03498	6.62322	0.133901	7.10275	0.268441	SPA17	sperm autoantigenic protein 17	Plasma Membrane	other	Common_Between_RNAseq_&_Microarray
1370091_at	6.5217	6.5	6.61459	6.5	6.53463	6.5	6.5	6.5	6.5	6.5	6.53418	0.0540497	6.5	0	GNAQ	guanine nucleotide binding protein (G protein), q polypeptide	Plasma Membrane	enzyme	Common_Between_RNAseq_&_Microarray
1370098_at	7.89352	8.05344	7.90583	8.18314	8.18938	8.39557	8.38751	8.32268	8.35322	8.18882	8.04506	0.133676	8.32956	0.083863	VAMP7	vesicle-associated membrane protein 7	Cytoplasm	transporter	Common_Between_RNAseq_&_Microarray
1370099_at	7.05776	6.63446	6.83253	6.69674	6.74447	6.687	6.99634	6.73669	6.8081	6.77089	6.79319	0.083507	6.79981	0.118574	Fbxl20	F-box and leucine-rich repeat protein 20	Cytoplasm	other	Common_Between_RNAseq_&_Microarray
1370102_at	7.18813	7.07146	7.09302	7.07146	7.07146	6.81644	6.78851	7.10983	6.86267	6.92603	7.09911	0.0107795	6.9007	0.127975	KCNN1	potassium intermediate/small conductance calcium-activated channel, subfamily N, member 1	Plasma Membrane	ion channel	Microarray_Specific
1370109_s_at	12.4033	12.5487	12.2721	12.4381	12.7339	12.35	12.2018	12.3144	12.2941	12.3256	12.4792	0.193921	12.2972	0.0570423	Eef1a1	eukaryotic translation elongation factor 1 alpha 1	Cytoplasm	translation regulator	Common_Between_RNAseq_&_Microarray
1370112_at	6.55973	6.83151	6.59104	6.60265	6.62034	7.05064	6.93352	7.12119	7.08745	7.46647	6.64106	0.114055	7.13186	0.19999	PTEN	phosphatase and tensin homolog	Cytoplasm	phosphatase	Common_Between_RNAseq_&_Microarray
1370115_at	6.55243	6.5	6.5	6.52015	6.5	6.68749	6.5	6.51027	6.54848	6.5	6.51452	0.0100755	6.54925	0.0798136	SLC7A10	solute carrier family 7 (neutral amino acid transporter light chain, asc system), member 10	Plasma Membrane	transporter	Common_Between_RNAseq_&_Microarray
1370124_at	11.2027	11.1237	11.1067	11.2536	11.1246	11.6076	11.5482	11.5952	11.6038	11.3566	11.1623	0.0681333	11.5423	0.106477	MT3	metallothionein 3	Cytoplasm	other	Common_Between_RNAseq_&_Microarray
1370129_at	6.91949	6.5	6.5	6.5	7.28972	6.8809	6.80786	6.72015	6.97407	6.81179	6.74184	0.394858	6.83895	0.0946504	MGEA5	meningioma expressed antigen 5 (hyaluronidase)	Cytoplasm	enzyme	Common_Between_RNAseq_&_Microarray
1370130_at	8.13196	8.45269	8.37911	8.29174	9.09639	8.88664	8.78272	8.89549	8.82869	9.09808	8.47038	0.366886	8.89832	0.120685	RHOA	ras homolog family member A	Cytoplasm	enzyme	Common_Between_RNAseq_&_Microarray
1370131_at	6.74686	6.5	7.25472	6.5	7.62054	6.5	6.5	6.5	6.5	6.97936	6.92442	0.561565	6.59587	0.214377	CAV1	caveolin 1, caveolae protein, 22kDa	Plasma Membrane	transmembrane receptor	Common_Between_RNAseq_&_Microarray
1370132_at	6.5	6.70536	6.5	6.67099	6.64264	7.11576	7.07025	7.09987	6.80503	6.87309	6.6038	0.0902195	6.9928	0.143328	Fkbp1b	FK506 binding protein 1B	Cytoplasm	enzyme	Common_Between_RNAseq_&_Microarray
1370133_at	6.5	6.67176	6.5	6.5	6.84394	6.51616	6.5	6.69347	6.5	6.74614	6.60314	0.164632	6.59115	0.11909	RGS19	regulator of G-protein signaling 19	Cytoplasm	other	Common_Between_RNAseq_&_Microarray
1370134_at	7.13838	7.2664	7.12178	7.26326	7.25525	7.56154	7.72839	7.62433	7.46254	7.52321	7.20901	0.0700869	7.58	0.101671	SLC33A1	solute carrier family 33 (acetyl-CoA transporter), member 1	Cytoplasm	transporter	Common_Between_RNAseq_&_Microarray
1370146_at	6.5	6.5	6.5	6.5366	7.09602	6.98425	6.56412	6.57406	6.78379	6.96092	6.62652	0.292418	6.77342	0.202029	GLRB	glycine receptor, beta	Plasma Membrane	ion channel	Common_Between_RNAseq_&_Microarray
1370150_a_at	6.7119	6.5	6.76924	6.5	7.07159	6.53681	6.52418	6.5	6.5	6.52261	6.71055	0.272307	6.51672	0.0162249	THRSP	thyroid hormone responsive	Nucleus	other	Microarray_Specific
1370154_at	10.6372	10.87	10.3888	10.6353	10.6508	10.0813	9.90049	9.48883	10.1311	9.70106	10.6364	0.196698	9.86055	0.26792	Lyz1/Lyz2	lysozyme 2	Cytoplasm	enzyme	Common_Between_RNAseq_&_Microarray
1370155_at	10.8997	11.0931	10.9827	10.5036	11.1009	9.71221	9.01655	8.46351	9.44226	9.35495	10.916	0.282848	9.19789	0.479874	COL1A2	collagen, type I, alpha 2	Extracellular Space	other	Common_Between_RNAseq_&_Microarray
1370156_at	11.8226	11.8062	11.8255	11.8607	11.8422	11.8191	11.8505	11.6919	11.6784	11.8439	11.8314	0.0232986	11.7768	0.0845659	PRNP	prion protein	Plasma Membrane	other	Common_Between_RNAseq_&_Microarray
1370157_at	6.5	6.81914	6.56756	6.5	7.23516	6.5	6.5	6.5	6.5	6.5	6.72437	0.332784	6.5	0	PLN	phospholamban	Cytoplasm	transporter	Microarray_Specific
1370158_at	9.16112	9.39149	9.16659	9.01638	9.30532	9.08153	8.7	8.70594	8.8638	8.90135	9.20818	0.164319	8.85053	0.157865	MYH10	myosin, heavy chain 10, non-muscle	Cytoplasm	other	Common_Between_RNAseq_&_Microarray
1370160_at	6.5	6.90504	6.5	6.8767	6.92098	7.17359	7.20313	6.96624	7.12861	7.08071	6.74055	0.201289	7.11045	0.0929881	XPNPEP1	X-prolyl aminopeptidase (aminopeptidase P) 1, soluble	Cytoplasm	peptidase	Common_Between_RNAseq_&_Microarray
1370161_at	7.76062	8.10853	8.14266	7.95819	8.334	7.65719	7.83857	7.58083	7.83013	7.8819	8.0608	0.15451	7.75772	0.130955	CCDC80	coiled-coil domain containing 80	Nucleus	other	Common_Between_RNAseq_&_Microarray
1370162_at	6.5	6.5	6.5	6.66882	6.59619	6.72989	6.72989	6.87242	6.61662	6.72989	6.553	0.0820478	6.73574	0.0907931	PPP4R1	protein phosphatase 4, regulatory subunit 1	Other	phosphatase	Common_Between_RNAseq_&_Microarray
1370163_at	7.95208	8.03599	7.96459	8.18769	8.25426	8.68457	8.80238	8.84476	8.7788	8.72655	8.07892	0.133499	8.76741	0.0629842	ODC1	ornithine decarboxylase 1	Cytoplasm	enzyme	Common_Between_RNAseq_&_Microarray
1370164_at	7.92934	8.17432	8.14142	7.99387	8.56745	8.60546	8.4729	8.54734	8.52329	8.56743	8.16128	0.24503	8.54328	0.0495445	HADHA	hydroxyacyl-CoA dehydrogenase/3-ketoacyl-CoA thiolase/enoyl-CoA hydratase (trifunctional protein), alpha subunit	Cytoplasm	enzyme	Common_Between_RNAseq_&_Microarray
1370166_at	7.57349	7.99866	7.76975	7.68239	8.21101	8.02693	8.04461	8.39261	8.06416	7.99866	7.84706	0.237926	8.10539	0.162356	SDC2	syndecan 2	Plasma Membrane	other	Common_Between_RNAseq_&_Microarray
1370167_at	7.14005	7.56843	7.15211	7.16303	7.62081	7.85231	7.73882	7.91492	7.71436	7.90764	7.32889	0.253277	7.82561	0.0939777	SDC2	syndecan 2	Plasma Membrane	other	Common_Between_RNAseq_&_Microarray
1370168_at	10.2149	10.4281	10.2609	10.3895	10.6642	10.7052	10.675	10.8526	10.6991	10.8373	10.3915	0.168309	10.7538	0.0841211	YWHAQ	tyrosine 3-monooxygenase/tryptophan 5-monooxygenase activation protein, theta	Cytoplasm	other	Common_Between_RNAseq_&_Microarray
1370169_at	9.19854	9.30352	9.13998	9.33632	9.47788	9.40152	9.49238	9.39605	9.40769	9.43218	9.29125	0.138737	9.42597	0.0396114	CSDE1	cold shock domain containing E1, RNA-binding	Cytoplasm	enzyme	Common_Between_RNAseq_&_Microarray
1370170_at	9.31658	9.26588	9.30826	9.31232	9.45182	9.27441	9.21954	9.31978	9.41607	9.38133	9.33097	0.0809407	9.32223	0.0792712	HNRNPU	heterogeneous nuclear ribonucleoprotein U (scaffold attachment factor A)	Nucleus	transporter	Common_Between_RNAseq_&_Microarray
1370171_at	9.20973	9.26522	9.08103	9.10556	9.25981	9.09709	8.89862	8.84717	8.96847	9.02618	9.18427	0.0982377	8.96751	0.0993259	HNRNPU	heterogeneous nuclear ribonucleoprotein U (scaffold attachment factor A)	Nucleus	transporter	Common_Between_RNAseq_&_Microarray
1370172_at	8.28129	8.69263	8.47875	8.59856	8.72696	9.60794	9.90977	10.1177	9.83539	10.0598	8.55564	0.111141	9.90612	0.201444	SOD2	superoxide dismutase 2, mitochondrial	Cytoplasm	enzyme	Common_Between_RNAseq_&_Microarray
1370173_at	7.36388	7.71014	7.8868	7.76034	8.13416	8.53331	8.60506	8.74919	8.68287	8.70636	7.77107	0.189395	8.65536	0.0860069	SOD2	superoxide dismutase 2, mitochondrial	Cytoplasm	enzyme	Common_Between_RNAseq_&_Microarray
1370174_at	6.5	6.5	6.5	6.5	6.5	6.51703	6.70762	6.7575	6.52895	6.92336	6.5	0	6.68689	0.169651	PPP1R15A	protein phosphatase 1, regulatory subunit 15A	Cytoplasm	other	Common_Between_RNAseq_&_Microarray
1370175_a_at	7.08801	6.99535	7.01467	7.08007	7.35231	7.11008	6.88284	6.98139	7.19236	7.01467	7.10608	0.165168	7.03627	0.119196	ZNF384	zinc finger protein 384	Nucleus	transcription regulator	Common_Between_RNAseq_&_Microarray
1370176_at	7.562	7.46062	7.66726	7.48946	7.78987	7.00519	6.99277	6.86018	6.69766	7.45136	7.59384	0.155142	7.00143	0.280513	TRAK2	trafficking protein, kinesin binding 2	Plasma Membrane	transporter	Common_Between_RNAseq_&_Microarray
1370178_at	6.54261	6.82552	6.72605	6.86756	6.86756	6.96856	6.84264	6.87029	6.91608	6.86756	6.76586	0.0667549	6.89303	0.0498531	CACNB2	calcium channel, voltage-dependent, beta 2 subunit	Plasma Membrane	ion channel	Common_Between_RNAseq_&_Microarray
1370179_at	10.4092	10.4661	10.4758	10.4987	10.5522	10.7165	10.7279	10.8096	11.0531	10.659	10.4804	0.0385195	10.7932	0.154901	DYNLRB1	dynein, light chain, roadblock-type 1	Cytoplasm	other	Common_Between_RNAseq_&_Microarray
1370180_at	10.5528	10.664	10.4134	10.3542	10.638	9.77378	9.50697	8.89484	9.58008	9.64657	10.5245	0.15654	9.48044	0.341763	NUDT4	nudix (nucleoside diphosphate linked moiety X)-type motif 4	Cytoplasm	phosphatase	Common_Between_RNAseq_&_Microarray
1370181_at	7.26126	7.30012	7.48749	7.34078	7.59784	7.67181	7.39499	7.70936	7.71027	7.59964	7.3975	0.136986	7.61722	0.132118	RAB4A	RAB4A, member RAS oncogene family	Cytoplasm	enzyme	Common_Between_RNAseq_&_Microarray
1370182_at	8.68028	9.21473	9.21914	9.22408	9.41201	9.46121	9.36285	9.5898	9.20518	9.8241	9.15005	0.0964219	9.48863	0.234357	PTPRN2	protein tyrosine phosphatase, receptor type, N polypeptide 2	Plasma Membrane	phosphatase	Common_Between_RNAseq_&_Microarray
1370184_at	9.66069	9.71326	9.66278	9.65119	9.94664	10.1575	10.1202	10.2604	10.1188	10.1678	9.72691	0.138102	10.1649	0.0577095	CFL1	cofilin 1 (non-muscle)	Nucleus	other	Common_Between_RNAseq_&_Microarray
1370185_at	7.22521	7.37038	6.98911	7.03083	7.12637	7.14657	6.71448	6.9466	7.08402	6.8122	7.14838	0.170759	6.94077	0.180723	CNTNAP1	contactin associated protein 1	Plasma Membrane	other	Common_Between_RNAseq_&_Microarray
1370187_at	7.04446	7.31733	7.19224	6.8677	7.34664	6.88759	6.70261	6.89924	7.05025	6.96938	7.15368	0.219323	6.90181	0.128931	PCCB	propionyl CoA carboxylase, beta polypeptide	Cytoplasm	enzyme	Common_Between_RNAseq_&_Microarray
1370188_at	8.5805	8.61898	8.45964	8.657	8.87718	8.82146	8.87869	8.91002	9.04022	8.86041	8.63866	0.172063	8.90216	0.0835593	TRA2B	transformer 2 beta homolog (Drosophila)	Nucleus	other	Common_Between_RNAseq_&_Microarray
1370189_at	9.04519	9.1209	9.1042	9.06078	9.1347	9.0149	8.96455	8.99554	9.24578	9.04519	9.09315	0.0320984	9.05319	0.11158	TRA2B	transformer 2 beta homolog (Drosophila)	Nucleus	other	Common_Between_RNAseq_&_Microarray
1370190_at	9.74943	10.0295	9.99553	9.99545	10.2584	9.76745	9.64031	9.7711	9.96057	9.74582	10.0057	0.126817	9.77705	0.115631	Gm6749	predicted pseudogene 6749	Nucleus	other	Common_Between_RNAseq_&_Microarray
1370191_at	7.64225	7.65012	7.49162	7.52971	7.69536	7.8732	7.79509	7.77021	7.86175	7.64225	7.60181	0.0966398	7.7885	0.0926099	AZIN1	antizyme inhibitor 1	Cytoplasm	enzyme	Common_Between_RNAseq_&_Microarray
1370192_at	8.59541	8.70792	8.5505	8.65205	8.86544	9.05971	9.32165	9.27922	9.30373	9.07215	8.67426	0.131574	9.20729	0.129996	STX12	syntaxin 12	Cytoplasm	other	Common_Between_RNAseq_&_Microarray
1370193_at	9.23242	9.45608	9.32938	9.37947	9.61198	10.113	10.3355	10.324	9.99643	10.618	9.40187	0.123377	10.2774	0.2385	PTP4A1	protein tyrosine phosphatase type IVA, member 1	Cytoplasm	phosphatase	Common_Between_RNAseq_&_Microarray
1370194_at	6.5	6.5	6.52648	6.5	6.53636	6.5	6.5	6.5	6.5	6.5	6.51257	0.0185838	6.5	0	SNAP23	synaptosomal-associated protein, 23kDa	Plasma Membrane	transporter	Common_Between_RNAseq_&_Microarray
1370195_at	6.5	6.5	6.54629	6.5	6.57943	6.5	6.5	6.5	6.67041	6.5	6.52514	0.0387321	6.53408	0.0762083	SNAP23	synaptosomal-associated protein, 23kDa	Plasma Membrane	transporter	Common_Between_RNAseq_&_Microarray
1370196_at	6.85368	7.09291	6.89821	6.9501	7.29205	6.91608	6.81181	6.86302	6.76071	6.84025	7.01739	0.176234	6.83837	0.0578485	PIAS3	protein inhibitor of activated STAT, 3	Nucleus	transcription regulator	Common_Between_RNAseq_&_Microarray
1370197_a_at	7.5303	7.42932	7.39763	7.48215	7.72918	7.90435	7.80398	7.67781	7.6835	7.78828	7.51372	0.150503	7.77159	0.0942172	PRKCZ	protein kinase C, zeta	Cytoplasm	kinase	Common_Between_RNAseq_&_Microarray
1370199_at	8.44684	8.62747	8.58518	8.46516	8.89785	8.97701	8.93023	9.24003	8.84656	9.20976	8.6045	0.182716	9.04072	0.174833	NUCB1	nucleobindin 1	Cytoplasm	other	Common_Between_RNAseq_&_Microarray
1370200_at	9.81566	9.9772	9.89103	9.9498	10.0243	9.793	9.57067	9.5973	9.72837	9.58905	9.93159	0.0556321	9.65568	0.0990143	GLUD1	glutamate dehydrogenase 1	Cytoplasm	enzyme	Common_Between_RNAseq_&_Microarray
1370201_at	9.50909	9.99606	9.85483	9.89422	9.96275	9.75644	9.93685	10.2077	10.0041	9.99036	9.84339	0.0641079	9.9791	0.161543	CALB1	calbindin 1, 28kDa	Cytoplasm	other	Common_Between_RNAseq_&_Microarray
1370202_at	8.70047	8.88583	8.77213	8.82603	9.13991	8.77487	8.57037	8.38691	8.83789	8.43152	8.86487	0.162722	8.60031	0.201148	PLA2G16	phospholipase A2, group XVI	Nucleus	enzyme	Common_Between_RNAseq_&_Microarray
1370203_at	7.03951	6.93376	6.89194	6.95848	6.92473	6.71607	6.68571	6.5	6.55864	6.72785	6.94968	0.0275109	6.63765	0.102209	Pgap2	post-GPI attachment to proteins 2	Cytoplasm	transporter	Common_Between_RNAseq_&_Microarray
1370205_at	7.58736	8.08397	7.71698	7.82053	8.07489	8.54536	8.55558	8.65347	8.48771	8.47347	7.85675	0.184321	8.54312	0.0711693	SLCO1C1	solute carrier organic anion transporter family, member 1C1	Plasma Membrane	transporter	Common_Between_RNAseq_&_Microarray
1370206_at	6.5	6.5	6.5	6.5	6.5	6.57111	6.65329	6.61662	6.73387	6.5	6.5	0	6.61498	0.087679	ASIC4	acid-sensing (proton-gated) ion channel family member 4	Plasma Membrane	ion channel	Common_Between_RNAseq_&_Microarray
1370207_at	9.14044	9.25656	9.12308	9.22018	9.29294	9.41882	9.41288	9.59836	9.67008	9.25656	9.20664	0.0730546	9.47134	0.16427	ATP5G2	ATP synthase, H+ transporting, mitochondrial Fo complex, subunit C2 (subunit 9)	Cytoplasm	transporter	Common_Between_RNAseq_&_Microarray
1370208_at	6.5	6.5	6.5	6.5	6.50883	6.5	6.5	6.5	6.5	6.5	6.50177	0.004414	6.5	0	NR1H2	nuclear receptor subfamily 1, group H, member 2	Nucleus	ligand-dependent nuclear receptor	Common_Between_RNAseq_&_Microarray
1370209_at	8.72883	8.66483	8.76158	8.6234	8.68455	8.27101	7.96089	8.0789	8.23708	8.21701	8.69264	0.0579016	8.15298	0.129891	KLF9	Kruppel-like factor 9	Nucleus	transcription regulator	Microarray_Specific
1370211_at	6.60173	6.53341	6.77318	6.5	7.04937	6.5	6.5	6.5	6.5	6.5	6.69154	0.254548	6.5	0	NRGN	neurogranin (protein kinase C substrate, RC3)	Cytoplasm	other	Microarray_Specific
1370213_at	10.0674	10.0955	10.1355	9.96383	10.1744	9.89098	9.71551	9.74091	9.69165	9.95541	10.0873	0.0915203	9.79889	0.11704	YBX1	Y box binding protein 1	Nucleus	transcription regulator	Common_Between_RNAseq_&_Microarray
1370215_at	7.07443	7.11434	7.07335	7.0461	7.27806	7.18091	6.68553	6.96881	7.0264	7.12409	7.11726	0.103921	6.99715	0.192771	C1QB	complement component 1, q subcomponent, B chain	Extracellular Space	other	Common_Between_RNAseq_&_Microarray
1370217_at	7.564	7.43002	7.58846	7.44148	7.63926	7.36372	7.29027	7.10423	7.24532	7.3796	7.53264	0.105005	7.27663	0.110766	DDR1	discoidin domain receptor tyrosine kinase 1	Plasma Membrane	kinase	Common_Between_RNAseq_&_Microarray
1370218_at	11.4501	11.4606	11.3275	11.3413	11.6085	11.6446	11.3479	11.6405	11.6909	11.3772	11.4376	0.130527	11.5402	0.163719	LDHB	lactate dehydrogenase B	Cytoplasm	enzyme	Common_Between_RNAseq_&_Microarray
1370219_at	7.15979	7.59935	7.06947	7.14575	7.85147	6.78875	6.68634	6.5	6.6463	6.86593	7.36517	0.372544	6.69746	0.140043	CYBA	cytochrome b-245, alpha polypeptide	Cytoplasm	enzyme	Microarray_Specific
1370220_at	9.26005	9.39627	9.29264	9.12686	9.50459	8.89951	8.75418	8.72111	8.69039	8.81565	9.31608	0.160766	8.77617	0.0831347	SCPEP1	serine carboxypeptidase 1	Cytoplasm	peptidase	Common_Between_RNAseq_&_Microarray
1370223_at	6.77144	6.71611	6.87861	6.9578	7.11338	7.51746	7.5173	7.73588	7.64471	7.46867	6.88747	0.165388	7.5768	0.110311	ARFRP1	ADP-ribosylation factor related protein 1	Cytoplasm	enzyme	Common_Between_RNAseq_&_Microarray
1370224_at	7.7118	7.77923	7.54379	7.69321	7.93122	7.79743	7.93954	8.09547	7.87584	8.06728	7.73185	0.16202	7.95511	0.126166	STAT3	signal transducer and activator of transcription 3 (acute-phase response factor)	Nucleus	transcription regulator	Common_Between_RNAseq_&_Microarray
1370226_at	9.30203	9.50063	9.33186	9.26467	9.5483	9.71316	9.93419	9.85652	9.92682	9.80549	9.3895	0.13486	9.84724	0.0917882	CSTB	cystatin B (stefin B)	Cytoplasm	peptidase	Common_Between_RNAseq_&_Microarray
1370228_at	11.1546	10.7517	11.1392	10.6907	11.6091	10.0493	9.79979	9.26496	9.55235	10.5976	11.0691	0.423726	9.85279	0.507919	TF	transferrin	Extracellular Space	transporter	Common_Between_RNAseq_&_Microarray
1370229_at	11.6501	11.595	11.4803	11.6202	11.5502	11.9283	11.8221	11.8203	11.7438	11.8353	11.5792	0.0613395	11.83	0.0657015	NDRG4	NDRG family member 4	Other	other	Common_Between_RNAseq_&_Microarray
1370230_at	9.56535	9.76707	9.55907	9.77892	9.70464	10.0289	10.0637	10.2593	10.3277	9.84127	9.67501	0.100973	10.1042	0.193932	ATP5J	ATP synthase, H+ transporting, mitochondrial Fo complex, subunit F6	Cytoplasm	transporter	Common_Between_RNAseq_&_Microarray
1370231_at	7.35735	7.38406	7.28543	7.45608	7.49273	7.65295	7.25011	7.50641	7.35222	7.47371	7.39513	0.0913615	7.44708	0.153629	GTF3C1	general transcription factor IIIC, polypeptide 1, alpha 220kDa	Nucleus	transcription regulator	Common_Between_RNAseq_&_Microarray
1370232_at	7.05583	7.20665	7.15929	7.12099	7.59322	7.52598	7.0147	7.20387	7.21033	7.17835	7.2272	0.218284	7.22665	0.1855	IVD	isovaleryl-CoA dehydrogenase	Cytoplasm	enzyme	Common_Between_RNAseq_&_Microarray
1370234_at	9.52163	10.0778	9.6	9.52252	9.98557	8.77979	8.21265	7.97151	8.31152	8.95182	9.7415	0.27601	8.44546	0.407723	FN1	fibronectin 1	Extracellular Space	enzyme	Common_Between_RNAseq_&_Microarray
1370235_at	10.2074	10.1279	10.3074	10.2333	10.2732	10.8253	10.8352	10.9015	11.1143	10.3834	10.2298	0.077829	10.8119	0.266379	DBI	diazepam binding inhibitor (GABA receptor modulator, acyl-CoA binding protein)	Cytoplasm	other	Common_Between_RNAseq_&_Microarray
1370236_at	9.48392	9.43897	9.46808	9.52985	9.57758	9.57652	9.63406	9.65706	9.62263	9.57758	9.49968	0.0621825	9.61357	0.035572	PPT1	palmitoyl-protein thioesterase 1	Cytoplasm	enzyme	Common_Between_RNAseq_&_Microarray
1370237_at	7.86553	8.14248	7.84001	7.94497	8.05531	8.08912	7.83238	7.70709	7.8982	7.75939	7.96966	0.131542	7.85724	0.148478	HADH	hydroxyacyl-CoA dehydrogenase	Cytoplasm	enzyme	Common_Between_RNAseq_&_Microarray
1370238_at	11.1817	11.2224	11.2383	11.2035	11.0702	11.4248	11.6092	11.5364	11.7263	11.3221	11.1832	0.0769219	11.5237	0.157295	USMG5	up-regulated during skeletal muscle growth 5 homolog (mouse)	Cytoplasm	other	Common_Between_RNAseq_&_Microarray
1370239_at	11.9269	12.0287	11.7896	11.7246	11.9943	10.7955	10.8776	11.3944	11.3566	10.0733	11.8928	0.149916	10.8995	0.53568	HBA1/HBA2	hemoglobin, alpha 1	Cytoplasm	transporter	Common_Between_RNAseq_&_Microarray
1370240_x_at	11.7714	11.9348	11.7812	11.8435	12.0064	10.8227	10.8238	11.3819	11.3326	10.0387	11.8675	0.0992305	10.88	0.54105	HBA1/HBA2	hemoglobin, alpha 1	Cytoplasm	transporter	Common_Between_RNAseq_&_Microarray
1370242_at	12.5295	12.5703	12.6026	12.6215	12.6817	12.5741	12.6668	12.5306	12.6668	12.3902	12.6011	0.0468505	12.5657	0.114615	RPS23	ribosomal protein S23	Cytoplasm	translation regulator	Common_Between_RNAseq_&_Microarray
1370243_a_at	9.94508	10.015	9.83816	9.70199	10.1225	9.75203	9.44697	9.57943	9.75251	9.84595	9.92454	0.186423	9.67538	0.159919	Gm15466	predicted gene 15466	Other	other	Common_Between_RNAseq_&_Microarray
1370244_at	9.86494	10.1892	10.1016	10.0095	10.1548	10.3699	10.7697	10.7768	10.7733	10.862	10.064	0.0783029	10.7104	0.194171	CTSV	cathepsin V	Cytoplasm	peptidase	Common_Between_RNAseq_&_Microarray
1370245_at	8.37646	8.47615	8.46514	8.54005	8.73583	8.84189	9.04553	9.08252	8.91984	9.20746	8.51873	0.125451	9.01945	0.142702	CTSV	cathepsin V	Cytoplasm	peptidase	Common_Between_RNAseq_&_Microarray
1370246_at	11.8795	11.8207	11.8678	11.8783	11.9208	12.0033	12.0416	12.1137	12.2252	11.9691	11.8734	0.0411231	12.0706	0.101767	Calm1 (includes others)	calmodulin 1	Nucleus	other	Common_Between_RNAseq_&_Microarray
1370247_a_at	9.0289	9.1471	9.02343	8.91468	9.30529	8.31882	7.97574	7.68656	8.09463	8.49607	9.08388	0.167874	8.11436	0.312302	PMP22	peripheral myelin protein 22	Plasma Membrane	other	Microarray_Specific
1370248_at	7.64489	7.90745	7.76455	8.10661	8.00925	8.12306	7.65691	8.02089	8.05444	7.83684	7.88655	0.14629	7.93843	0.189686	FXYD6	FXYD domain containing ion transport regulator 6	Plasma Membrane	ion channel	Common_Between_RNAseq_&_Microarray
1370249_at	7.64243	7.66743	7.67643	7.6203	7.77367	7.62629	7.87331	7.67237	7.65095	7.86041	7.67605	0.0643696	7.73667	0.120049	TSPO	translocator protein (18kDa)	Cytoplasm	transmembrane receptor	Microarray_Specific
1370250_at	7.82963	8.05898	8.00322	7.78015	8.47269	8.26147	8.31227	8.39821	8.39092	8.29933	8.02893	0.288933	8.33244	0.0597589	UBE2I	ubiquitin-conjugating enzyme E2I	Nucleus	enzyme	Common_Between_RNAseq_&_Microarray
1370252_at	6.8094	6.65146	6.68291	6.5	6.81544	7.01775	6.85375	6.88355	6.86895	6.96441	6.69184	0.129531	6.91768	0.0704	AVPI1	arginine vasopressin-induced 1	Other	other	Common_Between_RNAseq_&_Microarray
1370253_at	9.89368	10.119	10.0345	10.1426	10.2351	10.2027	10.3401	10.2439	10.3401	9.9975	10.085	0.0825011	10.2248	0.140632	RPL22	ribosomal protein L22	Nucleus	other	Common_Between_RNAseq_&_Microarray
1370258_at	6.5	6.60611	6.5	6.98048	6.69386	7.29832	7.5295	7.47056	7.29884	7.23783	6.65609	0.206093	7.36701	0.125676	BZW2	basic leucine zipper and W2 domains 2	Cytoplasm	translation regulator	Common_Between_RNAseq_&_Microarray
1370260_at	7.74622	7.75385	7.91697	7.85297	8.07137	7.7077	7.37261	7.0476	7.5504	7.2646	7.86827	0.133195	7.38858	0.25491	ADD3	adducin 3 (gamma)	Cytoplasm	other	Common_Between_RNAseq_&_Microarray
1370262_at	7.93896	7.92288	7.74587	7.79366	7.9011	7.9551	8.05761	7.85993	7.85726	7.86759	7.86049	0.0848676	7.9195	0.0872598	MTDH	metadherin	Cytoplasm	transcription regulator	Common_Between_RNAseq_&_Microarray
1370264_at	8.50286	8.50837	8.48349	8.60028	8.55223	8.23015	7.846	7.9873	8.12087	8.01214	8.52944	0.0513649	8.03929	0.144815	SYNE1	spectrin repeat containing, nuclear envelope 1	Nucleus	other	Common_Between_RNAseq_&_Microarray
1370267_at	6.5	6.5	6.5	6.5	6.5	6.5	6.5	6.71501	6.5	6.5	6.5	0	6.543	0.0961558	GSK3B	glycogen synthase kinase 3 beta	Nucleus	kinase	Common_Between_RNAseq_&_Microarray
1370271_a_at	6.5	6.5	6.56702	6.5	6.5	6.5	6.5	6.5	6.5	6.5	6.5134	0.0335115	6.5	0	Grpca	glutamine/glutamic acid-rich protein A	Extracellular Space	other	Microarray_Specific
1370274_at	12.9562	13.0976	13.003	13.0413	13.1371	13.157	12.9488	13.2059	13.062	13.2229	13.047	0.0593893	13.1193	0.114056	Ubb	ubiquitin B	Cytoplasm	other	Common_Between_RNAseq_&_Microarray
1370275_at	11.2627	11.45	11.3046	11.3924	11.6851	11.953	11.7486	11.7948	11.6874	11.8082	11.4189	0.162743	11.7984	0.0985049	ATP5B	ATP synthase, H+ transporting, mitochondrial F1 complex, beta polypeptide	Cytoplasm	transporter	Common_Between_RNAseq_&_Microarray
1370276_at	10.2576	10.2743	10.2671	10.3188	10.3916	10.5663	10.6433	10.628	10.873	10.4025	10.3019	0.057198	10.6226	0.169385	ATP5O	ATP synthase, H+ transporting, mitochondrial F1 complex, O subunit	Cytoplasm	transporter	Common_Between_RNAseq_&_Microarray
1370277_at	11.2603	11.4952	11.2275	11.3512	11.5822	11.6641	11.48	11.6354	11.5466	11.5608	11.3833	0.156642	11.5774	0.073461	SLC25A3	solute carrier family 25 (mitochondrial carrier; phosphate carrier), member 3	Cytoplasm	transporter	Common_Between_RNAseq_&_Microarray
1370278_at	9.43696	9.59422	9.30836	9.47817	9.81298	10.1184	10.0487	10.3188	10.1582	10.0865	9.52614	0.21186	10.1461	0.104614	ATP5D	ATP synthase, H+ transporting, mitochondrial F1 complex, delta subunit	Cytoplasm	transporter	Common_Between_RNAseq_&_Microarray
1370280_at	9.29441	9.53413	9.37888	9.72573	9.73107	9.8384	10.0379	10.0447	10.0881	9.744	9.53284	0.169303	9.95061	0.150542	HPRT1	hypoxanthine phosphoribosyltransferase 1	Cytoplasm	enzyme	Common_Between_RNAseq_&_Microarray
1370281_at	9.47452	9.59048	9.69512	9.7384	9.88201	11.018	11.1502	11.2353	11.1113	11.2789	9.67611	0.120847	11.1587	0.102997	Fabp5	fatty acid binding protein 5, epidermal	Cytoplasm	other	Common_Between_RNAseq_&_Microarray
1370282_at	7.65861	7.84194	7.74251	7.88098	8.01133	7.84724	8.00193	8.11262	7.91736	8.08701	7.82707	0.111256	7.99323	0.112018	CSRP2	cysteine and glycine-rich protein 2	Nucleus	other	Common_Between_RNAseq_&_Microarray
1370283_at	10.4482	10.7486	10.5645	10.6969	10.4222	11.2268	11.4648	11.6578	11.4594	11.179	10.5761	0.146186	11.3976	0.195559	HSPA5	heat shock 70kDa protein 5 (glucose-regulated protein, 78kDa)	Cytoplasm	enzyme	Common_Between_RNAseq_&_Microarray
1370284_at	10.5485	10.6816	10.7013	10.6717	10.6729	10.9638	11.1028	11.0667	11.0892	10.7454	10.6552	0.0137226	10.9936	0.149084	Atp5e	ATP synthase, H+ transporting, mitochondrial F1 complex, epsilon subunit	Cytoplasm	transporter	Common_Between_RNAseq_&_Microarray
1370285_at	7.03277	7.43488	7.21204	7.22935	7.31095	6.76336	6.56215	6.5	6.5	6.74432	7.244	0.101653	6.61397	0.130358	CALCOCO1	calcium binding and coiled-coil domain 1	Nucleus	transcription regulator	Common_Between_RNAseq_&_Microarray
1370286_at	9.48985	9.67331	9.27125	9.41925	9.81334	9.04966	9.26292	9.06203	9.05045	9.79743	9.5334	0.244418	9.2445	0.322096	SLC38A2	solute carrier family 38, member 2	Plasma Membrane	transporter	Common_Between_RNAseq_&_Microarray
1370287_a_at	8.58586	9.27477	9.0291	8.59867	9.10156	7.98241	7.82075	7.62095	8.14106	8.1482	8.91799	0.287357	7.94267	0.22447	Tpm1	tropomyosin 1, alpha	Plasma Membrane	other	Common_Between_RNAseq_&_Microarray
1370288_a_at	6.54896	6.89487	7.06962	6.53888	7.18633	6.73158	6.5	6.5	6.58828	6.73608	6.84773	0.282356	6.61119	0.117624	Tpm1	tropomyosin 1, alpha	Plasma Membrane	other	Common_Between_RNAseq_&_Microarray
1370290_at	7.98129	8.17281	7.99877	7.9286	8.02248	7.91803	7.69629	7.81935	7.78659	7.84108	8.02079	0.102804	7.81227	0.0808957	TUBB	tubulin, beta class I	Cytoplasm	other	Common_Between_RNAseq_&_Microarray
1370291_at	6.65323	6.80162	6.66169	6.57872	6.79266	6.5	6.5	6.5	6.5	6.5	6.69759	0.107686	6.5	0	PDLIM3	PDZ and LIM domain 3	Cytoplasm	other	Common_Between_RNAseq_&_Microarray
1370295_at	8.93317	9.21404	9.13188	9.18752	9.30768	9.94374	10.1158	10.3009	10.1831	10.0613	9.15486	0.0734072	10.121	0.133461	NME1	NME/NM23 nucleoside diphosphate kinase 1	Cytoplasm	kinase	Common_Between_RNAseq_&_Microarray
1370296_at	9.63977	9.67517	9.74119	9.75925	10.0331	10.3118	10.1997	10.3713	10.623	10.0766	9.7697	0.158143	10.3165	0.205056	SCP2	sterol carrier protein 2	Cytoplasm	transporter	Common_Between_RNAseq_&_Microarray
1370298_at	7.73795	8.03332	7.76212	8.0608	8.08665	8.30992	8.1579	8.35423	8.15133	8.15133	7.93617	0.150651	8.22494	0.0990798	COA3	cytochrome c oxidase assembly factor 3	Cytoplasm	other	Common_Between_RNAseq_&_Microarray
1370300_at	7.2771	7.50246	7.44274	7.59054	7.73599	8.08732	8.08483	8.12596	8.1182	8.05845	7.50977	0.12743	8.09495	0.0273624	PREB	prolactin regulatory element binding	Nucleus	transcription regulator	Common_Between_RNAseq_&_Microarray
1370302_at	8.35499	8.29409	8.16998	8.30268	8.4635	7.69059	7.14459	6.95739	7.58531	7.6008	8.31705	0.120347	7.39574	0.324093	SHROOM2	shroom family member 2	Plasma Membrane	ion channel	Common_Between_RNAseq_&_Microarray
1370303_at	6.76388	6.68493	6.5	6.55136	6.98837	6.93488	6.55547	6.76017	6.5	6.85418	6.69771	0.219135	6.72094	0.187923	SLC35A4	solute carrier family 35, member A4	Other	transporter	Common_Between_RNAseq_&_Microarray
1370304_at	8.27644	8.46874	8.35826	8.46922	8.70257	9.06118	9.24348	9.39539	9.41352	9.12546	8.45505	0.144971	9.24781	0.157369	TIMM17A	translocase of inner mitochondrial membrane 17 homolog A (yeast)	Cytoplasm	transporter	Common_Between_RNAseq_&_Microarray
1370305_at	6.84563	7.07964	7.09624	7.05605	7.58784	7.8334	7.82592	8.08526	7.88344	7.96017	7.13308	0.255793	7.91764	0.107917	YIF1A	Yip1 interacting factor homolog A (S. cerevisiae)	Cytoplasm	other	Common_Between_RNAseq_&_Microarray
1370306_at	6.51975	6.50923	6.5	6.5	6.5	6.5	6.5	6.5	6.5	6.5	6.5058	0.0046145	6.5	0	PEX14	peroxisomal biogenesis factor 14	Cytoplasm	transcription regulator	Common_Between_RNAseq_&_Microarray
1370307_at	8.70872	8.64527	8.57358	8.79442	8.80568	8.70095	8.38751	8.55659	8.54733	8.63127	8.70553	0.113975	8.56473	0.117003	AGRN	agrin	Plasma Membrane	other	Common_Between_RNAseq_&_Microarray
1370309_a_at	8.78477	8.97184	8.8038	8.96732	9.12248	9.11552	9.11552	9.25939	9.28879	9.26407	8.93004	0.130167	9.20866	0.0857553	HNRNPAB	heterogeneous nuclear ribonucleoprotein A/B	Nucleus	enzyme	Common_Between_RNAseq_&_Microarray
1370310_at	6.90715	6.5564	6.61954	6.77656	6.81821	6.90016	6.63653	6.5	6.5	6.50495	6.73557	0.124788	6.60833	0.17329	HMGCS2	3-hydroxy-3-methylglutaryl-CoA synthase 2 (mitochondrial)	Cytoplasm	enzyme	Common_Between_RNAseq_&_Microarray
1370311_at	6.84795	6.9995	6.69346	6.82913	7.19124	7.30509	7.22961	7.58442	7.51002	7.40895	6.91226	0.215399	7.40762	0.144868	EIF2B1	eukaryotic translation initiation factor 2B, subunit 1 alpha, 26kDa	Cytoplasm	translation regulator	Common_Between_RNAseq_&_Microarray
1370312_at	8.85877	8.89637	8.70286	8.86101	9.03189	8.67974	8.12527	8.00526	8.39638	8.38429	8.87018	0.135258	8.31819	0.262845	SPON1	spondin 1, extracellular matrix protein	Extracellular Space	other	Common_Between_RNAseq_&_Microarray
1370313_at	9.20896	9.28404	9.18944	9.30168	9.48679	9.86498	9.79743	9.98196	9.9124	9.93573	9.29418	0.124379	9.8985	0.0705057	ACOT7	acyl-CoA thioesterase 7	Cytoplasm	enzyme	Common_Between_RNAseq_&_Microarray
1370314_at	8.27062	8.29852	8.48756	8.35165	8.36117	9.12454	9.13973	9.29691	9.34962	9.04549	8.3539	0.0801132	9.19126	0.127076	SLC20A1	solute carrier family 20 (phosphate transporter), member 1	Plasma Membrane	transporter	Common_Between_RNAseq_&_Microarray
1370315_a_at	6.90235	6.57153	6.98445	6.56048	7.13965	6.83907	6.79165	6.73639	7.19283	6.88423	6.83169	0.293355	6.88883	0.178601	STMN4	stathmin-like 4	Cytoplasm	other	Common_Between_RNAseq_&_Microarray
1370316_at	7.34933	7.53883	7.30524	7.47691	7.60478	8.01842	7.85524	8.13686	7.86741	8.07537	7.45502	0.128548	7.99066	0.125353	HSPBP1	HSPA (heat shock 70kDa) binding protein, cytoplasmic cochaperone 1	Cytoplasm	other	Common_Between_RNAseq_&_Microarray
1370317_at	7.0317	7.24653	7.09608	7.22739	7.09608	7.09532	7.06536	7.07995	7.26578	7.10581	7.13955	0.0817135	7.12244	0.0815806	ALG10	ALG10, alpha-1,2-glucosyltransferase	Cytoplasm	enzyme	Microarray_Specific
1370318_at	7.97507	7.86163	7.8806	7.99198	8.12379	8.25027	8.06425	8.12197	8.04113	8.27259	7.96662	0.120762	8.15004	0.106153	PI4KA	phosphatidylinositol 4-kinase, catalytic, alpha	Cytoplasm	kinase	Common_Between_RNAseq_&_Microarray
1370321_at	7.74681	7.9288	7.91499	7.77536	7.89802	7.84992	7.94806	8.03379	8.1398	8.06039	7.85279	0.0704243	8.00639	0.111072	AIFM1	apoptosis-inducing factor, mitochondrion-associated, 1	Cytoplasm	enzyme	Common_Between_RNAseq_&_Microarray
1370322_at	6.64005	6.6008	6.64765	6.80052	6.79406	7.44928	7.44928	7.52503	7.48811	6.85851	6.69662	0.101768	7.35404	0.278795	STK16	serine/threonine kinase 16	Cytoplasm	kinase	Common_Between_RNAseq_&_Microarray
1370325_at	7.47493	7.68338	7.59146	7.54219	7.7888	8.23219	8.2847	8.39249	8.16664	8.30175	7.61615	0.108663	8.27556	0.0839428	GORASP2	golgi reassembly stacking protein 2, 55kDa	Cytoplasm	other	Common_Between_RNAseq_&_Microarray
1370326_at	6.85794	6.70271	6.70855	7.05719	6.61894	7.05576	7.14051	7.05576	6.84471	6.77459	6.78907	0.194582	6.97426	0.156182	CDK16	cyclin-dependent kinase 16	Cytoplasm	kinase	Common_Between_RNAseq_&_Microarray
1370327_at	6.5	6.5	6.5	6.5	6.5	6.551	6.5	6.5	6.5	6.5	6.5	0	6.5102	0.0228083	COMMD5	COMM domain containing 5	Nucleus	other	Common_Between_RNAseq_&_Microarray
1370328_at	9.07227	9.43211	9.17008	9.20979	9.32862	8.97193	8.89448	8.7839	8.90366	8.75486	9.24257	0.118896	8.86177	0.0900745	DKK3	dickkopf WNT signaling pathway inhibitor 3	Extracellular Space	cytokine	Common_Between_RNAseq_&_Microarray
1370329_at	7.04385	7.24634	7.0908	7.02453	7.20606	7.03486	6.74303	6.9387	6.93031	6.99737	7.12232	0.102328	6.92885	0.112429	Cyp2d22	cytochrome P450, family 2, subfamily d, polypeptide 22	Cytoplasm	enzyme	Microarray_Specific
1370330_at	6.62207	6.62704	6.8795	6.62284	6.64349	6.5	6.5	6.5	6.5	6.5	6.67899	0.124509	6.5	0	SIPA1L1	signal-induced proliferation-associated 1 like 1	Cytoplasm	other	Common_Between_RNAseq_&_Microarray
1370331_at	6.80213	6.97206	6.83363	6.926	6.96967	7.24612	7.08195	7.1107	7.08557	6.95989	6.9007	0.0647022	7.09684	0.101957	IL11RA	interleukin 11 receptor, alpha	Plasma Membrane	transmembrane receptor	Common_Between_RNAseq_&_Microarray
1370333_a_at	7.36754	7.68414	7.3866	7.57769	6.91825	6.5	6.5	6.5	6.5	6.5	7.38684	0.338772	6.5	0	IGF1	insulin-like growth factor 1 (somatomedin C)	Extracellular Space	growth factor	Microarray_Specific
1370334_at	9.86865	9.73479	9.78361	9.70296	10.2795	9.25539	8.96571	8.87135	8.99781	9.5966	9.8739	0.271547	9.13737	0.293486	PLEKHB1	pleckstrin homology domain containing, family B (evectins) member 1	Cytoplasm	other	Common_Between_RNAseq_&_Microarray
1370335_at	6.50209	6.5	6.5	6.5	6.5	6.5	6.5	6.5	6.5	6.5	6.50042	0	6.5	0	DAB2IP	DAB2 interacting protein	Plasma Membrane	other	Common_Between_RNAseq_&_Microarray
1370337_at	7.58356	7.15666	7.15666	7.24665	7.32251	6.90393	6.82224	6.96279	6.94298	7.10893	7.29321	0.0800878	6.94817	0.104763	CTCF	CCCTC-binding factor (zinc finger protein)	Nucleus	transcription regulator	Common_Between_RNAseq_&_Microarray
1370339_at	8.47511	8.54993	8.54993	8.44508	8.67358	8.74731	8.57474	8.61796	8.63049	8.76782	8.53873	0.0934439	8.66767	0.0849432	Tpm3	tropomyosin 3	Cytoplasm	other	Common_Between_RNAseq_&_Microarray
1370340_x_at	6.5	6.5	6.5	6.5	6.61021	6.5	6.5	6.5	6.5	6.54599	6.52204	0.055107	6.5092	0.020566	Tpm3	tropomyosin 3	Cytoplasm	other	Common_Between_RNAseq_&_Microarray
1370341_at	10.6273	10.7217	10.5167	10.6585	10.7971	10.6327	10.4814	10.6606	10.4715	10.8284	10.6642	0.118891	10.6149	0.146921	ENO2	enolase 2 (gamma, neuronal)	Cytoplasm	enzyme	Common_Between_RNAseq_&_Microarray
1370342_at	7.54858	7.84443	7.74589	7.74413	7.89198	7.10395	6.62094	6.69597	6.90515	6.78782	7.755	0.073731	6.82277	0.18966	KCNK2	potassium channel, subfamily K, member 2	Plasma Membrane	ion channel	Common_Between_RNAseq_&_Microarray
1370344_at	6.5	6.5	6.5	6.5	6.5	6.60453	6.60453	6.7364	6.8755	6.54293	6.5	0	6.67278	0.133528	HSPA4	heat shock 70kDa protein 4	Cytoplasm	other	Common_Between_RNAseq_&_Microarray
1370348_at	6.84543	7.09104	6.84545	7.10729	7.12714	6.61846	6.60589	6.58032	6.5	6.8231	7.00327	0.132349	6.62555	0.119656	NINJ1	ninjurin 1	Plasma Membrane	other	Common_Between_RNAseq_&_Microarray
1370351_at	7.40269	7.24942	7.20414	7.26592	7.37367	7.11517	7.03141	6.96904	7.09999	7.25554	7.29917	0.0718397	7.09423	0.107368	TDRD7	tudor domain containing 7	Cytoplasm	other	Common_Between_RNAseq_&_Microarray
1370353_at	6.58195	6.81219	6.73126	6.73421	7.23291	7.16833	7.125	7.01947	7.22319	6.9747	6.81851	0.23979	7.10214	0.103237	TIMM22	translocase of inner mitochondrial membrane 22 homolog (yeast)	Cytoplasm	transporter	Common_Between_RNAseq_&_Microarray
1370354_at	7.29331	7.5155	7.33	7.32049	7.32049	7.12696	7.16758	7.20783	7.26567	7.32474	7.35596	0.0960256	7.21856	0.0784197	PARG	poly (ADP-ribose) glycohydrolase	Cytoplasm	enzyme	Common_Between_RNAseq_&_Microarray
1370355_at	7.00372	6.91664	7.13114	7.00321	7.32278	7.1073	6.9278	6.93411	6.8959	7.05669	7.0755	0.17646	6.98436	0.0920532	SCD	stearoyl-CoA desaturase (delta-9-desaturase)	Cytoplasm	enzyme	Common_Between_RNAseq_&_Microarray
1370356_at	6.8034	6.92539	6.83712	6.86678	7.00279	6.6418	6.5	6.6418	6.54038	6.65293	6.8871	0.0730532	6.59538	0.0702568	RBM10	RNA binding motif protein 10	Nucleus	other	Common_Between_RNAseq_&_Microarray
1370357_at	7.19003	7.15746	7.00553	7.05388	7.17905	7.47532	7.7429	7.68868	7.74591	7.6389	7.11719	0.0828622	7.65834	0.111374	SLC30A4	solute carrier family 30 (zinc transporter), member 4	Cytoplasm	transporter	Common_Between_RNAseq_&_Microarray
1370358_at	6.5	6.56628	6.5	6.5	6.5	6.5	6.5	6.5	6.5	6.5	6.51326	0.033141	6.5	0	TPCN1	two pore segment channel 1	Plasma Membrane	ion channel	Common_Between_RNAseq_&_Microarray
1370360_at	8.36016	8.51132	8.59287	8.67033	8.59556	8.89503	8.87943	8.94003	9.02595	8.75947	8.54605	0.0649555	8.89998	0.0970305	CEP19	centrosomal protein 19kDa	Cytoplasm	other	Common_Between_RNAseq_&_Microarray
1370361_at	7.1121	7.4537	7.21254	7.26588	7.51341	8.58094	8.67928	8.91626	8.56204	8.60985	7.31153	0.144808	8.66968	0.144858	CGREF1	cell growth regulator with EF-hand domain 1	Extracellular Space	other	Common_Between_RNAseq_&_Microarray
1370362_at	9.79375	10.0887	9.94004	9.93831	10.1101	10.608	10.5979	10.8957	10.306	10.8068	9.97418	0.0929219	10.6429	0.227755	PTPRN	protein tyrosine phosphatase, receptor type, N	Plasma Membrane	phosphatase	Common_Between_RNAseq_&_Microarray
1370365_at	6.5	6.6146	6.5	6.51178	6.5	6.58418	6.61313	6.73579	6.61313	6.55022	6.52528	0.0556144	6.61929	0.0700903	GSS	glutathione synthetase	Cytoplasm	enzyme	Common_Between_RNAseq_&_Microarray
1370366_at	7.9407	8.10287	7.87178	8.08216	8.13962	9.14592	9.18298	9.32525	9.30459	8.8492	8.02742	0.120582	9.16159	0.19074	TIMM10	translocase of inner mitochondrial membrane 10 homolog (yeast)	Cytoplasm	transporter	Common_Between_RNAseq_&_Microarray
1370367_at	7.40027	7.60928	7.58692	7.69236	7.65956	7.65068	7.5205	7.79875	7.62347	7.69646	7.58968	0.0477862	7.65797	0.101787	SLC1A1	solute carrier family 1 (neuronal/epithelial high affinity glutamate transporter, system Xag), member 1	Plasma Membrane	transporter	Common_Between_RNAseq_&_Microarray
1370368_at	6.9578	6.86975	7.23228	6.99913	7.34065	7.09495	6.87005	7.00757	6.66043	6.91132	7.07992	0.214603	6.90887	0.164014	CABIN1	calcineurin binding protein 1	Nucleus	other	Common_Between_RNAseq_&_Microarray
1370372_at	7.12407	6.74357	7.00534	6.99636	6.84108	7.20556	6.88179	6.95027	7.01515	7.21368	6.94208	0.126855	7.05329	0.150327	RASD2	RASD family, member 2	Cytoplasm	enzyme	Common_Between_RNAseq_&_Microarray
1370373_at	6.5	6.64924	6.5	6.5	6.5	6.5	6.5	6.5	6.5	6.5	6.52985	0.0746195	6.5	0	RASD2	RASD family, member 2	Cytoplasm	enzyme	Common_Between_RNAseq_&_Microarray
1370375_at	7.03312	6.77304	7.07886	7.30818	6.92367	6.93726	6.66232	6.53959	6.93726	6.57467	7.02337	0.228602	6.73022	0.194213	GLS2	glutaminase 2 (liver, mitochondrial)	Cytoplasm	enzyme	Common_Between_RNAseq_&_Microarray
1370376_a_at	7.51221	7.48391	7.41807	7.33741	7.84274	6.84484	6.60551	6.7704	6.56304	6.99198	7.51887	0.223007	6.75515	0.175828	YBX3	Y box binding protein 3	Nucleus	transcription regulator	Common_Between_RNAseq_&_Microarray
1370378_at	10.3379	10.7493	10.3581	10.6425	10.9372	10.978	10.8262	10.9399	10.8655	10.9329	10.605	0.242014	10.9085	0.0613092	ATP5A1	ATP synthase, H+ transporting, mitochondrial F1 complex, alpha subunit 1, cardiac muscle	Cytoplasm	transporter	Common_Between_RNAseq_&_Microarray
1370381_at	8.04362	8.25182	8.05398	7.91563	8.30549	7.65769	7.59577	7.79786	7.77737	8.10605	8.11411	0.180146	7.78695	0.197036	PNRC1	proline-rich nuclear receptor coactivator 1	Nucleus	other	Common_Between_RNAseq_&_Microarray
1370383_s_at	6.5	6.66425	6.5	6.5	6.5	6.5	6.5	6.5	6.5	6.5	6.53285	0.0821235	6.5	0	HLA-DRB1	major histocompatibility complex, class II, DR beta 1	Plasma Membrane	transmembrane receptor	Microarray_Specific
1370384_a_at	6.5	6.5	6.5	6.73244	6.5	7.13524	7.28191	7.14585	7.4424	6.57458	6.54649	0.116218	7.116	0.327283	PRLR	prolactin receptor	Plasma Membrane	transmembrane receptor	Common_Between_RNAseq_&_Microarray
1370386_at	6.5	6.5	6.5	6.5726	6.60914	6.66733	6.5	6.50618	6.68705	6.73311	6.53635	0.0545442	6.61873	0.108256	RUVBL1	RuvB-like AAA ATPase 1	Nucleus	transcription regulator	Common_Between_RNAseq_&_Microarray
1370389_at	9.15815	8.90676	9.22188	9.12617	9.15083	8.99164	8.70157	8.73513	9.03517	8.96345	9.11276	0.135964	8.88539	0.155067	Gpm6b	glycoprotein m6b	Plasma Membrane	other	Common_Between_RNAseq_&_Microarray
1370391_at	8.60949	8.78339	8.3872	8.50487	9.07099	7.96912	8.04833	7.01471	7.7998	7.68746	8.67119	0.305394	7.70388	0.41031	CRABP2	cellular retinoic acid binding protein 2	Cytoplasm	transporter	Common_Between_RNAseq_&_Microarray
1370398_at	7.24068	7.04917	6.87857	7.19337	7.13011	6.65923	6.63322	6.86451	6.81304	6.80786	7.09838	0.136266	6.75557	0.102658	SPATA7	spermatogenesis associated 7	Other	other	Common_Between_RNAseq_&_Microarray
1370402_at	7.27658	7.56876	7.55291	7.26487	7.57497	7.55291	7.69123	7.58411	7.63087	7.55291	7.44762	0.150623	7.6024	0.0590187	Egfl7	EGF-like-domain, multiple 7	Extracellular Space	other	Common_Between_RNAseq_&_Microarray
1370406_a_at	6.5	6.9599	6.5	6.74526	7.18151	7.94785	7.86639	8.09925	7.90494	8.15167	6.77733	0.291779	7.99402	0.124784	CD55	CD55 molecule, decay accelerating factor for complement (Cromer blood group)	Plasma Membrane	other	Common_Between_RNAseq_&_Microarray
1370407_at	7.86979	8.02737	8.09931	7.93621	7.91609	7.84631	7.80445	8.06664	7.93416	8.33979	7.96975	0.0848782	7.99827	0.215687	PCYOX1	prenylcysteine oxidase 1	Cytoplasm	enzyme	Common_Between_RNAseq_&_Microarray
1370408_at	6.5	6.56548	6.5	6.5	6.5	6.64689	6.70065	6.96467	6.62205	6.66961	6.51309	0.0327375	6.72077	0.139385	SMIM3	small integral membrane protein 3	Other	ion channel	Common_Between_RNAseq_&_Microarray
1370410_at	9.97062	9.47869	9.81177	9.5754	9.7094	9.76237	9.42423	9.194	9.79909	9.11834	9.70917	0.14658	9.45961	0.314314	IGSF1	immunoglobulin superfamily, member 1	Plasma Membrane	other	Common_Between_RNAseq_&_Microarray
1370411_at	6.8564	6.63574	6.56852	6.54163	6.68307	6.66751	6.56677	6.72108	6.5	6.71134	6.65707	0.0642048	6.63334	0.0963861	TRPC1	transient receptor potential cation channel, subfamily C, member 1	Plasma Membrane	ion channel	Common_Between_RNAseq_&_Microarray
1370418_s_at	7.6263	7.73284	7.75998	7.89583	7.67538	7.69081	7.6004	7.65068	7.65068	7.78622	7.73806	0.093458	7.67576	0.0695794	SYT17	synaptotagmin XVII	Plasma Membrane	other	Common_Between_RNAseq_&_Microarray
1370419_a_at	7.25141	7.49139	7.28914	7.3468	7.43815	7.8034	7.75125	7.97207	7.55483	8.05095	7.36338	0.0906075	7.8265	0.194657	SH3KBP1	SH3-domain kinase binding protein 1	Cytoplasm	other	Common_Between_RNAseq_&_Microarray
1370420_at	6.94864	6.72577	6.90562	6.60536	7.48607	6.5	6.5	6.5	6.5	6.70259	6.93429	0.390256	6.54052	0.0906023	SRD5A1	steroid-5-alpha-reductase, alpha polypeptide 1 (3-oxo-5 alpha-steroid delta 4-dehydrogenase alpha 1)	Cytoplasm	enzyme	Microarray_Specific
1370421_a_at	6.60484	6.5	6.5	6.5	6.50677	6.5	6.5	6.5	6.5	6.5	6.52232	0.0033835	6.5	0	CAND2	cullin-associated and neddylation-dissociated 2 (putative)	Nucleus	transcription regulator	Common_Between_RNAseq_&_Microarray
1370425_at	7.22193	6.78149	6.96749	6.92578	6.69767	6.85013	7.07704	7.0994	7.25798	6.7915	6.91887	0.125506	7.01521	0.191796	LOC259246 (includes others)	alpha-2u globulin PGCL1	Other	enzyme	Microarray_Specific
1370426_a_at	9.78111	9.97898	9.96544	9.83161	10.2796	10.1497	9.9661	10.1337	10.0533	10.2796	9.96735	0.189206	10.1165	0.11685	ATP2A2	ATPase, Ca++ transporting, cardiac muscle, slow twitch 2	Cytoplasm	transporter	Common_Between_RNAseq_&_Microarray
1370427_at	7.21878	7.10429	7.15778	7.13456	7.34348	7.08738	7.08738	7.04913	7.08738	7.19552	7.19178	0.107881	7.10136	0.0551832	PDGFA	platelet-derived growth factor alpha polypeptide	Extracellular Space	growth factor	Common_Between_RNAseq_&_Microarray
1370431_at	7.9072	8.14507	8.05274	8.24398	8.25278	8.21034	8.02323	8.09546	8.04232	7.99355	8.12036	0.0942409	8.07298	0.0852925	SYN2	synapsin II	Plasma Membrane	other	Common_Between_RNAseq_&_Microarray
1370434_a_at	11.9378	11.4551	11.5969	11.0669	12.1915	10.8271	10.3155	9.98552	10.557	11.5988	11.6496	0.466542	10.6568	0.611033	MOBP	myelin-associated oligodendrocyte basic protein	Cytoplasm	other	Common_Between_RNAseq_&_Microarray
1370437_at	7.36492	7.44642	7.30962	7.59212	7.30962	7.73989	7.48046	7.75678	7.76478	7.58193	7.40454	0.134867	7.66477	0.127419	NUPL1	nucleoporin like 1	Nucleus	transporter	Common_Between_RNAseq_&_Microarray
1370439_a_at	8.06399	8.10196	8.00252	7.99801	7.83939	8.45373	8.48147	8.65666	8.59076	8.54313	8.00118	0.108564	8.54515	0.0820547	KCNC2	potassium voltage-gated channel, Shaw-related subfamily, member 2	Plasma Membrane	ion channel	Common_Between_RNAseq_&_Microarray
1370440_at	6.5	6.5	6.5	6.5	6.54758	6.67555	6.53033	6.74467	6.5	6.54758	6.50952	0.0237925	6.59963	0.105163	SLC15A4	solute carrier family 15 (oligopeptide transporter), member 4	Cytoplasm	transporter	Common_Between_RNAseq_&_Microarray
1370442_at	7.18003	7.54621	7.21721	7.36732	7.45453	8.76631	9.29367	9.37308	9.08891	9.46843	7.35306	0.139974	9.19808	0.278925	Tmsbl1	thymosin beta-like protein 1	Cytoplasm	other	Common_Between_RNAseq_&_Microarray
1370444_at	7.26336	7.34254	7.3299	7.54915	7.52053	7.60401	7.30359	7.4361	7.42251	7.46463	7.4011	0.115382	7.44617	0.107524	CACNA1B	calcium channel, voltage-dependent, N type, alpha 1B subunit	Plasma Membrane	ion channel	Common_Between_RNAseq_&_Microarray
1370446_at	6.51295	6.67556	6.82176	6.84842	6.70994	6.85498	6.68207	6.85688	6.93478	6.68207	6.71373	0.0840754	6.80215	0.114254	NME7	NME/NM23 family member 7	Cytoplasm	kinase	Common_Between_RNAseq_&_Microarray
1370450_at	6.5	6.60581	6.56693	7.028	6.7342	7.28618	7.22098	7.38788	7.33243	7.45078	6.68699	0.208792	7.33565	0.0888676	Tpm3	tropomyosin 3	Cytoplasm	other	Common_Between_RNAseq_&_Microarray
1370455_a_at	7.46031	7.32519	7.39765	7.64827	7.13275	8.35425	8.50942	8.55902	8.71306	8.33815	7.39283	0.213193	8.49478	0.155136	OLFM3	olfactomedin 3	Cytoplasm	other	Common_Between_RNAseq_&_Microarray
1370458_at	6.56881	6.87987	6.88175	6.94442	6.62567	7.00601	6.87905	6.88839	6.95782	6.97345	6.7801	0.141392	6.94094	0.0551573	HDGFRP3	hepatoma-derived growth factor, related protein 3	Nucleus	other	Common_Between_RNAseq_&_Microarray
1370464_at	6.5	6.75887	6.68452	6.5	6.56708	6.78659	6.73851	6.73851	6.89381	7.06623	6.6021	0.116071	6.84473	0.139116	ABCB1	ATP-binding cassette, sub-family B (MDR/TAP), member 1	Plasma Membrane	transporter	Common_Between_RNAseq_&_Microarray
1370465_at	6.55176	6.68927	6.77892	6.52058	6.56151	6.5	6.5	6.5	6.5	6.5	6.62041	0.118496	6.5	0	ABCB1	ATP-binding cassette, sub-family B (MDR/TAP), member 1	Plasma Membrane	transporter	Common_Between_RNAseq_&_Microarray
1370473_a_at	6.5	6.5	6.5	6.5	6.59685	6.5	6.5	6.5	6.5	6.5	6.51937	0.0484255	6.5	0	PTPN23	protein tyrosine phosphatase, non-receptor type 23	Cytoplasm	phosphatase	Common_Between_RNAseq_&_Microarray
1370476_at	6.82869	6.64425	6.93086	6.97118	7.32378	7.26992	6.77853	6.94885	7.04904	7.19101	6.93975	0.278557	7.04747	0.195031	STAMBP	STAM binding protein	Nucleus	enzyme	Common_Between_RNAseq_&_Microarray
1370500_a_at	8.29379	8.05307	8.7292	8.06377	9.71974	8.44891	7.46867	7.06161	7.54517	9.1298	8.57191	0.785351	7.93083	0.840209	MOBP	myelin-associated oligodendrocyte basic protein	Cytoplasm	other	Common_Between_RNAseq_&_Microarray
1370501_at	6.5	6.5	6.5	6.5	6.76555	6.7689	6.67413	6.65438	6.60933	6.79022	6.55311	0.132774	6.69939	0.0772287	UBE2G1	ubiquitin-conjugating enzyme E2G 1	Cytoplasm	enzyme	Common_Between_RNAseq_&_Microarray
1370503_s_at	7.64747	7.677	7.619	7.61316	8.1178	8.21909	8.20527	8.26063	8.13229	8.3293	7.73489	0.242426	8.22932	0.0725849	EPB41L3	erythrocyte membrane protein band 4.1-like 3	Plasma Membrane	other	Common_Between_RNAseq_&_Microarray
1370504_a_at	6.89817	7.19561	7.19665	7.16278	7.67265	7.29167	6.76158	6.75884	6.90133	7.08476	7.22517	0.244325	6.95964	0.228499	PMP22	peripheral myelin protein 22	Plasma Membrane	other	Microarray_Specific
1370505_at	6.78332	6.78496	6.95563	6.88965	7.17044	7.14482	6.93549	7.15835	6.93549	7.19381	6.9168	0.162794	7.07359	0.12733	ADPRH	ADP-ribosylarginine hydrolase	Other	enzyme	Common_Between_RNAseq_&_Microarray
1370507_at	7.26751	7.33165	7.36276	7.31541	7.33244	7.38749	7.18841	7.43135	7.29571	7.27352	7.32195	0.0197547	7.3153	0.0960574	DLGAP4	discs, large (Drosophila) homolog-associated protein 4	Plasma Membrane	other	Common_Between_RNAseq_&_Microarray
1370510_a_at	6.5	6.62404	6.5	6.52396	6.77896	6.5	6.5	6.5	6.5	6.51774	6.58539	0.126761	6.50355	0.00793402	ARNTL	aryl hydrocarbon receptor nuclear translocator-like	Nucleus	transcription regulator	Common_Between_RNAseq_&_Microarray
1370512_at	6.98391	6.5	6.71556	6.54619	6.7118	6.69566	6.72722	6.72722	6.5366	6.5	6.69149	0.111647	6.63734	0.11019	TNRC6B	trinucleotide repeat containing 6B	Other	other	Microarray_Specific
1370517_at	6.74397	6.5	6.5	7.07454	6.5	7.13866	6.5	6.5	6.77353	6.5	6.6637	0.287267	6.68244	0.281196	NPTX1	neuronal pentraxin I	Extracellular Space	other	Microarray_Specific
1370519_at	6.5	6.5	6.5	6.5	6.5	6.62728	6.5	6.50183	6.5	6.63098	6.5	0	6.55202	0.0704086	STXBP1	syntaxin binding protein 1	Cytoplasm	transporter	Common_Between_RNAseq_&_Microarray
1370521_at	6.5	6.5	6.5	6.5	6.5	6.5	6.5	6.5	6.62959	6.5	6.5	0	6.52592	0.0579562	VPS33B	vacuolar protein sorting 33 homolog B (yeast)	Cytoplasm	transporter	Common_Between_RNAseq_&_Microarray
1370523_a_at	7.92255	8.00724	7.89365	7.93366	7.70996	7.48956	7.48537	7.82515	7.53206	8.08284	7.89341	0.126517	7.683	0.264263	UBE2D2	ubiquitin-conjugating enzyme E2D 2	Cytoplasm	enzyme	Common_Between_RNAseq_&_Microarray
1370524_at	8.94077	9.06187	8.83856	8.90063	9.01185	8.92471	8.86788	8.99961	8.98647	9.20932	8.95073	0.101907	8.9976	0.129512	UBE2D2	ubiquitin-conjugating enzyme E2D 2	Cytoplasm	enzyme	Common_Between_RNAseq_&_Microarray
1370525_at	7.57092	7.7632	7.66561	7.45592	7.7485	7.83198	7.78325	7.99172	7.7713	7.89463	7.64083	0.141596	7.85458	0.0907559	UBE2D2	ubiquitin-conjugating enzyme E2D 2	Cytoplasm	enzyme	Common_Between_RNAseq_&_Microarray
1370529_a_at	6.5	6.5	6.5	6.5	6.57218	6.5	6.5	6.5	6.5	6.5	6.51444	0.036092	6.5	0	PLD1	phospholipase D1, phosphatidylcholine-specific	Cytoplasm	enzyme	Microarray_Specific
1370530_a_at	6.57069	6.76868	6.5	6.69064	6.81421	6.5	6.5	6.5	6.5	6.5	6.66884	0.138652	6.5	0	PLD1	phospholipase D1, phosphatidylcholine-specific	Cytoplasm	enzyme	Microarray_Specific
1370535_at	7.34177	7.0175	7.18778	7.31426	6.97316	7.16039	7.00061	7.0877	7.01071	7.26462	7.16689	0.157436	7.10481	0.110264	MYT1L	myelin transcription factor 1-like	Nucleus	transcription regulator	Common_Between_RNAseq_&_Microarray
1370537_at	6.54445	6.5	6.5	6.53786	6.50959	6.5	6.5	6.59941	6.58452	6.64048	6.51838	0.0179135	6.56488	0.0626748	XRCC6	X-ray repair complementing defective repair in Chinese hamster cells 6	Nucleus	enzyme	Common_Between_RNAseq_&_Microarray
1370541_at	8.60489	8.37968	8.42858	8.41865	8.36264	8.08187	7.69253	7.61165	7.92307	7.73199	8.43889	0.0313374	7.80822	0.190992	Nr1d2	nuclear receptor subfamily 1, group D, member 2	Nucleus	transcription regulator	Common_Between_RNAseq_&_Microarray
1370543_at	6.94427	7.16402	6.91669	7.08397	7.59903	7.33191	7.10477	7.00555	7.05965	7.23914	7.1416	0.29093	7.1482	0.134255	OGT	O-linked N-acetylglucosamine (GlcNAc) transferase	Cytoplasm	enzyme	Common_Between_RNAseq_&_Microarray
1370545_at	7.01889	6.5	6.89325	6.76027	7.12264	6.6494	6.65617	6.5	6.5	7.18344	6.85901	0.260078	6.6978	0.282032	KCNA1	potassium voltage-gated channel, shaker-related subfamily, member 1 (episodic ataxia with myokymia)	Plasma Membrane	ion channel	Microarray_Specific
1370549_at	6.53384	6.78253	6.72681	6.53545	7.19534	6.81486	6.66541	6.84673	6.94504	6.99244	6.75479	0.277814	6.85289	0.127082	VPS45	vacuolar protein sorting 45 homolog (S. cerevisiae)	Cytoplasm	transporter	Common_Between_RNAseq_&_Microarray
1370550_at	8.67478	8.70965	8.93339	8.84361	9.36801	9.50485	9.27721	9.61046	9.18774	9.54598	8.90589	0.284807	9.42525	0.182716	LSAMP	limbic system-associated membrane protein	Plasma Membrane	other	Common_Between_RNAseq_&_Microarray
1370551_a_at	6.57456	6.68036	6.68278	6.5	6.70922	6.57321	6.84069	6.91179	6.66203	6.56724	6.62939	0.0962865	6.71099	0.157471	SEMA6C	sema domain, transmembrane domain (TM), and cytoplasmic domain, (semaphorin) 6C	Plasma Membrane	other	Common_Between_RNAseq_&_Microarray
1370554_at	7.22908	7.35442	7.4299	7.52775	7.42434	8.08947	8.01536	8.06308	8.22122	7.90704	7.3931	0.0712564	8.05923	0.114296	UCHL3	ubiquitin carboxyl-terminal esterase L3 (ubiquitin thiolesterase)	Cytoplasm	peptidase	Common_Between_RNAseq_&_Microarray
1370555_at	8.85835	9.06303	9.05497	9.1737	9.07824	9.10791	8.99588	8.98543	9.09334	8.90253	9.04566	0.0549971	9.01702	0.0846146	NALCN	sodium leak channel, non-selective	Plasma Membrane	ion channel	Common_Between_RNAseq_&_Microarray
1370559_at	6.80265	6.75331	6.66419	6.91763	6.72545	7.16118	7.17601	7.56029	7.38319	7.10427	6.77265	0.108256	7.27699	0.190378	KCNC2	potassium voltage-gated channel, Shaw-related subfamily, member 2	Plasma Membrane	ion channel	Common_Between_RNAseq_&_Microarray
1370566_at	6.77857	6.83664	6.69803	6.67403	6.72353	6.69593	6.75425	6.68001	6.5	6.62645	6.74216	0.0719517	6.65133	0.0960771	Rdh1 (includes others)	retinol dehydrogenase 1 (all trans)	Cytoplasm	enzyme	Microarray_Specific
1370570_at	6.76327	6.81145	6.74629	6.73527	6.5	6.72845	6.64364	6.90683	6.57813	6.80566	6.71126	0.136377	6.73254	0.129888	NRP1	neuropilin 1	Plasma Membrane	transmembrane receptor	Common_Between_RNAseq_&_Microarray
1370574_a_at	6.5	6.85677	6.7512	6.67523	7.27609	6.95316	6.5	6.76485	6.54842	6.90994	6.81186	0.268054	6.73528	0.205626	SIRPA	signal-regulatory protein alpha	Plasma Membrane	phosphatase	Common_Between_RNAseq_&_Microarray
1370575_a_at	7.20847	7.64021	7.60781	7.63315	7.65134	8.86008	9.22753	9.44832	9.26581	9.39124	7.54819	0.0184649	9.2386	0.229904	AZIN1	antizyme inhibitor 1	Cytoplasm	enzyme	Common_Between_RNAseq_&_Microarray
1370576_at	6.5	6.5	6.5	6.5	6.62465	6.95831	6.98992	7.28437	6.84315	6.91038	6.52493	0.0623265	6.99722	0.169779	DYNC1LI1	dynein, cytoplasmic 1, light intermediate chain 1	Cytoplasm	other	Common_Between_RNAseq_&_Microarray
1370579_at	6.5	6.78508	6.73764	6.64844	6.56565	6.98111	6.62728	6.77525	6.6676	6.67604	6.64736	0.0972394	6.74546	0.142537	CEP104	centrosomal protein 104kDa	Cytoplasm	other	Common_Between_RNAseq_&_Microarray
1370585_a_at	8.96279	8.86767	8.73305	8.83297	8.97179	8.77504	8.26028	8.30188	8.77924	8.6809	8.87365	0.0984989	8.55947	0.257577	PRKCB	protein kinase C, beta	Cytoplasm	kinase	Common_Between_RNAseq_&_Microarray
1370594_at	6.80496	6.51089	6.76015	6.6583	6.89067	6.8667	6.74811	6.62323	6.68776	6.5	6.72499	0.160599	6.68516	0.136973	IGSF1	immunoglobulin superfamily, member 1	Plasma Membrane	other	Common_Between_RNAseq_&_Microarray
1370595_a_at	6.5	6.5	6.56963	6.5	6.92237	7.4262	7.4658	7.62433	7.53564	7.42318	6.5984	0.202259	7.49503	0.0853283	KCNIP4	Kv channel interacting protein 4	Plasma Membrane	ion channel	Common_Between_RNAseq_&_Microarray
1370599_a_at	6.63891	6.82717	6.81883	6.80233	7.11181	7.33296	7.10893	7.2569	7.21533	7.15057	6.83981	0.148212	7.21294	0.0881049	PTPRS	protein tyrosine phosphatase, receptor type, S	Plasma Membrane	phosphatase	Common_Between_RNAseq_&_Microarray
1370605_s_at	6.99121	6.84502	6.80822	6.58062	7.2089	6.5	6.5	6.5	6.5	6.5	6.8868	0.25993	6.5	0	LEPR	leptin receptor	Plasma Membrane	transmembrane receptor	Microarray_Specific
1370625_at	6.5	6.5	6.5	6.5	6.5	6.60589	6.5	6.5	6.5	6.5	6.5	0	6.52118	0.0473563	FAIM2	Fas apoptotic inhibitory molecule 2	Plasma Membrane	other	Common_Between_RNAseq_&_Microarray
1370638_at	8.25003	8.05767	8.22053	8.16694	8.29422	8.74756	8.4648	8.66515	8.42681	8.6666	8.19788	0.0995519	8.59419	0.140143	ANK3	ankyrin 3, node of Ranvier (ankyrin G)	Plasma Membrane	other	Common_Between_RNAseq_&_Microarray
1370639_at	6.59779	6.5	6.5	6.5	6.5	6.5	6.5	6.5	6.5	6.5	6.51956	0	6.5	0	PRDM2	PR domain containing 2, with ZNF domain	Nucleus	transcription regulator	Common_Between_RNAseq_&_Microarray
1370642_s_at	6.5	6.54461	6.51861	6.5	6.60067	6.5	6.5	6.5	6.5	6.5	6.53278	0.0438011	6.5	0	PDGFRB	platelet-derived growth factor receptor, beta polypeptide	Plasma Membrane	kinase	Common_Between_RNAseq_&_Microarray
1370656_a_at	6.61691	6.5	6.5	6.5	6.5	6.5	6.5	6.5	6.5	6.69557	6.52338	0	6.53911	0.0874611	Homer1	homer homolog 1 (Drosophila)	Plasma Membrane	other	Common_Between_RNAseq_&_Microarray
1370669_a_at	6.5	6.5	6.5	6.5	6.5	6.5	6.5	6.67807	6.5	6.50485	6.5	0	6.53658	0.0791191	PDE10A	phosphodiesterase 10A	Cytoplasm	enzyme	Common_Between_RNAseq_&_Microarray
1370678_s_at	8.65628	8.64457	8.51593	8.68892	8.67628	8.88331	8.94782	8.82467	8.9477	8.51901	8.6364	0.0792237	8.8245	0.178302	MAOA	monoamine oxidase A	Cytoplasm	enzyme	Common_Between_RNAseq_&_Microarray
1370680_at	7.49648	7.52189	7.24882	7.66664	7.72278	7.80155	7.52287	7.79545	7.68224	7.78017	7.53132	0.211788	7.71646	0.118521	STAU2	staufen double-stranded RNA binding protein 2	Cytoplasm	other	Common_Between_RNAseq_&_Microarray
1370684_s_at	8.53193	8.52354	8.53193	8.52619	8.59361	8.68684	8.59998	8.57576	8.62174	8.564	8.54144	0.0333825	8.60966	0.0485539	Huwe1	HECT, UBA and WWE domain containing 1, E3 ubiquitin protein ligase	Nucleus	other	Common_Between_RNAseq_&_Microarray
1370686_at	6.7569	6.73303	6.89469	6.93401	7.10217	7.32912	7.30787	7.3347	7.35229	7.1955	6.88416	0.151561	7.3039	0.0626349	EXOC3	exocyst complex component 3	Plasma Membrane	transporter	Common_Between_RNAseq_&_Microarray
1370687_a_at	7.91786	7.67347	7.88615	7.7466	8.33237	8.23644	7.96975	8.10254	7.85728	8.12841	7.91129	0.295305	8.05888	0.147355	NTRK2	neurotrophic tyrosine kinase, receptor, type 2	Plasma Membrane	kinase	Common_Between_RNAseq_&_Microarray
1370688_at	6.5	6.61798	6.5	6.5	6.87685	6.551	6.67542	6.60985	6.57321	6.66448	6.59897	0.177689	6.61479	0.0546989	GCLC	glutamate-cysteine ligase, catalytic subunit	Cytoplasm	enzyme	Common_Between_RNAseq_&_Microarray
1370690_at	6.93694	7.22108	6.92289	7.06226	7.57517	8.17956	8.13751	8.19585	8.3303	8.0246	7.14367	0.280996	8.17356	0.110214	HSPA9	heat shock 70kDa protein 9 (mortalin)	Cytoplasm	other	Common_Between_RNAseq_&_Microarray
1370691_a_at	7.47291	7.50759	7.26311	7.44373	7.378	7.12791	7.04582	7.02051	6.93313	7.16423	7.41307	0.104397	7.05832	0.0912671	THRA	thyroid hormone receptor, alpha	Nucleus	ligand-dependent nuclear receptor	Common_Between_RNAseq_&_Microarray
1370693_a_at	8.02193	7.89005	7.83436	7.87953	8.66411	7.86129	7.35442	7.19501	7.40199	8.07224	8.058	0.398796	7.57699	0.371543	CNP	2',3'-cyclic nucleotide 3' phosphodiesterase	Cytoplasm	enzyme	Common_Between_RNAseq_&_Microarray
1370699_a_at	7.83873	7.99681	8.10732	7.88393	8.19932	7.9425	7.76241	7.702	8.11468	7.91807	8.00522	0.136566	7.88793	0.162498	PEPD	peptidase D	Cytoplasm	peptidase	Common_Between_RNAseq_&_Microarray
1370719_a_at	6.56822	6.56663	6.5	6.59859	6.62653	6.5	6.5	6.5	6.5	6.5	6.57199	0.054436	6.5	0	CLCC1	chloride channel CLIC-like 1	Cytoplasm	ion channel	Common_Between_RNAseq_&_Microarray
1370745_at	6.5	6.55101	7.11955	6.58181	6.55101	6.5	6.65185	6.65991	6.64583	6.70066	6.66068	0.279513	6.63165	0.0766514	SLC34A1	solute carrier family 34 (type II sodium/phosphate contransporter), member 1	Plasma Membrane	transporter	Microarray_Specific
1370747_at	6.5	6.5	6.5	6.5	6.5	6.5	7.41436	7.47047	7.55976	6.5	6.5	0	7.08892	0.540102	FGF9	fibroblast growth factor 9	Extracellular Space	growth factor	Common_Between_RNAseq_&_Microarray
1370751_at	7.69845	7.9192	7.79569	7.78686	7.66622	8.13042	8.33739	8.23129	8.28623	7.97783	7.77328	0.103343	8.19263	0.142495	LOC257642	rRNA promoter binding protein	Nucleus	transcription regulator	Common_Between_RNAseq_&_Microarray
1370785_s_at	9.33822	9.55638	9.49223	9.63063	9.67963	10.2238	10.4335	10.4347	10.3499	10.2487	9.53942	0.0824094	10.3381	0.0995341	TOMM20	translocase of outer mitochondrial membrane 20 homolog (yeast)	Cytoplasm	transporter	Common_Between_RNAseq_&_Microarray
1370787_at	6.67354	6.5	6.50551	6.5	6.5	6.57832	6.57435	6.62728	6.5605	6.53926	6.53581	0.002755	6.57594	0.0325095	BCL2L11	BCL2-like 11 (apoptosis facilitator)	Cytoplasm	other	Microarray_Specific
1370792_at	6.5	6.5	6.5	6.5	6.71534	7.06039	7.22394	7.39187	7.15579	7.20451	6.54307	0.10767	7.2073	0.121024	MAPRE1	microtubule-associated protein, RP/EB family, member 1	Cytoplasm	other	Common_Between_RNAseq_&_Microarray
1370803_at	13.3085	13.4464	13.3459	13.455	13.5146	13.8956	14.031	14.027	13.9086	13.8886	13.4141	0.0699939	13.9502	0.0723406	Zwint	ZW10 interacting kinetochore protein	Nucleus	other	Common_Between_RNAseq_&_Microarray
1370804_at	8.92989	9.23926	9.10574	9.13772	9.19461	9.61751	10.12	9.99236	10.0464	9.15465	9.12145	0.0593637	9.78619	0.402782	GABARAP	GABA(A) receptor-associated protein	Cytoplasm	transporter	Common_Between_RNAseq_&_Microarray
1370805_at	6.5	6.5	6.5	6.5	6.5	6.59696	6.5	6.5	6.83632	6.66526	6.5	0	6.61971	0.139797	CITED1	Cbp/p300-interacting transactivator, with Glu/Asp-rich carboxy-terminal domain, 1	Nucleus	transcription regulator	Common_Between_RNAseq_&_Microarray
1370806_at	7.95581	7.99833	8.11462	8.07845	8.33949	8.15138	8.08645	7.78172	8.10473	8.19914	8.09734	0.146157	8.06468	0.164117	RETSAT	retinol saturase (all-trans-retinol 13,14-reductase)	Cytoplasm	enzyme	Common_Between_RNAseq_&_Microarray
1370807_at	7.99308	7.9541	8.02887	7.94733	8.11325	8.23518	8.48508	8.58294	8.62415	8.64087	8.00733	0.0775974	8.51364	0.166999	VMP1	vacuole membrane protein 1	Plasma Membrane	other	Common_Between_RNAseq_&_Microarray
1370808_at	7.93261	8.23873	8.01548	8.092	8.48132	8.23345	7.91152	8.06146	7.95645	8.07751	8.15203	0.205069	8.04808	0.124952	CYB5R3	cytochrome b5 reductase 3	Cytoplasm	enzyme	Common_Between_RNAseq_&_Microarray
1370809_at	7.55374	7.63253	7.57538	7.56465	7.70625	7.58611	7.35877	7.58611	7.58611	7.72813	7.60651	0.064936	7.56905	0.132662	TUBG1	tubulin, gamma 1	Cytoplasm	other	Common_Between_RNAseq_&_Microarray
1370810_at	7.20759	7.53359	7.75663	7.97184	8.03592	6.93454	7.45351	6.74933	6.88278	6.95909	7.70111	0.227773	6.99585	0.268384	CCND2	cyclin D2	Nucleus	other	Microarray_Specific
1370811_at	6.9162	6.81448	6.90108	6.87962	6.68443	7.2054	7.08161	7.06763	6.75462	6.80335	6.83916	0.0975301	6.98252	0.19415	MPST	mercaptopyruvate sulfurtransferase	Cytoplasm	enzyme	Common_Between_RNAseq_&_Microarray
1370812_at	7.06414	7.01665	6.73764	6.80981	6.94178	6.93628	6.98958	7.09497	6.98958	7.31324	6.914	0.126007	7.06473	0.150388	BCL2L1	BCL2-like 1	Cytoplasm	other	Common_Between_RNAseq_&_Microarray
1370813_at	10.4589	10.6647	10.6158	10.6673	10.7163	10.5369	10.7751	10.5693	10.9793	10.3393	10.6246	0.0410549	10.64	0.244635	GSTM3	glutathione S-transferase mu 3 (brain)	Cytoplasm	enzyme	Common_Between_RNAseq_&_Microarray
1370815_at	7.51261	7.55258	7.49245	7.65309	7.76243	8.42681	8.22507	8.28454	8.24285	8.4127	7.59463	0.118466	8.31839	0.0951453	NEFH	neurofilament, heavy polypeptide	Cytoplasm	other	Common_Between_RNAseq_&_Microarray
1370817_at	9.52416	9.77109	9.6909	9.74125	9.99542	10.2126	10.4603	10.5407	10.4015	10.442	9.74457	0.134633	10.4114	0.122128	SEC11C	SEC11 homolog C (S. cerevisiae)	Cytoplasm	peptidase	Common_Between_RNAseq_&_Microarray
1370820_at	7.9447	8.24537	8.04824	7.98354	8.2644	8.11133	8.0938	8.05174	8.12808	8.06728	8.09725	0.140704	8.09045	0.0312187	FBXO6	F-box protein 6	Cytoplasm	enzyme	Common_Between_RNAseq_&_Microarray
1370824_at	7.57591	7.69071	7.60213	7.63172	7.82987	7.86048	7.58389	7.85434	7.8586	7.57184	7.66607	0.10112	7.74583	0.153405	SLC38A3	solute carrier family 38, member 3	Plasma Membrane	transporter	Common_Between_RNAseq_&_Microarray
1370825_a_at	10.6664	10.9216	10.7715	10.7606	11.0551	10.5473	10.4766	10.6497	10.6909	10.6861	10.8351	0.139498	10.6101	0.0943959	CDC42	cell division cycle 42	Cytoplasm	enzyme	Common_Between_RNAseq_&_Microarray
1370826_at	8.4468	8.76005	8.66501	8.42405	8.96548	8.46739	8.4648	8.46446	8.44672	8.70497	8.65228	0.224655	8.50967	0.109485	NAP1L1	nucleosome assembly protein 1-like 1	Nucleus	other	Common_Between_RNAseq_&_Microarray
1370827_at	6.68095	6.79793	6.75565	6.90488	6.91289	6.90736	6.86186	6.82646	6.93806	6.85734	6.81046	0.0782628	6.87821	0.0441954	CYB5R4	cytochrome b5 reductase 4	Cytoplasm	enzyme	Common_Between_RNAseq_&_Microarray
1370828_at	6.5	6.55833	6.52788	6.5	6.67062	7.79881	7.98093	8.23791	7.85313	7.99355	6.55136	0.0748347	7.97287	0.169836	ZDHHC2	zinc finger, DHHC-type containing 2	Nucleus	enzyme	Common_Between_RNAseq_&_Microarray
1370829_at	6.5	6.50616	6.5	6.5	6.53743	6.5	6.5	6.5	6.5	6.5	6.50872	0.0179264	6.5	0	FNTB	farnesyltransferase, CAAX box, beta	Cytoplasm	enzyme	Common_Between_RNAseq_&_Microarray
1370831_at	6.74249	6.69191	7.07046	7.00717	6.9137	7.17578	6.95144	7.13918	6.5	6.70696	6.88515	0.165628	6.89467	0.288545	MGLL	monoglyceride lipase	Plasma Membrane	enzyme	Common_Between_RNAseq_&_Microarray
1370834_at	7.17807	7.23681	7.37484	6.97149	7.25587	6.84484	6.823	6.93903	6.84844	7.31625	7.20342	0.170182	6.95431	0.207166	HS3ST1	heparan sulfate (glucosamine) 3-O-sulfotransferase 1	Cytoplasm	enzyme	Common_Between_RNAseq_&_Microarray
1370838_s_at	10.5399	10.4947	10.3649	10.5695	10.5915	10.5439	10.4188	10.3877	10.4702	10.3999	10.5121	0.102268	10.4441	0.0640408	SPTAN1	spectrin, alpha, non-erythrocytic 1	Plasma Membrane	other	Common_Between_RNAseq_&_Microarray
1370842_at	7.27065	7.24322	6.97617	7.19508	7.42419	7.08466	6.76155	6.89369	6.86833	7.27225	7.22186	0.184284	6.9761	0.202441	BCKDK	branched chain ketoacid dehydrogenase kinase	Cytoplasm	kinase	Common_Between_RNAseq_&_Microarray
1370844_at	7.1496	7.31044	7.43246	7.33177	7.52367	7.71513	7.71752	7.61834	7.79216	7.66179	7.34959	0.0983611	7.70099	0.0654853	HNRNPF	heterogeneous nuclear ribonucleoprotein F	Nucleus	other	Common_Between_RNAseq_&_Microarray
1370845_at	7.27443	7.16467	7.32142	7.18744	7.4036	6.76643	6.66287	6.56493	7.01569	6.85805	7.27031	0.11314	6.7736	0.174353	ENTPD2	ectonucleoside triphosphate diphosphohydrolase 2	Cytoplasm	enzyme	Common_Between_RNAseq_&_Microarray
1370848_at	9.05802	9.10568	9.33321	9.02343	9.18474	8.92304	8.61792	8.69724	8.70803	9.28405	9.14102	0.131916	8.84605	0.269727	SLC2A1	solute carrier family 2 (facilitated glucose transporter), member 1	Plasma Membrane	transporter	Common_Between_RNAseq_&_Microarray
1370849_at	6.76191	6.5	6.77756	6.67063	7.35762	6.5	6.5	6.5	6.5	7.01665	6.81355	0.372103	6.60333	0.231052	HAPLN2	hyaluronan and proteoglycan link protein 2	Extracellular Space	other	Microarray_Specific
1370850_at	7.64013	7.58597	7.68501	7.63648	7.72653	8.41519	8.19114	8.33679	8.46541	8.06362	7.65482	0.0607638	8.29443	0.165492	SCN3B	sodium channel, voltage-gated, type III, beta subunit	Plasma Membrane	ion channel	Common_Between_RNAseq_&_Microarray
1370853_at	6.85114	6.66063	6.89215	6.98891	6.78507	7.34285	6.9195	6.77756	7.16788	6.58716	6.83558	0.141197	6.95899	0.301545	CAMK2N1	calcium/calmodulin-dependent protein kinase II inhibitor 1	Plasma Membrane	kinase	Common_Between_RNAseq_&_Microarray
1370854_at	6.5	6.72056	6.92115	6.5	6.5	6.5	6.5	6.5	6.5	6.5	6.62834	0.20254	6.5	0	NEXN	nexilin (F actin binding protein)	Plasma Membrane	other	Microarray_Specific
1370855_at	12.3301	12.4579	12.314	12.4945	12.5331	12.7028	12.5264	12.5349	12.8555	12.4343	12.4259	0.0956273	12.6108	0.167619	CST3	cystatin C	Extracellular Space	other	Common_Between_RNAseq_&_Microarray
1370857_at	8.06437	8.14198	8.20221	7.92424	8.3323	6.92502	6.5	6.75649	6.71462	7.53713	8.13302	0.170284	6.88665	0.393901	Acta2	actin, alpha 2, smooth muscle, aorta	Other	other	Microarray_Specific
1370859_at	9.69388	10.0694	9.93366	9.96885	10.0988	10.227	10.403	10.6056	10.5334	10.4002	9.95293	0.0789687	10.4338	0.145187	PDIA6	protein disulfide isomerase family A, member 6	Cytoplasm	enzyme	Common_Between_RNAseq_&_Microarray
1370861_at	10.5419	10.6715	10.5053	10.5536	10.7865	11.0949	10.8564	11.0316	11.0149	10.9146	10.6118	0.125968	10.9825	0.0956565	COX6A1	cytochrome c oxidase subunit VIa polypeptide 1	Cytoplasm	enzyme	Common_Between_RNAseq_&_Microarray
1370862_at	12.4259	12.4916	12.4102	12.4476	12.8758	12.9042	12.6499	12.3681	12.6631	12.2858	12.5302	0.215563	12.5742	0.24906	APOE	apolipoprotein E	Extracellular Space	transporter	Common_Between_RNAseq_&_Microarray
1370864_at	7.73451	8.14542	8.1198	7.7597	8.10998	6.91286	6.5	6.5	6.82192	6.82192	7.97388	0.183292	6.71134	0.196465	COL1A1	collagen, type I, alpha 1	Extracellular Space	other	Common_Between_RNAseq_&_Microarray
1370865_at	9.17002	9.36914	9.1329	9.38438	9.6773	9.7853	9.64748	9.7783	9.80823	9.65529	9.34675	0.222936	9.73492	0.0771078	IDH3G	isocitrate dehydrogenase 3 (NAD+) gamma	Cytoplasm	enzyme	Common_Between_RNAseq_&_Microarray
1370866_at	11.5556	11.6465	11.6535	11.6054	11.667	11.7646	11.8935	11.8876	11.8905	11.6535	11.6256	0.0265167	11.8179	0.106922	RPL41	ribosomal protein L41	Cytoplasm	other	Common_Between_RNAseq_&_Microarray
1370867_at	8.54403	8.67907	8.56396	8.60916	8.58918	8.64392	8.44837	8.67786	8.42406	8.5783	8.59708	0.0494114	8.5545	0.114082	GNB2	guanine nucleotide binding protein (G protein), beta polypeptide 2	Plasma Membrane	enzyme	Common_Between_RNAseq_&_Microarray
1370869_at	11.4273	11.5998	11.3907	11.5028	11.6589	11.9864	12.0183	12.1032	11.8692	12.1671	11.5159	0.117436	12.0288	0.114047	BCAT1	branched chain amino-acid transaminase 1, cytosolic	Cytoplasm	enzyme	Common_Between_RNAseq_&_Microarray
1370870_at	8.26675	8.1721	8.24658	8.17065	8.32432	8.29788	8.1791	8.41495	8.19116	8.44762	8.23608	0.0731112	8.30614	0.123779	ME1	malic enzyme 1, NADP(+)-dependent, cytosolic	Cytoplasm	enzyme	Common_Between_RNAseq_&_Microarray
1370871_at	8.21055	8.58185	8.27602	8.28487	8.69718	8.64277	8.64716	8.64825	8.79758	8.56071	8.41009	0.21262	8.65929	0.0857072	HNRNPA3	heterogeneous nuclear ribonucleoprotein A3	Nucleus	other	Microarray_Specific
1370872_at	7.67202	7.70944	7.64045	7.67202	7.93748	7.71016	7.40043	7.48558	7.86911	7.67202	7.72628	0.13474	7.62746	0.186342	HNRNPA3	heterogeneous nuclear ribonucleoprotein A3	Nucleus	other	Microarray_Specific
1370873_at	9.61622	9.79199	9.53498	9.8133	9.71123	10.0443	9.95057	10.1373	10.0385	10.0165	9.69355	0.126483	10.0374	0.0670968	Calm1 (includes others)	calmodulin 1	Nucleus	other	Common_Between_RNAseq_&_Microarray
1370875_at	7.32918	7.30253	7.36074	7.41828	7.78319	7.45589	7.21112	7.12845	7.10512	7.22849	7.43878	0.216556	7.22581	0.138929	EZR	ezrin	Plasma Membrane	other	Common_Between_RNAseq_&_Microarray
1370876_at	8.58109	8.70262	8.41443	8.46535	8.70262	8.7535	8.52734	8.70937	8.51397	8.86168	8.57322	0.153104	8.67317	0.149926	MAP7D1	MAP7 domain containing 1	Other	other	Common_Between_RNAseq_&_Microarray
1370878_at	7.96069	7.96586	7.84604	7.88876	8.11608	8.08277	8.15179	8.04233	8.21124	7.99052	7.95549	0.118776	8.09573	0.0874288	UROD	uroporphyrinogen decarboxylase	Cytoplasm	enzyme	Common_Between_RNAseq_&_Microarray
1370879_at	7.37736	7.38012	7.36313	7.48081	7.50789	7.97098	7.98443	8.21234	8.02796	7.72729	7.42186	0.0720453	7.9846	0.173305	DLST	dihydrolipoamide S-succinyltransferase (E2 component of 2-oxo-glutarate complex)	Cytoplasm	enzyme	Common_Between_RNAseq_&_Microarray
1370880_at	7.06448	7.48887	7.06088	7.31128	7.53794	7.74033	7.56428	7.77291	7.5291	7.69692	7.29269	0.21579	7.66071	0.108234	RNH1	ribonuclease/angiogenin inhibitor 1	Cytoplasm	other	Common_Between_RNAseq_&_Microarray
1370881_at	7.7374	7.90095	7.93225	7.99607	8.19945	8.40022	8.41703	8.53538	8.55565	8.05531	7.95322	0.134148	8.39272	0.200869	TST	thiosulfate sulfurtransferase (rhodanese)	Cytoplasm	enzyme	Common_Between_RNAseq_&_Microarray
1370882_at	6.5	6.5662	6.50439	6.57388	6.99187	6.5	6.5	6.5	6.5	6.5	6.62727	0.224027	6.5	0	HLA-DMB	major histocompatibility complex, class II, DM beta	Plasma Membrane	transmembrane receptor	Microarray_Specific
1370883_at	7.55362	7.42458	7.15943	7.2127	7.74902	7.35143	7.29593	6.91824	7.29499	7.0398	7.41987	0.26748	7.18008	0.189887	HLA-DRA	major histocompatibility complex, class II, DR alpha	Plasma Membrane	transmembrane receptor	Microarray_Specific
1370885_at	6.91873	7.00199	7.19993	6.99661	7.02916	7.41548	7.40361	7.68486	7.38366	7.29324	7.02928	0.0963955	7.43617	0.147072	Ctsz	cathepsin Z	Cytoplasm	peptidase	Common_Between_RNAseq_&_Microarray
1370886_a_at	10.9563	10.9073	10.8698	11.0061	10.9644	11.3022	11.2322	11.3547	11.2087	11.4848	10.9408	0.060345	11.3165	0.11036	KLC1	kinesin light chain 1	Cytoplasm	other	Common_Between_RNAseq_&_Microarray
1370887_at	7.6592	7.63015	7.72326	7.7604	7.85766	7.72044	7.54925	7.71389	7.50664	8.0478	7.72613	0.094115	7.7076	0.212957	TGFB1I1	transforming growth factor beta 1 induced transcript 1	Nucleus	transcription regulator	Common_Between_RNAseq_&_Microarray
1370888_at	10.8047	10.915	10.8437	10.9614	10.9806	11.3537	11.2613	11.3312	11.2004	11.334	10.9011	0.0608825	11.2961	0.0639546	COX5A	cytochrome c oxidase subunit Va	Cytoplasm	enzyme	Common_Between_RNAseq_&_Microarray
1370890_at	8.44173	8.80532	8.60053	8.71523	8.86304	9.00331	8.9667	8.91937	8.90512	8.94643	8.68517	0.114494	8.94819	0.0389538	ACTR3	ARP3 actin-related protein 3 homolog (yeast)	Plasma Membrane	other	Common_Between_RNAseq_&_Microarray
1370891_at	8.66852	8.93081	8.88147	8.71266	9.03036	8.237	8.37947	8.16875	8.52925	8.44461	8.84477	0.132768	8.35182	0.147946	CD48	CD48 molecule	Plasma Membrane	other	Common_Between_RNAseq_&_Microarray
1370892_at	7.33686	7.54968	7.58701	7.16613	7.55213	7.15761	6.5	6.61376	7.00861	6.89384	7.43836	0.199133	6.83476	0.273335	C4A/C4B	complement component 4B (Chido blood group)	Extracellular Space	other	Common_Between_RNAseq_&_Microarray
1370893_at	7.91058	7.82891	7.74751	7.81274	8.07978	7.70495	7.43356	7.51917	7.63116	7.89946	7.8759	0.146001	7.63766	0.179449	ACACA	acetyl-CoA carboxylase alpha	Cytoplasm	enzyme	Common_Between_RNAseq_&_Microarray
1370895_at	7.71321	7.97003	7.79966	7.66743	8.07801	7.46199	7.16021	6.95321	7.31037	7.49746	7.84567	0.181609	7.27665	0.224953	COL5A2	collagen, type V, alpha 2	Extracellular Space	other	Common_Between_RNAseq_&_Microarray
1370896_a_at	9.46884	10.1444	9.86566	9.3089	10.1695	8.07578	7.24454	7.37763	7.76844	8.58767	9.79147	0.399945	7.81081	0.544017	Myh11	myosin, heavy chain 11, smooth muscle	Cytoplasm	other	Common_Between_RNAseq_&_Microarray
1370898_at	7.57667	7.769	7.81348	7.68525	7.87043	7.87226	7.76373	7.85281	7.73459	7.8268	7.74297	0.0781332	7.81004	0.0587766	SNN	stannin	Plasma Membrane	other	Common_Between_RNAseq_&_Microarray
1370899_at	6.81134	7.14115	7.02812	7.06011	7.14458	6.7696	6.87264	6.85041	6.86186	7.23599	7.03706	0.0585052	6.9181	0.182291	SFPQ	splicing factor proline/glutamine-rich	Nucleus	other	Common_Between_RNAseq_&_Microarray
1370901_at	7.13574	7.22263	6.99356	7.32545	7.4382	7.36499	7.1846	7.43656	7.4605	7.23925	7.22312	0.189315	7.33718	0.121168	C9orf142	chromosome 9 open reading frame 142	Other	other	Common_Between_RNAseq_&_Microarray
1370903_a_at	9.21794	8.9742	9.14318	9.28494	9.20054	9.32211	8.96378	9.20174	9.31334	9.14676	9.16416	0.131292	9.18954	0.146499	NDRG3	NDRG family member 3	Cytoplasm	other	Common_Between_RNAseq_&_Microarray
1370905_at	8.82715	8.86363	8.79394	8.80002	9.11354	8.4939	8.28894	8.49907	8.52075	8.79186	8.87966	0.150507	8.5189	0.179174	Dock9	dedicator of cytokinesis 9	Cytoplasm	other	Common_Between_RNAseq_&_Microarray
1370906_at	7.06565	7.10582	7.19334	7.39106	7.33429	7.37171	7.4826	7.52708	7.44928	7.38247	7.21803	0.130193	7.44263	0.0659966	BCKDHB	branched chain keto acid dehydrogenase E1, beta polypeptide	Cytoplasm	enzyme	Common_Between_RNAseq_&_Microarray
1370907_at	7.98262	8.07507	8.06496	7.87554	8.29087	7.22219	7.34581	7.13226	7.02179	7.60493	8.05781	0.16978	7.2654	0.223987	ST6GAL1	ST6 beta-galactosamide alpha-2,6-sialyltranferase 1	Cytoplasm	enzyme	Common_Between_RNAseq_&_Microarray
1370908_at	8.65474	8.72879	8.62527	8.62368	8.6151	8.37923	8.30721	8.42505	8.44214	8.50504	8.64952	0.0539075	8.41173	0.0738079	HDAC2	histone deacetylase 2	Nucleus	transcription regulator	Common_Between_RNAseq_&_Microarray
1370909_at	7.14383	7.1144	7.04733	7.00756	7.17419	7.38296	7.41357	7.58148	7.46639	7.48224	7.09746	0.0735545	7.46533	0.0762265	NUP62	nucleoporin 62kDa	Nucleus	transporter	Common_Between_RNAseq_&_Microarray
1370911_at	7.93484	7.9844	7.91812	7.80556	8.06983	7.76568	7.54664	7.64196	7.93178	7.66488	7.94255	0.111506	7.71019	0.146318	AKAP8	A kinase (PRKA) anchor protein 8	Nucleus	other	Common_Between_RNAseq_&_Microarray
1370913_at	6.5	6.5	6.5	6.5	6.5	6.67858	6.51703	6.5	6.5	6.5	6.5	0	6.53912	0.0783093	RSAD2	radical S-adenosyl methionine domain containing 2	Cytoplasm	enzyme	Microarray_Specific
1370914_at	6.54401	6.61305	6.5	6.7565	6.59125	6.92271	6.90054	7.00154	6.91608	6.72722	6.60096	0.10617	6.89362	0.100914	DNTTIP1	deoxynucleotidyltransferase, terminal, interacting protein 1	Nucleus	ligand-dependent nuclear receptor	Common_Between_RNAseq_&_Microarray
1370915_s_at	7.15772	7.23651	7.11688	7.08646	7.32029	7.47017	7.41643	7.51544	7.53169	7.27831	7.18357	0.108327	7.44241	0.102077	DNTTIP1	deoxynucleotidyltransferase, terminal, interacting protein 1	Nucleus	ligand-dependent nuclear receptor	Common_Between_RNAseq_&_Microarray
1370916_at	6.66931	6.83376	6.78007	6.75057	6.84716	6.5	6.5	6.5	6.5	6.5	6.77617	0.0453538	6.5	0	TEC	tec protein tyrosine kinase	Cytoplasm	kinase	Common_Between_RNAseq_&_Microarray
1370917_at	6.5	6.59362	6.62054	6.68656	6.60948	6.5	6.5	6.5086	6.5	6.55748	6.60204	0.0408608	6.51322	0.0250222	HSF1	heat shock transcription factor 1	Nucleus	transcription regulator	Common_Between_RNAseq_&_Microarray
1370918_a_at	10.7577	10.8757	10.7467	10.8621	10.8333	10.9729	10.9701	10.8868	11.2065	10.7934	10.8151	0.0579239	10.9659	0.153263	TAF3	TAF3 RNA polymerase II, TATA box binding protein (TBP)-associated factor, 140kDa	Nucleus	transcription regulator	Common_Between_RNAseq_&_Microarray
1370919_at	7.48199	7.64436	7.58789	7.64824	7.72514	7.39367	7.27699	7.2054	7.46733	7.4725	7.61753	0.0563624	7.36318	0.118376	HNRNPM	heterogeneous nuclear ribonucleoprotein M	Nucleus	other	Common_Between_RNAseq_&_Microarray
1370920_at	8.90444	8.75204	8.74925	8.95263	8.89619	8.71985	8.4887	8.46652	8.70446	8.70595	8.85091	0.102943	8.6171	0.127712	SRPK2	SRSF protein kinase 2	Nucleus	kinase	Common_Between_RNAseq_&_Microarray
1370921_at	7.70466	7.78125	7.57648	7.84274	7.94141	7.93901	7.81971	7.96023	7.93901	7.83912	7.76931	0.154156	7.89942	0.0648504	SCAMP3	secretory carrier membrane protein 3	Cytoplasm	transporter	Common_Between_RNAseq_&_Microarray
1370922_at	6.90891	7.23297	7.26748	7.00259	7.35475	7.26374	7.09566	7.28936	7.10968	7.30035	7.15334	0.150249	7.21176	0.100587	CTXN1	cortexin 1	Other	other	Common_Between_RNAseq_&_Microarray
1370925_at	6.82834	6.92921	6.93451	6.95392	7.05605	7.85453	7.73858	7.57412	7.58872	7.51546	6.9404	0.0593743	7.65428	0.138926
1370927_at	6.5	6.54413	6.5	6.5	6.52104	6.5	6.5	6.5	6.5	6.5	6.51303	0.0210419	6.5	0	COL12A1	collagen, type XII, alpha 1	Extracellular Space	other	Microarray_Specific
1370928_at	8.02462	8.09174	8.01141	8.16101	8.20992	7.91968	7.73395	7.69228	7.77219	8.22238	8.09974	0.0863103	7.8681	0.215801	LITAF	lipopolysaccharide-induced TNF factor	Nucleus	transcription regulator	Common_Between_RNAseq_&_Microarray
1370929_at	7.88256	7.85473	7.79772	7.89116	7.94473	7.97614	7.99085	8.28165	8.10566	8.11178	7.87418	0.061842	8.09322	0.122673	LRPAP1	low density lipoprotein receptor-related protein associated protein 1	Plasma Membrane	transmembrane receptor	Common_Between_RNAseq_&_Microarray
1370930_at	7.65669	7.54524	7.43909	7.38515	7.84061	6.9281	6.53614	6.74884	6.56404	7.1427	7.57336	0.203245	6.78396	0.25519	KIF1C	kinesin family member 1C	Cytoplasm	other	Common_Between_RNAseq_&_Microarray
1370931_at	6.5	6.53523	6.5	6.61134	6.61134	6.5	6.68832	6.79043	6.73189	6.65962	6.55158	0.0559906	6.67405	0.109081	XRCC5	X-ray repair complementing defective repair in Chinese hamster cells 5 (double-strand-break rejoining)	Nucleus	enzyme	Common_Between_RNAseq_&_Microarray
1370932_at	6.59534	6.5	6.5	6.5	6.68634	6.5	6.5	6.5	6.5	6.5	6.55634	0.0931715	6.5	0	LRP4	low density lipoprotein receptor-related protein 4	Extracellular Space	other	Common_Between_RNAseq_&_Microarray
1370934_at	8.21051	8.13374	8.04115	8.13374	8.02001	7.67447	7.87598	7.80055	7.97401	8.17558	8.10783	0.0601837	7.90011	0.188911	NUP153	nucleoporin 153kDa	Nucleus	transporter	Common_Between_RNAseq_&_Microarray
1370935_at	7.52647	7.53648	7.60276	7.47231	7.47231	7.00627	6.86186	6.89567	6.75907	7.41026	7.52207	0.0623546	6.98662	0.252721	SLC44A1	solute carrier family 44 (choline transporter), member 1	Plasma Membrane	transporter	Common_Between_RNAseq_&_Microarray
1370938_at	7.08423	6.90827	7.01397	7.21603	7.14012	7.33749	6.89325	6.91435	7.08459	6.6845	7.07252	0.136056	6.98284	0.243849	PDXP	pyridoxal (pyridoxine, vitamin B6) phosphatase	Plasma Membrane	phosphatase	Common_Between_RNAseq_&_Microarray
1370939_at	8.10283	8.09841	7.8731	7.96622	8.2071	7.22033	7.02065	6.76199	7.00318	7.55952	8.04953	0.146715	7.11313	0.297782	ACSL1	acyl-CoA synthetase long-chain family member 1	Cytoplasm	enzyme	Common_Between_RNAseq_&_Microarray
1370940_at	7.01606	6.81488	6.8404	6.76245	7.10086	6.90079	6.5	6.5	6.80405	6.97634	6.90693	0.151003	6.73624	0.224133	TJP2	tight junction protein 2	Plasma Membrane	kinase	Microarray_Specific
1370941_at	9.91221	10.0547	9.94786	9.77813	10.0087	9.10029	8.68607	8.16876	9.07445	8.92506	9.94032	0.120996	8.79092	0.384764	PDGFRA	platelet-derived growth factor receptor, alpha polypeptide	Plasma Membrane	kinase	Microarray_Specific
1370946_at	7.29715	7.47544	7.50053	7.52878	7.90576	7.39588	6.82454	6.72261	6.83028	6.97048	7.54153	0.203262	6.94876	0.265048	NFIX	nuclear factor I/X (CCAAT-binding transcription factor)	Nucleus	transcription regulator	Microarray_Specific
1370947_at	6.84941	6.75259	6.52662	6.81256	6.908	7.1611	7.16027	7.3349	7.19131	6.95968	6.76984	0.162055	7.16145	0.133874	SETD4	SET domain containing 4	Other	other	Common_Between_RNAseq_&_Microarray
1370948_a_at	9.63211	9.77987	10.0326	9.6304	9.93077	9.46048	9.24403	9.45073	9.52267	9.54135	9.80115	0.175917	9.44385	0.118289	MARCKS	myristoylated alanine-rich protein kinase C substrate	Plasma Membrane	other	Common_Between_RNAseq_&_Microarray
1370949_at	8.81852	9.12388	9.05712	8.81032	8.98471	8.63238	8.5286	8.75413	8.67738	8.89796	8.95891	0.135005	8.69809	0.138352	MARCKS	myristoylated alanine-rich protein kinase C substrate	Plasma Membrane	other	Common_Between_RNAseq_&_Microarray
1370950_at	8.27139	8.02546	8.54759	8.25042	8.83303	8.72756	8.41	8.61129	8.28218	8.33278	8.38558	0.351738	8.47276	0.189714	PPAP2B	phosphatidic acid phosphatase type 2B	Plasma Membrane	phosphatase	Common_Between_RNAseq_&_Microarray
1370951_at	7.52231	7.40122	7.59953	7.44036	7.82628	7.82967	7.46998	7.76438	7.84459	7.73989	7.55794	0.193051	7.7297	0.15162	PPAP2B	phosphatidic acid phosphatase type 2B	Plasma Membrane	phosphatase	Common_Between_RNAseq_&_Microarray
1370952_at	6.5	6.97332	6.5	6.5	7.18277	6.5	6.5	6.5	6.5	6.5	6.73122	0.344515	6.5	0	GSTM1	glutathione S-transferase mu 1	Cytoplasm	enzyme	Microarray_Specific
1370954_at	7.32189	7.57926	7.38894	7.45251	7.51254	7.25002	7.24134	7.2731	7.40813	7.24484	7.45103	0.081476	7.28349	0.0707702	P4HA1	prolyl 4-hydroxylase, alpha polypeptide I	Cytoplasm	enzyme	Common_Between_RNAseq_&_Microarray
1370956_at	9.39523	9.72546	9.5723	9.47682	9.87017	8.01703	8.37631	7.66169	8.35063	8.21892	9.608	0.172917	8.12491	0.295466	DCN	decorin	Extracellular Space	other	Common_Between_RNAseq_&_Microarray
1370957_at	9.28383	9.26117	9.11844	8.89493	9.36486	8.84457	8.61351	8.78454	8.5597	8.86178	9.18465	0.203463	8.73282	0.13784	IL6ST	interleukin 6 signal transducer (gp130, oncostatin M receptor)	Plasma Membrane	transmembrane receptor	Common_Between_RNAseq_&_Microarray
1370959_at	10.0835	10.3705	10.1454	9.93304	10.2437	8.86596	8.62749	8.26059	9.29296	9.19493	10.1552	0.184719	8.84839	0.422002	COL3A1	collagen, type III, alpha 1	Extracellular Space	other	Microarray_Specific
1370960_at	8.34058	8.23142	8.25239	8.16487	8.574	7.3101	6.95324	6.5	7.02557	6.94166	8.31265	0.182735	6.94611	0.290641	IGFBP5	insulin-like growth factor binding protein 5	Extracellular Space	other	Common_Between_RNAseq_&_Microarray
1370962_at	6.5	6.5	6.5	6.5	6.61223	7.21914	6.94128	7.56144	7.17192	7.11652	6.52245	0.0561155	7.20206	0.226758	PARM1	prostate androgen-regulated mucin-like protein 1	Extracellular Space	other	Common_Between_RNAseq_&_Microarray
1370963_at	7.6069	7.32771	7.56051	7.52184	7.47199	7.06851	6.81519	6.56664	7.02179	6.84076	7.49779	0.101867	6.86258	0.198783	GAS7	growth arrest-specific 7	Cytoplasm	transcription regulator	Microarray_Specific
1370964_at	6.5	6.5	6.5	6.5	6.5	6.96182	6.5	6.5	6.5	6.5	6.5	0	6.59236	0.20653	ASS1	argininosuccinate synthase 1	Cytoplasm	enzyme	Common_Between_RNAseq_&_Microarray
1370965_at	7.9918	8.04459	8.07697	8.11311	8.05126	7.96552	7.85558	7.84858	7.98724	7.81835	8.05555	0.0310651	7.89506	0.0759367	ZEB1	zinc finger E-box binding homeobox 1	Nucleus	transcription regulator	Common_Between_RNAseq_&_Microarray
1370966_at	6.81191	6.79889	6.89609	6.67097	6.79889	6.90736	6.90548	6.8484	6.75489	6.71251	6.79535	0.0923326	6.82573	0.0885642	HCN2	hyperpolarization activated cyclic nucleotide-gated potassium channel 2	Plasma Membrane	ion channel	Common_Between_RNAseq_&_Microarray
1370968_at	7.54047	7.74205	7.60815	7.59154	7.70495	7.50739	7.33536	7.45826	7.45706	7.56193	7.63743	0.0732959	7.464	0.0838172	NFKB1	nuclear factor of kappa light polypeptide gene enhancer in B-cells 1	Nucleus	transcription regulator	Common_Between_RNAseq_&_Microarray
1370970_at	6.5	6.5	6.56879	6.5	6.5	6.5	6.5	6.5	6.5	6.5	6.51376	0.0343945	6.5	0	KCNJ14	potassium inwardly-rectifying channel, subfamily J, member 14	Plasma Membrane	ion channel	Microarray_Specific
1370973_at	6.5	6.68056	6.5	6.5527	6.5	6.5	6.5	6.5	6.5	6.5	6.54665	0.0851996	6.5	0	SCN7A	sodium channel, voltage-gated, type VII, alpha subunit	Plasma Membrane	ion channel	Microarray_Specific
1370974_at	6.83043	6.92337	6.80768	6.91142	6.89909	6.74566	6.58418	6.75312	6.95489	6.80768	6.8744	0.0527454	6.76911	0.133233	VPS54	vacuolar protein sorting 54 homolog (S. cerevisiae)	Extracellular Space	other	Common_Between_RNAseq_&_Microarray
1370975_at	6.86759	6.79026	6.96438	6.66569	6.86902	6.88535	6.81109	6.83662	6.89212	6.86902	6.83139	0.12639	6.85884	0.0342325	KDM3A	lysine (K)-specific demethylase 3A	Nucleus	transcription regulator	Common_Between_RNAseq_&_Microarray
1370976_at	7.48704	7.86381	7.80342	7.8452	7.74347	7.70326	7.75676	7.59953	7.69547	7.78217	7.74859	0.0533555	7.70744	0.070397	G3BP1	GTPase activating protein (SH3 domain) binding protein 1	Nucleus	enzyme	Common_Between_RNAseq_&_Microarray
1370978_at	8.19893	8.33318	8.3069	8.36523	8.4684	8.55986	8.77366	8.81739	8.70454	8.85033	8.33453	0.0707908	8.74116	0.115103	SCAMP1	secretory carrier membrane protein 1	Cytoplasm	transporter	Common_Between_RNAseq_&_Microarray
1370984_at	6.54708	6.5	6.58921	6.5	6.60558	6.54775	6.56119	6.5	6.5	6.77382	6.54838	0.0566284	6.57655	0.113691	ZNF436	zinc finger protein 436	Nucleus	other	Common_Between_RNAseq_&_Microarray
1370985_at	6.5	6.5	6.5	6.5	6.5	6.5	6.5	6.55415	6.5	6.5	6.5	0	6.51083	0.0242148	MAPK7	mitogen-activated protein kinase 7	Cytoplasm	kinase	Common_Between_RNAseq_&_Microarray
1370986_s_at	6.88837	6.8855	6.69549	6.8787	6.75007	6.82184	6.82184	6.73496	6.71728	6.69549	6.81963	0.0946829	6.75828	0.0596795
1370988_at	6.97084	6.78082	7.09177	6.89321	7.21416	6.8085	6.87239	7.08833	6.91608	6.88102	6.99016	0.19462	6.91326	0.105286
1370989_at	7.52071	7.53575	7.87048	7.36961	8.09187	7.84255	7.9597	7.89927	7.57134	8.23769	7.67768	0.32538	7.90211	0.239214	RET	ret proto-oncogene	Plasma Membrane	kinase	Common_Between_RNAseq_&_Microarray
1370990_at	7.44164	7.36901	7.31327	7.45881	7.58577	7.68458	7.73952	7.88677	7.60595	7.78936	7.4337	0.118925	7.74124	0.106077	Crlf3	cytokine receptor-like factor 3	Cytoplasm	transcription regulator	Common_Between_RNAseq_&_Microarray
1370994_at	6.5	6.5	6.5	6.5	6.5	6.52845	6.551	6.73841	6.6862	6.5	6.5	0	6.60081	0.105006	HIP1R	huntingtin interacting protein 1 related	Cytoplasm	other	Common_Between_RNAseq_&_Microarray
1370996_at	11.052	11.2254	10.9906	11.1382	11.3117	11.1767	11.0251	11.2274	11.0704	11.4275	11.1436	0.136976	11.1854	0.157626	Rasgrf1	RAS protein-specific guanine nucleotide-releasing factor 1	Plasma Membrane	other	Common_Between_RNAseq_&_Microarray
1370999_at	6.5	6.5	6.62398	6.5	6.5	6.5	6.67555	6.5	6.62724	6.5	6.5248	0.061992	6.56056	0.0846637	SPAG5	sperm associated antigen 5	Nucleus	peptidase	Microarray_Specific
1371002_at	7.13078	7.4275	7.48774	7.5731	7.4275	7.55431	7.63554	7.68868	7.81143	7.47854	7.40932	0.0688876	7.6337	0.127467	PDCD2	programmed cell death 2	Nucleus	other	Common_Between_RNAseq_&_Microarray
1371003_at	6.5	6.5	6.5	6.5	6.5	7.77774	8.15915	8.47716	7.5507	7.77738	6.5	0	7.94843	0.36761	MAP1B	microtubule-associated protein 1B	Cytoplasm	other	Common_Between_RNAseq_&_Microarray
1371005_at	6.83117	7.13053	6.78024	7.02163	7.02163	7.13841	7.38738	7.28153	7.05307	6.97703	6.95704	0.148029	7.16748	0.167008	ABCC1	ATP-binding cassette, sub-family C (CFTR/MRP), member 1	Plasma Membrane	transporter	Common_Between_RNAseq_&_Microarray
1371008_at	6.95874	7.20804	6.9683	7.1751	7.21211	7.24311	7.43634	7.49744	7.31324	7.35991	7.10446	0.116245	7.37001	0.100082	PMPCA	peptidase (mitochondrial processing) alpha	Cytoplasm	peptidase	Common_Between_RNAseq_&_Microarray
1371014_at	8.46468	8.44554	8.47477	8.5061	8.44781	8.55035	8.37867	8.44857	8.48491	8.40934	8.46778	0.0283332	8.45437	0.0669628	PLCB1	phospholipase C, beta 1 (phosphoinositide-specific)	Cytoplasm	enzyme	Common_Between_RNAseq_&_Microarray
1371021_at	6.92861	7.19593	6.64882	6.83687	7.39934	6.60968	6.54905	6.5	6.5	6.6845	7.00191	0.339686	6.56865	0.0789226	ARSB	arylsulfatase B	Cytoplasm	enzyme	Common_Between_RNAseq_&_Microarray
1371023_at	6.6956	6.70747	6.5	6.70664	6.75787	6.86411	6.72783	6.86832	6.74331	6.61808	6.67352	0.11453	6.76433	0.104802	MEGF8	multiple EGF-like-domains 8	Extracellular Space	other	Common_Between_RNAseq_&_Microarray
1371024_at	6.9629	7.22383	7.24926	7.04161	7.18294	6.57275	6.5223	6.5	6.5951	6.81281	7.13211	0.0926502	6.60059	0.124589	CUX1	cut-like homeobox 1	Nucleus	transcription regulator	Common_Between_RNAseq_&_Microarray
1371028_at	6.5	6.5	6.72674	6.5	7.55014	7.58321	7.70013	7.96511	7.79293	8.07563	6.75537	0.498864	7.8234	0.198443	TGOLN2	trans-golgi network protein 2	Cytoplasm	other	Common_Between_RNAseq_&_Microarray
1371029_at	6.5	6.5	6.5	6.5	6.5	6.52588	6.5	6.5	6.5	6.5	6.5	0	6.50518	0.0115734	PKD1	polycystic kidney disease 1 (autosomal dominant)	Plasma Membrane	ion channel	Common_Between_RNAseq_&_Microarray
1371036_at	7.3655	7.67326	7.60316	7.73788	7.71245	8.34325	8.26792	8.49992	8.32691	8.2679	7.61845	0.0587136	8.34118	0.0950558	NRCAM	neuronal cell adhesion molecule	Plasma Membrane	other	Common_Between_RNAseq_&_Microarray
1371037_at	7.93366	7.96613	7.8895	7.75493	8.03556	7.41969	7.42659	7.05103	7.36829	7.64642	7.91596	0.120242	7.38241	0.213926	PROS1	protein S (alpha)	Extracellular Space	other	Common_Between_RNAseq_&_Microarray
1371040_at	6.5	6.5	6.75704	6.67816	6.5	6.5	6.52073	6.5	6.5	6.5	6.58704	0.129695	6.50415	0.00927074	SLC1A5	solute carrier family 1 (neutral amino acid transporter), member 5	Plasma Membrane	transporter	Microarray_Specific
1371041_at	9.51029	9.70672	9.53584	9.64344	9.9423	10.0715	10.158	10.2677	10.2742	9.95244	9.66772	0.171952	10.1448	0.136385	NDUFV2	NADH dehydrogenase (ubiquinone) flavoprotein 2, 24kDa	Cytoplasm	enzyme	Common_Between_RNAseq_&_Microarray
1371042_at	6.5	6.5	6.5	6.5	6.6756	6.5	6.5	6.5	6.5	6.6227	6.53512	0.0878	6.52454	0.0548718	MAP4K3	mitogen-activated protein kinase kinase kinase kinase 3	Other	kinase	Common_Between_RNAseq_&_Microarray
1371043_a_at	6.99439	6.5	6.58094	6.59685	6.5	6.5	6.5	6.5	6.5	6.5	6.63444	0.0517328	6.5	0	POU3F3	POU class 3 homeobox 3	Nucleus	transcription regulator	Microarray_Specific
1371045_at	7.1907	7.2358	6.94908	7.15091	7.02507	7.23684	6.78654	7.03389	6.93604	6.84484	7.11031	0.127858	6.96763	0.177294	ASIC1	acid-sensing (proton-gated) ion channel 1	Plasma Membrane	ion channel	Common_Between_RNAseq_&_Microarray
1371051_at	6.5	6.5	6.5	6.5	6.5	6.63088	6.52033	6.74166	6.5	6.62677	6.5	0	6.60393	0.0974799	POLR2M	polymerase (RNA) II (DNA directed) polypeptide M	Nucleus	other	Common_Between_RNAseq_&_Microarray
1371055_at	6.93499	7.22738	7.05771	7.0694	7.5278	7.46199	7.27341	7.46455	7.34078	7.49916	7.16346	0.218944	7.40798	0.096249	Rab12	RAB12, member RAS oncogene family	Cytoplasm	other	Common_Between_RNAseq_&_Microarray
1371057_at	7.15139	7.24116	7.18468	7.49648	7.02165	7.02683	6.73383	6.76732	7.02683	6.86784	7.21908	0.197025	6.88453	0.138948	GABRA5	gamma-aminobutyric acid (GABA) A receptor, alpha 5	Plasma Membrane	ion channel	Common_Between_RNAseq_&_Microarray
1371060_at	6.5	6.5	6.5	6.5	6.56215	6.5	6.5	6.5	6.5	6.56215	6.51243	0.0310735	6.51243	0.027793	TRIM23	tripartite motif containing 23	Nucleus	enzyme	Common_Between_RNAseq_&_Microarray
1371064_at	7.90647	7.75958	7.81117	7.85721	7.86535	7.86515	7.84758	7.77358	8.09668	7.74207	7.83995	0.0487362	7.86501	0.139148	PCM1	pericentriolar material 1	Cytoplasm	other	Common_Between_RNAseq_&_Microarray
1371071_at	6.84291	7.12096	6.92215	6.88659	7.31673	7.68749	7.93043	7.78965	7.51559	7.82761	7.01787	0.198907	7.75016	0.157327	GNB4	guanine nucleotide binding protein (G protein), beta polypeptide 4	Plasma Membrane	enzyme	Common_Between_RNAseq_&_Microarray
1371081_at	6.96887	6.5	6.67592	6.5	6.5	6.8425	6.5	6.5	6.6897	6.5	6.62896	0.087962	6.60644	0.155439	RAPGEF4	Rap guanine nucleotide exchange factor (GEF) 4	Cytoplasm	other	Common_Between_RNAseq_&_Microarray
1371086_at	6.5	6.5	6.5	6.5	6.5	6.58736	6.5	6.5	6.51101	6.5	6.5	0	6.51968	0.038137	PTPRF	protein tyrosine phosphatase, receptor type, F	Plasma Membrane	phosphatase	Common_Between_RNAseq_&_Microarray
1371091_at	6.5	6.5	6.5	6.5	6.5	6.93425	6.99634	6.94617	6.8913	7.05669	6.5	0	6.96495	0.0634853	IRS2	insulin receptor substrate 2	Cytoplasm	enzyme	Common_Between_RNAseq_&_Microarray
1371093_at	6.67742	6.5	6.64556	6.56641	6.63157	6.67328	6.90274	6.98945	6.65726	6.53817	6.60419	0.0668443	6.75218	0.187086	SCAPER	S-phase cyclin A-associated protein in the ER	Extracellular Space	other	Common_Between_RNAseq_&_Microarray
1371102_x_at	9.10579	9.18076	9.26895	9.29452	9.04256	7.99097	8.08405	8.49638	8.57992	7.12155	9.17852	0.113728	8.05457	0.580223	HBB	hemoglobin, beta	Cytoplasm	transporter	Common_Between_RNAseq_&_Microarray
1371103_at	7.15982	7.31807	7.5702	6.90973	8.0334	7.99231	7.82333	7.86097	7.90338	8.05924	7.39824	0.470409	7.92785	0.0967135	RAB6A	RAB6A, member RAS oncogene family	Cytoplasm	enzyme	Common_Between_RNAseq_&_Microarray
1371104_at	6.5	6.5	6.56302	6.5	6.59899	6.7238	6.5	6.5	6.5	6.5	6.5324	0.0490198	6.54476	0.100087	SREBF1	sterol regulatory element binding transcription factor 1	Nucleus	transcription regulator	Common_Between_RNAseq_&_Microarray
1371108_a_at	6.75325	7.42514	7.77504	7.27917	7.91834	8.27339	8.30357	8.49149	8.08569	8.4378	7.43019	0.297484	8.31839	0.158599	ATP1A1	ATPase, Na+/K+ transporting, alpha 1 polypeptide	Plasma Membrane	transporter	Common_Between_RNAseq_&_Microarray
1371111_at	6.86917	6.5	6.5	6.55947	6.5	6.5	6.5	6.5	6.5	6.5	6.58573	0.029735	6.5	0	RT1-EC2	RT1 class Ib, locus EC2	Cytoplasm	other	Microarray_Specific
1371113_a_at	6.5	6.5	6.5	6.5	6.5	6.61662	6.59311	6.62533	6.7713	6.81822	6.5	0	6.68492	0.10232	TFRC	transferrin receptor	Plasma Membrane	transporter	Common_Between_RNAseq_&_Microarray
1371123_x_at	7.13166	6.97856	7.29236	7.04671	7.1434	7.25002	6.83014	7.06161	7.05669	7.04671	7.11854	0.136067	7.04904	0.148773	HLA-E	major histocompatibility complex, class I, E	Plasma Membrane	transmembrane receptor	Common_Between_RNAseq_&_Microarray
1371125_at	6.5	6.93009	7.07078	7.01932	7.33628	7.53436	7.44959	7.68478	7.57295	7.66579	6.9713	0.174725	7.58149	0.0967794	KIF2A	kinesin heavy chain member 2A	Cytoplasm	other	Common_Between_RNAseq_&_Microarray
1371131_a_at	9.03522	9.20106	9.30045	9.00078	9.27506	8.53468	8.4162	7.95918	8.52685	8.09616	9.16252	0.135752	8.30662	0.263406	TXNIP	thioredoxin interacting protein	Cytoplasm	other	Common_Between_RNAseq_&_Microarray
1371132_a_at	6.77962	6.73929	6.88296	6.64321	6.75432	7.48196	7.09735	7.27872	7.34217	7.34941	6.75988	0.0985174	7.30992	0.139964	ANK3	ankyrin 3, node of Ranvier (ankyrin G)	Plasma Membrane	other	Common_Between_RNAseq_&_Microarray
1371133_a_at	7.51991	7.35941	7.30955	7.55226	7.01809	6.9172	6.5	6.5	6.74908	6.56512	7.35184	0.220864	6.64628	0.182583	PRKAR2B	protein kinase, cAMP-dependent, regulatory, type II, beta	Cytoplasm	kinase	Common_Between_RNAseq_&_Microarray
1371136_at	7.96815	8.24027	8.22825	8.23089	8.18504	8.29986	8.43229	8.54526	8.48905	8.67258	8.17052	0.0245941	8.48781	0.137704	PPM1B	protein phosphatase, Mg2+/Mn2+ dependent, 1B	Cytoplasm	phosphatase	Common_Between_RNAseq_&_Microarray
1371139_at	6.5	6.95871	6.75596	6.5	7.75159	7.42986	7.21696	7.34715	7.51506	7.64175	6.89325	0.54033	7.43016	0.161495	PLS3	plastin 3	Cytoplasm	other	Common_Between_RNAseq_&_Microarray
1371148_s_at	8.90794	8.90215	8.85125	8.95148	8.99149	9.26496	9.14384	9.3254	9.15712	9.19194	8.92086	0.0607728	9.21665	0.076837	INA	internexin neuronal intermediate filament protein, alpha	Cytoplasm	other	Common_Between_RNAseq_&_Microarray
1371150_at	6.55605	6.99738	6.85366	6.76129	6.72572	6.68851	6.5	6.5	6.5	6.55996	6.77882	0.12123	6.54969	0.0818286	CCND1	cyclin D1	Nucleus	other	Common_Between_RNAseq_&_Microarray
1371176_at	6.5	6.82427	6.66284	6.5	6.5	6.551	6.57025	6.55727	6.5	6.5	6.59742	0.155296	6.5357	0.0333227	NFIC	nuclear factor I/C (CCAAT-binding transcription factor)	Nucleus	transcription regulator	Microarray_Specific
1371189_x_at	9.45648	9.51761	9.45648	9.42374	9.69774	9.40686	9.47816	9.49298	9.55291	9.33755	9.51041	0.122253	9.45369	0.083169	RPSA	ribosomal protein SA	Cytoplasm	translation regulator	Common_Between_RNAseq_&_Microarray
1371190_at	6.5	6.6633	6.5	6.5	6.5	6.5	6.5	6.5	6.5	6.5	6.53266	0.0816495	6.5	0	RPSA	ribosomal protein SA	Cytoplasm	translation regulator	Common_Between_RNAseq_&_Microarray
1371194_at	6.5	6.5	6.5	6.5	6.5	8.18614	9.57719	9.1858	8.97035	9.75153	6.5	0	9.1342	0.613524	Tnfaip6	tumor necrosis factor alpha induced protein 6	Other	other	Common_Between_RNAseq_&_Microarray
1371202_a_at	7.27201	7.36423	7.36515	7.21192	7.34581	6.77305	6.76509	6.5	6.95259	6.83568	7.31182	0.0737798	6.76528	0.166189	NFIB	nuclear factor I/B	Nucleus	transcription regulator	Microarray_Specific
1371211_a_at	6.5	6.5	6.5	6.5	6.5	6.5	6.5	7.16034	6.5	6.91458	6.5	0	6.71498	0.306935	Nrg1	neuregulin 1	Extracellular Space	growth factor	Common_Between_RNAseq_&_Microarray
1371218_a_at	6.5	6.5	6.5	6.5	6.5	6.5	6.5	6.63236	6.5	6.5	6.5	0	6.52647	0.059191	Nrg1	neuregulin 1	Extracellular Space	growth factor	Common_Between_RNAseq_&_Microarray
1371237_a_at	7.68148	7.64334	8.03846	7.85752	8.00388	8.51093	8.44837	8.4807	8.32087	8.195	7.84493	0.17966	8.39117	0.131392	MT1E	metallothionein 1E	Cytoplasm	other	Common_Between_RNAseq_&_Microarray
1371239_s_at	6.5	6.5	6.5	6.5	6.5	6.5	6.5	6.5	6.5	6.56777	6.5	0	6.51355	0.0303068	Tpm3	tropomyosin 3	Cytoplasm	other	Common_Between_RNAseq_&_Microarray
1371242_at	6.55349	6.90231	6.72517	6.55269	7.00915	6.77773	6.88491	6.89856	6.73266	6.8601	6.74856	0.200784	6.83079	0.0721551	GRM8	glutamate receptor, metabotropic 8	Plasma Membrane	G-protein coupled receptor	Microarray_Specific
1371243_at	6.5	6.5	6.5	6.60229	6.5	6.5	6.5	6.5	6.5	6.5	6.52046	0.051147	6.5	0	GRM8	glutamate receptor, metabotropic 8	Plasma Membrane	G-protein coupled receptor	Microarray_Specific
1371244_at	8.92762	9.14574	8.95305	9.1812	9.41054	9.5125	9.31181	9.33048	9.2959	9.29185	9.12363	0.187627	9.34851	0.0929296	APRT	adenine phosphoribosyltransferase	Cytoplasm	enzyme	Common_Between_RNAseq_&_Microarray
1371245_a_at	9.29057	9.4087	9.71741	9.56917	9.09595	8.18282	8.55629	8.57561	8.89922	7.1883	9.41636	0.2663	8.28045	0.661137	HBB	hemoglobin, beta	Cytoplasm	transporter	Common_Between_RNAseq_&_Microarray
1371246_at	8.34591	8.33937	8.41433	8.34243	8.79213	9.04127	8.94295	9.15164	9.1801	9.05546	8.44683	0.216171	9.07428	0.0947034	NUTF2	nuclear transport factor 2	Nucleus	transporter	Common_Between_RNAseq_&_Microarray
1371249_at	8.76084	9.09402	8.80374	8.99176	9.33473	9.61827	9.52802	9.92406	9.58114	9.5895	8.99702	0.22128	9.6482	0.157625	XBP1	X-box binding protein 1	Nucleus	transcription regulator	Common_Between_RNAseq_&_Microarray
1371250_at	6.70907	6.85994	7.05759	7.62958	6.84816	6.5	6.5	6.5	6.5	6.5	7.02087	0.366654	6.5	0	PF4	platelet factor 4	Extracellular Space	cytokine	Microarray_Specific
1371251_at	6.71554	6.9401	6.76773	6.9699	7.12206	7.64698	7.3571	7.61834	7.22745	7.35256	6.90307	0.145281	7.44048	0.183263	GALT	galactose-1-phosphate uridylyltransferase	Cytoplasm	enzyme	Common_Between_RNAseq_&_Microarray
1371253_at	8.35881	8.45693	8.35881	8.34746	8.50046	8.52426	8.56651	8.46034	8.61249	8.40036	8.40449	0.0747816	8.51279	0.0841865	ETFA	electron-transfer-flavoprotein, alpha polypeptide	Cytoplasm	transporter	Common_Between_RNAseq_&_Microarray
1371254_at	9.63594	9.92711	9.62309	9.77166	9.96284	10.0707	10.0242	10.1579	10.0853	10.0881	9.78413	0.15597	10.0852	0.0480026	UQCRFS1	ubiquinol-cytochrome c reductase, Rieske iron-sulfur polypeptide 1	Cytoplasm	enzyme	Common_Between_RNAseq_&_Microarray
1371255_at	8.49011	8.56001	8.37928	8.59879	8.773	9.33647	9.31044	9.40962	9.33764	9.31935	8.56024	0.161522	9.34271	0.0391412	HRAS	Harvey rat sarcoma viral oncogene homolog	Plasma Membrane	enzyme	Common_Between_RNAseq_&_Microarray
1371278_at	6.5	6.5	6.5	6.5	6.5	6.50633	6.60841	6.71622	6.5	6.5	6.5	0	6.56619	0.0957015	CDC34	cell division cycle 34	Nucleus	enzyme	Common_Between_RNAseq_&_Microarray
1371289_at	6.63891	6.5	6.5	6.5	6.5	6.5	6.5	6.5	6.5	6.5	6.52778	0	6.5	0	NOS2	nitric oxide synthase 2, inducible	Cytoplasm	enzyme	Microarray_Specific
1371295_at	11.2876	11.3954	11.4538	11.3022	11.4475	11.3206	11.5583	11.3762	11.5056	11.1171	11.3773	0.0701133	11.3755	0.173314	Rps20	ribosomal protein S20	Cytoplasm	other	Common_Between_RNAseq_&_Microarray
1371296_at	8.56624	8.70685	8.60509	8.74373	8.98006	8.96938	8.89631	8.96802	8.95721	8.80175	8.72039	0.158646	8.91854	0.071872	SDHD	succinate dehydrogenase complex, subunit D, integral membrane protein	Cytoplasm	enzyme	Common_Between_RNAseq_&_Microarray
1371297_at	11.5118	11.5867	11.5791	11.6223	11.7064	11.6499	11.736	11.6502	11.6821	11.6454	11.6013	0.0583323	11.6727	0.0382796	RPL7A	ribosomal protein L7a	Cytoplasm	other	Microarray_Specific
1371299_at	10.5436	10.7262	10.6828	10.7147	11.0604	10.8662	10.9901	10.961	11.0517	10.7823	10.7456	0.177218	10.9302	0.106362	RPS3	ribosomal protein S3	Cytoplasm	enzyme	Common_Between_RNAseq_&_Microarray
1371300_at	11.734	11.8559	11.7755	11.7893	12.0515	11.6223	11.6509	11.5709	11.8147	11.4609	11.8412	0.127227	11.624	0.128953	RPL3	ribosomal protein L3	Cytoplasm	other	Common_Between_RNAseq_&_Microarray
1371301_at	12.3439	12.4378	12.4378	12.5039	12.5362	12.4527	12.5764	12.4929	12.6049	12.365	12.4519	0.0492466	12.4984	0.0966312	Gm5451	predicted gene 5451	Cytoplasm	other	Common_Between_RNAseq_&_Microarray
1371302_at	10.3667	10.5361	10.5431	10.5108	10.7158	10.5622	10.5299	10.5468	10.5361	10.5357	10.5345	0.0939436	10.5421	0.012784	SERF2	small EDRK-rich factor 2	Other	other	Common_Between_RNAseq_&_Microarray
1371304_a_at	10.7489	10.9874	10.823	10.8423	11.0196	11.1497	11.307	11.2477	11.3377	11.0729	10.8842	0.0998475	11.223	0.110363	Myl6l	myosin, light polypeptide 6, alkali, smooth muscle and non-muscle-like	Other	other	Microarray_Specific
1371305_at	10.8323	11.0697	10.8925	10.9612	11.3467	11.0945	11.0818	11.1221	11.1062	10.9385	11.0205	0.199867	11.0686	0.0742587	RPL8	ribosomal protein L8	Cytoplasm	other	Microarray_Specific
1371307_at	12.1715	12.3156	12.1941	12.2405	12.3467	12.3689	12.4593	12.4803	12.5541	12.1674	12.2537	0.0695702	12.406	0.14882	Gm13777	predicted gene 13777	Cytoplasm	other	Common_Between_RNAseq_&_Microarray
1371308_at	11.9472	12.0721	12.024	12.0074	12.2079	11.9045	11.9972	11.9479	11.9963	11.7985	12.0517	0.0909186	11.9289	0.0824415	RPS4X	ribosomal protein S4, X-linked	Cytoplasm	other	Common_Between_RNAseq_&_Microarray
1371309_at	9.23275	9.64004	9.5147	9.40878	9.86175	9.43349	8.99924	9.13817	9.06106	9.60989	9.5316	0.194765	9.24837	0.261848	TMBIM6	transmembrane BAX inhibitor motif containing 6	Nucleus	other	Common_Between_RNAseq_&_Microarray
1371310_s_at	7.394	7.95276	7.65035	7.47069	7.77659	7.53049	7.69605	7.48414	7.745	7.18832	7.64888	0.203442	7.5288	0.219452	SERPINH1	serpin peptidase inhibitor, clade H (heat shock protein 47), member 1, (collagen binding protein 1)	Extracellular Space	other	Common_Between_RNAseq_&_Microarray
1371311_at	9.71733	9.6797	9.71998	9.68679	9.81899	10.179	10.0903	10.0482	10.1916	9.76294	9.72456	0.0641975	10.0544	0.173645	SDHC	succinate dehydrogenase complex, subunit C, integral membrane protein, 15kDa	Cytoplasm	enzyme	Common_Between_RNAseq_&_Microarray
1371312_at	10.4843	10.7067	10.4938	10.6357	10.8184	10.856	10.8242	10.9099	10.8828	10.9146	10.6278	0.135942	10.8775	0.0379182	CHCHD2	coiled-coil-helix-coiled-coil-helix domain containing 2	Cytoplasm	other	Common_Between_RNAseq_&_Microarray
1371313_at	11.2227	11.3704	11.3118	11.3495	11.362	11.4499	11.5265	11.5725	11.6716	11.3213	11.3233	0.0258839	11.5084	0.131806	RPL23A	ribosomal protein L23a	Cytoplasm	other	Common_Between_RNAseq_&_Microarray
1371314_at	10.5015	10.4552	10.3651	10.4457	10.4653	10.0333	10.0065	9.96958	10.0952	10.1183	10.4465	0.045857	10.0446	0.0616319	NEDD4	neural precursor cell expressed, developmentally down-regulated 4, E3 ubiquitin protein ligase	Cytoplasm	enzyme	Common_Between_RNAseq_&_Microarray
1371316_at	11.5093	11.6502	11.6095	11.6259	11.7619	11.8208	11.8973	11.7812	11.8396	11.5569	11.6314	0.0687348	11.7792	0.131125
1371317_at	7.40206	7.17173	7.05646	7.13335	7.13335	7.20496	7.07529	7.24124	6.95828	7.00271	7.17939	0.048356	7.0965	0.123558	LDB1	LIM domain binding 1	Nucleus	transcription regulator	Common_Between_RNAseq_&_Microarray
1371318_at	11.2752	11.4726	11.4692	11.4692	11.5923	11.3956	11.48	11.415	11.4516	11.2801	11.4557	0.0610228	11.4045	0.0767949	RPS16	ribosomal protein S16	Cytoplasm	other	Common_Between_RNAseq_&_Microarray
1371319_at	11.8384	12.0038	11.9365	11.8778	12.1803	11.7861	11.4749	11.504	11.5019	11.7952	11.9674	0.131	11.6124	0.163128	ITM2B	integral membrane protein 2B	Plasma Membrane	other	Common_Between_RNAseq_&_Microarray
1371320_at	12.4097	12.4378	12.5462	12.4737	12.5542	12.1035	11.8492	11.6229	11.8225	12.0525	12.4843	0.0565526	11.8901	0.193333	ITM2B	integral membrane protein 2B	Plasma Membrane	other	Common_Between_RNAseq_&_Microarray
1371321_at	10.3197	10.521	10.3734	10.5357	10.5663	10.8839	10.9964	11.0353	11.0895	10.7285	10.4632	0.0858833	10.9467	0.143381	COX6B1	cytochrome c oxidase subunit VIb polypeptide 1 (ubiquitous)	Cytoplasm	enzyme	Microarray_Specific
1371322_at	8.08593	8.39626	8.12644	8.00627	8.43114	7.71076	7.39897	7.6194	7.46367	8.01551	8.20921	0.206944	7.64166	0.242699	LAMC1	laminin, gamma 1 (formerly LAMB2)	Extracellular Space	other	Common_Between_RNAseq_&_Microarray
1371323_at	10.8732	11.0593	10.9344	11.0858	11.0876	11.3213	11.5123	11.5272	11.533	11.2319	11.0081	0.0727421	11.4252	0.139423	NDUFA4	NADH dehydrogenase (ubiquinone) 1 alpha subcomplex, 4, 9kDa	Cytoplasm	enzyme	Common_Between_RNAseq_&_Microarray
1371324_at	8.25009	8.37572	8.29765	8.4147	8.76368	8.88291	8.91374	9.02996	8.89614	8.72237	8.42037	0.206317	8.88903	0.109925	SF3B5	splicing factor 3b, subunit 5, 10kDa	Nucleus	other	Common_Between_RNAseq_&_Microarray
1371325_at	9.51316	9.6989	9.43922	9.39341	9.78306	9.38468	9.0689	9.06412	9.10363	9.32276	9.56555	0.191482	9.18882	0.152878	CTSA	cathepsin A	Cytoplasm	peptidase	Common_Between_RNAseq_&_Microarray
1371326_at	6.85016	6.95987	6.94722	7.11492	6.9982	7.40743	7.31985	7.48653	7.27211	7.3619	6.97407	0.076383	7.36957	0.0823759	CSNK2A2	casein kinase 2, alpha prime polypeptide	Cytoplasm	kinase	Common_Between_RNAseq_&_Microarray
1371327_a_at	12.6626	12.804	12.7186	12.6436	12.9145	12.8709	12.658	12.9225	12.6673	13.008	12.7486	0.116412	12.8254	0.156423	ACTG1	actin, gamma 1	Cytoplasm	other	Common_Between_RNAseq_&_Microarray
1371328_at	9.65909	9.76982	9.6189	9.61278	9.7194	9.53107	9.40928	9.67018	9.32265	9.7807	9.676	0.0771845	9.54278	0.186583	AMFR	autocrine motility factor receptor, E3 ubiquitin protein ligase	Plasma Membrane	transmembrane receptor	Common_Between_RNAseq_&_Microarray
1371329_at	8.95174	9.09982	9.00762	9.11061	9.32146	9.64149	9.70642	9.83194	9.62761	9.74081	9.09825	0.132696	9.70965	0.0826353	EIF5A	eukaryotic translation initiation factor 5A	Cytoplasm	translation regulator	Common_Between_RNAseq_&_Microarray
1371330_at	11.5555	11.6294	11.5782	11.6598	11.711	11.5442	11.6687	11.6687	11.7378	11.4701	11.6268	0.0556279	11.6179	0.108188	RPL11	ribosomal protein L11	Cytoplasm	other	Common_Between_RNAseq_&_Microarray
1371331_at	8.61568	8.89065	8.60615	8.70733	8.68138	8.09865	8.00046	7.95125	8.02216	8.04828	8.70024	0.120731	8.02416	0.0548011
1371332_at	10.2233	10.4874	10.4101	10.42	10.5232	9.90253	9.80736	9.91555	9.98577	10.5498	10.4128	0.0542533	10.0322	0.29623
1371333_at	7.80874	7.65449	7.66737	7.71043	7.73701	7.85483	7.65671	7.49137	7.82962	7.51529	7.71561	0.0382051	7.66956	0.170043	Hnrnpdl	heterogeneous nuclear ribonucleoprotein D-like	Nucleus	other	Common_Between_RNAseq_&_Microarray
1371334_at	11.2123	11.2245	10.9867	11.1488	11.3696	10.8046	10.7093	10.6468	10.6537	10.746	11.1884	0.159412	10.7121	0.0659224	ITM2C	integral membrane protein 2C	Cytoplasm	other	Common_Between_RNAseq_&_Microarray
1371335_at	10.2551	10.5672	10.2662	10.4662	10.4954	10.878	11.0483	11.1172	11.0813	10.7173	10.41	0.128891	10.9684	0.167665	ATP5L	ATP synthase, H+ transporting, mitochondrial Fo complex, subunit G	Cytoplasm	transporter	Common_Between_RNAseq_&_Microarray
1371336_at	8.17487	8.45181	8.18017	8.29916	8.59437	9.00371	8.89519	9.15384	9.00098	8.96309	8.34008	0.180344	9.00336	0.0948311	HN1	hematological and neurological expressed 1	Nucleus	other	Common_Between_RNAseq_&_Microarray
1371337_at	10.8384	11.0335	10.978	10.9598	11.0451	11.3023	11.3608	11.429	11.3365	11.2972	10.971	0.0415905	11.3452	0.0536037	COX7A2L	cytochrome c oxidase subunit VIIa polypeptide 2 like	Cytoplasm	enzyme	Common_Between_RNAseq_&_Microarray
1371338_at	9.06857	9.32513	9.43595	9.3114	9.54223	9.49047	9.61929	9.72176	9.63145	9.58995	9.33666	0.10789	9.61058	0.0832539	PSENEN	presenilin enhancer gamma secretase subunit	Cytoplasm	peptidase	Common_Between_RNAseq_&_Microarray
1371340_at	11.2472	11.4057	11.3038	11.2843	11.3854	11.2346	11.1627	11.264	11.2616	11.3048	11.3253	0.0596843	11.2455	0.0526795	LOC100911575	60S acidic ribosomal protein P2-like	Other	other	Microarray_Specific
1371341_at	8.44772	8.70954	8.49325	8.57567	8.81546	8.93407	8.8633	9.08491	8.9961	8.87471	8.60833	0.142605	8.95062	0.0918728	SNRPD2	small nuclear ribonucleoprotein D2 polypeptide 16.5kDa	Nucleus	other	Common_Between_RNAseq_&_Microarray
1371342_at	9.3776	9.3958	8.98887	9.25178	9.51563	9.84562	9.81986	9.97617	9.81496	9.7996	9.30594	0.226734	9.85124	0.0717761	Cyc1	cytochrome c-1	Cytoplasm	other	Common_Between_RNAseq_&_Microarray
1371343_at	8.89406	9.28383	8.87678	8.90354	9.30442	9.03649	8.89341	8.87902	8.81643	9.05711	9.05253	0.233636	8.93649	0.105029	SRPR	signal recognition particle receptor (docking protein)	Cytoplasm	other	Common_Between_RNAseq_&_Microarray
1371344_at	12.1376	12.158	12.2075	12.2133	12.1681	12.2458	12.4045	12.2379	12.3671	12.017	12.1769	0.0277512	12.2544	0.151616	RPL27A	ribosomal protein L27a	Nucleus	other	Common_Between_RNAseq_&_Microarray
1371345_at	8.11162	8.32245	8.15662	8.26427	8.38392	8.23618	8.05407	8.1156	8.23206	8.2407	8.24778	0.0967111	8.17572	0.0858267	MBD3	methyl-CpG binding domain protein 3	Nucleus	other	Common_Between_RNAseq_&_Microarray
1371346_at	8.98585	9.372	9.12048	9.21568	9.40499	9.74294	9.8282	10.02	9.92797	9.84708	9.2198	0.133739	9.87324	0.105156	NDUFB6	NADH dehydrogenase (ubiquinone) 1 beta subcomplex, 6, 17kDa	Cytoplasm	enzyme	Common_Between_RNAseq_&_Microarray
1371347_at	8.28106	8.36406	8.04111	8.43482	8.43101	8.63819	8.62232	8.69742	8.63233	8.50349	8.31041	0.187269	8.61875	0.0707974	TMEM50B	transmembrane protein 50B	Plasma Membrane	other	Common_Between_RNAseq_&_Microarray
1371348_at	9.70862	10.0299	9.85573	9.93662	10.1829	10.474	10.5209	10.5861	10.5056	10.3647	9.94276	0.140449	10.4903	0.0812397	PSMB5	proteasome (prosome, macropain) subunit, beta type, 5	Cytoplasm	peptidase	Common_Between_RNAseq_&_Microarray
1371349_at	7.73697	8.23423	7.82566	7.85444	8.21805	7.066	6.83577	6.72954	7.0497	7.21454	7.97387	0.223314	6.97911	0.19416	COL6A1	collagen, type VI, alpha 1	Extracellular Space	other	Common_Between_RNAseq_&_Microarray
1371350_at	9.13908	9.06822	9.32465	9.18191	9.18533	9.19194	9.31814	9.2233	9.41339	9.18238	9.17983	0.104956	9.26583	0.0984158	MAT2A	methionine adenosyltransferase II, alpha	Cytoplasm	enzyme	Common_Between_RNAseq_&_Microarray
1371351_at	8.65013	8.90835	8.89033	8.91572	9.06341	9.06431	9.18152	9.10625	9.10625	9.18251	8.88559	0.0800203	9.12817	0.0520533	Rpo1-3	RNA polymerase 1-3	Other	other	Common_Between_RNAseq_&_Microarray
1371352_at	8.74839	8.74933	8.72405	8.87952	9.06682	8.82956	8.42205	8.2469	8.67414	8.11972	8.83362	0.156828	8.45847	0.293708	HMGN2	high mobility group nucleosomal binding domain 2	Nucleus	other	Common_Between_RNAseq_&_Microarray
1371353_at	9.90942	10.1372	9.93991	10.1048	10.397	10.462	10.2172	10.4667	10.3045	10.393	10.0977	0.18906	10.3687	0.107213	SQSTM1	sequestosome 1	Cytoplasm	transcription regulator	Common_Between_RNAseq_&_Microarray
1371355_at	10.0952	10.0464	9.90142	10.1044	10.2576	10.3878	10.2345	10.3462	10.6022	10.1794	10.081	0.147353	10.35	0.163905	NDUFA8	NADH dehydrogenase (ubiquinone) 1 alpha subcomplex, 8, 19kDa	Cytoplasm	enzyme	Common_Between_RNAseq_&_Microarray
1371356_at	7.40592	7.48235	7.10773	7.30983	7.56814	6.8017	6.51703	6.5	6.64142	6.73149	7.37479	0.203515	6.63833	0.131555	Tenc1	tensin like C1 domain containing phosphatase (tensin 2)	Plasma Membrane	other	Common_Between_RNAseq_&_Microarray
1371357_at	10.083	10.5446	10.191	10.2231	10.4893	9.95703	9.59982	9.91145	9.71356	10.1407	10.3062	0.180821	9.86451	0.212066	IGFBP7	insulin-like growth factor binding protein 7	Extracellular Space	transporter	Common_Between_RNAseq_&_Microarray
1371358_at	9.5648	9.71088	9.57451	9.79618	10.185	10.2232	9.86155	10.2031	10.0725	10.2334	9.76628	0.262009	10.1188	0.157688	TECR	trans-2,3-enoyl-CoA reductase	Plasma Membrane	enzyme	Common_Between_RNAseq_&_Microarray
1371359_at	7.55642	7.65043	7.50098	7.46537	7.55697	7.8059	7.76537	7.9191	7.80274	7.90876	7.54603	0.0806805	7.84037	0.0691098	MLF2	myeloid leukemia factor 2	Nucleus	other	Common_Between_RNAseq_&_Microarray
1371360_at	9.47578	9.52131	9.38144	9.27584	9.80613	8.88147	8.81453	8.63737	8.8014	9.44628	9.4921	0.229792	8.91621	0.309619	NDRG1	N-myc downstream regulated 1	Nucleus	kinase	Common_Between_RNAseq_&_Microarray
1371361_at	6.5	6.5	6.5	6.5	6.54198	6.56938	6.57991	6.79854	6.5	6.51455	6.5084	0.0209895	6.59248	0.120186	TNS1	tensin 1	Plasma Membrane	other	Common_Between_RNAseq_&_Microarray
1371362_at	9.92496	10.0271	10.0571	9.98025	10.3043	9.71192	9.7174	9.64508	9.90181	9.7213	10.0587	0.144895	9.7395	0.0959698
1371363_at	6.83204	6.70387	6.9971	6.69634	7.27124	6.5	6.5	6.5	6.5	7.62701	6.90012	0.274484	6.7254	0.504014	GPD1	glycerol-3-phosphate dehydrogenase 1 (soluble)	Cytoplasm	enzyme	Microarray_Specific
1371365_at	8.26927	8.49074	8.20962	8.49181	8.52313	9.24511	9.22716	9.43122	9.21505	9.01043	8.39691	0.146906	9.22579	0.149227	UBE2S	ubiquitin-conjugating enzyme E2S	Nucleus	enzyme	Common_Between_RNAseq_&_Microarray
1371366_at	9.75417	9.9057	9.82526	9.73705	9.9057	9.98538	9.82566	10.0701	9.84586	10.0757	9.82558	0.0804204	9.96053	0.1196	ARHGDIA	Rho GDP dissociation inhibitor (GDI) alpha	Cytoplasm	other	Common_Between_RNAseq_&_Microarray
1371367_at	7.50119	7.72391	7.22222	7.61505	7.80337	7.60883	7.83467	7.8156	7.88875	7.86048	7.57315	0.257772	7.80167	0.111259	Tardbp	TAR DNA binding protein	Nucleus	other	Common_Between_RNAseq_&_Microarray
1371368_at	7.77449	7.81311	7.69313	7.73401	7.87244	8.17357	8.15743	8.29877	8.17595	8.22902	7.77743	0.0801864	8.20695	0.0579793	SEC61A1	Sec61 alpha 1 subunit (S. cerevisiae)	Cytoplasm	transporter	Common_Between_RNAseq_&_Microarray
1371371_at	10.7761	10.8062	10.7464	10.8815	10.8441	10.9376	10.8573	10.8051	11.0046	10.7364	10.8109	0.0576581	10.8682	0.105958	LOC100361934 (includes others)	NADH dehydrogenase (ubiquinone) 1 beta subcomplex 4	Cytoplasm	other	Common_Between_RNAseq_&_Microarray
1371372_at	10.1158	10.3242	10.2757	10.2888	10.3983	10.3598	10.2734	10.3	10.2698	10.4233	10.2806	0.0550035	10.3253	0.0655814	PTGES3	prostaglandin E synthase 3 (cytosolic)	Cytoplasm	enzyme	Common_Between_RNAseq_&_Microarray
1371373_at	8.1299	8.31423	8.20305	8.22865	8.58067	8.15364	8.09616	8.11276	8.20285	8.1299	8.2913	0.172687	8.13906	0.0415258	RNF181	ring finger protein 181	Other	other	Common_Between_RNAseq_&_Microarray
1371374_at	7.39421	7.44137	7.26355	7.41838	7.48634	7.50497	7.20885	7.27632	7.45522	7.36111	7.40077	0.0967776	7.36129	0.122396	MAF1	MAF1 homolog (S. cerevisiae)	Nucleus	other	Common_Between_RNAseq_&_Microarray
1371375_at	10.0126	10.1795	10.0836	10.0787	10.2814	9.93098	9.93098	9.83143	9.92216	10.0176	10.1272	0.0957591	9.92662	0.065939	DSTN	destrin (actin depolymerizing factor)	Cytoplasm	other	Common_Between_RNAseq_&_Microarray
1371377_at	11.8244	11.9724	11.8336	11.9086	11.9584	11.7372	11.8776	11.8005	11.9496	11.6057	11.8995	0.0627128	11.7941	0.13219	RPS19	ribosomal protein S19	Cytoplasm	other	Common_Between_RNAseq_&_Microarray
1371378_at	10.5969	10.6891	10.5561	10.565	10.6136	10.6391	10.5808	10.6263	10.6391	10.6649	10.6042	0.0609122	10.6301	0.0309294	Eif1	eukaryotic translation initiation factor 1	Other	other	Common_Between_RNAseq_&_Microarray
1371379_at	8.897	9.0597	9.04802	9.08671	9.139	9.27083	9.23963	9.23874	9.3455	9.23823	9.04608	0.0404815	9.26658	0.0462389	Mpc2	mitochondrial pyruvate carrier 2	Cytoplasm	other	Common_Between_RNAseq_&_Microarray
1371380_at	9.41668	9.70079	9.54194	9.6216	9.85802	9.7802	9.79327	9.76665	9.9132	9.85802	9.62781	0.134898	9.82227	0.0617455	PDHA1	pyruvate dehydrogenase (lipoamide) alpha 1	Cytoplasm	enzyme	Common_Between_RNAseq_&_Microarray
1371381_at	10.1765	10.3662	10.1133	10.2013	10.3752	10.2944	10.4508	10.2808	10.5504	10.427	10.2465	0.128386	10.4007	0.113221	UQCR10	ubiquinol-cytochrome c reductase, complex III subunit X	Cytoplasm	enzyme	Common_Between_RNAseq_&_Microarray
1371382_at	8.21227	8.54439	8.30904	8.03063	8.588	7.40997	6.93487	7.04483	7.44101	7.74106	8.33687	0.256134	7.31435	0.325541	FLNA	filamin A, alpha	Cytoplasm	other	Common_Between_RNAseq_&_Microarray
1371383_at	7.01034	6.9744	6.86902	6.97339	7.20907	7.3304	7.25752	7.18648	7.35082	7.18723	7.00725	0.143832	7.26249	0.0772666	DRAP1	DR1-associated protein 1 (negative cofactor 2 alpha)	Nucleus	transcription regulator	Common_Between_RNAseq_&_Microarray
1371384_at	9.96901	10.143	10.0615	10.1728	10.2255	10.2512	10.2682	10.2542	10.3753	10.1985	10.1143	0.0685783	10.2695	0.0648016	BTF3	basic transcription factor 3	Nucleus	transcription regulator	Common_Between_RNAseq_&_Microarray
1371385_at	7.43644	7.69674	7.72592	7.76826	7.7737	7.97781	7.93962	8.03042	8.09469	7.86756	7.68021	0.0365102	7.98202	0.086536	PSMG1	proteasome (prosome, macropain) assembly chaperone 1	Plasma Membrane	other	Common_Between_RNAseq_&_Microarray
1371386_at	9.47179	9.65502	9.42535	9.38542	9.78229	9.33888	9.13974	9.18433	9.16964	9.4223	9.54398	0.188886	9.25098	0.122992	FAM120A	family with sequence similarity 120A	Cytoplasm	other	Common_Between_RNAseq_&_Microarray
1371387_at	11.2711	11.367	11.37	11.3708	11.3748	11.5153	11.6668	11.6087	11.8057	11.3671	11.3507	0.00318548	11.5927	0.164326	COX7B	cytochrome c oxidase subunit VIIb	Cytoplasm	enzyme	Common_Between_RNAseq_&_Microarray
1371388_at	9.31152	9.66889	9.41304	9.52829	9.69738	9.68064	9.94355	10.1173	9.97981	10.0365	9.52382	0.131899	9.95156	0.165043	PDHB	pyruvate dehydrogenase (lipoamide) beta	Cytoplasm	enzyme	Common_Between_RNAseq_&_Microarray
1371389_at	9.30282	9.2081	9.19953	9.36239	9.29415	9.25903	8.87611	8.97693	9.12288	9.15377	9.2734	0.0771451	9.07774	0.151247	KIAA1191	KIAA1191	Cytoplasm	other	Microarray_Specific
1371390_at	10.7821	10.8605	10.7279	10.7765	10.9707	11.4379	11.3119	11.4843	11.177	11.4494	10.8235	0.106391	11.3721	0.127046	TUBB4B	tubulin, beta 4B class IVb	Cytoplasm	other	Common_Between_RNAseq_&_Microarray
1371391_at	8.00901	8.28636	8.19367	8.08958	8.35646	8.14779	8.01341	8.07413	7.91073	8.02592	8.18702	0.115754	8.03439	0.0869508	TXNDC5	thioredoxin domain containing 5 (endoplasmic reticulum)	Cytoplasm	enzyme	Common_Between_RNAseq_&_Microarray
1371392_at	10.0108	10.2049	9.97072	10.0838	10.3344	10.1896	9.88173	10.1357	10.0679	10.139	10.1209	0.15655	10.0828	0.12044	GPI	glucose-6-phosphate isomerase	Extracellular Space	enzyme	Common_Between_RNAseq_&_Microarray
1371393_at	10.076	10.0499	10.1037	9.93794	10.2674	10.1273	9.7198	9.98969	9.8481	10.1688	10.087	0.13709	9.97075	0.188498	CLSTN1	calsyntenin 1	Plasma Membrane	other	Common_Between_RNAseq_&_Microarray
1371394_x_at	6.78511	6.64664	6.69842	6.69842	6.75065	6.5	6.62433	6.59893	6.59107	6.5	6.71585	0.0424633	6.56287	0.0586892
1371395_at	9.52922	9.578	9.62899	9.63334	9.60963	9.4735	9.53535	9.47143	9.68888	9.53412	9.59584	0.0251953	9.54066	0.0885206
1371396_at	8.53892	8.94922	8.91091	8.8626	9.15514	9.28816	9.52984	9.38845	9.52768	9.25889	8.88336	0.128755	9.3986	0.128164	LOC100365504	splicing factor 3B, 14 kDa subunit-like	Other	other	Microarray_Specific
1371397_at	6.5	6.5	6.5	6.5	6.5	6.5	6.54826	6.58876	6.63555	6.5	6.5	0	6.55451	0.0585701	NOSIP	nitric oxide synthase interacting protein	Cytoplasm	other	Common_Between_RNAseq_&_Microarray
1371398_at	10.5594	10.6521	10.7096	10.6059	10.5995	10.7994	10.9443	11.0005	11.1515	10.7857	10.6253	0.0509438	10.9363	0.151599	ATP5J2	ATP synthase, H+ transporting, mitochondrial Fo complex, subunit F2	Cytoplasm	transporter	Common_Between_RNAseq_&_Microarray
1371399_at	8.00963	8.25853	8.13099	8.25853	8.23978	8.35361	8.34164	8.49928	8.4648	8.31772	8.17949	0.061283	8.39541	0.0810516	TOMM6	translocase of outer mitochondrial membrane 6 homolog (yeast)	Cytoplasm	other	Common_Between_RNAseq_&_Microarray
1371400_at	6.83114	6.64118	7.26567	6.59815	6.98378	6.51474	6.53254	6.5	6.5	6.5	6.86399	0.313973	6.50946	0.0143982	THRSP	thyroid hormone responsive	Nucleus	other	Microarray_Specific
1371401_at	7.31658	7.18456	7.15238	7.15768	7.56149	7.59533	7.47682	7.49645	7.58011	7.49645	7.27454	0.198806	7.52903	0.0544378	RNF5	ring finger protein 5, E3 ubiquitin protein ligase	Cytoplasm	enzyme	Common_Between_RNAseq_&_Microarray
1371402_at	9.76736	9.86645	9.74116	9.90973	9.88959	10.3764	10.3287	10.4093	10.3252	10.4902	9.83486	0.0758047	10.386	0.0679506	ATP6V1B2	ATPase, H+ transporting, lysosomal 56/58kDa, V1 subunit B2	Cytoplasm	transporter	Common_Between_RNAseq_&_Microarray
1371403_at	9.12825	9.16218	8.95987	9.1458	9.43066	9.47342	9.55926	9.68991	9.81111	9.60494	9.16535	0.193787	9.62773	0.12895	CCT3	chaperonin containing TCP1, subunit 3 (gamma)	Cytoplasm	other	Common_Between_RNAseq_&_Microarray
1371404_at	8.61261	8.662	8.52382	8.53723	8.96021	8.32982	8.2342	8.2741	8.32982	8.33467	8.65917	0.202716	8.30052	0.0446668	EIF4B	eukaryotic translation initiation factor 4B	Cytoplasm	translation regulator	Common_Between_RNAseq_&_Microarray
1371405_at	9.95449	10.1294	9.95344	10.0391	10.0783	10.0259	9.99762	10.0493	10.0449	10.0783	10.031	0.0742786	10.0392	0.0298767	COA5	cytochrome c oxidase assembly factor 5	Cytoplasm	other	Common_Between_RNAseq_&_Microarray
1371406_at	9.98165	10.3039	10.1041	9.99132	10.0077	9.26324	9.08735	8.78615	9.26282	9.22036	10.0777	0.143638	9.12399	0.202133
1371407_at	11.1025	11.0107	11.1223	11.1193	11.0899	11.027	11.0428	11.0173	10.9625	11.2455	11.0889	0.0519956	11.059	0.108546	NCKAP1	NCK-associated protein 1	Plasma Membrane	other	Common_Between_RNAseq_&_Microarray
1371409_at	9.61653	9.70637	9.74551	9.70512	9.85562	10.1477	10.2108	10.1755	10.3554	9.84551	9.72583	0.0708372	10.147	0.186551	RGD1562987	similar to cDNA sequence BC031181	Other	other	Common_Between_RNAseq_&_Microarray
1371410_at	7.94888	8.25496	8.11988	8.21292	8.40273	8.52122	8.54035	8.59475	8.62119	8.37039	8.18787	0.117808	8.52958	0.0976821	Wdr83os	WD repeat domain 83 opposite strand	Other	other	Common_Between_RNAseq_&_Microarray
1371411_at	8.0263	8.10539	8.0263	7.90084	8.41179	7.88253	7.58232	7.68199	7.58403	8.01706	8.09412	0.217445	7.74959	0.193111	PLXNB2	plexin B2	Plasma Membrane	transmembrane receptor	Common_Between_RNAseq_&_Microarray
1371412_a_at	8.2256	8.49243	8.45053	8.36815	8.61916	8.12657	7.90165	7.9358	8.04866	7.84967	8.43117	0.104681	7.97247	0.112906	NREP	neuronal regeneration related protein	Cytoplasm	other	Common_Between_RNAseq_&_Microarray
1371414_at	9.97635	9.90415	10.0594	9.73763	10.1668	9.57779	9.42787	9.20389	9.36879	9.97706	9.96885	0.187084	9.51108	0.292885	GSN	gelsolin	Extracellular Space	other	Common_Between_RNAseq_&_Microarray
1371415_at	10.5624	10.5702	10.5176	10.4976	10.648	10.9792	11.1154	11.119	11.1092	10.8374	10.5591	0.0671644	11.0321	0.123629	UQCRH	ubiquinol-cytochrome c reductase hinge protein	Cytoplasm	enzyme	Common_Between_RNAseq_&_Microarray
1371416_at	8.16706	8.43821	8.20114	8.21927	8.63625	8.65726	8.40639	8.63142	8.5901	8.47534	8.33239	0.205525	8.5521	0.107141	NDUFV1	NADH dehydrogenase (ubiquinone) flavoprotein 1, 51kDa	Cytoplasm	enzyme	Common_Between_RNAseq_&_Microarray
1371417_at	9.76683	10.0948	9.88975	9.8976	9.97776	10.4026	10.5602	10.6281	10.5831	10.3049	9.92534	0.0952346	10.4958	0.1364	UQCRQ	ubiquinol-cytochrome c reductase, complex III subunit VII, 9.5kDa	Cytoplasm	enzyme	Common_Between_RNAseq_&_Microarray
1371418_at	8.47418	8.81553	8.56113	8.79238	8.86282	9.02316	9.06256	9.078	9.28618	8.93178	8.70121	0.134456	9.07633	0.13034	CCT2	chaperonin containing TCP1, subunit 2 (beta)	Cytoplasm	kinase	Common_Between_RNAseq_&_Microarray
1371419_at	10.8294	10.8769	10.8218	10.7665	10.859	10.7456	10.6594	10.6738	10.6738	10.8133	10.8307	0.0487843	10.7132	0.0653359	SPTBN1	spectrin, beta, non-erythrocytic 1	Plasma Membrane	other	Common_Between_RNAseq_&_Microarray
1371420_at	7.25708	7.50312	7.43121	7.502	7.83495	7.55628	7.5733	7.43866	7.57954	7.50312	7.50567	0.181236	7.53018	0.0593409
1371421_at	9.43554	9.28389	9.17671	9.26404	9.39589	9.31454	9.11898	9.02403	9.3771	8.95371	9.31121	0.0901263	9.15767	0.182835	OXCT1	3-oxoacid CoA transferase 1	Cytoplasm	enzyme	Common_Between_RNAseq_&_Microarray
1371422_at	11.2815	11.541	11.2499	11.515	11.6465	11.75	11.9772	12.0404	12.0105	11.8897	11.4468	0.168661	11.9336	0.117114	MORF4L2	mortality factor 4 like 2	Nucleus	other	Common_Between_RNAseq_&_Microarray
1371423_at	8.90379	9.26921	9.33207	9.27689	9.43161	9.88489	10.157	10.1555	10.2686	10.0406	9.24271	0.0748746	10.1013	0.145387	MRPL41	mitochondrial ribosomal protein L41	Cytoplasm	other	Common_Between_RNAseq_&_Microarray
1371425_at	8.27553	8.22837	8.24041	8.34468	8.39759	8.17996	8.01347	7.98389	8.1182	8.04065	8.29731	0.0819983	8.06723	0.0803864	SRRM1	serine/arginine repetitive matrix 1	Nucleus	other	Common_Between_RNAseq_&_Microarray
1371427_at	10.5125	10.7425	10.6702	10.7805	10.8834	10.9119	11.1257	11.1452	11.158	10.9486	10.7178	0.0888567	11.0579	0.117785	SPCS1	signal peptidase complex subunit 1 homolog (S. cerevisiae)	Cytoplasm	peptidase	Common_Between_RNAseq_&_Microarray
1371428_at	9.57827	9.92272	9.81788	9.77103	9.80914	10.0107	10.2706	10.3504	10.3782	10.0501	9.77981	0.0649521	10.212	0.170998	SEC61G	Sec61 gamma subunit	Plasma Membrane	transporter	Common_Between_RNAseq_&_Microarray
1371429_at	8.10786	8.17451	7.95695	7.89734	8.12608	7.79075	7.60924	7.43316	7.53169	7.65547	8.05255	0.132596	7.60406	0.134132	DAG1	dystroglycan 1 (dystrophin-associated glycoprotein 1)	Plasma Membrane	transmembrane receptor	Common_Between_RNAseq_&_Microarray
1371430_at	6.5	6.5	6.6481	6.56435	6.52101	6.5	6.5	6.5	6.5	6.5	6.54669	0.0655503	6.5	0	DAG1	dystroglycan 1 (dystrophin-associated glycoprotein 1)	Plasma Membrane	transmembrane receptor	Common_Between_RNAseq_&_Microarray
1371431_at	7.50428	7.55999	7.4225	7.53	7.40987	7.52559	7.58593	7.6298	7.63559	7.64367	7.48533	0.0755417	7.60412	0.0492752	PEX5	peroxisomal biogenesis factor 5	Cytoplasm	transmembrane receptor	Common_Between_RNAseq_&_Microarray
1371432_at	7.46393	7.9236	7.63457	7.81743	7.96536	8.54223	8.89383	9.00586	8.66143	8.48397	7.76098	0.147561	8.71747	0.225081	VAT1	vesicle amine transport 1	Plasma Membrane	transporter	Common_Between_RNAseq_&_Microarray
1371433_at	7.78644	8.03029	8.05687	7.79071	8.15749	7.18534	7.24268	6.90517	7.32036	7.35952	7.96436	0.155397	7.20261	0.179484
1371434_at	9.8215	9.92416	10.0409	9.83483	10.093	9.78278	9.69588	9.57716	9.82791	9.65597	9.94288	0.116163	9.70794	0.0999284	LOC691807	hypothetical protein LOC691807	Other	other	Microarray_Specific
1371435_at	10.1173	10.2686	10.2322	10.3631	10.3547	10.3331	10.2572	10.2152	10.3873	10.0859	10.2672	0.0644492	10.2557	0.115963	NACA2	nascent polypeptide-associated complex alpha subunit 2	Other	transcription regulator	Common_Between_RNAseq_&_Microarray
1371436_at	6.96875	7.17543	6.84713	7.27641	7.09562	6.79004	6.823	6.78271	6.74811	6.73709	7.07267	0.183272	6.77619	0.0344343	DDAH2	dimethylarginine dimethylaminohydrolase 2	Other	enzyme	Common_Between_RNAseq_&_Microarray
1371437_at	7.60755	7.90864	7.79202	7.92807	8.11355	8.4215	8.64699	8.82797	8.69377	8.47701	7.86997	0.132996	8.61345	0.165119	SEC13	SEC13 homolog (S. cerevisiae)	Cytoplasm	transporter	Common_Between_RNAseq_&_Microarray
1371438_at	8.10191	8.0937	8.01256	8.08366	8.03302	7.94714	7.92587	8.02322	8.00656	7.99458	8.06497	0.0391631	7.97947	0.0412168	KIAA0226	KIAA0226	Cytoplasm	other	Common_Between_RNAseq_&_Microarray
1371439_at	6.9192	6.97772	6.87358	6.95664	7.22118	6.5	6.5	6.5	6.5	6.57346	6.98966	0.149517	6.51469	0.0328514	EPB41	erythrocyte membrane protein band 4.1 (elliptocytosis 1, RH-linked)	Plasma Membrane	other	Common_Between_RNAseq_&_Microarray
1371440_at	9.98886	10.0432	10.0615	9.93828	10.072	9.88659	9.98633	9.95795	10.0498	9.98214	10.0208	0.0614757	9.97257	0.0588539	B2M	beta-2-microglobulin	Plasma Membrane	transmembrane receptor	Common_Between_RNAseq_&_Microarray
1371441_at	9.5894	9.66723	9.4992	9.61109	9.78281	9.51039	9.27561	9.56063	9.57377	9.5894	9.62995	0.118033	9.50196	0.129953	PEA15	phosphoprotein enriched in astrocytes 15	Cytoplasm	transporter	Common_Between_RNAseq_&_Microarray
1371442_at	6.82695	7.3045	7.22479	7.07389	7.14715	7.23769	6.96084	7.47681	7.26385	7.22394	7.11546	0.0993538	7.23262	0.183417	HYOU1	hypoxia up-regulated 1	Cytoplasm	other	Common_Between_RNAseq_&_Microarray
1371443_at	6.5	6.62011	6.5	6.7629	6.70785	6.83568	6.90927	6.83426	6.73832	6.84678	6.61817	0.114696	6.83286	0.0611954	C1orf174	chromosome 1 open reading frame 174	Other	other	Common_Between_RNAseq_&_Microarray
1371444_at	7.83244	7.81214	7.76196	7.5463	8.02516	7.46505	7.31818	7.46505	7.46097	7.78851	7.7956	0.196563	7.49955	0.173393	CERS2	ceramide synthase 2	Nucleus	transcription regulator	Common_Between_RNAseq_&_Microarray
1371445_at	7.63288	7.55733	7.37183	7.43322	7.71958	7.74339	7.60493	7.82304	7.76882	7.84803	7.54297	0.153526	7.75764	0.094995	LRRC59	leucine rich repeat containing 59	Cytoplasm	other	Common_Between_RNAseq_&_Microarray
1371446_at	6.79152	6.91383	6.8613	6.74117	7.0173	6.69593	6.66922	6.76594	6.76595	6.72634	6.86503	0.114851	6.72468	0.0427505	MAPKAPK2	mitogen-activated protein kinase-activated protein kinase 2	Nucleus	kinase	Common_Between_RNAseq_&_Microarray
1371447_at	7.49865	7.60349	7.14328	7.43957	7.54653	6.73135	6.93089	6.5	6.63521	6.83036	7.4463	0.204886	6.72556	0.167493	PLAC8	placenta-specific 8	Nucleus	other	Microarray_Specific
1371448_at	7.90707	8.05502	8.15975	8.16465	8.30424	7.85244	7.6438	7.87666	7.81543	7.78787	8.11814	0.102259	7.79524	0.0912383
1371449_at	7.27406	7.42182	7.55365	7.53633	7.78221	8.56676	8.63495	8.76966	8.68058	8.14173	7.51361	0.150932	8.55874	0.244488	PIN1	peptidylprolyl cis/trans isomerase, NIMA-interacting 1	Nucleus	enzyme	Common_Between_RNAseq_&_Microarray
1371451_at	7.07081	7.00686	6.90722	7.04718	7.15243	7.25002	7.23889	7.24048	7.27225	7.35327	7.0369	0.101463	7.27098	0.0478854	RNASEH2A	ribonuclease H2, subunit A	Nucleus	enzyme	Common_Between_RNAseq_&_Microarray
1371452_at	7.11	7.08743	6.95161	6.90058	7.17897	7.15293	6.8536	7.19174	7.11696	7.28345	7.04572	0.126995	7.11973	0.161186	UBL7	ubiquitin-like 7 (bone marrow stromal cell-derived)	Other	other	Common_Between_RNAseq_&_Microarray
1371453_at	7.84814	8.12787	7.85541	8.04929	8.2118	8.49848	8.6338	8.65865	8.56449	8.45997	8.0185	0.152334	8.56308	0.0850613	FARSB	phenylalanyl-tRNA synthetase, beta subunit	Cytoplasm	enzyme	Common_Between_RNAseq_&_Microarray
1371454_at	7.47216	7.78877	7.63277	7.71554	7.94986	8.52942	8.75364	8.74395	8.72753	8.53079	7.71182	0.134766	8.65707	0.116278	EMC6	ER membrane protein complex subunit 6	Other	other	Common_Between_RNAseq_&_Microarray
1371455_at	7.69694	7.81581	7.55997	7.81958	7.83408	8.25804	8.26654	8.26243	8.39638	8.16712	7.74528	0.131828	8.2701	0.0818063	PMM1	phosphomannomutase 1	Cytoplasm	enzyme	Common_Between_RNAseq_&_Microarray
1371456_at	7.42958	7.72183	7.55316	7.81879	7.68194	8.14446	8.19894	8.27507	8.21409	8.05347	7.64106	0.11004	8.17721	0.083357	ABCF3	ATP-binding cassette, sub-family F (GCN20), member 3	Other	transporter	Common_Between_RNAseq_&_Microarray
1371460_at	7.79347	8.01468	7.67962	8.02748	8.36315	8.46536	8.60785	8.69629	8.61027	8.48468	7.97568	0.2791	8.57289	0.096426	COX14	cytochrome c oxidase assembly homolog 14 (S. cerevisiae)	Cytoplasm	other	Common_Between_RNAseq_&_Microarray
1371461_at	8.41422	8.42252	8.32253	8.40479	8.47658	8.46308	8.36576	8.43305	8.50736	8.50615	8.40813	0.0638248	8.45508	0.0588823	MTFR1L	mitochondrial fission regulator 1-like	Other	other	Common_Between_RNAseq_&_Microarray
1371462_at	6.60802	6.5	6.54221	6.5	6.5	6.5	6.5	6.5	6.5	6.5	6.53005	0.021104	6.5	0	IGFBP4	insulin-like growth factor binding protein 4	Extracellular Space	other	Microarray_Specific
1371463_at	6.5	6.69545	6.77933	7.01027	7.13826	7.37775	7.35488	7.40092	7.30464	7.2998	6.82466	0.204284	7.3476	0.0445412	PHF5A	PHD finger protein 5A	Nucleus	transcription regulator	Common_Between_RNAseq_&_Microarray
1371464_at	9.20393	9.37841	9.26213	9.36227	9.39979	9.10457	9.13182	8.943	9.02066	9.11462	9.32131	0.0609811	9.06293	0.0795627	ZFAND6	zinc finger, AN1-type domain 6	Other	other	Common_Between_RNAseq_&_Microarray
1371465_at	7.35873	7.4373	7.26347	7.58119	7.64545	7.66907	7.6597	7.86357	7.70082	7.90733	7.45723	0.169616	7.7601	0.116473	CTTN	cortactin	Plasma Membrane	other	Common_Between_RNAseq_&_Microarray
1371466_at	8.86777	8.87739	8.97406	8.85518	8.92885	8.98362	9.12418	9.16391	9.2526	9.067	8.90065	0.0533001	9.11826	0.101147	TRAPPC2	trafficking protein particle complex 2	Cytoplasm	other	Common_Between_RNAseq_&_Microarray
1371467_at	8.17238	8.43496	8.50305	8.5119	8.43711	8.64367	8.60283	8.64367	8.6761	8.53867	8.41188	0.0414137	8.62099	0.0528487	C11orf73	chromosome 11 open reading frame 73	Cytoplasm	transporter	Common_Between_RNAseq_&_Microarray
1371468_at	7.77664	7.74197	7.59895	7.71923	7.81837	7.6264	7.24732	7.38636	7.39344	7.47458	7.73103	0.0909428	7.42562	0.138812	Rab11fip5	RAB11 family interacting protein 5 (class I)	Other	other	Common_Between_RNAseq_&_Microarray
1371469_at	8.19102	8.29761	8.15228	8.02413	8.20788	8.46077	8.52392	8.71663	8.50265	8.54077	8.17458	0.114469	8.54895	0.0983971	CHP1	calcineurin-like EF-hand protein 1	Cytoplasm	transporter	Common_Between_RNAseq_&_Microarray
1371470_at	8.27596	8.48941	8.41537	8.54017	8.7926	8.69834	8.76832	8.68203	8.78294	8.46035	8.5027	0.163702	8.6784	0.129393	ADH4	alcohol dehydrogenase 4 (class II), pi polypeptide	Cytoplasm	enzyme	Microarray_Specific
1371471_at	8.02972	8.10295	8.05803	8.22361	8.18369	7.90655	7.75085	7.86961	8.08848	8.03214	8.1196	0.0752194	7.92953	0.134011	GLTSCR2	glioma tumor suppressor candidate region gene 2	Cytoplasm	other	Common_Between_RNAseq_&_Microarray
1371472_at	9.08006	9.07407	8.94132	8.55569	8.73503	8.9612	9.25466	9.25073	9.00929	9.41371	8.87723	0.228167	9.17792	0.188542
1371473_at	8.21517	8.31562	8.02895	8.16462	8.27053	8.33344	8.33344	8.39011	8.27715	8.30875	8.19898	0.127473	8.32858	0.0414447	CLPTM1	cleft lip and palate associated transmembrane protein 1	Plasma Membrane	other	Common_Between_RNAseq_&_Microarray
1371474_at	10.1085	10.1788	10.0132	10.1397	10.4895	10.1864	9.73174	9.99015	9.95955	10.0585	10.1859	0.20221	9.98527	0.16642	MTCH1	mitochondrial carrier 1	Cytoplasm	other	Common_Between_RNAseq_&_Microarray
1371475_at	8.09934	7.953	8.08619	8.18105	8.28974	8.57716	8.07178	8.1617	8.71767	7.76568	8.12187	0.142999	8.2588	0.387135	RNASE4	ribonuclease, RNase A family, 4	Extracellular Space	enzyme	Common_Between_RNAseq_&_Microarray
1371476_at	9.17772	9.34452	9.22792	9.27184	9.50484	9.54032	9.51025	9.5437	9.60311	9.44501	9.30537	0.121613	9.52848	0.057536	COPS4	COP9 signalosome subunit 4	Cytoplasm	other	Common_Between_RNAseq_&_Microarray
1371477_at	8.56377	8.55991	8.45771	8.51817	8.61095	8.40525	8.22857	8.25292	8.45385	8.32025	8.5421	0.0648979	8.33217	0.0965686
1371478_at	8.71312	8.85399	8.78511	8.79802	9.02021	9.47935	9.43831	9.47585	9.39738	9.52629	8.83409	0.108132	9.46344	0.0483558	C20orf24	chromosome 20 open reading frame 24	Cytoplasm	other	Common_Between_RNAseq_&_Microarray
1371479_at	8.43341	8.33263	8.34325	8.39139	8.30091	8.12074	7.61802	7.52067	7.7256	8.11982	8.36032	0.0374911	7.82097	0.282683	METTL7A	methyltransferase like 7A	Other	other	Common_Between_RNAseq_&_Microarray
1371481_at	10.2755	10.4869	10.4757	10.1717	10.3892	10.9651	10.8816	10.9447	10.9254	11.0504	10.3598	0.146142	10.9534	0.0623703	REEP5	receptor accessory protein 5	Extracellular Space	transporter	Common_Between_RNAseq_&_Microarray
1371482_at	9.41204	9.54261	9.33524	9.47041	9.65386	9.7711	9.69237	9.80228	9.84982	9.65386	9.48283	0.133555	9.75389	0.0800492	NDUFS2	NADH dehydrogenase (ubiquinone) Fe-S protein 2, 49kDa (NADH-coenzyme Q reductase)	Cytoplasm	enzyme	Common_Between_RNAseq_&_Microarray
1371483_at	8.32306	8.3702	8.26463	8.242	8.39854	7.87731	7.56496	7.51518	7.64933	7.79291	8.31969	0.0771001	7.67994	0.152498	NNT	nicotinamide nucleotide transhydrogenase	Cytoplasm	enzyme	Common_Between_RNAseq_&_Microarray
1371484_at	6.5	6.62258	6.61314	6.642	6.78438	6.97601	7.24085	6.89893	7.27225	6.57291	6.63242	0.0801406	6.99219	0.285056	1810009A15Rik	RIKEN cDNA 1810009A15 gene	Other	other	Microarray_Specific
1371485_at	7.70463	7.70029	7.64608	7.53549	7.88819	7.01543	6.73335	6.81512	6.84331	7.04118	7.69494	0.147381	6.88968	0.133149
1371486_at	8.01125	8.07526	7.99363	7.84165	8.16037	8.06874	8.11662	8.17521	7.923	7.93097	8.01643	0.135696	8.04291	0.112375	SNRPC	small nuclear ribonucleoprotein polypeptide C	Nucleus	other	Common_Between_RNAseq_&_Microarray
1371487_at	8.17264	8.71811	8.36432	8.48351	8.92422	9.59122	9.21639	9.74486	9.36836	9.77583	8.53256	0.249097	9.53933	0.242069	SH3BGRL3	SH3 domain binding glutamic acid-rich protein like 3	Nucleus	other	Common_Between_RNAseq_&_Microarray
1371488_at	7.34025	7.45535	7.28011	7.47052	7.634	7.82963	7.75135	7.72034	7.74628	7.86412	7.43605	0.144647	7.78234	0.0612965	SDHAF1	succinate dehydrogenase complex assembly factor 1	Cytoplasm	other	Common_Between_RNAseq_&_Microarray
1371489_at	7.60571	7.60982	7.72095	7.63161	7.82259	8.04814	8.12644	7.97906	8.1909	8.01451	7.67813	0.096988	8.07181	0.0860394	RNF4	ring finger protein 4	Nucleus	transcription regulator	Common_Between_RNAseq_&_Microarray
1371490_at	9.2656	9.53393	9.3393	9.50248	9.71581	9.75406	9.74694	9.85566	10.0057	9.5982	9.47142	0.15434	9.79211	0.150616	HSBP1	heat shock factor binding protein 1	Nucleus	transcription regulator	Common_Between_RNAseq_&_Microarray
1371491_at	7.0058	6.88274	7.41122	6.8126	7.19868	6.81719	6.5	6.74961	6.5	6.81719	7.06221	0.279372	6.6768	0.163737	NOTCH1	notch 1	Plasma Membrane	transcription regulator	Microarray_Specific
1371493_at	8.30966	8.24523	7.97304	8.16284	8.42007	8.25248	7.88628	8.1761	8.14548	8.04552	8.22217	0.185622	8.10117	0.141197
1371494_at	8.02388	7.98346	7.84099	8.00015	8.12646	8.17875	8.28429	8.43304	8.29413	8.13288	7.99499	0.116833	8.26462	0.116568
1371495_at	8.70381	8.88242	8.86519	8.7425	9.08567	8.95642	8.9883	9.15165	8.8478	9.1908	8.85592	0.142188	9.027	0.142266	M6PR	mannose-6-phosphate receptor (cation dependent)	Cytoplasm	transporter	Common_Between_RNAseq_&_Microarray
1371497_at	6.5	6.5	6.52405	6.54199	6.5	6.5	6.5	6.5	6.5	6.5	6.51321	0.0204233	6.5	0	ASB6	ankyrin repeat and SOCS box containing 6	Nucleus	transcription regulator	Common_Between_RNAseq_&_Microarray
1371498_at	7.36864	7.5764	7.43254	7.77458	7.64592	7.99662	8.13294	8.28936	8.16537	8.23294	7.55962	0.14256	8.16345	0.111187	AIMP2	aminoacyl tRNA synthetase complex-interacting multifunctional protein 2	Plasma Membrane	other	Common_Between_RNAseq_&_Microarray
1371499_at	9.15376	9.23148	9.27261	9.10406	9.68505	8.96017	8.9295	8.38756	8.97648	9.02222	9.28939	0.251616	8.85518	0.26355	CD9	CD9 molecule	Plasma Membrane	other	Common_Between_RNAseq_&_Microarray
1371500_at	6.5	6.64258	6.5	6.51306	7.08406	6.5	6.5	6.5	6.5	6.5	6.64794	0.27376	6.5	0	LTBP4	latent transforming growth factor beta binding protein 4	Extracellular Space	growth factor	Common_Between_RNAseq_&_Microarray
1371502_at	7.81403	7.80872	7.7935	7.73978	7.80337	7.82276	7.67456	7.76557	7.82875	7.77445	7.79188	0.0316739	7.77322	0.0619095	RBM42	RNA binding motif protein 42	Other	other	Common_Between_RNAseq_&_Microarray
1371503_at	7.1373	7.06699	7.13901	7.02295	7.14094	7.17406	7.14469	7.02493	7.14088	7.3128	7.10144	0.0577283	7.15947	0.10294	NUBP1	nucleotide binding protein 1	Cytoplasm	other	Common_Between_RNAseq_&_Microarray
1371504_at	12.0732	12.2134	12.1859	12.2153	12.2745	12.1869	12.349	12.188	12.3718	11.9875	12.1924	0.0373077	12.2166	0.154759	RPL37A	ribosomal protein L37a	Cytoplasm	other	Common_Between_RNAseq_&_Microarray
1371505_at	9.4795	9.66437	9.46549	9.56547	9.70149	9.73316	9.86672	9.87439	10.0286	9.85535	9.57526	0.106029	9.87164	0.105008	HNRNPC	heterogeneous nuclear ribonucleoprotein C (C1/C2)	Nucleus	other	Common_Between_RNAseq_&_Microarray
1371506_at	9.32932	9.41441	9.52765	9.40481	9.49553	9.32152	9.23727	9.23435	9.32152	9.27342	9.43434	0.0604462	9.27762	0.0429321
1371507_at	11.8921	11.9062	11.9207	11.9103	11.9526	11.6672	11.3431	11.4155	11.4243	11.7408	11.9164	0.0209783	11.5182	0.174481
1371508_at	7.75359	7.91592	7.68615	7.70425	7.8029	8.17013	8.13474	7.98736	7.98736	8.12139	7.77256	0.105698	8.0802	0.0866005	Ptp4a2	protein tyrosine phosphatase type IVA, member 2	Cytoplasm	other	Common_Between_RNAseq_&_Microarray
1371509_at	7.30553	7.46391	7.24476	7.3333	7.75878	7.98076	7.96381	8.05894	8.11841	7.9823	7.42126	0.224559	8.02084	0.0657929	TBRG1	transforming growth factor beta regulator 1	Nucleus	other	Common_Between_RNAseq_&_Microarray
1371510_at	9.53096	9.85695	9.65772	9.69868	9.92343	10.7666	10.7469	11.0284	10.7252	10.7807	9.73355	0.126476	10.8095	0.124102	HCFC1R1	host cell factor C1 regulator 1 (XPO1 dependent)	Nucleus	other	Common_Between_RNAseq_&_Microarray
1371511_at	9.933	10.129	9.99948	10.0634	10.078	10.1318	10.2049	10.1464	10.1671	10.2009	10.0406	0.053332	10.1702	0.0324024	ARPC2	actin related protein 2/3 complex, subunit 2, 34kDa	Cytoplasm	other	Common_Between_RNAseq_&_Microarray
1371512_at	8.79888	9.00724	8.95133	8.93269	9.05588	9.28228	9.54938	9.57424	9.55554	9.28818	8.9492	0.0559056	9.44992	0.150633	MRPL33	mitochondrial ribosomal protein L33	Cytoplasm	other	Common_Between_RNAseq_&_Microarray
1371513_at	8.51041	8.59995	8.38334	8.49869	8.67767	8.61158	8.46962	8.7012	8.49045	8.60343	8.53401	0.127536	8.57526	0.0952975
1371514_at	9.04761	9.25033	9.06064	9.04761	9.33184	8.80753	8.79685	8.97475	8.76195	9.13444	9.14761	0.140901	8.89511	0.157063	KDELR1	KDEL (Lys-Asp-Glu-Leu) endoplasmic reticulum protein retention receptor 1	Cytoplasm	transporter	Common_Between_RNAseq_&_Microarray
1371515_at	7.81781	7.94203	7.88361	7.92434	8.17995	8.5481	8.53143	8.63305	8.48165	8.42042	7.94955	0.133895	8.52293	0.0791265	ELOF1	elongation factor 1 homolog (S. cerevisiae)	Nucleus	other	Common_Between_RNAseq_&_Microarray
1371516_at	8.4145	8.26014	8.24959	8.35535	8.40539	8.03012	7.93283	7.90945	8.19474	8.07789	8.33699	0.0754075	8.02901	0.115544	Xpo7	exportin 7	Nucleus	transmembrane receptor	Common_Between_RNAseq_&_Microarray
1371517_at	8.72932	9.07358	8.79393	8.92515	9.13676	8.97796	8.89117	9.1879	9.119	9.23636	8.93175	0.153772	9.08248	0.144614	GRB10	growth factor receptor-bound protein 10	Cytoplasm	other	Common_Between_RNAseq_&_Microarray
1371518_at	9.72309	10.233	9.91468	9.87651	9.94204	9.41209	9.4379	9.59185	9.40726	9.68768	9.93787	0.163209	9.50736	0.126071	NID1	nidogen 1	Extracellular Space	other	Common_Between_RNAseq_&_Microarray
1371519_at	6.80508	6.99361	6.75897	6.81927	6.9358	6.90925	7.07171	7.04361	7.24181	7.04846	6.86255	0.106953	7.06297	0.11861	ETFDH	electron-transferring-flavoprotein dehydrogenase	Cytoplasm	enzyme	Common_Between_RNAseq_&_Microarray
1371520_at	6.83034	6.81867	6.80514	6.95532	6.98449	7.13062	7.01636	6.98533	7.17087	6.85361	6.87879	0.0921585	7.03136	0.125751	SCAPER	S-phase cyclin A-associated protein in the ER	Extracellular Space	other	Common_Between_RNAseq_&_Microarray
1371521_at	7.05069	7.36887	7.21691	7.29717	7.58009	7.6043	7.71576	7.67631	7.48405	7.60178	7.30274	0.155788	7.61644	0.088512	Sin3b	SIN3 transcription regulator family member B	Nucleus	transcription regulator	Common_Between_RNAseq_&_Microarray
1371522_at	6.5	6.5	6.5	6.5	6.5	6.57257	6.551	6.64902	6.50073	6.69172	6.5	0	6.59301	0.0767785	BAHD1	bromo adjacent homology domain containing 1	Nucleus	other	Common_Between_RNAseq_&_Microarray
1371523_at	6.5	6.5	6.5	6.5	6.53295	6.69962	6.54637	6.76509	6.89023	6.75799	6.50659	0.016473	6.73186	0.124812	COMMD1	copper metabolism (Murr1) domain containing 1	Nucleus	transporter	Common_Between_RNAseq_&_Microarray
1371524_at	7.88178	7.9042	7.81532	7.97851	8.05566	8.59224	8.74134	8.83186	8.42282	8.52941	7.9271	0.102755	8.62353	0.16386	Gtl3	gene trap locus 3	Extracellular Space	other	Common_Between_RNAseq_&_Microarray
1371526_at	8.05054	8.10273	7.93737	7.93383	8.16042	8.13189	8.02577	8.12351	8.00324	8.13189	8.03698	0.115582	8.08326	0.0633585	RNF10	ring finger protein 10	Cytoplasm	other	Common_Between_RNAseq_&_Microarray
1371527_at	7.08025	7.76715	7.24293	7.37271	7.66086	6.5	6.68185	6.5	6.5	6.91955	7.42478	0.244305	6.62028	0.184903	EMP1	epithelial membrane protein 1	Plasma Membrane	other	Microarray_Specific
1371528_at	7.09139	7.35279	7.21624	7.30975	7.37953	7.87335	7.7515	7.67077	7.59429	7.3473	7.26994	0.0715854	7.64745	0.197052	FKBP8	FK506 binding protein 8, 38kDa	Cytoplasm	other	Common_Between_RNAseq_&_Microarray
1371531_at	9.60676	9.70371	9.53585	9.74931	9.91098	9.86467	9.5428	9.83149	9.68144	9.71057	9.70132	0.154283	9.72619	0.128591	LOC678880	similar to mammalian retrotransposon derived 8b	Other	other	Common_Between_RNAseq_&_Microarray
1371533_at	8.57911	8.82171	8.59956	8.73403	8.85637	9.13647	9.2163	9.43244	9.30551	9.1676	8.71815	0.114469	9.25166	0.119548	DCTN6	dynactin 6	Cytoplasm	enzyme	Common_Between_RNAseq_&_Microarray
1371534_at	7.82224	8.00125	7.82882	7.97484	8.22735	8.40518	8.35185	8.51988	8.32079	8.66224	7.9709	0.164687	8.45199	0.139863	SLC25A22	solute carrier family 25 (mitochondrial carrier: glutamate), member 22	Cytoplasm	transporter	Common_Between_RNAseq_&_Microarray
1371535_at	6.83267	6.8452	6.818	6.79147	6.80726	6.80386	6.81487	7.06981	6.87132	6.80726	6.81892	0.0226134	6.87342	0.113157	PMM2	phosphomannomutase 2	Cytoplasm	enzyme	Common_Between_RNAseq_&_Microarray
1371536_at	6.63887	6.70249	6.84894	6.67063	6.8956	6.50264	6.5	6.5	6.5	6.63412	6.7513	0.109672	6.52735	0.0596977	CARHSP1	calcium regulated heat stable protein 1, 24kDa	Cytoplasm	other	Microarray_Specific
1371537_at	8.03095	8.08256	8.03095	8.01973	8.21376	7.84926	7.36155	7.68384	7.48779	7.98685	8.07559	0.0889822	7.67386	0.255434	B4galt5	UDP-Gal:betaGlcNAc beta 1,4-galactosyltransferase, polypeptide 5	Other	other	Common_Between_RNAseq_&_Microarray
1371538_at	8.63837	8.35965	8.48447	8.49586	8.45589	8.93125	8.60107	8.60107	8.63869	8.59046	8.48685	0.0618745	8.67251	0.145798	BRSK1	BR serine/threonine kinase 1	Cytoplasm	kinase	Common_Between_RNAseq_&_Microarray
1371539_at	7.01999	7.1292	7.09628	7.23231	7.37599	7.75631	7.8285	7.82683	7.78185	7.54369	7.17075	0.125836	7.74743	0.117952	NHP2	NHP2 ribonucleoprotein	Nucleus	other	Common_Between_RNAseq_&_Microarray
1371540_at	9.0149	9.47428	9.20031	9.33848	9.63708	9.6633	9.829	10.0577	9.86178	9.84424	9.33301	0.186864	9.8512	0.140171	KRTCAP2	keratinocyte associated protein 2	Plasma Membrane	enzyme	Common_Between_RNAseq_&_Microarray
1371541_at	8.97688	9.472	9.23355	9.01095	9.44767	8.06805	7.52244	7.51947	7.88443	8.5845	9.22821	0.215277	7.91578	0.442475	Mylk	myosin light chain kinase	Plasma Membrane	kinase	Microarray_Specific
1371542_at	8.56408	8.7456	8.6861	8.74819	9.09809	9.54006	9.39347	9.48147	9.40717	9.36263	8.76841	0.187931	9.43696	0.0723079	TUBA4A	tubulin, alpha 4a	Cytoplasm	other	Common_Between_RNAseq_&_Microarray
[truncated: 9,453 more rows]
