# Supplementary material for: A RNA-Seq Analysis of the Rat Supraoptic Nucleus Transcriptome: Effects of Salt Loading on Gene Expression
Source: PLoS One. 2015 Apr 21;10(4):e0124523. doi: 10.1371/journal.pone.0124523 (PMC4405539; doi:10.1371/journal.pone.0124523)
Supplement: S14 Table — (XLS) [file pone.0124523.s023.xls]

## Sheet: Table_S14
Table S14. 170 Microarray gene probes representing 146 unique genes selected as differentially expressed between SL and Control which are found by both Microarray and RNA-Seq analyses (see Table S15)
Affymetrix_Gene_Probe_ID	Mean_Control	Mean_SL	FoldChange_SLvsControl	FoldChangeMagnitude_SLvsControl	Ttest_uncorrected_Pvalue	Ttest_corrected_Pvalue	Ingenuity_Symbol	Ingenuity_Description	Ingenuity_Location	Ingenuity_Type
1387075_at	7.44875	10.8137	10.3024	10.3024	4.60302e-06	0.000486682	TH	tyrosine hydroxylase	Cytoplasm	enzyme
1372729_at	6.5	9.83956	10.123	10.123	1.54422e-05	0.00072771	PROCR	protein C receptor, endothelial	Plasma Membrane	other
1368359_a_at	8.77105	11.5832	7.02326	7.02326	1.07674e-05	0.00065859	VGF	VGF nerve growth factor inducible	Extracellular Space	growth factor
1393373_at	6.92039	9.64969	6.63135	6.63135	1.77641e-07	0.000233505	OPN3	opsin 3	Plasma Membrane	G-protein coupled receptor
1371194_at	6.5	9.1342	6.20832	6.20832	0.000657909	0.00484428	Tnfaip6	tumor necrosis factor alpha induced protein 6	Other	other
1373260_at	9.60531	12.1555	5.85709	5.85709	9.39898e-05	0.00170553	Caprin2	caprin family member 2	Other	other
1387284_at	6.5	8.97811	5.57168	5.57168	4.44366e-06	0.000486682	DPYS	dihydropyrimidinase	Cytoplasm	enzyme
1384970_at	6.5	8.97513	5.56018	5.56018	3.18213e-05	0.00104769	Oacyl	O-acyltransferase like	Other	other
1369882_at	6.61034	8.84046	4.69173	4.69173	3.04674e-06	0.000421774	PDYN	prodynorphin	Extracellular Space	transporter
1373881_at	7.83265	9.77129	3.83346	3.83346	4.6929e-07	0.000249547	ARHGDIB	Rho GDP dissociation inhibitor (GDI) beta	Cytoplasm	other
1370442_at	7.35306	9.19808	3.59258	3.59258	9.53024e-06	0.000645102	Tmsbl1	thymosin beta-like protein 1	Cytoplasm	other
1392865_at	6.63937	8.47379	3.56627	3.56627	6.54872e-07	0.000253499	FGF9	fibroblast growth factor 9	Extracellular Space	growth factor
1397227_at	7.65995	9.46326	3.4902	3.4902	5.55271e-07	0.000249547	TMEM35	transmembrane protein 35	Other	other
1391013_at	7.39632	9.19573	3.48077	3.48077	0.00037985	0.00352853	PCDH8	protocadherin 8	Plasma Membrane	other
1368559_at	6.60259	8.32002	3.2885	3.2885	2.93719e-07	0.000249547	PCSK1	proprotein convertase subtilisin/kexin type 1	Extracellular Space	peptidase
1367624_at	9.10425	10.8086	3.25876	3.25876	4.15853e-06	0.000474366	ATF4	activating transcription factor 4	Nucleus	transcription regulator
1370575_a_at	7.54819	9.2386	3.22747	3.22747	1.91649e-06	0.000373153	AZIN1	antizyme inhibitor 1	Cytoplasm	enzyme
1399111_at	6.5257	8.19899	3.18941	3.18941	0.000632281	0.00472941	CYB561D2	cytochrome b561 family, member D2	Other	enzyme
1389573_at	6.98939	8.63371	3.12601	3.12601	1.38176e-05	0.000699741	CHAC1	ChaC, cation transport regulator homolog 1 (E. coli)	Cytoplasm	other
1367652_at	6.5446	8.17531	3.09667	3.09667	0.000372733	0.00348364	IGFBP3	insulin-like growth factor binding protein 3	Extracellular Space	other
1387925_at	6.88114	8.44682	2.96017	2.96017	7.82196e-06	0.00058159	ASNS	asparagine synthetase (glutamine-hydrolyzing)	Cytoplasm	enzyme
1387836_at	6.56578	8.12605	2.9491	2.9491	8.74213e-05	0.00164727	YKT6	YKT6 v-SNARE homolog (S. cerevisiae)	Cytoplasm	enzyme
1368582_at	7.23246	8.76219	2.88731	2.88731	2.76329e-06	0.000420124	SLC7A3	solute carrier family 7 (cationic amino acid transporter, y+ system), member 3	Plasma Membrane	transporter
1383294_at	10.9568	12.4071	2.73264	2.73264	2.94526e-05	0.00100735	PDYN	prodynorphin	Extracellular Space	transporter
1371003_at	6.5	7.94843	2.7291	2.7291	0.000915731	0.00592288	MAP1B	microtubule-associated protein 1B	Cytoplasm	other
1367660_at	7.72295	9.16802	2.72277	2.72277	2.1058e-06	0.000389849	FABP3	fatty acid binding protein 3, muscle and heart (mammary-derived growth inhibitor)	Cytoplasm	transporter
1381382_at	6.5	7.9436	2.71999	2.71999	0.000307698	0.00315321	Atp6ap1l	ATPase, H+ transporting, lysosomal accessory protein 1-like	Other	other
1376893_at	10.1942	11.6283	2.70205	2.70205	3.06256e-06	0.000421774	NRSN1	neurensin 1	Plasma Membrane	other
1384004_at	7.29662	8.72372	2.68906	2.68906	1.26987e-06	0.000318681	GPR158	G protein-coupled receptor 158	Plasma Membrane	G-protein coupled receptor
1369590_a_at	6.60609	7.98961	2.60905	2.60905	1.08904e-06	0.000305399	DDIT3	DNA-damage-inducible transcript 3	Nucleus	transcription regulator
1384305_at	7.6975	9.07025	2.58964	2.58964	2.02767e-06	0.00038811	SLC45A1	solute carrier family 45, member 1	Other	transporter
1370361_at	7.31153	8.66968	2.56356	2.56356	9.45708e-07	0.000301477	CGREF1	cell growth regulator with EF-hand domain 1	Extracellular Space	other
1374437_at	8.13672	9.4906	2.55599	2.55599	6.7881e-07	0.000253499	NARS	asparaginyl-tRNA synthetase	Cytoplasm	enzyme
1383791_at	6.5234	7.84804	2.50472	2.50472	0.000414074	0.00370553	VMA21	VMA21 vacuolar H+-ATPase homolog (S. cerevisiae)	Cytoplasm	other
1372462_at	8.01393	9.32684	2.48443	2.48443	0.000168577	0.00221365	ACAT2	acetyl-CoA acetyltransferase 2	Cytoplasm	enzyme
1382222_at	7.62701	8.93627	2.47814	2.47814	2.59589e-05	0.000948718	TMEM163	transmembrane protein 163	Cytoplasm	other
1397892_at	6.62044	7.92711	2.47369	2.47369	5.93214e-07	0.000249547	EIF1AY	eukaryotic translation initiation factor 1A, Y-linked	Cytoplasm	translation regulator
1374575_at	7.32661	8.61939	2.45001	2.45001	0.000640431	0.00476397	CREB3L1	cAMP responsive element binding protein 3-like 1	Nucleus	transcription regulator
1388485_at	7.09978	8.3774	2.42439	2.42439	5.64242e-06	0.000527798	CXCL14	chemokine (C-X-C motif) ligand 14	Extracellular Space	cytokine
1376500_at	7.00177	8.24793	2.37209	2.37209	4.1442e-06	0.000474366	Tspan17	tetraspanin 17	Other	other
1374797_at	7.25572	8.5008	2.37031	2.37031	7.29343e-05	0.00150301	EAF1	ELL associated factor 1	Nucleus	transcription regulator
1384187_at	10.0098	11.2475	2.35812	2.35812	1.95161e-05	0.000825899	AP1S2	adaptor-related protein complex 1, sigma 2 subunit	Cytoplasm	transporter
1372931_at	8.20315	9.43231	2.3443	2.3443	1.8689e-06	0.000372154	Praf2	PRA1 domain family, member 2	Other	other
1389014_at	7.66857	8.88201	2.31889	2.31889	1.6841e-05	0.000764574	NAMPT	nicotinamide phosphoribosyltransferase	Extracellular Space	cytokine
1371883_at	9.74788	10.9483	2.29807	2.29807	2.69618e-05	0.0009666	MMD	monocyte to macrophage differentiation-associated	Plasma Membrane	other
1387247_at	6.9511	8.14675	2.29049	2.29049	1.29926e-05	0.000676152	PCSK1	proprotein convertase subtilisin/kexin type 1	Extracellular Space	peptidase
1384934_at	7.09807	8.27299	2.2578	2.2578	1.14536e-05	0.000668027	SLC41A2	solute carrier family 41 (magnesium transporter), member 2	Plasma Membrane	transporter
1375654_at	7.04976	8.22236	2.25419	2.25419	0.000225422	0.00262984	CKAP4	cytoskeleton-associated protein 4	Cytoplasm	other
1388770_at	7.14989	8.31254	2.23868	2.23868	7.47936e-06	0.00058159	UFM1	ubiquitin-fold modifier 1	Cytoplasm	other
1379566_at	6.5	7.65537	2.22741	2.22741	4.33086e-05	0.00118835	Rbm11	RNA binding motif protein 11	Other	other
1398616_at	10.3348	11.4873	2.22299	2.22299	4.54246e-05	0.0012243	AP1S2	adaptor-related protein complex 1, sigma 2 subunit	Cytoplasm	transporter
1372601_at	7.61342	8.70976	2.13811	2.13811	2.97746e-05	0.00100956	ATF5	activating transcription factor 5	Nucleus	transcription regulator
1384289_at	7.10044	8.18954	2.12741	2.12741	2.69503e-06	0.000420124	RELL2	RELT-like 2	Extracellular Space	other
1395357_at	8.53561	9.5975	2.08767	2.08767	0.00863333	0.0260685	MAP1B	microtubule-associated protein 1B	Cytoplasm	other
1372476_at	6.5131	7.54961	2.05126	2.05126	3.65439e-05	0.00109919	FADS3	fatty acid desaturase 3	Plasma Membrane	enzyme
1370690_at	7.14367	8.17356	2.04188	2.04188	0.000394518	0.00360866	HSPA9	heat shock 70kDa protein 9 (mortalin)	Cytoplasm	other
1389557_at	6.53979	7.55556	2.02198	2.02198	0.000111527	0.0018174	TEX261	testis expressed 261	Extracellular Space	other
1394029_at	6.79473	7.80688	2.01691	2.01691	0.000498307	0.00410919	VMA21	VMA21 vacuolar H+-ATPase homolog (S. cerevisiae)	Cytoplasm	other
1375441_at	7.88253	8.89185	2.01295	2.01295	5.22872e-07	0.000249547	SARS	seryl-tRNA synthetase	Cytoplasm	enzyme
1369151_at	6.5	7.4995	1.99931	1.99931	0.00744395	0.0234936	DLK1	delta-like 1 homolog (Drosophila)	Extracellular Space	other
1372145_at	7.27608	8.243	1.95467	1.95467	6.17017e-05	0.00140201	TARS	threonyl-tRNA synthetase	Nucleus	enzyme
1368391_at	8.1996	9.15937	1.94499	1.94499	0.000369076	0.00346465	SLC7A1	solute carrier family 7 (cationic amino acid transporter, y+ system), member 1	Plasma Membrane	transporter
1374034_at	7.41518	8.37455	1.94446	1.94446	0.000114197	0.00182379	CARS	cysteinyl-tRNA synthetase	Cytoplasm	enzyme
1369409_at	6.80627	7.76411	1.9424	1.9424	0.00225376	0.0103631	NAB1	NGFI-A binding protein 1 (EGR1 binding protein 1)	Nucleus	transcription regulator
1388767_at	8.74017	9.69708	1.94115	1.94115	9.04962e-05	0.00166445	PDCD6	programmed cell death 6	Cytoplasm	other
1375934_at	7.20389	8.1592	1.93899	1.93899	8.69963e-05	0.00164727	RNF128	ring finger protein 128, E3 ubiquitin protein ligase	Cytoplasm	enzyme
1368923_at	6.5	7.45298	1.93587	1.93587	0.00145803	0.00785571	ECEL1	endothelin converting enzyme-like 1	Plasma Membrane	peptidase
1390513_at	6.53789	7.48297	1.9253	1.9253	8.51935e-06	0.000601306	Rhof	ras homolog family member F (in filopodia)	Other	other
1368392_at	7.40662	8.34955	1.92243	1.92243	0.000674993	0.00492391	SLC7A1	solute carrier family 7 (cationic amino acid transporter, y+ system), member 1	Plasma Membrane	transporter
1386918_a_at	7.17656	8.11699	1.9191	1.9191	0.000170462	0.00222803	SIGMAR1	sigma non-opioid intracellular receptor 1	Plasma Membrane	G-protein coupled receptor
1399152_at	6.5	7.44014	1.91872	1.91872	1.43196e-05	0.000712383	EPS15	epidermal growth factor receptor pathway substrate 15	Cytoplasm	other
1388695_at	6.5	7.43899	1.91719	1.91719	0.000229365	0.00266484	SHMT2	serine hydroxymethyltransferase 2 (mitochondrial)	Cytoplasm	enzyme
1394422_at	7.70606	8.64504	1.91717	1.91717	0.00021089	0.00254715	TTLL7	tubulin tyrosine ligase-like family, member 7	Plasma Membrane	other
1386888_at	6.94427	7.88308	1.91694	1.91694	0.00023413	0.00269232	EIF4EBP1	eukaryotic translation initiation factor 4E binding protein 1	Cytoplasm	translation regulator
1373870_at	7.47183	8.40779	1.91316	1.91316	2.33984e-05	0.000898768	FAM98A	family with sequence similarity 98, member A	Other	other
1374139_at	7.04719	7.98178	1.91134	1.91134	0.000167915	0.00221009	CDR2	cerebellar degeneration-related protein 2, 62kDa	Cytoplasm	other
1389525_at	7.83019	8.76401	1.91032	1.91032	0.00101566	0.00627382	RNF149	ring finger protein 149	Other	other
1383455_at	8.34655	9.27884	1.90831	1.90831	0.000215523	0.0025763	EPRS	glutamyl-prolyl-tRNA synthetase	Cytoplasm	enzyme
1369077_at	8.49856	9.4266	1.90269	1.90269	0.00012578	0.00191242	ASAH1	N-acylsphingosine amidohydrolase (acid ceramidase) 1	Cytoplasm	enzyme
1389869_at	6.59332	7.51633	1.89606	1.89606	1.50107e-06	0.000349517	SSSCA1	Sjogren syndrome/scleroderma autoantigen 1	Other	other
1373418_at	8.05021	8.95389	1.87083	1.87083	1.37197e-05	0.000697914	EPRS	glutamyl-prolyl-tRNA synthetase	Cytoplasm	enzyme
1367874_at	8.00684	8.90892	1.86875	1.86875	1.49427e-05	0.00072034	RHOQ	ras homolog family member Q	Plasma Membrane	enzyme
1388027_a_at	8.29195	9.18748	1.86029	1.86029	0.0022007	0.0101771	RTN4	reticulon 4	Cytoplasm	other
1389251_at	6.52444	7.41425	1.85293	1.85293	3.95171e-06	0.000474366	Nudt7	nudix (nucleoside diphosphate linked moiety X)-type motif 7	Other	other
1375213_at	6.74358	7.62912	1.84746	1.84746	4.31389e-05	0.00118835	PCK2	phosphoenolpyruvate carboxykinase 2 (mitochondrial)	Cytoplasm	kinase
1388715_at	8.16791	9.05023	1.84335	1.84335	1.8784e-06	0.000372154	GARS	glycyl-tRNA synthetase	Cytoplasm	enzyme
1397375_at	6.6147	7.49402	1.83951	1.83951	2.14216e-05	0.000860905	ACSL5	acyl-CoA synthetase long-chain family member 5	Cytoplasm	enzyme
1379400_at	6.51067	7.38848	1.83758	1.83758	0.00135273	0.00748109	ALDH1L2	aldehyde dehydrogenase 1 family, member L2	Cytoplasm	enzyme
1370193_at	9.40187	10.2774	1.83469	1.83469	0.000278255	0.00295055	PTP4A1	protein tyrosine phosphatase type IVA, member 1	Cytoplasm	phosphatase
1376754_at	6.80208	7.67094	1.82622	1.82622	6.16839e-05	0.00140201	CARS	cysteinyl-tRNA synthetase	Cytoplasm	enzyme
1395316_at	8.06891	8.93724	1.82555	1.82555	8.75991e-05	0.00164727	MAGEH1	melanoma antigen family H, 1	Cytoplasm	other
1394316_a_at	7.40273	8.26473	1.81755	1.81755	0.000197458	0.00246943	TSPAN5	tetraspanin 5	Plasma Membrane	other
1373767_at	6.5127	7.37288	1.81526	1.81526	0.000233054	0.00268833	ZFAND2A	zinc finger, AN1-type domain 2A	Other	other
1375964_at	6.5	7.34733	1.79917	1.79917	0.000895202	0.00583558	PSPH	phosphoserine phosphatase	Cytoplasm	phosphatase
1386881_at	6.5	7.34689	1.79861	1.79861	0.00747545	0.0235548	IGFBP3	insulin-like growth factor binding protein 3	Extracellular Space	other
1371684_at	7.39324	8.23367	1.79058	1.79058	1.18472e-05	0.000668953	PELO	pelota homolog (Drosophila)	Nucleus	other
1372062_at	6.50279	7.3427	1.78994	1.78994	0.000362294	0.00343011	CINP	cyclin-dependent kinase 2 interacting protein	Nucleus	other
1370314_at	8.3539	9.19126	1.78677	1.78677	5.9092e-06	0.000528846	SLC20A1	solute carrier family 20 (phosphate transporter), member 1	Plasma Membrane	transporter
1382063_at	6.71709	7.55351	1.78561	1.78561	0.00082563	0.00556647	GLA	galactosidase, alpha	Cytoplasm	enzyme
1370024_at	10.0767	10.9026	1.77264	1.77264	0.000137043	0.00199694	FABP7	fatty acid binding protein 7, brain	Cytoplasm	transporter
1383079_at	6.5409	7.36468	1.77004	1.77004	0.000305356	0.00314634	VMA21	VMA21 vacuolar H+-ATPase homolog (S. cerevisiae)	Cytoplasm	other
1386926_at	7.04996	7.85593	1.74832	1.74832	0.000122612	0.00189419	ACSL5	acyl-CoA synthetase long-chain family member 5	Cytoplasm	enzyme
1371575_at	8.30977	9.11421	1.74648	1.74648	0.000168864	0.00221484	MSN	moesin	Plasma Membrane	other
1377089_a_at	8.18367	8.98736	1.74556	1.74556	0.000245656	0.00275517	TSPAN5	tetraspanin 5	Plasma Membrane	other
1383846_at	6.5	7.30118	1.74253	1.74253	3.2033e-05	0.0010516	DOK5	docking protein 5	Plasma Membrane	other
1382689_at	8.32511	9.12327	1.73888	1.73888	0.00010465	0.00176919	TMEM41B	transmembrane protein 41B	Other	other
1389911_at	6.84844	7.64083	1.73194	1.73194	0.000755407	0.00529207	METRNL	meteorin, glial cell differentiation regulator-like	Other	other
1369651_at	6.62887	7.41912	1.72937	1.72937	0.000991214	0.00618655	THY1	Thy-1 cell surface antigen	Plasma Membrane	other
1367869_at	8.97046	9.75883	1.72712	1.72712	2.98356e-06	0.000421774	OXR1	oxidation resistance 1	Cytoplasm	other
1379013_at	7.12401	7.91035	1.7247	1.7247	3.33522e-05	0.00106098	CHPF2	chondroitin polymerizing factor 2	Cytoplasm	enzyme
1376100_at	7.78312	8.56522	1.71964	1.71964	9.56826e-05	0.00170743	TUBB6	tubulin, beta 6 class V	Cytoplasm	other
1379785_at	7.38243	8.15388	1.70698	1.70698	0.00103706	0.00633399	SLC1A4	solute carrier family 1 (glutamate/neutral amino acid transporter), member 4	Plasma Membrane	transporter
1393124_at	6.5	7.26563	1.70012	1.70012	0.00368849	0.0143883	KCNA6	potassium voltage-gated channel, shaker-related subfamily, member 6	Plasma Membrane	ion channel
1372386_at	6.87019	7.63565	1.6999	1.6999	1.56712e-06	0.000349517	SENP2	SUMO1/sentrin/SMT3 specific peptidase 2	Nucleus	peptidase
1383554_at	6.53067	7.27848	1.67923	1.67923	0.00219797	0.0101686	RNF128	ring finger protein 128, E3 ubiquitin protein ligase	Cytoplasm	enzyme
1383084_at	8.27645	9.01794	1.6719	1.6719	7.99072e-06	0.000585969	TTLL7	tubulin tyrosine ligase-like family, member 7	Plasma Membrane	other
1371615_at	6.5	7.23895	1.66896	1.66896	0.000460204	0.00393058	DGAT2	diacylglycerol O-acyltransferase 2	Cytoplasm	enzyme
1387017_at	8.14808	8.88418	1.66567	1.66567	5.82114e-05	0.00136915	SQLE	squalene epoxidase	Cytoplasm	enzyme
1376490_at	6.52444	7.25407	1.65821	1.65821	0.00059212	0.00456797	SGTB	small glutamine-rich tetratricopeptide repeat (TPR)-containing, beta	Other	other
1399132_at	9.44824	10.1776	1.65787	1.65787	0.000182291	0.0023429	CUL3	cullin 3	Nucleus	enzyme
1383396_at	6.60837	7.33697	1.65703	1.65703	0.00265797	0.0115359	FNDC3A	fibronectin type III domain containing 3A	Cytoplasm	other
1398296_at	9.26281	9.99096	1.65652	1.65652	1.67197e-05	0.000764435	Gde1	glycerophosphodiester phosphodiesterase 1	Plasma Membrane	other
1370815_at	7.59463	8.31839	1.65148	1.65148	5.13885e-06	0.000518152	NEFH	neurofilament, heavy polypeptide	Cytoplasm	other
1387241_at	6.5238	7.24453	1.64802	1.64802	0.0167182	0.0421802	GPR88	G protein-coupled receptor 88	Plasma Membrane	G-protein coupled receptor
1376459_at	8.19662	8.91629	1.64681	1.64681	1.14882e-06	0.000305399	Aak1	AP2 associated kinase 1	Plasma Membrane	kinase
1368051_at	10.1901	10.9018	1.63779	1.63779	0.000230172	0.00266872	HSD17B12	hydroxysteroid (17-beta) dehydrogenase 12	Cytoplasm	enzyme
1388394_at	9.19019	9.8802	1.61329	1.61329	3.02032e-06	0.000421774	AARS	alanyl-tRNA synthetase	Cytoplasm	enzyme
1387342_at	9.1635	9.85203	1.61164	1.61164	0.000115541	0.00183258	GNG5	guanine nucleotide binding protein (G protein), gamma 5	Plasma Membrane	other
1378400_at	6.5	7.18783	1.61086	1.61086	0.0045789	0.0167129	FAM122B	family with sequence similarity 122B	Other	other
1376418_a_at	7.91699	8.59867	1.604	1.604	0.000307278	0.00315177	IARS	isoleucyl-tRNA synthetase	Cytoplasm	enzyme
1386890_at	9.05239	9.72784	1.5971	1.5971	0.00189942	0.00928176	S100A10	S100 calcium binding protein A10	Cytoplasm	other
1368956_at	6.57865	7.25403	1.59702	1.59702	0.000720308	0.005116	PCDH8	protocadherin 8	Plasma Membrane	other
1395840_at	6.5	7.17202	1.5933	1.5933	0.0020946	0.00986417	EIF1AY	eukaryotic translation initiation factor 1A, Y-linked	Cytoplasm	translation regulator
1386895_at	10.8993	11.569	1.59069	1.59069	1.93431e-05	0.000825899	MAGED1	melanoma antigen family D, 1	Plasma Membrane	transcription regulator
1375046_at	6.91011	7.5746	1.585	1.585	0.000849652	0.00565664	NACAD	NAC alpha domain containing	Other	other
1369571_at	6.65618	7.31937	1.58358	1.58358	0.00905796	0.0270112	GOLPH3	golgi phosphoprotein 3 (coat-protein)	Cytoplasm	other
1367709_at	10.4845	11.1453	1.58092	1.58092	4.97829e-05	0.00128063	CD63	CD63 molecule	Plasma Membrane	other
1373128_at	7.47388	8.13361	1.57979	1.57979	0.00252637	0.0111558	RCN3	reticulocalbin 3, EF-hand calcium binding domain	Cytoplasm	other
1387101_at	8.44591	9.10319	1.57711	1.57711	9.59595e-05	0.00170926	ACSL4	acyl-CoA synthetase long-chain family member 4	Cytoplasm	enzyme
1372808_at	6.5	7.15668	1.57645	1.57645	0.010493	0.0299995	MTHFD2	methylenetetrahydrofolate dehydrogenase (NADP+ dependent) 2, methenyltetrahydrofolate cyclohydrolase	Cytoplasm	enzyme
1392531_at	6.50085	7.1534	1.57194	1.57194	0.000566863	0.00445173	TTPAL	tocopherol (alpha) transfer protein-like	Other	other
1367894_at	8.32864	8.98065	1.57136	1.57136	4.29323e-05	0.00118835	INSIG1	insulin induced gene 1	Cytoplasm	other
1384302_at	8.87353	9.51981	1.56512	1.56512	0.00260259	0.0113743	Slc6a17	solute carrier family 6 (neutral amino acid transporter), member 17	Cytoplasm	other
1388574_at	8.06311	8.70893	1.56462	1.56462	8.76018e-05	0.00164727	WARS	tryptophanyl-tRNA synthetase	Cytoplasm	enzyme
1372009_at	8.08542	8.7214	1.554	1.554	1.04768e-05	0.00065859	YARS	tyrosyl-tRNA synthetase	Cytoplasm	enzyme
1371478_at	8.83409	9.46344	1.54686	1.54686	6.2764e-05	0.00141476	C20orf24	chromosome 20 open reading frame 24	Cytoplasm	other
1384448_at	6.5	7.12514	1.54237	1.54237	0.0067555	0.0219602	Rnf138rt1	ring finger protein 138, retrogene 1	Other	other
1393172_at	7.57302	8.19522	1.53922	1.53922	0.00328507	0.0132726	NAB1	NGFI-A binding protein 1 (EGR1 binding protein 1)	Nucleus	transcription regulator
1388718_at	6.53585	7.157	1.5381	1.5381	0.000136819	0.00199663	TMOD1	tropomodulin 1	Cytoplasm	enzyme
1391572_at	6.56422	7.17993	1.53231	1.53231	0.00775632	0.0241367	CARS	cysteinyl-tRNA synthetase	Cytoplasm	enzyme
1374770_at	8.87015	9.48434	1.5307	1.5307	0.000163505	0.00217744	ASAH1	N-acylsphingosine amidohydrolase (acid ceramidase) 1	Cytoplasm	enzyme
1374864_at	6.65351	7.25442	1.51667	1.51667	0.00244228	0.0109274	SPRY2	sprouty homolog 2 (Drosophila)	Plasma Membrane	other
1372885_at	7.20947	7.80258	1.5085	1.5085	2.83448e-05	0.000987955	CEBPG	CCAAT/enhancer binding protein (C/EBP), gamma	Nucleus	transcription regulator
1387874_at	7.10867	6.5	-1.52485	1.52485	0.00417011	0.0156977	DBP	D site of albumin promoter (albumin D-box) binding protein	Nucleus	transcription regulator
1370285_at	7.244	6.61397	-1.5476	1.5476	0.000103105	0.00176419	CALCOCO1	calcium binding and coiled-coil domain 1	Nucleus	transcription regulator
1370541_at	8.43889	7.80822	-1.54828	1.54828	0.000619043	0.00467929	Nr1d2	nuclear receptor subfamily 1, group D, member 2	Nucleus	transcription regulator
1388142_at	7.14541	6.5	-1.56419	1.56419	7.10328e-05	0.0014864	VCAN	versican	Extracellular Space	other
1390819_at	7.49534	6.84132	-1.57355	1.57355	0.00165833	0.00851637	TEF	thyrotrophic embryonic factor	Nucleus	transcription regulator
1373336_at	9.36148	8.54021	-1.76696	1.76696	0.000316162	0.00319072	GPRC5B	G protein-coupled receptor, family C, group 5, member B	Plasma Membrane	G-protein coupled receptor
1367939_at	7.85394	6.96973	-1.84576	1.84576	0.000296177	0.00308554	RBP1	retinol binding protein 1, cellular	Extracellular Space	transporter
1389448_at	9.36422	8.449	-1.88585	1.88585	0.000876232	0.00575642	SEPT4	septin 4	Cytoplasm	enzyme
1370240_x_at	11.8675	10.88	-1.98275	1.98275	0.0139651	0.0369494	HBA1/HBA2	hemoglobin, alpha 1	Cytoplasm	transporter
1370239_at	11.8928	10.8995	-1.99075	1.99075	0.012573	0.0342138	HBA1/HBA2	hemoglobin, alpha 1	Cytoplasm	transporter
1371102_x_at	9.17852	8.05457	-2.17942	2.17942	0.011339	0.0317115	HBB	hemoglobin, beta	Cytoplasm	transporter
1371245_a_at	9.41636	8.28045	-2.19758	2.19758	0.0151531	0.0392396	HBB	hemoglobin, beta	Cytoplasm	transporter
1388608_x_at	11.6891	10.5357	-2.22438	2.22438	0.00526604	0.0183718	HBA1/HBA2	hemoglobin, alpha 1	Cytoplasm	transporter
1367553_x_at	10.8055	9.64056	-2.24223	2.24223	0.00733365	0.0232703	HBB	hemoglobin, beta	Cytoplasm	transporter
1390430_at	8.4925	7.327	-2.24311	2.24311	0.000895516	0.00583558	Nr1d2	nuclear receptor subfamily 1, group D, member 2	Nucleus	transcription regulator
1373152_at	9.1306	7.88989	-2.36314	2.36314	7.39334e-05	0.00151805	PRSS23	protease, serine, 23	Extracellular Space	peptidase
1367571_a_at	11.6229	10.3243	-2.45981	2.45981	0.00170973	0.00868947	IGF2	insulin-like growth factor 2 (somatomedin A)	Extracellular Space	growth factor
