# Supplementary material for: A RNA-Seq Analysis of the Rat Supraoptic Nucleus Transcriptome: Effects of Salt Loading on Gene Expression
Source: PLoS One. 2015 Apr 21;10(4):e0124523. doi: 10.1371/journal.pone.0124523 (PMC4405539; doi:10.1371/journal.pone.0124523)
Supplement: S15 Table — (XLS) [file pone.0124523.s024.xls]

## Sheet: Table_S15
Table S15. Genomic locations for the 146 unique genes selected as differentially expressed between SL and Control which are found by both RNA-Seq and Microarray
Gene_Index_ID	RN5_Gene_Symbol	Gene_Chr	Gene_Chr_Location	Gene_Length	Mean_Control	Mean_SL	FoldChange_SLvsControl	FoldChangeMagnitude_SLvsControl	Ttest_Uncorrected_Pvalue	Ttest_Corrected_Pvalue	Ingenuity_Symbol	Ingenuity_Description	Ingenuity_Location	Ingenuity_Type
G6980	Procr	3	157650399..157654720	4322	3.01411	6.69103	12.7898	12.7898	0.0103572	0.0653226	PROCR	protein C receptor, endothelial	Plasma Membrane	other
G2695	Th	1	complement(222935459..222942715)	7257	5.35856	8.5483	9.12448	9.12448	0.007547	0.057706	TH	tyrosine hydroxylase	Cytoplasm	enzyme
G6247	Creb3l1	3	complement(87591105..87632647)	41543	4.16338	6.87287	6.5409	6.5409	0.000986428	0.0339342	CREB3L1	cAMP responsive element binding protein 3-like 1	Nucleus	transcription regulator
G23632	Oacyl	18	60573908..60629730	55823	4.24164	6.94156	6.49766	6.49766	0.0225836	0.0911128	Oacyl	O-acyltransferase like	Other	other
G11477	Dlk1	6	142742285..142749166	6882	5.12049	7.3042	4.54321	4.54321	0.00191531	0.0389905	DLK1	delta-like 1 homolog (Drosophila)	Extracellular Space	other
G6478	Chac1	3	117711150..117714352	3203	3.78894	5.82152	4.09137	4.09137	0.00748744	0.0575578	CHAC1	ChaC, cation transport regulator homolog 1 (E. coli)	Cytoplasm	other
G18690	Vgf	12	complement(24689888..24692911)	3024	6.71452	8.69068	3.93444	3.93444	0.000546844	0.0313101	VGF	VGF nerve growth factor inducible	Extracellular Space	growth factor
G22156	Eif4ebp1	16	complement(68580280..68593651)	13372	3.47101	5.44248	3.92169	3.92169	0.00377763	0.0467577	EIF4EBP1	eukaryotic translation initiation factor 4E binding protein 1	Cytoplasm	translation regulator
G8947	Caprin2	4	complement(247436446..247503639)	67194	7.19392	9.10312	3.75599	3.75599	0.00551563	0.0521942	Caprin2	caprin family member 2	Other	other
G8216	Mthfd2	4	complement(179592814..179604331)	11518	3.65599	5.47511	3.52864	3.52864	0.000528106	0.0313101	MTHFD2	methylenetetrahydrofolate dehydrogenase (NADP+ dependent) 2, methenyltetrahydrofolate cyclohydrolase	Cytoplasm	enzyme
G25703	Slc7a3	X	complement(71824808..71829659)	4852	4.60898	6.38732	3.43031	3.43031	0.00219744	0.0397774	SLC7A3	solute carrier family 7 (cationic amino acid transporter, y+ system), member 3	Plasma Membrane	transporter
G21692	Eaf1	16	7523081..7537830	14750	3.20107	4.97673	3.42394	3.42394	0.00191559	0.0389905	EAF1	ELL associated factor 1	Nucleus	transcription regulator
G5727	Tnfaip6	3	42649266..42663185	13920	3.89761	5.66266	3.39886	3.39886	0.00781748	0.0586553	Tnfaip6	tumor necrosis factor alpha induced protein 6	Other	other
G20454	Igfbp3	14	complement(81091987..81099928)	7942	3.70842	5.44919	3.34214	3.34214	0.00448807	0.0500781	IGFBP3	insulin-like growth factor binding protein 3	Extracellular Space	other
G5004	Gpr88	2	complement(237334865..237339419)	4555	3.02673	4.71173	3.2154	3.2154	0.0119374	0.0689883	GPR88	G protein-coupled receptor 88	Plasma Membrane	G-protein coupled receptor
G12896	Atf4	7	121468540..121470594	2055	7.67647	9.34414	3.17701	3.17701	0.000384692	0.0312284	ATF4	activating transcription factor 4	Nucleus	transcription regulator
G7357	Insig1	4	337380..345601	8222	4.57048	6.16185	3.01336	3.01336	0.00103199	0.0344316	INSIG1	insulin induced gene 1	Cytoplasm	other
G1253	Atf5	1	complement(101872584..101876673)	4090	5.53875	7.062	2.87437	2.87437	0.000146794	0.0275971	ATF5	activating transcription factor 5	Nucleus	transcription regulator
G18793	Psph	12	32455767..32468317	12551	3.68351	5.17299	2.80787	2.80787	0.000566984	0.0313101	PSPH	phosphoserine phosphatase	Cytoplasm	phosphatase
G12476	Shmt2	7	complement(70998104..71003174)	5071	4.71249	6.15702	2.72173	2.72173	0.0034195	0.0451085	SHMT2	serine hydroxymethyltransferase 2 (mitochondrial)	Cytoplasm	enzyme
G23653	Tubb6	18	62314821..62324460	9640	4.28092	5.7197	2.71091	2.71091	0.0165093	0.0795534	TUBB6	tubulin, beta 6 class V	Cytoplasm	other
G8855	Arhgdib	4	complement(235170740..235189433)	18694	6.39435	7.80956	2.66698	2.66698	0.00215429	0.0397774	ARHGDIB	Rho GDP dissociation inhibitor (GDI) beta	Cytoplasm	other
G12559	Dpys	7	complement(78796405..78873621)	77217	3.11778	4.51093	2.62652	2.62652	0.0179222	0.0825302	DPYS	dihydropyrimidinase	Cytoplasm	enzyme
G22173	Vma21	16	complement(69801132..69821226)	20095	5.55368	6.93772	2.60997	2.60997	0.00128531	0.036153	VMA21	VMA21 vacuolar H+-ATPase homolog (S. cerevisiae)	Cytoplasm	other
G19694	Opn3	13	complement(98180840..98211263)	30424	5.6888	7.01816	2.51291	2.51291	0.0172804	0.0811243	OPN3	opsin 3	Plasma Membrane	G-protein coupled receptor
G25084	Fabp7	20	42501163..42504695	3533	6.55074	7.86368	2.48448	2.48448	0.00420005	0.0489653	FABP7	fatty acid binding protein 7, brain	Cytoplasm	transporter
G21538	Spry2	15	complement(93662947..93665780)	2834	3.21077	4.52152	2.48069	2.48069	0.00179525	0.03887	SPRY2	sprouty homolog 2 (Drosophila)	Plasma Membrane	other
G15144	Nab1	9	53571213..53610614	39402	3.64972	4.95734	2.47532	2.47532	9.42109e-05	0.0275971	NAB1	NGFI-A binding protein 1 (EGR1 binding protein 1)	Nucleus	transcription regulator
G4660	S100a10	2	complement(210966310..210975004)	8695	5.3657	6.6613	2.45479	2.45479	0.00582146	0.0528195	S100A10	S100 calcium binding protein A10	Cytoplasm	other
G1273	Rcn3	1	complement(102141920..102151199)	9280	6.59727	7.85756	2.39544	2.39544	0.00798252	0.0590046	RCN3	reticulocalbin 3, EF-hand calcium binding domain	Cytoplasm	other
G4282	Ufm1	2	complement(162779819..162787960)	8142	4.46306	5.66191	2.29557	2.29557	0.00479015	0.0509809	UFM1	ubiquitin-fold modifier 1	Cytoplasm	other
G23135	Gpr158	17	89902429..90335831	433403	3.99446	5.15216	2.23102	2.23102	0.00333607	0.044681	GPR158	G protein-coupled receptor 158	Plasma Membrane	G-protein coupled receptor
G1817	Dgat2	1	complement(170316041..170346306)	30266	3.4841	4.63138	2.21496	2.21496	0.0243802	0.0938942	DGAT2	diacylglycerol O-acyltransferase 2	Cytoplasm	enzyme
G22478	Tspan17	17	complement(12482948..12490502)	7555	4.88391	6.0174	2.19389	2.19389	0.000326344	0.0298912	Tspan17	tetraspanin 17	Other	other
G10089	Fabp3	5	152246244..152253006	6763	5.59378	6.71779	2.17953	2.17953	0.00514193	0.0515879	FABP3	fatty acid binding protein 3, muscle and heart (mammary-derived growth inhibitor)	Cytoplasm	transporter
G25317	Praf2	X	complement(16399546..16402441)	2896	5.85736	6.97616	2.17167	2.17167	0.000527033	0.0313101	Praf2	PRA1 domain family, member 2	Other	other
G10643	Fam98a	6	30945057..30959716	14660	4.52774	5.63973	2.16145	2.16145	0.000121622	0.0275971	FAM98A	family with sequence similarity 98, member A	Other	other
G7595	Asns	4	complement(33608632..33626579)	17948	5.1146	6.22541	2.15967	2.15967	0.00149759	0.0378996	ASNS	asparagine synthetase (glutamine-hydrolyzing)	Cytoplasm	enzyme
G2996	Fads3	1	233037626..233054184	16559	4.77073	5.86351	2.13285	2.13285	0.000127039	0.0275971	FADS3	fatty acid desaturase 3	Plasma Membrane	enzyme
G17618	Metrnl	10	110473811..110487800	13990	3.72191	4.81362	2.13126	2.13126	0.00122689	0.036142	METRNL	meteorin, glial cell differentiation regulator-like	Other	other
G12186	Slc41a2	7	26651682..26734269	82588	3.75746	4.8451	2.12527	2.12527	0.00100205	0.0339342	SLC41A2	solute carrier family 41 (magnesium transporter), member 2	Plasma Membrane	transporter
G12546	Azin1	7	complement(77448675..77475344)	26670	4.45926	5.54288	2.11934	2.11934	0.00046094	0.0313101	AZIN1	antizyme inhibitor 1	Cytoplasm	enzyme
G22729	Nrsn1	17	43671713..43689288	17576	8.04217	9.07465	2.04554	2.04554	0.0150647	0.0763777	NRSN1	neurensin 1	Plasma Membrane	other
G21476	PCDH8	15	complement(65857394..65861171)	3778	3.26215	4.28892	2.03746	2.03746	0.0136949	0.0732987	PCDH8	protocadherin 8	Plasma Membrane	other
G14993	Ptp4a1	9	complement(36028652..36036214)	7563	5.9466	6.97105	2.03419	2.03419	0.00489925	0.0511826	PTP4A1	protein tyrosine phosphatase type IVA, member 1	Cytoplasm	phosphatase
G25458	RGD1565844	X	32856976..32858174	1199	3.29317	4.31344	2.0283	2.0283	0.0170207	0.0807691	Rnf138rt1	ring finger protein 138, retrogene 1	Other	other
G335	Acat2	1	complement(51757962..51776935)	18974	4.40531	5.40965	2.00602	2.00602	0.0117622	0.0684238	ACAT2	acetyl-CoA acetyltransferase 2	Cytoplasm	enzyme
G19792	Eprs	13	107973816..108044104	70289	5.41599	6.39079	1.96536	1.96536	0.0107804	0.0660828	EPRS	glutamyl-prolyl-tRNA synthetase	Cytoplasm	enzyme
G5208	Ttll7	2	271298255..271377377	79123	3.74895	4.7226	1.9638	1.9638	0.000606071	0.0313101	TTLL7	tubulin tyrosine ligase-like family, member 7	Plasma Membrane	other
G21243	Fgf9	15	42176762..42217711	40950	3.86373	4.83454	1.95994	1.95994	0.00202559	0.0394908	FGF9	fibroblast growth factor 9	Extracellular Space	growth factor
G12183	Aldh1l2	7	26506321..26555206	48886	2.99868	3.96813	1.95809	1.95809	0.0201315	0.0866476	ALDH1L2	aldehyde dehydrogenase 1 family, member L2	Cytoplasm	enzyme
G22442	Cxcl14	17	11271210..11279229	8020	3.32227	4.27599	1.93685	1.93685	0.00450608	0.0500781	CXCL14	chemokine (C-X-C motif) ligand 14	Extracellular Space	cytokine
G11474	Wars	6	complement(141941104..141972286)	31183	4.846	5.794	1.92919	1.92919	0.00221169	0.0397774	WARS	tryptophanyl-tRNA synthetase	Cytoplasm	enzyme
G21147	Pck2	15	38106930..38114388	7459	4.34832	5.28555	1.91485	1.91485	0.0159737	0.0785657	PCK2	phosphoenolpyruvate carboxykinase 2 (mitochondrial)	Cytoplasm	kinase
G8230	Tex261	4	complement(180035951..180042794)	6844	3.45032	4.37461	1.89776	1.89776	0.0019034	0.0389905	TEX261	testis expressed 261	Extracellular Space	other
G18430	Slc7a1	12	10169916..10192908	22993	4.44055	5.36355	1.89605	1.89605	0.00907736	0.0618037	SLC7A1	solute carrier family 7 (cationic amino acid transporter, y+ system), member 1	Plasma Membrane	transporter
G10601	Rhoq	6	20521668..20557098	35431	3.8479	4.76458	1.88776	1.88776	0.00229121	0.0402115	RHOQ	ras homolog family member Q	Plasma Membrane	enzyme
G20539	Nefh	14	complement(85859193..85869178)	9986	4.31328	5.22434	1.88042	1.88042	0.000657502	0.0322408	NEFH	neurofilament, heavy polypeptide	Cytoplasm	other
G18572	Zfand2a	12	19239057..19250441	11385	4.04793	4.95788	1.87898	1.87898	0.000747878	0.0331097	ZFAND2A	zinc finger, AN1-type domain 2A	Other	other
G14392	Cyb561d2	8	complement(115651589..115654110)	2522	4.32283	5.23266	1.87883	1.87883	0.00388589	0.0469255	CYB561D2	cytochrome b561 family, member D2	Other	enzyme
G12565	Oxr1	7	80737304..80812054	74751	5.9457	6.84395	1.86381	1.86381	0.00350363	0.0455988	OXR1	oxidation resistance 1	Cytoplasm	other
G6640	Pdyn	3	127809952..127822294	12343	9.67803	10.5696	1.85523	1.85523	0.00323301	0.0442518	PDYN	prodynorphin	Extracellular Space	transporter
G12650	Sqle	7	100196963..100211948	14986	5.1816	6.06451	1.84409	1.84409	0.00487497	0.0511365	SQLE	squalene epoxidase	Cytoplasm	enzyme
G15078	Rnf149	9	complement(45974158..45998057)	23900	5.24304	6.11984	1.8363	1.8363	0.00144297	0.0374593	RNF149	ring finger protein 149	Other	other
G2706	Cars	1	complement(223619594..223661823)	42230	5.54873	6.41826	1.82707	1.82707	0.00336917	0.0447691	CARS	cysteinyl-tRNA synthetase	Cytoplasm	enzyme
G12173	Ckap4	7	25084905..25093002	8098	4.35953	5.22523	1.82222	1.82222	0.00813549	0.0592579	CKAP4	cytoskeleton-associated protein 4	Cytoplasm	other
G3513	Acsl5	1	283660224..283685366	25143	3.99947	4.86176	1.81792	1.81792	0.0194484	0.0855079	ACSL5	acyl-CoA synthetase long-chain family member 5	Cytoplasm	enzyme
G17662	Rbm11	11	17664410..17674391	9982	3.49808	4.35612	1.81257	1.81257	0.000381072	0.0312284	Rbm11	RNA binding motif protein 11	Other	other
G7228	Dok5	3	174447259..174579714	132456	3.53598	4.38682	1.80355	1.80355	0.00525873	0.0515879	DOK5	docking protein 5	Plasma Membrane	other
G2312	Cdr2	1	complement(197815831..197840738)	24908	4.60712	5.45771	1.80324	1.80324	0.000682828	0.0323036	CDR2	cerebellar degeneration-related protein 2, 62kDa	Cytoplasm	other
G10417	Slc45a1	5	complement(171300141..171322391)	22251	5.33523	6.18524	1.80252	1.80252	0.00810015	0.0592558	SLC45A1	solute carrier family 45, member 1	Other	transporter
G7017	RGD1307752	3	complement(158753367..158763385)	10019	4.75731	5.5964	1.78893	1.78893	0.00234933	0.0405818	C20orf24	chromosome 20 open reading frame 24	Cytoplasm	other
G15456	Ecel1	9	complement(93966150..93975953)	9804	5.10408	5.93903	1.78379	1.78379	0.0255151	0.0959131	ECEL1	endothelin converting enzyme-like 1	Plasma Membrane	peptidase
G25364	Mageh1	X	20009490..20010738	1249	6.15258	6.98043	1.77504	1.77504	0.00492019	0.0511826	MAGEH1	melanoma antigen family H, 1	Cytoplasm	other
G8009	Gars	4	149892437..149933270	40834	6.05243	6.87506	1.76862	1.76862	0.00678775	0.0558149	GARS	glycyl-tRNA synthetase	Cytoplasm	enzyme
G16959	Mmd	10	77617043..77645125	28083	6.95393	7.77199	1.76304	1.76304	3.01326e-05	0.0253221	MMD	monocyte to macrophage differentiation-associated	Plasma Membrane	other
G26251	Fam122b	X	152977473..153003414	25942	3.07661	3.89356	1.76168	1.76168	0.000630861	0.0315723	FAM122B	family with sequence similarity 122B	Other	other
G15391	Cul3	9	complement(85794367..85853449)	59083	5.10305	5.91449	1.75496	1.75496	0.000616627	0.0313101	CUL3	cullin 3	Nucleus	enzyme
G11795	Cd63	7	3304375..3305798	1424	7.58414	8.39174	1.7503	1.7503	0.00469868	0.0506281	CD63	CD63 molecule	Plasma Membrane	other
G25883	Tmem35	X	105015270..105038196	22927	6.47935	7.28396	1.74668	1.74668	0.00134599	0.0364017	TMEM35	transmembrane protein 35	Other	other
G3763	Sgtb	2	53314248..53350721	36474	5.11596	5.91628	1.74148	1.74148	0.000709002	0.032698	SGTB	small glutamine-rich tetratricopeptide repeat (TPR)-containing, beta	Other	other
G23620	Nars	18	complement(59196512..59212728)	16217	6.75866	7.5523	1.73344	1.73344	0.00309047	0.0439971	NARS	asparaginyl-tRNA synthetase	Cytoplasm	enzyme
G5202	Gng5	2	270886941..270895438	8498	4.38685	5.16852	1.71912	1.71912	0.00488244	0.0511365	GNG5	guanine nucleotide binding protein (G protein), gamma 5	Plasma Membrane	other
G20649	Slc1a4	14	complement(104316565..104346057)	29493	4.99618	5.77006	1.70985	1.70985	0.00183696	0.0389905	SLC1A4	solute carrier family 1 (glutamate/neutral amino acid transporter), member 4	Plasma Membrane	transporter
G10711	Cgref1	6	36612741..36624744	12004	6.66235	7.43271	1.70569	1.70569	0.00183968	0.0389905	CGREF1	cell growth regulator with EF-hand domain 1	Extracellular Space	other
G3641	Atp6ap1l	2	complement(19657646..19685175)	27530	5.40248	6.16717	1.69901	1.69901	0.0211807	0.0886535	Atp6ap1l	ATPase, H+ transporting, lysosomal accessory protein 1-like	Other	other
G3956	Tars	2	83279780..83298533	18754	5.29934	6.06057	1.69494	1.69494	0.00202137	0.0394879	TARS	threonyl-tRNA synthetase	Nucleus	enzyme
G12467	DDIT3	7	70754398..70759220	4823	5.33572	6.09479	1.6924	1.6924	0.00128253	0.036153	DDIT3	DNA-damage-inducible transcript 3	Nucleus	transcription regulator
G18182	Senp2	11	complement(85718646..85755312)	36667	4.13286	4.88841	1.68827	1.68827	0.00294579	0.0432688	SENP2	SUMO1/sentrin/SMT3 specific peptidase 2	Nucleus	peptidase
G2189	Tmem41b	1	complement(181591182..181605545)	14364	5.55455	6.30787	1.68568	1.68568	0.00554878	0.0522784	TMEM41B	transmembrane protein 41B	Other	other
G19187	Tmem163	13	complement(49258672..49433018)	174347	5.18448	5.93129	1.67808	1.67808	0.000582759	0.0313101	TMEM163	transmembrane protein 163	Cytoplasm	other
G10054	Yars	5	151109967..151138472	28506	5.39504	6.1418	1.67802	1.67802	0.00372277	0.0467577	YARS	tyrosyl-tRNA synthetase	Cytoplasm	enzyme
G2856	Sssca1	1	complement(228020766..228022549)	1784	4.20571	4.94896	1.67395	1.67395	0.00521177	0.0515879	SSSCA1	Sjogren syndrome/scleroderma autoantigen 1	Other	other
G25936	Tmsbl1	X	complement(107491614..107493728)	2115	5.79536	6.53717	1.67227	1.67227	0.0231617	0.0922389	Tmsbl1	thymosin beta-like protein 1	Cytoplasm	other
G25457	Ap1s2	X	complement(32691541..32717097)	25557	7.53201	8.26917	1.66689	1.66689	0.0132475	0.0722585	AP1S2	adaptor-related protein complex 1, sigma 2 subunit	Cytoplasm	transporter
G18876	Rhof	12	40778915..40791466	12552	4.00227	4.73539	1.66222	1.66222	0.0103759	0.0653286	Rhof	ras homolog family member F (in filopodia)	Other	other
G25657	Msn	X	66113012..66137455	24444	6.16112	6.89344	1.6613	1.6613	0.0110352	0.0666922	MSN	moesin	Plasma Membrane	other
G20567	Ykt6	14	86880204..86889524	9321	6.3002	7.03044	1.65891	1.65891	0.0012717	0.036142	YKT6	YKT6 v-SNARE homolog (S. cerevisiae)	Cytoplasm	enzyme
G6271	Hsd17b12	3	complement(89626177..89749430)	123254	6.69962	7.4281	1.65688	1.65688	0.000683008	0.0323036	HSD17B12	hydroxysteroid (17-beta) dehydrogenase 12	Cytoplasm	enzyme
G22077	Asah1	16	53712315..53743716	31402	7.176	7.90275	1.65491	1.65491	0.00159967	0.0378996	ASAH1	N-acylsphingosine amidohydrolase (acid ceramidase) 1	Cytoplasm	enzyme
G24241	Aars	19	complement(54018027..54040573)	22547	6.93924	7.66165	1.64993	1.64993	0.000710792	0.032698	AARS	alanyl-tRNA synthetase	Cytoplasm	enzyme
G23494	Eif1a	18	40240997..40252362	11366	5.62499	6.34262	1.64448	1.64448	0.000243076	0.0275971	EIF1AY	eukaryotic translation initiation factor 1A, Y-linked	Cytoplasm	translation regulator
G5159	Tspan5	2	262587481..262753104	165624	6.41529	7.12839	1.63932	1.63932	0.0018831	0.0389905	TSPAN5	tetraspanin 5	Plasma Membrane	other
G10900	Nampt	6	61753125..61787574	34450	5.78053	6.4924	1.63793	1.63793	0.000975698	0.0339342	NAMPT	nicotinamide phosphoribosyltransferase	Extracellular Space	cytokine
G23422	Rell2	18	30783005..30786576	3572	5.37699	6.08763	1.63653	1.63653	0.00118142	0.036142	RELL2	RELT-like 2	Extracellular Space	other
G7422	Chpf2	4	complement(7120978..7126440)	5463	4.75524	5.44593	1.61406	1.61406	0.00561822	0.0523643	CHPF2	chondroitin polymerizing factor 2	Cytoplasm	enzyme
G214	Pdcd6	1	33002331..33017997	15667	5.71281	6.40152	1.61184	1.61184	0.000853121	0.0331619	PDCD6	programmed cell death 6	Cytoplasm	other
G8810	Kcna6	4	232324385..232357644	33260	3.66746	4.35274	1.60801	1.60801	0.0242968	0.0937555	KCNA6	potassium voltage-gated channel, shaker-related subfamily, member 6	Plasma Membrane	ion channel
G7102	Ttpal	3	166185907..166204117	18211	3.89074	4.5643	1.595	1.595	0.00119293	0.036142	TTPAL	tocopherol (alpha) transfer protein-like	Other	other
G13699	Thy1	8	46998623..47003437	4815	8.4359	9.10837	1.5938	1.5938	0.0179147	0.0825302	THY1	Thy-1 cell surface antigen	Plasma Membrane	other
G20446	Nacad	14	complement(80494052..80502042)	7991	5.16475	5.83626	1.59274	1.59274	0.0065075	0.0550448	NACAD	NAC alpha domain containing	Other	other
G9760	Eps15	5	132763093..132861698	98606	4.55114	5.21789	1.58749	1.58749	0.00483774	0.0510251	EPS15	epidermal growth factor receptor pathway substrate 15	Cytoplasm	other
G4047	Pcsk1	2	complement(111211103..111257642)	46540	6.06514	6.71931	1.57371	1.57371	0.013618	0.0732051	PCSK1	proprotein convertase subtilisin/kexin type 1	Extracellular Space	peptidase
G22531	Iars	17	complement(17414466..17461081)	46616	4.99382	5.6432	1.56849	1.56849	0.00523632	0.0515879	IARS	isoleucyl-tRNA synthetase	Cytoplasm	enzyme
G1123	Cebpg	1	complement(92418852..92427591)	8740	4.45708	5.10196	1.56361	1.56361	0.000414301	0.0313101	CEBPG	CCAAT/enhancer binding protein (C/EBP), gamma	Nucleus	transcription regulator
G25644	Maged1	X	complement(64712958..64719604)	6647	8.45964	9.10367	1.56268	1.56268	0.0134094	0.0727737	MAGED1	melanoma antigen family D, 1	Plasma Membrane	transcription regulator
G21410	Fndc3a	15	complement(58102193..58290602)	188410	5.67788	6.3194	1.55997	1.55997	0.0072014	0.0564816	FNDC3A	fibronectin type III domain containing 3A	Cytoplasm	other
G8280	Aak1	4	183225152..183365259	140108	4.49873	5.13987	1.55956	1.55956	0.000197731	0.0275971	Aak1	AP2 associated kinase 1	Plasma Membrane	kinase
G4967	Sars	2	complement(230689716..230705606)	15891	7.19052	7.83049	1.5583	1.5583	0.00416764	0.0486926	SARS	seryl-tRNA synthetase	Cytoplasm	enzyme
G24273	Nudt7	19	57278776..57293046	14271	4.17103	4.80668	1.55364	1.55364	0.000276782	0.0279924	Nudt7	nudix (nucleoside diphosphate linked moiety X)-type motif 7	Other	other
G5798	Rnf128	3	complement(53714662..53773426)	58765	4.03456	4.66849	1.55179	1.55179	0.00222055	0.0397774	RNF128	ring finger protein 128, E3 ubiquitin protein ligase	Cytoplasm	enzyme
G4937	Slc6a17	2	complement(229723069..229753554)	30486	5.3997	6.03288	1.55098	1.55098	0.014643	0.0755148	Slc6a17	solute carrier family 6 (neutral amino acid transporter), member 17	Cytoplasm	other
G20709	Rtn4	14	113792443..113839935	47493	6.83867	7.47012	1.54913	1.54913	0.000824348	0.0331619	RTN4	reticulon 4	Cytoplasm	other
G23321	Hspa9	18	complement(27441855..27459272)	17418	7.189	7.81587	1.54421	1.54421	0.00661782	0.0552947	HSPA9	heat shock 70kDa protein 9 (mortalin)	Cytoplasm	other
G11561	Cinp	6	145109734..145123627	13894	4.93842	5.55949	1.53801	1.53801	0.000570602	0.0313101	CINP	cyclin-dependent kinase 2 interacting protein	Nucleus	other
G2271	Gde1	1	complement(195338336..195350223)	11888	6.32395	6.9412	1.53395	1.53395	0.00841867	0.0600726	Gde1	glycerophosphodiester phosphodiesterase 1	Plasma Membrane	other
G3882	Pelo	2	complement(71808496..71810350)	1855	4.85436	5.47	1.53223	1.53223	0.0198862	0.0862326	PELO	pelota homolog (Drosophila)	Nucleus	other
G9349	Tmod1	5	66173406..66228499	55094	3.57984	4.19447	1.53117	1.53117	0.0107499	0.0660828	TMOD1	tropomodulin 1	Cytoplasm	enzyme
G25964	Acsl4	X	complement(112046207..112109823)	63617	4.56446	5.17823	1.53026	1.53026	0.000156554	0.0275971	ACSL4	acyl-CoA synthetase long-chain family member 4	Cytoplasm	enzyme
G25890	Gla	X	complement(105295029..105306686)	11658	4.54688	5.15332	1.52249	1.52249	0.000615833	0.0313101	GLA	galactosidase, alpha	Cytoplasm	enzyme
G6646	Slc20a1	3	complement(128276543..128289618)	13076	6.05142	6.65323	1.51762	1.51762	0.00336775	0.0447691	SLC20A1	solute carrier family 20 (phosphate transporter), member 1	Plasma Membrane	transporter
G9265	Sigmar1	5	complement(62645891..62648669)	2779	6.06813	6.661	1.50825	1.50825	0.0200177	0.0865162	SIGMAR1	sigma non-opioid intracellular receptor 1	Plasma Membrane	G-protein coupled receptor
G3945	Golph3	2	complement(82299654..82327662)	28009	5.42248	6.01361	1.50643	1.50643	0.00753814	0.057706	GOLPH3	golgi phosphoprotein 3 (coat-protein)	Cytoplasm	other
G3732	Map1b	2	complement(48837124..48930483)	93360	6.76665	7.35556	1.50411	1.50411	0.000781845	0.0331401	MAP1B	microtubule-associated protein 1B	Cytoplasm	other
G13226	Calcoco1	7	complement(143218503..143233218)	14716	4.88706	4.28135	-1.52173	1.52173	0.00595698	0.0529966	CALCOCO1	calcium binding and coiled-coil domain 1	Nucleus	transcription regulator
G2692	Igf2	1	complement(222722922..222730430)	7509	4.86257	4.20819	-1.57394	1.57394	0.00413059	0.0483762	IGF2	insulin-like growth factor 2 (somatomedin A)	Extracellular Space	growth factor
G3637	Vcan	2	complement(18363890..18441931)	78042	3.73808	3.03399	-1.62912	1.62912	0.0088668	0.0612724	VCAN	versican	Extracellular Space	other
G20794	NR1D2	15	12792822..12816505	23684	3.74616	3.00462	-1.67196	1.67196	0.0109827	0.0666864	NR1D2	nuclear receptor subfamily 1, group D, member 2	Nucleus	ligand-dependent nuclear receptor
G16931	Sept4	10	complement(75217843..75227838)	9996	6.43647	5.52875	-1.87608	1.87608	0.0022682	0.0401128	SEPT4	septin 4	Cytoplasm	enzyme
G12925	Tef	7	123019282..123034383	15102	4.40596	3.42731	-1.97063	1.97063	0.00178953	0.03887	TEF	thyrotrophic embryonic factor	Nucleus	transcription regulator
G2276	Gprc5b	1	complement(195631489..195656026)	24538	6.17725	5.15392	-2.03262	2.03262	0.00116645	0.036142	GPRC5B	G protein-coupled receptor, family C, group 5, member B	Plasma Membrane	G-protein coupled receptor
G14274	Rbp1	8	105891148..105912684	21537	4.30256	3.262	-2.05703	2.05703	0.0102067	0.0648096	RBP1	retinol binding protein 1, cellular	Extracellular Space	transporter
G1977	ENSRNOG00000031230	1	complement(175098756..175100086)	1331	4.48331	3.29665	-2.27625	2.27625	0.0150991	0.0764041	HBB	hemoglobin, beta	Cytoplasm	transporter
G1749	Prss23	1	complement(160037254..160045625)	8372	4.53698	3.30064	-2.35599	2.35599	0.0184007	0.0834496	PRSS23	protease, serine, 23	Extracellular Space	peptidase
G15972	Hba1	10	complement(15497886..15498744)	859	7.57483	6.293	-2.43148	2.43148	0.0251627	0.0952075	HBA1/HBA2	hemoglobin, alpha 1	Cytoplasm	transporter
G1320	Dbp	1	102766762..102771674	4913	4.51261	3.06771	-2.72246	2.72246	1.9493e-05	0.0253221	DBP	D site of albumin promoter (albumin D-box) binding protein	Nucleus	transcription regulator
