# Supplementary material for: A RNA-Seq Analysis of the Rat Supraoptic Nucleus Transcriptome: Effects of Salt Loading on Gene Expression
Source: PLoS One. 2015 Apr 21;10(4):e0124523. doi: 10.1371/journal.pone.0124523 (PMC4405539; doi:10.1371/journal.pone.0124523)
Supplement: S16 Table — (XLS) [file pone.0124523.s025.xls]

## Sheet: Table_S16
Table S16. The 406 unique genes selected as differentially expressed between SL and Control found by RNA-Seq and not by microarray analysis (see Fig. 4)
Gene_Index_ID	RN5_Gene_Symbol	Gene_Chr	Gene_Chr_Location	Gene_Length	Mean_Control	Mean_SL	FoldChange_SLvsControl	FoldChangeMagnitude_SLvsControl	Ttest_Uncorrected_Pvalue	Ttest_Corrected_Pvalue	Ingenuity_Symbol	Ingenuity_Description	Ingenuity_Location	Ingenuity_Type
G11894	Zfp347	7	complement(10136669..10138411)	1743	3.12998	4.65752	2.88295	2.88295	0.00282564	0.0424677	Zfp932 (includes others)	zinc finger protein 932	Nucleus	other
G13439	Ldlr	8	22804325..22827199	22875	3.3395	4.86442	2.87772	2.87772	0.0051939	0.0515879	LDLR	low density lipoprotein receptor	Plasma Membrane	transporter
G3250	Asah2	1	complement(257793172..257864321)	71150	3.45834	4.95023	2.81256	2.81256	0.00849498	0.0602028	ASAH2	N-acylsphingosine amidohydrolase (non-lysosomal ceramidase) 2	Cytoplasm	enzyme
G8819	Apold1	4	233025350..233028240	2891	3.28259	4.74657	2.7587	2.7587	0.00664937	0.0553677	APOLD1	apolipoprotein L domain containing 1	Other	other
G23895	Hmox1	19	25622556..25629372	6817	3.58399	4.98554	2.64186	2.64186	0.000576737	0.0313101	HMOX1	heme oxygenase (decycling) 1	Cytoplasm	enzyme
G10700	Ucn	6	36418524..36419354	831	3.02432	4.39453	2.58508	2.58508	0.02427	0.0937555	UCN	urocortin	Extracellular Space	other
G3958	Rxfp3	2	83676999..83678429	1431	4.28826	5.65308	2.57543	2.57543	0.00847096	0.0601412	RXFP3	relaxin/insulin-like family peptide receptor 3	Plasma Membrane	G-protein coupled receptor
G8279	Anxa4	4	complement(183108906..183164898)	55993	3.34285	4.68498	2.53526	2.53526	0.00671271	0.0554198	ANXA4	annexin A4	Plasma Membrane	other
G2080	Cckbr	1	177269044..177279480	10437	3.01418	4.33927	2.50549	2.50549	0.0059221	0.0528195	CCKBR	cholecystokinin B receptor	Plasma Membrane	G-protein coupled receptor
G24425	Kcnk1	19	69519245..69555914	36670	3.52707	4.82612	2.46065	2.46065	0.00266841	0.0419182	KCNK1	potassium channel, subfamily K, member 1	Plasma Membrane	ion channel
G6784	Slc24a3	3	145760074..146259491	499418	4.20282	5.48928	2.43929	2.43929	0.00387845	0.0469053	SLC24A3	solute carrier family 24 (sodium/potassium/calcium exchanger), member 3	Plasma Membrane	transporter
G7725	Mest	4	57816009..57821886	5878	5.67265	6.94706	2.419	2.419	7.34763e-05	0.0275971	Mest	mesoderm specific transcript	Cytoplasm	enzyme
G12036	Giot1	7	complement(13266211..13267989)	1779	2.99409	4.25988	2.40459	2.40459	0.0210412	0.088485	Zfp932 (includes others)	zinc finger protein 932	Nucleus	other
G18176	Etv5	11	85282553..85339809	57257	3.34958	4.59891	2.37731	2.37731	0.00899565	0.0616027	ETV5	ets variant 5	Nucleus	transcription regulator
G20269	Fam114a1	14	complement(44756277..44815155)	58879	3.04116	4.25744	2.32347	2.32347	0.0013455	0.0364017	FAM114A1	family with sequence similarity 114, member A1	Extracellular Space	other
G10911	Hdac9	6	complement(63111204..63679614)	568411	3.78429	4.97429	2.28153	2.28153	0.00717992	0.0564816	Hdac9	histone deacetylase 9	Other	transcription regulator
G4283	Trpc4	2	163157119..163282064	124946	3.00036	4.18677	2.27587	2.27587	0.0125973	0.0704361	TRPC4	transient receptor potential cation channel, subfamily C, member 4	Plasma Membrane	ion channel
G7405	Actr3b	4	5668135..5696597	28463	3.79304	4.95153	2.23224	2.23224	0.000993167	0.0339342	ACTR3B	ARP3 actin-related protein 3 homolog B (yeast)	Other	other
G26176	RGD1561055	X	complement(139523387..139524295)	909	4.74158	5.88157	2.20379	2.20379	0.00126605	0.036142
G16382	Slc5a10	10	complement(47742920..47789792)	46873	3.00889	4.14741	2.20155	2.20155	0.0102727	0.0649754	SLC5A10	solute carrier family 5 (sodium/sugar cotransporter), member 10	Other	transporter
G14517	Stac	8	complement(119169640..119287534)	117895	2.98692	4.12304	2.1979	2.1979	0.0235256	0.0928154	STAC	SH3 and cysteine rich domain	Cytoplasm	other
G25365	Usp51	X	20035912..20038959	3048	3.01413	4.14379	2.18807	2.18807	9.85184e-05	0.0275971	USP51	ubiquitin specific peptidase 51	Other	peptidase
G17582	Pycr1	10	complement(109411300..109414672)	3373	3.43671	4.55916	2.17716	2.17716	0.00235237	0.0405818	PYCR1	pyrroline-5-carboxylate reductase 1	Cytoplasm	enzyme
G15830	Tnfrsf12a	10	complement(12818949..12820979)	2031	2.99037	4.07969	2.12774	2.12774	0.00605715	0.0533547	TNFRSF12A	tumor necrosis factor receptor superfamily, member 12A	Plasma Membrane	transmembrane receptor
G12911	Mchr1	7	122432538..122435016	2479	3.03737	4.10158	2.09102	2.09102	0.0177408	0.0820997	MCHR1	melanin-concentrating hormone receptor 1	Plasma Membrane	G-protein coupled receptor
G1083	Fxyd5	1	complement(90620339..90629722)	9384	5.53505	6.59872	2.09023	2.09023	0.0179443	0.0825302	FXYD5	FXYD domain containing ion transport regulator 5	Plasma Membrane	ion channel
G1991	ENSRNOG00000024789	1	175297761..175304351	6591	5.50644	6.54633	2.05608	2.05608	0.0133414	0.072526	LOC499219	hypothetical protein LOC499219	Other	other
G20337	Lgi2	14	60876468..60903945	27478	3.27546	4.30536	2.04187	2.04187	0.00924016	0.0623438	LGI2	leucine-rich repeat LGI family, member 2	Extracellular Space	other
G16396	Trpv2	10	48686568..48707994	21427	4.28914	5.30855	2.02708	2.02708	0.00144211	0.0374593	TRPV2	transient receptor potential cation channel, subfamily V, member 2	Plasma Membrane	ion channel
G26142	Zdhhc9	X	complement(135081380..135116885)	35506	3.80147	4.81545	2.01947	2.01947	0.0072067	0.0564816	ZDHHC9	zinc finger, DHHC-type containing 9	Cytoplasm	other
G1377	Htatip2	1	106145091..106159700	14610	3.33277	4.33579	2.0042	2.0042	0.00132118	0.0364017	HTATIP2	HIV-1 Tat interactive protein 2, 30kDa	Nucleus	transcription regulator
G11943	Diras1	7	11723556..11728420	4865	4.35548	5.34923	1.99134	1.99134	0.00107251	0.0349431	DIRAS1	DIRAS family, GTP-binding RAS-like 1	Plasma Membrane	enzyme
G21809	Haus8	16	complement(19512405..19529269)	16865	3.23038	4.2207	1.98663	1.98663	0.00808798	0.0592204	HAUS8	HAUS augmin-like complex, subunit 8	Cytoplasm	other
G23117	Pip4k2a	17	complement(87260014..87463891)	203878	4.17989	5.16326	1.97709	1.97709	0.00121292	0.036142	PIP4K2A	phosphatidylinositol-5-phosphate 4-kinase, type II, alpha	Cytoplasm	kinase
G12642	Tmem65	7	complement(99270342..99310255)	39914	4.53405	5.50916	1.96579	1.96579	0.000217695	0.0275971	TMEM65	transmembrane protein 65	Cytoplasm	other
G1523	Aen	1	141559326..141568691	9366	3.72135	4.67674	1.93909	1.93909	0.000738409	0.0330379	AEN	apoptosis enhancing nuclease	Nucleus	enzyme
G4014	Dap	2	103949819..104002894	53076	5.1353	6.08351	1.92948	1.92948	0.000986224	0.0339342	DAP	death-associated protein	Cytoplasm	transcription regulator
G17302	Crhr1	10	91953470..91994397	40928	2.99313	3.93509	1.92113	1.92113	0.0030679	0.0439622	CRHR1	corticotropin releasing hormone receptor 1	Plasma Membrane	G-protein coupled receptor
G26152	Rbmx2	X	135621454..135628587	7134	3.40407	4.34464	1.91929	1.91929	0.0141019	0.0742048	RBMX2	RNA binding motif protein, X-linked 2	Other	other
G24658	Neu1	20	6690982..6695245	4264	4.25109	5.18002	1.90387	1.90387	0.00873351	0.0609588	NEU1	sialidase 1 (lysosomal sialidase)	Cytoplasm	enzyme
G1575	Nmb	1	complement(143673434..143676178)	2745	3.00868	3.93155	1.89589	1.89589	0.0208101	0.0880087	NMB	neuromedin B	Extracellular Space	other
G7639	Tes	4	44929781..44968303	38523	3.04113	3.94995	1.87751	1.87751	0.00124156	0.036142	TES	testis derived transcript (3 LIM domains)	Plasma Membrane	other
G19906	Tmed5	14	2612362..2623810	11449	3.41905	4.32645	1.87566	1.87566	0.000258135	0.0275971	TMED5	transmembrane emp24 protein transport domain containing 5	Cytoplasm	other
G6649	Ttl	3	complement(128391316..128417936)	26621	3.41502	4.3097	1.85921	1.85921	0.00518164	0.0515879	TTL	tubulin tyrosine ligase	Cytoplasm	enzyme
G6412	Slc12a6	3	110348100..110446527	98428	3.84723	4.72452	1.83692	1.83692	0.00601793	0.053282	SLC12A6	solute carrier family 12 (potassium/chloride transporter), member 6	Plasma Membrane	transporter
G13840	Gldn	8	57446589..57490037	43449	7.10447	7.97063	1.8228	1.8228	0.0182097	0.0830817	GLDN	gliomedin	Cytoplasm	other
G11264	Entpd5	6	117425815..117455726	29912	3.18549	4.04719	1.81719	1.81719	0.0016473	0.0378996	ENTPD5	ectonucleoside triphosphate diphosphohydrolase 5	Cytoplasm	enzyme
G25031	Vps26a	20	complement(33875000..33903564)	28565	4.32828	5.18906	1.81603	1.81603	0.000309466	0.0289722	VPS26A	vacuolar protein sorting 26 homolog A (S. pombe)	Cytoplasm	transporter
G9685	Tctex1d1	5	126375714..126388803	13090	3.05965	3.91296	1.80665	1.80665	0.00211565	0.0397774	TCTEX1D1	Tctex1 domain containing 1	Other	other
G22919	Idi1	17	complement(59783326..59789305)	5980	3.06551	3.91488	1.80172	1.80172	0.000195626	0.0275971	IDI1	isopentenyl-diphosphate delta isomerase 1	Cytoplasm	enzyme
G1821	Gdpd5	1	170582634..170619908	37275	3.95388	4.79064	1.78603	1.78603	0.00821436	0.0594284	Gdpd5	glycerophosphodiester phosphodiesterase domain containing 5	Other	other
G6835	ENSRNOG00000050729	3	complement(152165990..152171823)	5834	6.53447	7.36	1.77218	1.77218	0.0068315	0.0558278
G11581	RGD1308350	6	146172025..146187666	15642	3.2203	4.04306	1.76879	1.76879	0.00929418	0.0625725
G13825	AI593442	8	complement(55822041..55828684)	6644	3.23803	4.05974	1.76751	1.76751	0.00462059	0.0504259
G11217	Ttc9	6	113510909..113545657	34749	3.90975	4.72958	1.7652	1.7652	0.000432529	0.0313101	TTC9	tetratricopeptide repeat domain 9	Extracellular Space	other
G3682	Pde8b	2	complement(43879335..43984030)	104696	4.1342	4.95386	1.765	1.765	0.0109143	0.0665622	PDE8B	phosphodiesterase 8B	Cytoplasm	enzyme
G25129	Cd164	20	47942770..47954348	11579	7.03025	7.84648	1.7608	1.7608	0.00131106	0.0363689	CD164	CD164 molecule, sialomucin	Plasma Membrane	other
G2446	Orai3	1	206239787..206244645	4859	3.20794	4.01932	1.75489	1.75489	0.0125613	0.0704361	ORAI3	ORAI calcium release-activated calcium modulator 3	Other	other
G10817	Fam49a	6	50682248..50788037	105790	3.30177	4.11011	1.7512	1.7512	0.0171097	0.0809237	FAM49A	family with sequence similarity 49, member A	Other	other
G22958	KLF6	17	complement(69616967..69674030)	57064	3.29495	4.10231	1.75001	1.75001	0.0157599	0.0780678	KLF6	Kruppel-like factor 6	Nucleus	transcription regulator
G9531	Tle1	5	complement(92618609..92701144)	82536	3.42885	4.22837	1.74053	1.74053	0.00782376	0.058657	TLE1	transducin-like enhancer of split 1 (E(sp1) homolog, Drosophila)	Nucleus	transcription regulator
G8462	Tatdn2	4	208950001..208965742	15742	3.74369	4.53693	1.73297	1.73297	0.000299777	0.0289722	TATDN2	TatD DNase domain containing 2	Nucleus	other
G3818	Ankrd55	2	63169817..63238388	68572	3.79795	4.58218	1.72217	1.72217	0.014075	0.0741878	ANKRD55	ankyrin repeat domain 55	Nucleus	transcription regulator
G14528	ENSRNOG00000009878	8	complement(121695471..121703895)	8425	3.85256	4.62418	1.70719	1.70719	0.00424385	0.0491103
G20533	Ascc2	14	85555815..85592750	36936	3.18634	3.95726	1.70636	1.70636	0.0055449	0.0522784	ASCC2	activating signal cointegrator 1 complex subunit 2	Other	other
G19636	Pigm	13	95281187..95284884	3698	3.49598	4.26656	1.70595	1.70595	0.0256508	0.0961593	PIGM	phosphatidylinositol glycan anchor biosynthesis, class M	Cytoplasm	enzyme
G2810	Tmem151a	1	complement(227305361..227305993)	633	3.58686	4.355	1.70308	1.70308	0.00805287	0.0591722	TMEM151A	transmembrane protein 151A	Other	other
G9516	Astn2	5	complement(85643128..86266662)	623535	4.50757	5.26906	1.69525	1.69525	0.0065414	0.0550448	ASTN2	astrotactin 2	Cytoplasm	other
G19564	ENSRNOG00000033515	13	92913183..92937227	24045	2.98405	3.74548	1.69517	1.69517	0.0250956	0.0952075	LOC100366054	Da1-10-like	Other	other
G17673	Btg3	11	complement(20528293..20544036)	15744	4.29483	5.0492	1.6869	1.6869	0.0203076	0.0869261	BTG3	BTG family, member 3	Nucleus	other
G20513	Osbp2	14	complement(84628870..84790722)	161853	3.33046	4.08086	1.68226	1.68226	0.0254762	0.095895	OSBP2	oxysterol binding protein 2	Cytoplasm	other
G1011	Spred3	1	complement(89279385..89288184)	8800	3.11108	3.86074	1.68139	1.68139	0.00863494	0.0607868	SPRED3	sprouty-related, EVH1 domain containing 3	Extracellular Space	cytokine
G3253	Papss2	1	258376175..258461336	85162	3.01045	3.75326	1.67343	1.67343	0.00564217	0.052464	PAPSS2	3'-phosphoadenosine 5'-phosphosulfate synthase 2	Cytoplasm	enzyme
G25256	Ube2q2l	X	complement(11568936..11570054)	1119	4.24138	4.984	1.67321	1.67321	0.00125139	0.036142	E330021D16Rik	RIKEN cDNA E330021D16 gene	Other	other
G23551	Slc12a2	18	52104434..52172618	68185	3.70416	4.44543	1.67165	1.67165	0.00695662	0.0559585	SLC12A2	solute carrier family 12 (sodium/potassium/chloride transporter), member 2	Plasma Membrane	transporter
G7602	Nxph1	4	35136613..35138564	1952	2.98804	3.72916	1.67147	1.67147	0.00983659	0.0637996	NXPH1	neurexophilin 1	Extracellular Space	other
G8236	Dysf	4	180300911..180487010	186100	3.11976	3.85394	1.66346	1.66346	0.000546632	0.0313101	DYSF	dysferlin	Plasma Membrane	other
G9851	Plk3	5	complement(139790975..139796149)	5175	3.00727	3.73767	1.65911	1.65911	0.0234441	0.0927164	PLK3	polo-like kinase 3	Nucleus	kinase
G10907	ENSRNOG00000011040	6	complement(62442691..62444516)	1826	3.26342	3.98953	1.65418	1.65418	0.00125402	0.036142	LOC680142	similar to translocase of outer mitochondrial membrane 70 homolog A	Other	other
G1307	Ppp1r15a	1	complement(102590679..102593734)	3056	4.62286	5.34795	1.653	1.653	0.0112317	0.0671896	PPP1R15A	protein phosphatase 1, regulatory subunit 15A	Cytoplasm	other
G17456	Cdr2l	10	complement(104332243..104358042)	25800	3.82642	4.54941	1.6506	1.6506	0.00664781	0.0553677	CDR2L	cerebellar degeneration-related protein 2-like	Other	other
G8248	Smyd5	4	181792679..181807488	14810	3.44466	4.16703	1.6499	1.6499	0.00214825	0.0397774	SMYD5	SMYD family member 5	Other	other
G7939	Ccdc126	4	143671032..143692061	21030	3.17748	3.89829	1.64811	1.64811	0.000186801	0.0275971	CCDC126	coiled-coil domain containing 126	Other	other
G24818	Cstb	20	complement(13137897..13139938)	2042	6.11502	6.83522	1.64741	1.64741	0.00580784	0.0528195	CSTB	cystatin B (stefin B)	Cytoplasm	peptidase
G15275	Acadl	9	73434321..73472895	38575	4.80523	5.52309	1.64475	1.64475	0.00462976	0.0504259	ACADL	acyl-CoA dehydrogenase, long chain	Cytoplasm	enzyme
G26237	Mospd1	X	152382193..152397168	14976	3.50143	4.21625	1.64128	1.64128	0.0100339	0.0644304	MOSPD1	motile sperm domain containing 1	Other	other
G11789	Mmp19	7	3187862..3195640	7779	4.22066	4.9349	1.64063	1.64063	0.0114897	0.0678643	MMP19	matrix metallopeptidase 19	Extracellular Space	peptidase
G15692	Litaf	10	3548079..3589969	41891	3.01499	3.72846	1.63975	1.63975	0.0164037	0.0793827	LITAF	lipopolysaccharide-induced TNF factor	Nucleus	transcription regulator
G4031	Car2	2	complement(107871643..107886834)	15192	4.27176	4.98496	1.63943	1.63943	0.0122828	0.0699618	CA2	carbonic anhydrase II	Cytoplasm	enzyme
G3134	Psat1	1	complement(240241244..240263046)	21803	5.12982	5.84239	1.63872	1.63872	0.0136925	0.0732987	PSAT1	phosphoserine aminotransferase 1	Cytoplasm	enzyme
G5020	Snx7	2	complement(239065719..239150147)	84429	3.89768	4.6091	1.63741	1.63741	0.00229449	0.0402115	SNX7	sorting nexin 7	Other	transporter
G2816	Tmem151a	1	complement(227394607..227395239)	633	3.62108	4.33006	1.63465	1.63465	0.0137934	0.0735801	TMEM151A	transmembrane protein 151A	Other	other
G24269	Syce1l	19	56771134..56781454	10321	3.56852	4.27721	1.63432	1.63432	0.00194975	0.0391163	SYCE1L	synaptonemal complex central element protein 1-like	Other	other
G19154	Sctr	13	41160339..41201369	41031	2.98945	3.69756	1.63366	1.63366	0.000443962	0.0313101	SCTR	secretin receptor	Plasma Membrane	G-protein coupled receptor
G3384	Kcnip2	1	270337783..270361515	23733	4.09564	4.80259	1.63234	1.63234	0.0110296	0.0666922	Kcnip2	Kv channel-interacting protein 2	Plasma Membrane	other
G19895	Cplx1	14	2190908..2220991	30084	5.21163	5.91281	1.62583	1.62583	0.00286181	0.0427105	CPLX1	complexin 1	Plasma Membrane	transporter
G23112	Dnajc1	17	complement(86711161..86865487)	154327	3.5307	4.21876	1.61112	1.61112	0.00496569	0.0511826	Dnajc1	DnaJ (Hsp40) homolog, subfamily C, member 1	Other	other
G5813	Grb14	3	complement(57578232..57695025)	116794	3.06965	3.75434	1.60735	1.60735	0.0200995	0.0866471	GRB14	growth factor receptor-bound protein 14	Plasma Membrane	other
G13686	Sc5d	8	complement(45001503..45010434)	8932	4.31497	4.99898	1.60659	1.60659	0.00191389	0.0389905	SC5D	sterol-C5-desaturase	Cytoplasm	enzyme
G23870	Nup93	19	complement(11137505..11238898)	101394	3.95268	4.63537	1.60513	1.60513	0.00385695	0.0468198	NUP93	nucleoporin 93kDa	Nucleus	other
G21107	Lrp10	15	36993827..36999985	6159	4.54171	5.22191	1.60236	1.60236	0.018588	0.0836805	LRP10	low density lipoprotein receptor-related protein 10	Plasma Membrane	transmembrane receptor
G2873	Tm7sf2	1	complement(228361453..228365792)	4340	3.4942	4.17308	1.60089	1.60089	0.0124981	0.0704361	TM7SF2	transmembrane 7 superfamily member 2	Cytoplasm	enzyme
G23964	Clgn	19	35523738..35555259	31522	3.61859	4.29066	1.59336	1.59336	0.00321885	0.0442518	CLGN	calmegin	Cytoplasm	peptidase
G1527	Mfge8	1	complement(141814240..141829651)	15412	5.96656	6.63732	1.59191	1.59191	0.0218	0.089702	MFGE8	milk fat globule-EGF factor 8 protein	Extracellular Space	other
G8818	Cdkn1b	4	232962327..232967128	4802	5.4931	6.16046	1.58817	1.58817	0.00132471	0.0364017	CDKN1B	cyclin-dependent kinase inhibitor 1B (p27, Kip1)	Nucleus	kinase
G25288	Slc38a5	X	complement(15748233..15756318)	8086	3.32296	3.9903	1.58815	1.58815	0.00307024	0.0439622	SLC38A5	solute carrier family 38, member 5	Plasma Membrane	transporter
G10452	Ajap1	5	complement(174137054..174194344)	57291	3.80082	4.46612	1.5859	1.5859	0.0032481	0.0443496	Ajap1	adherens junction associated protein 1	Other	other
G11407	Tmem251	6	135828702..135829916	1215	3.43167	4.09606	1.5849	1.5849	0.0121974	0.0699419	TMEM251	transmembrane protein 251	Other	other
G20825	Synpr	15	complement(18562899..18741366)	178468	4.24307	4.90705	1.58445	1.58445	0.021687	0.0895576	SYNPR	synaptoporin	Plasma Membrane	transporter
G13087	Slc38a2	7	complement(137716131..137728300)	12170	5.03797	5.69991	1.58221	1.58221	0.00527985	0.0516146	SLC38A2	solute carrier family 38, member 2	Plasma Membrane	transporter
G23976	Cd97	19	complement(35834144..35853867)	19724	3.26437	3.92193	1.57742	1.57742	0.0138187	0.0735801	CD97	CD97 molecule	Plasma Membrane	G-protein coupled receptor
G21533	Ndfip2	15	92899714..92951232	51519	4.9885	5.645	1.57625	1.57625	0.00427179	0.0492575	NDFIP2	Nedd4 family interacting protein 2	Cytoplasm	other
G24130	MGC116202	19	complement(48103245..48110939)	7695	4.31214	4.96644	1.57385	1.57385	0.0108842	0.06642
G20186	Tmem165	14	complement(34290288..34315304)	25017	4.48145	5.13448	1.57247	1.57247	0.00242713	0.0408286	TMEM165	transmembrane protein 165	Plasma Membrane	other
G2387	Coro1a	1	complement(205102883..205107856)	4974	4.85691	5.50705	1.56932	1.56932	0.00355747	0.0458691	CORO1A	coronin, actin binding protein, 1A	Cytoplasm	other
G17501	Mgat5b	10	105520095..105589480	69386	3.37042	4.01858	1.56716	1.56716	0.0081488	0.0592579	MGAT5B	mannosyl (alpha-1,6-)-glycoprotein beta-1,6-N-acetyl-glucosaminyltransferase, isozyme B	Other	other
G6572	Slc30a4	3	complement(121344030..121366262)	22233	3.4884	4.13574	1.56628	1.56628	0.00627484	0.0542179	SLC30A4	solute carrier family 30 (zinc transporter), member 4	Cytoplasm	transporter
G25014	Eif4ebp2	20	complement(32841631..33048246)	206616	4.51816	5.16237	1.56289	1.56289	0.0271855	0.0995641	EIF4EBP2	eukaryotic translation initiation factor 4E binding protein 2	Cytoplasm	other
G22331	Irs2	16	83287185..83311239	24055	3.16165	3.80521	1.56217	1.56217	0.00542598	0.0520846	IRS2	insulin receptor substrate 2	Cytoplasm	enzyme
G5212	Eltd1	2	275293988..275404570	110583	3.02266	3.66592	1.56186	1.56186	0.0171498	0.0809237	ELTD1	EGF, latrophilin and seven transmembrane domain containing 1	Plasma Membrane	G-protein coupled receptor
G24185	Nqo1	19	49291903..49306795	14893	4.16517	4.80732	1.56066	1.56066	0.00931558	0.0625725	NQO1	NAD(P)H dehydrogenase, quinone 1	Cytoplasm	enzyme
G12385	Rap1b	7	complement(60851045..60860980)	9936	5.93265	6.57441	1.56023	1.56023	0.000227769	0.0275971	RAP1B	RAP1B, member of RAS oncogene family	Cytoplasm	enzyme
G16992	Lrrc59	10	82171007..82185664	14658	4.5378	5.17777	1.55829	1.55829	0.000518233	0.0313101	LRRC59	leucine rich repeat containing 59	Cytoplasm	other
G25450	Pir	X	complement(32226074..32341358)	115285	4.31728	4.95283	1.55353	1.55353	0.00602023	0.053282	PIR	pirin (iron-binding nuclear protein)	Nucleus	transcription regulator
G26049	Ube2wl	X	complement(119304056..119304508)	453	3.74498	4.38037	1.55336	1.55336	0.00632528	0.0543952	UBE2W	ubiquitin-conjugating enzyme E2W (putative)	Nucleus	enzyme
G14464	Trex1	8	complement(117147877..117149221)	1345	3.35597	3.9908	1.55276	1.55276	0.00501351	0.0513461	TREX1	three prime repair exonuclease 1	Nucleus	enzyme
G6295	Slc1a2	3	99282853..99309441	26589	3.14081	3.77477	1.55182	1.55182	0.0108085	0.0660828	SLC1A2	solute carrier family 1 (glial high affinity glutamate transporter), member 2	Plasma Membrane	transporter
G772	Vasp	1	complement(81437102..81452365)	15264	4.03245	4.6646	1.54987	1.54987	0.0262915	0.0975036	VASP	vasodilator-stimulated phosphoprotein	Plasma Membrane	other
G25309	Slc35a2	X	complement(16234421..16242948)	8528	4.82618	5.45796	1.54947	1.54947	0.000172119	0.0275971	SLC35A2	solute carrier family 35 (UDP-galactose transporter), member A2	Cytoplasm	transporter
G21120	Slc7a8	15	complement(37253915..37317161)	63247	4.82676	5.45818	1.54908	1.54908	0.0150425	0.0763049	SLC7A8	solute carrier family 7 (amino acid transporter light chain, L system), member 8	Plasma Membrane	transporter
G26077	Slc25a5	X	123549683..123552808	3126	6.88472	7.51582	1.54874	1.54874	0.000517348	0.0313101	SLC25A5	solute carrier family 25 (mitochondrial carrier; adenine nucleotide translocator), member 5	Cytoplasm	transporter
G9561	Ttc39b	5	complement(105326437..105422721)	96285	3.00712	3.63786	1.54836	1.54836	0.00214562	0.0397774	TTC39B	tetratricopeptide repeat domain 39B	Other	other
G775	Ercc1	1	81523234..81534459	11226	4.45074	5.07936	1.54609	1.54609	0.00526462	0.0515879	ERCC1	excision repair cross-complementing rodent repair deficiency, complementation group 1 (includes overlapping antisense sequence)	Nucleus	enzyme
G26054	Ube2wl	X	complement(119677324..119677776)	453	3.73238	4.36068	1.54575	1.54575	0.00990683	0.0638862	UBE2W	ubiquitin-conjugating enzyme E2W (putative)	Nucleus	enzyme
G19578	ENSRNOG00000031540	13	93865780..93866690	911	5.86754	6.49554	1.54543	1.54543	0.000139614	0.0275971	FTL	ferritin, light polypeptide	Cytoplasm	enzyme
G10081	PTP4A2	5	151775119..151784416	9298	5.78736	6.41339	1.54332	1.54332	8.38359e-05	0.0275971	PTP4A2	protein tyrosine phosphatase type IVA, member 2	Cytoplasm	phosphatase
G8326	Sec61a1	4	complement(185693508..185707859)	14352	5.21241	5.83823	1.54309	1.54309	0.000122174	0.0275971	SEC61A1	Sec61 alpha 1 subunit (S. cerevisiae)	Cytoplasm	transporter
G14211	ENSRNOG00000047963	8	complement(95694193..95697728)	3536	3.44184	4.06669	1.54206	1.54206	0.0196885	0.0858969
G8094	Smyd1	4	complement(163851683..163904153)	52471	4.4617	5.0846	1.53997	1.53997	0.0011874	0.036142	SMYD1	SET and MYND domain containing 1	Nucleus	transcription regulator
G11061	RGD1307897	6	96348000..96362690	14691	3.70104	4.32265	1.53859	1.53859	0.00720887	0.0564816	RGD1307897	similar to RIKEN cDNA C730036B14 gene	Other	other
G22088	Vps37a	16	complement(54564705..54602075)	37371	3.79756	4.4188	1.5382	1.5382	0.00039511	0.0313101	VPS37A	vacuolar protein sorting 37 homolog A (S. cerevisiae)	Cytoplasm	other
G4972	Tmem167b	2	complement(230818557..230822325)	3769	3.12346	3.74429	1.53776	1.53776	0.00620222	0.0539099	TMEM167B	transmembrane protein 167B	Other	other
G19721	RGD1564387	13	101283662..101284531	870	3.0091	3.62689	1.53452	1.53452	0.00123828	0.036142
G25979	Alg13	X	114015104..114021925	6822	3.00847	3.62587	1.53411	1.53411	0.000604892	0.0313101	Alg13	asparagine-linked glycosylation 13	Other	enzyme
G5200	Ctbs	2	270832835..270847013	14179	4.27274	4.88536	1.52903	1.52903	0.000550706	0.0313101	CTBS	chitobiase, di-N-acetyl-	Cytoplasm	enzyme
G3187	Fam189a2	1	complement(249102133..249155546)	53414	3.22607	3.83809	1.5284	1.5284	0.00680102	0.0558149	FAM189A2	family with sequence similarity 189, member A2	Other	other
G3707	Hmgcr	2	complement(46592883..46614276)	21394	4.3962	5.00543	1.52545	1.52545	0.0211035	0.0885969	HMGCR	3-hydroxy-3-methylglutaryl-CoA reductase	Cytoplasm	enzyme
G16245	Faxdc2	10	complement(43298906..43308262)	9357	3.38088	3.98843	1.52367	1.52367	0.0198272	0.0861307	FAXDC2	fatty acid hydroxylase domain containing 2	Other	other
G13736	Ube4a	8	complement(47847869..47887561)	39693	4.33701	4.94329	1.52233	1.52233	0.0010067	0.0339342	UBE4A	ubiquitination factor E4A	Cytoplasm	enzyme
G18993	Cabp1	12	48980781..49004881	24101	3.63337	4.23895	1.52159	1.52159	0.0206547	0.0877236	CABP1	calcium binding protein 1	Plasma Membrane	other
G14888	CLIC5	9	complement(18004700..18251818)	247119	3.58942	4.19321	1.51971	1.51971	0.00573978	0.0527377	CLIC5	chloride intracellular channel 5	Cytoplasm	ion channel
G486	Zfp110	1	complement(66553227..66567666)	14440	3.78539	4.38336	1.51358	1.51358	0.0148428	0.0758469	Zfp110/Zfp369	zinc finger protein 110	Cytoplasm	other
G2554	Pwwp2b	1	218506152..218524764	18613	3.18097	3.77864	1.51326	1.51326	0.0222911	0.0906299	PWWP2B	PWWP domain containing 2B	Other	other
G3334	Aldh18a1	1	complement(266505499..266537718)	32220	5.05395	5.65047	1.51206	1.51206	0.00186525	0.0389905	ALDH18A1	aldehyde dehydrogenase 18 family, member A1	Cytoplasm	kinase
G12249	Elk3	7	complement(34151383..34186857)	35475	3.13496	3.72985	1.51036	1.51036	0.0192453	0.084881	ELK3	ELK3, ETS-domain protein (SRF accessory protein 2)	Nucleus	transcription regulator
G19986	Agpat9	14	complement(10293028..10343730)	50703	3.06221	3.65498	1.50814	1.50814	0.000210505	0.0275971	AGPAT9	1-acylglycerol-3-phosphate O-acyltransferase 9	Cytoplasm	enzyme
G4454	Rxfp1	2	complement(197738113..197930308)	192196	3.31203	3.90408	1.50739	1.50739	0.0155654	0.0773409	RXFP1	relaxin/insulin-like family peptide receptor 1	Plasma Membrane	G-protein coupled receptor
G3258	Pten	1	258651829..258717009	65181	4.23659	4.82477	1.50335	1.50335	0.00219025	0.0397774	PTEN	phosphatase and tensin homolog	Cytoplasm	phosphatase
G20483	Tmem129	14	83040119..83045463	5345	3.78238	4.37053	1.50333	1.50333	0.00484032	0.0510251	TMEM129	transmembrane protein 129	Other	other
G19546	Uck2	13	complement(90035481..90087109)	51629	2.9805	3.56749	1.50211	1.50211	0.0110928	0.0668388	UCK2	uridine-cytidine kinase 2	Cytoplasm	kinase
G12135	Zfp414	7	18675411..18678017	2607	4.35812	3.77276	-1.50042	1.50042	0.000309146	0.0289722	ZNF414	zinc finger protein 414	Other	other
G1694	Atp2b3	1	complement(152935958..153056722)	120765	4.01176	3.42602	-1.50082	1.50082	0.00227818	0.0401431	ATP2B3	ATPase, Ca++ transporting, plasma membrane 3	Plasma Membrane	transporter
G7292	Nkain4	3	complement(180154361..180174989)	20629	4.23176	3.64577	-1.50107	1.50107	0.00721363	0.0564816	Nkain4	Na+/K+ transporting ATPase interacting 4	Other	other
G3639	Xrcc4	2	complement(18553028..18803145)	250118	4.24526	3.65854	-1.50183	1.50183	0.000569996	0.0313101	XRCC4	X-ray repair complementing defective repair in Chinese hamster cells 4	Nucleus	other
G21150	Psme1	15	38146266..38149140	2875	6.33293	5.74548	-1.50258	1.50258	0.00333152	0.044681	PSME1	proteasome (prosome, macropain) activator subunit 1 (PA28 alpha)	Cytoplasm	other
G7402	Paxip1	4	4000253..4047988	47736	4.1664	3.57884	-1.5027	1.5027	0.00200057	0.0394879	PAXIP1	PAX interacting (with transcription-activation domain) protein 1	Nucleus	other
G2409	Maz	1	complement(205437135..205440514)	3380	4.76017	4.17228	-1.50305	1.50305	0.000412721	0.0313101	MAZ	MYC-associated zinc finger protein (purine-binding transcription factor)	Nucleus	transcription regulator
G15506	Hes6	9	complement(98225753..98227458)	1706	3.79414	3.2033	-1.50612	1.50612	0.000773739	0.0331401	HES6	hes family bHLH transcription factor 6	Nucleus	transcription regulator
G2647	Deaf1	1	complement(221201338..221234579)	33242	4.32911	3.73738	-1.50705	1.50705	0.00206395	0.0396669	DEAF1	DEAF1 transcription factor	Nucleus	transcription regulator
G1502	Rgma	1	135725212..135768408	43197	4.33872	3.74664	-1.50742	1.50742	0.00327015	0.0443539	RGMA	repulsive guidance molecule family member a	Plasma Membrane	other
G5534	Garnl3	3	complement(17370765..17488893)	118129	4.78698	4.1937	-1.50868	1.50868	0.00115737	0.036142	GARNL3	GTPase activating Rap/RanGAP domain-like 3	Other	other
G1398	Gabra5	1	complement(113844283..113955085)	110803	4.22511	3.63019	-1.5104	1.5104	0.0136246	0.0732051	GABRA5	gamma-aminobutyric acid (GABA) A receptor, alpha 5	Plasma Membrane	ion channel
G19747	Pycr2	13	104182940..104186733	3794	4.01516	3.4199	-1.51075	1.51075	0.00194428	0.0391163	PYCR2	pyrroline-5-carboxylate reductase family, member 2	Cytoplasm	enzyme
G25136	Sesn1	20	48347551..48437686	90136	4.19117	3.59577	-1.51089	1.51089	0.00666315	0.0554198	SESN1	sestrin 1	Nucleus	other
G6535	Ckmt1b	3	119859003..119864004	5002	7.57906	6.98238	-1.51224	1.51224	0.0024367	0.0408286	Ckmt1	creatine kinase, mitochondrial 1, ubiquitous	Cytoplasm	kinase
G9330	Fbxo10	5	complement(65100612..65126031)	25420	5.11963	4.52273	-1.51247	1.51247	0.0132239	0.072255	FBXO10	F-box protein 10	Cytoplasm	enzyme
G4790	Polr3gl	2	complement(218189916..218206136)	16221	3.71668	3.1194	-1.51286	1.51286	0.000253611	0.0275971	POLR3GL	polymerase (RNA) III (DNA directed) polypeptide G (32kD)-like	Nucleus	other
G13028	Hdac10	7	complement(129788136..129793226)	5091	4.78275	4.18465	-1.51372	1.51372	0.0175715	0.0817785	HDAC10	histone deacetylase 10	Nucleus	transcription regulator
G20047	Naaa	14	17199739..17218990	19252	4.45697	3.85814	-1.51448	1.51448	0.00163361	0.0378996	NAAA	N-acylethanolamine acid amidase	Cytoplasm	enzyme
G669	Lig1	1	76727601..76762379	34779	4.0936	3.49455	-1.51473	1.51473	9.78325e-06	0.0223931	LIG1	ligase I, DNA, ATP-dependent	Nucleus	enzyme
G18600	Il3ra	12	complement(20519721..20525025)	5305	3.74592	3.14567	-1.51598	1.51598	0.00686976	0.0558278	IL3RA	interleukin 3 receptor, alpha (low affinity)	Plasma Membrane	transmembrane receptor
G16539	Arrb2	10	56797480..56805282	7803	5.0971	4.49681	-1.51602	1.51602	0.00298129	0.0434184	ARRB2	arrestin, beta 2	Cytoplasm	other
G20314	Hmgb3	14	complement(51617774..51622052)	4279	5.36244	4.76107	-1.51715	1.51715	0.00265104	0.041852	HMGB3	high mobility group box 3	Nucleus	other
G13487	Acad8	8	complement(28038469..28064606)	26138	5.77341	5.17025	-1.51904	1.51904	0.0262627	0.0974713	ACAD8	acyl-CoA dehydrogenase family, member 8	Cytoplasm	enzyme
G14103	Vps13c	8	78012253..78174561	162309	5.03702	4.43301	-1.51993	1.51993	0.00268392	0.041987	Vps13c	vacuolar protein sorting 13 homolog C (S. cerevisiae)	Other	other
G15943	Rhbdl1	10	complement(15014446..15017086)	2641	5.31423	4.70999	-1.52017	1.52017	0.00713041	0.0564816	RHBDL1	rhomboid, veinlet-like 1 (Drosophila)	Plasma Membrane	peptidase
G17278	Dcakd	10	complement(90867138..90889424)	22287	4.51184	3.90662	-1.52121	1.52121	0.000127143	0.0275971	DCAKD	dephospho-CoA kinase domain containing	Cytoplasm	other
G6876	Nrsn2	3	complement(154190944..154199640)	8697	7.90008	7.2932	-1.52296	1.52296	0.00957575	0.0633081	NRSN2	neurensin 2	Plasma Membrane	other
G5449	Wdr34	3	complement(13950972..13966415)	15444	4.08014	3.47233	-1.52394	1.52394	0.00097915	0.0339342	WDR34	WD repeat domain 34	Cytoplasm	other
G1260	Med25	1	complement(101939597..101952474)	12878	5.32536	4.71753	-1.52396	1.52396	0.00546852	0.0520918	MED25	mediator complex subunit 25	Nucleus	other
G22062	Fat1	16	complement(50093094..50220784)	127691	3.62461	3.01644	-1.52433	1.52433	0.0171477	0.0809237	FAT1	FAT atypical cadherin 1	Plasma Membrane	other
G8330	Abtb1	4	complement(186019189..186025416)	6228	4.11055	3.50184	-1.52489	1.52489	0.00880462	0.0612254	ABTB1	ankyrin repeat and BTB (POZ) domain containing 1	Cytoplasm	translation regulator
G21144	Lrrc16b	15	38058379..38075410	17032	4.38485	3.77583	-1.52522	1.52522	0.00474403	0.0507568	LRRC16B	leucine rich repeat containing 16B	Other	other
G12456	Agap2	7	70542515..70555124	12610	3.76855	3.15858	-1.52622	1.52622	0.0132982	0.0723642	AGAP2	ArfGAP with GTPase domain, ankyrin repeat and PH domain 2	Nucleus	enzyme
G21297	Stmn4	15	complement(48564801..48582956)	18156	5.71025	5.09903	-1.52755	1.52755	0.0240334	0.0934348	STMN4	stathmin-like 4	Cytoplasm	other
G13463	RGD1561444	8	23468894..23498785	29892	4.32709	3.71272	-1.53089	1.53089	0.00715897	0.0564816	KIAA0895	KIAA0895	Other	other
G9962	Heyl	5	144713817..144730808	16992	4.36335	3.74863	-1.53127	1.53127	0.000898368	0.033676	HEYL	hes-related family bHLH transcription factor with YRPW motif-like	Nucleus	transcription regulator
G24713	Tapbp	20	complement(7526668..7534619)	7952	5.3519	4.73449	-1.53413	1.53413	0.0137229	0.0733678	TAPBP	TAP binding protein (tapasin)	Cytoplasm	transporter
G11563	Mok	6	145154362..145185192	30831	3.66575	3.04776	-1.53474	1.53474	0.00413059	0.0483762	MOK	MOK protein kinase	Plasma Membrane	kinase
G17613	Fn3krp	10	110200529..110209224	8696	4.40821	3.78952	-1.53549	1.53549	0.00857774	0.0605242	FN3KRP	fructosamine 3 kinase related protein	Other	kinase
G10422	Per3	5	complement(171665221..171700125)	34905	3.60189	2.98193	-1.53683	1.53683	0.00118714	0.036142	PER3	period circadian clock 3	Nucleus	other
G3917	ENSRNOG00000018121	2	76756935..76757836	902	5.37162	4.75078	-1.53777	1.53777	0.0201717	0.0866579
G7264	ENSRNOG00000046381	3	178473711..178481975	8265	8.75204	8.13104	-1.53794	1.53794	0.00725538	0.0565349
G923	Ttc9b	1	85683938..85686120	2183	4.37761	3.75482	-1.53985	1.53985	0.0237582	0.0930488	TTC9B	tetratricopeptide repeat domain 9B	Other	other
G13097	Pfkm	7	138833721..138857275	23555	7.41776	6.79448	-1.54037	1.54037	0.00767389	0.0582146	PFKM	phosphofructokinase, muscle	Cytoplasm	kinase
G24829	RGD1309594	20	complement(13587480..13594340)	6861	4.24997	3.62473	-1.54247	1.54247	9.57463e-05	0.0275971	C21orf2	chromosome 21 open reading frame 2	Other	other
G14716	Slc25a23	9	8988686..9004247	15562	5.44722	4.82025	-1.54432	1.54432	0.00124484	0.036142	SLC25A23	solute carrier family 25 (mitochondrial carrier; phosphate carrier), member 23	Cytoplasm	transporter
G14446	Wdr6	8	complement(116702848..116709264)	6417	7.7618	7.1346	-1.54456	1.54456	0.0230602	0.0920557	WDR6	WD repeat domain 6	Cytoplasm	other
G11262	Aldh6a1	6	117379212..117399815	20604	4.47258	3.84464	-1.54535	1.54535	0.00453165	0.0501779	ALDH6A1	aldehyde dehydrogenase 6 family, member A1	Cytoplasm	enzyme
G25022	H2afy2	20	complement(33152565..33200486)	47922	4.3119	3.68318	-1.54618	1.54618	0.0140612	0.0741556	H2AFY2	H2A histone family, member Y2	Nucleus	other
G8091	Thnsl2	4	complement(163753104..163771684)	18581	4.58171	3.95265	-1.54656	1.54656	0.000493304	0.0313101	THNSL2	threonine synthase-like 2 (S. cerevisiae)	Other	other
G17492	Cygb	10	complement(105280905..105290670)	9766	4.92705	4.29644	-1.54823	1.54823	0.00378797	0.0467577	CYGB	cytoglobin	Cytoplasm	transporter
G871	Exosc5	1	83713977..83723114	9138	4.28739	3.65665	-1.54837	1.54837	0.00321693	0.0442518	EXOSC5	exosome component 5	Nucleus	enzyme
G19068	Fbrsl1	12	54025375..54112849	87475	4.3695	3.7369	-1.55035	1.55035	0.000289986	0.0287294	FBRSL1	fibrosin-like 1	Nucleus	other
G5461	Sh3glb2	3	complement(14262005..14276806)	14802	6.49384	5.86053	-1.55112	1.55112	0.00169979	0.0381137	Sh3glb2	SH3-domain GRB2-like endophilin B2	Other	other
G12890	Rpl3	7	complement(121287085..121292461)	5377	9.47391	8.84018	-1.55157	1.55157	0.00038495	0.0312284	RPL3	ribosomal protein L3	Cytoplasm	other
G936	Marcksl1	1	complement(86018382..86035603)	17222	3.65208	3.01828	-1.55165	1.55165	0.00124927	0.036142	MARCKSL1	MARCKS-like 1	Cytoplasm	other
G3930	RGD1310081	2	78935591..78957358	21768	4.76333	4.12816	-1.55312	1.55312	0.00151379	0.0378996	C5orf42	chromosome 5 open reading frame 42	Other	other
G15745	Nudt16l1	10	complement(9596797..9598729)	1933	5.5298	4.89456	-1.5532	1.5532	0.000232176	0.0275971	NUDT16L1	nudix (nucleoside diphosphate linked moiety X)-type motif 16-like 1	Cytoplasm	other
G20382	Cc2d2a	14	complement(71922811..71997340)	74530	3.99671	3.36105	-1.55365	1.55365	0.00440672	0.04948	Cc2d2a	coiled-coil and C2 domain containing 2A	Other	other
G2843	Snx32	1	complement(227804038..227820073)	16036	6.34316	5.70611	-1.55514	1.55514	0.000478947	0.0313101	SNX32	sorting nexin 32	Other	other
G25196	Cfp	X	2126107..2131703	5597	4.15122	3.51292	-1.55649	1.55649	0.00705525	0.0562831	CFP	complement factor properdin	Extracellular Space	other
G18535	Mmd2	12	16049294..16105827	56534	5.75119	5.11268	-1.55671	1.55671	0.00458147	0.0503184	MMD2	monocyte to macrophage differentiation-associated 2	Other	other
G17003	Pdk2	10	complement(82650223..82663773)	13551	5.05245	4.41191	-1.5589	1.5589	0.0115916	0.0680428	PDK2	pyruvate dehydrogenase kinase, isozyme 2	Cytoplasm	kinase
G20564	Pold2	14	complement(86802862..86809022)	6161	3.84784	3.20703	-1.5592	1.5592	0.00453249	0.0501779	POLD2	polymerase (DNA directed), delta 2, accessory subunit	Nucleus	enzyme
G19424	Qsox1	13	complement(78351223..78388725)	37503	4.22582	3.58279	-1.56161	1.56161	0.000776921	0.0331401	QSOX1	quiescin Q6 sulfhydryl oxidase 1	Cytoplasm	enzyme
G9268	Ccl27	5	complement(62683432..62687950)	4519	4.96481	4.321	-1.56246	1.56246	0.0206896	0.0877568	Ccl27	chemokine (C-C motif) ligand 27	Other	cytokine
G3215	Rcl1	1	254471098..254544969	73872	3.98108	3.33258	-1.56755	1.56755	7.94386e-05	0.0275971	RCL1	RNA terminal phosphate cyclase-like 1	Nucleus	enzyme
G7671	Pot1	4	complement(51664674..51719559)	54886	3.90235	3.25255	-1.56895	1.56895	0.0010665	0.0349001	POT1	protection of telomeres 1	Nucleus	other
G12013	Palm	7	complement(12877762..12963915)	86154	5.93803	5.28605	-1.57132	1.57132	0.00382018	0.0467577	PALM	paralemmin	Plasma Membrane	other
G18675	Actl6b	12	complement(24211506..24227904)	16399	5.03967	4.38745	-1.57159	1.57159	0.000906057	0.033676	Actl6b	actin-like 6B	Nucleus	other
G22873	Zfp187	17	complement(58263506..58268024)	4519	4.68561	4.0321	-1.57299	1.57299	0.00215894	0.0397774	ZSCAN26	zinc finger and SCAN domain containing 26	Nucleus	transcription regulator
G13008	ENSRNOG00000037087	7	complement(126792542..126792820)	279	3.8213	3.16561	-1.57537	1.57537	0.00894225	0.0614875
G797	Apoe	1	complement(81878373..81881182)	2810	10.1067	9.44868	-1.57793	1.57793	0.00989697	0.0638862	APOE	apolipoprotein E	Extracellular Space	transporter
G18917	RGD1309762	12	complement(42581155..42685050)	103896	3.73325	3.07496	-1.57821	1.57821	0.00107946	0.0350517	HECTD4	HECT domain containing E3 ubiquitin protein ligase 4	Nucleus	other
G24211	Mtss1l	19	complement(51731405..51745922)	14518	5.36108	4.70272	-1.57829	1.57829	0.00334881	0.044681	MTSS1L	metastasis suppressor 1-like	Other	other
G14367	Abhd14b	8	114514600..114518645	4046	4.39772	3.73839	-1.57935	1.57935	0.0148891	0.0759358	ABHD14B	abhydrolase domain containing 14B	Cytoplasm	enzyme
G4266	Exosc8	2	160331349..160337851	6503	3.86718	3.20672	-1.58058	1.58058	0.00956796	0.0633081	EXOSC8	exosome component 8	Nucleus	enzyme
G12869	Pla2g6	7	complement(120512623..120552754)	40132	4.87274	4.21025	-1.58281	1.58281	0.000433741	0.0313101	PLA2G6	phospholipase A2, group VI (cytosolic, calcium-independent)	Cytoplasm	enzyme
G18737	Vps37d	12	26650992..26656442	5451	3.81835	3.1551	-1.58364	1.58364	0.00191387	0.0389905	Vps37d	vacuolar protein sorting 37 homolog D (S. cerevisiae)	Cytoplasm	other
G8480	Mkrn2	4	210801433..210819192	17760	4.98183	4.31839	-1.58385	1.58385	0.00111497	0.0358452	MKRN2	makorin ring finger protein 2	Other	other
G19242	Tmcc2	13	complement(54201418..54238500)	37083	5.15939	4.48893	-1.59158	1.59158	0.0234228	0.09267	TMCC2	transmembrane and coiled-coil domain family 2	Extracellular Space	other
G20973	Ndrg2	15	complement(32118800..32127444)	8645	8.31031	7.63881	-1.59273	1.59273	0.0040579	0.0480366	NDRG2	NDRG family member 2	Cytoplasm	other
G25303	Pqbp1	X	16128379..16234365	105987	7.42303	6.74873	-1.59582	1.59582	0.00774714	0.0584298	PQBP1	polyglutamine binding protein 1	Nucleus	transcription regulator
G3459	As3mt	1	273913120..273945391	32272	4.67628	4.00145	-1.59641	1.59641	0.00957848	0.0633081	AS3MT	arsenic (+3 oxidation state) methyltransferase	Cytoplasm	enzyme
G24019	Gcdh	19	complement(36976120..36982593)	6474	5.50705	4.83204	-1.59661	1.59661	0.0211165	0.0885969	GCDH	glutaryl-CoA dehydrogenase	Cytoplasm	enzyme
G5225	Ak5	2	complement(276349770..276531713)	181944	6.09133	5.4149	-1.59818	1.59818	0.002981	0.0434184	Ak5	adenylate kinase 5	Other	other
G13886	Man2c1	8	60375817..60386940	11124	5.24865	4.57034	-1.60026	1.60026	0.00660321	0.0552244	MAN2C1	mannosidase, alpha, class 2C, member 1	Cytoplasm	enzyme
G24903	Rab36	20	complement(16740316..16755556)	15241	5.42439	4.74533	-1.60109	1.60109	0.0117527	0.0684095	RAB36	RAB36, member RAS oncogene family	Cytoplasm	enzyme
G24018	Syce2	19	36953712..36976721	23010	5.69392	5.00716	-1.60967	1.60967	0.000237612	0.0275971	SYCE2	synaptonemal complex central element protein 2	Nucleus	other
G25699	Gdpd2	X	71435127..71443913	8787	3.8366	3.14958	-1.60995	1.60995	0.00609692	0.0535217	GDPD2	glycerophosphodiester phosphodiesterase domain containing 2	Plasma Membrane	enzyme
G10679	Bre	6	complement(35490054..35875542)	385489	5.67604	4.98534	-1.61407	1.61407	0.000981219	0.0339342	BRE	brain and reproductive organ-expressed (TNFRSF1A modulator)	Cytoplasm	other
G4461	Gria2	2	complement(198991678..199112785)	121108	4.6057	3.91496	-1.61411	1.61411	0.0049538	0.0511826	GRIA2	glutamate receptor, ionotropic, AMPA 2	Plasma Membrane	ion channel
G4500	Pet112l	2	203993423..204077216	83794	4.75636	4.06391	-1.61602	1.61602	0.00668785	0.0554198	Pet112l	PET112-like (yeast)	Cytoplasm	enzyme
G6245	Mdk	3	complement(87539673..87541584)	1912	4.04065	3.34765	-1.61665	1.61665	0.0104161	0.0653368	MDK	midkine (neurite growth-promoting factor 2)	Extracellular Space	growth factor
G20374	Ldb2	14	70817550..71145367	327818	5.12518	4.43077	-1.61822	1.61822	6.87438e-05	0.0275971	LDB2	LIM domain binding 2	Nucleus	transcription regulator
G641	Nat14	1	76071585..76073672	2088	4.08694	3.39067	-1.62031	1.62031	0.00431362	0.0492708	NAT14	N-acetyltransferase 14 (GCN5-related, putative)	Extracellular Space	other
G11930	Matk	7	complement(11492662..11497686)	5025	4.93227	4.23418	-1.62236	1.62236	0.0043356	0.0492708	MATK	megakaryocyte-associated tyrosine kinase	Cytoplasm	kinase
G15744	Anks3	10	9575751..9596420	20670	5.11684	4.41622	-1.6252	1.6252	0.00376082	0.0467577	ANKS3	ankyrin repeat and sterile alpha motif domain containing 3	Nucleus	transcription regulator
G20741	Camk2g	15	3669216..3724735	55520	5.67029	4.9679	-1.62719	1.62719	0.00498461	0.0512122	CAMK2G	calcium/calmodulin-dependent protein kinase II gamma	Cytoplasm	kinase
G12888	Cbx7	7	complement(121126405..121143721)	17317	4.14213	3.43907	-1.62795	1.62795	0.00157158	0.0378996	CBX7	chromobox homolog 7	Nucleus	other
G19828	Nenf	13	complement(114555781..114562973)	7193	6.45389	5.74894	-1.63009	1.63009	0.004224	0.0490515	NENF	neudesin neurotrophic factor	Extracellular Space	growth factor
G26158	Igsf1	X	complement(136852224..136867466)	15243	4.72758	4.02172	-1.63112	1.63112	0.00316462	0.0442518	IGSF1	immunoglobulin superfamily, member 1	Plasma Membrane	other
G6874	Rbck1	3	complement(154141158..154157799)	16642	5.14598	4.43837	-1.63309	1.63309	0.000145489	0.0275971	RBCK1	RanBP-type and C3HC4-type zinc finger containing 1	Cytoplasm	transcription regulator
G8356	Hdac11	4	complement(187747332..187764590)	17259	6.60268	5.89341	-1.63498	1.63498	0.00164152	0.0378996	HDAC11	histone deacetylase 11	Nucleus	transcription regulator
G10218	Id3	5	158263301..158264888	1588	5.73636	5.02551	-1.63677	1.63677	0.018692	0.0838838	ID3	inhibitor of DNA binding 3, dominant negative helix-loop-helix protein	Nucleus	transcription regulator
G11372	Ttc8	6	132140830..132207106	66277	4.62636	3.9131	-1.63951	1.63951	0.00377307	0.0467577	TTC8	tetratricopeptide repeat domain 8	Cytoplasm	other
G25990	Ccdc65	X	114893623..114907348	13726	3.83028	3.11614	-1.6405	1.6405	0.00278563	0.0421929	CCDC65	coiled-coil domain containing 65	Other	other
G18916	Trafd1	12	42562635..42576553	13919	5.72295	5.00666	-1.64295	1.64295	0.0187408	0.0839609	TRAFD1	TRAF-type zinc finger domain containing 1	Other	other
G9260	Enho	5	complement(62545002..62545232)	231	4.01669	3.29794	-1.64575	1.64575	0.00738764	0.0571983
G24372	Cdk10	19	66729784..66737478	7695	5.40136	4.6822	-1.64622	1.64622	0.0036822	0.046564	CDK10	cyclin-dependent kinase 10	Nucleus	kinase
G1380	Nell1	1	106540585..107260907	720323	6.40256	5.68059	-1.64943	1.64943	0.00874766	0.0610137	NELL1	NEL-like 1 (chicken)	Extracellular Space	growth factor
G9205	ENSRNOG00000046409	5	54783019..54807154	24136	7.56677	6.84334	-1.65111	1.65111	0.0207559	0.0879405
G11205	Srsf5	6	112776230..112780506	4277	8.62514	7.90099	-1.65194	1.65194	0.00266196	0.0419182	SRSF5	serine/arginine-rich splicing factor 5	Nucleus	other
G21569	Cldn10	15	107450003..107539150	89148	3.82269	3.09654	-1.65421	1.65421	0.000734957	0.0330357	CLDN10	claudin 10	Plasma Membrane	other
G9433	Ctnnal1	5	complement(77719359..77778979)	59621	4.56102	3.83334	-1.65598	1.65598	0.000922512	0.033676	CTNNAL1	catenin (cadherin-associated protein), alpha-like 1	Plasma Membrane	other
G23278	Lims2	18	24422408..24460482	38075	3.71508	2.98497	-1.65877	1.65877	0.00337493	0.0447691	LIMS2	LIM and senescent cell antigen-like domains 2	Cytoplasm	other
G26138	Ocrl	X	134814622..134865807	51186	4.91391	4.18105	-1.66193	1.66193	0.00322201	0.0442518	OCRL	oculocerebrorenal syndrome of Lowe	Cytoplasm	phosphatase
G3368	Morn4	1	complement(268775555..268785855)	10301	6.54694	5.8135	-1.6626	1.6626	0.00214288	0.0397774	MORN4	MORN repeat containing 4	Other	other
G6964	Ahcy	3	complement(156957240..156972458)	15219	6.14632	5.41229	-1.66328	1.66328	0.00214424	0.0397774	AHCY	adenosylhomocysteinase	Cytoplasm	enzyme
G3008	Tmem216	1	complement(233548121..233551813)	3693	4.47388	3.73891	-1.66436	1.66436	0.00723394	0.0565039	TMEM216	transmembrane protein 216	Extracellular Space	other
G7104	Pkig	3	166238136..166305338	67203	5.37865	4.64296	-1.66519	1.66519	0.000344796	0.0301974	PKIG	protein kinase (cAMP-dependent, catalytic) inhibitor gamma	Other	other
G1086	Lgi4	1	90647194..90656994	9801	4.75959	4.02362	-1.66552	1.66552	0.0141563	0.0742939	LGI4	leucine-rich repeat LGI family, member 4	Extracellular Space	other
G8448	Ttll3	4	208639199..208662542	23344	3.89222	3.15135	-1.67118	1.67118	0.0102533	0.0649376	Ttll3	tubulin tyrosine ligase-like family, member 3	Other	other
G12761	Nrbp2	7	complement(117131632..117137365)	5734	5.82477	5.08383	-1.67127	1.67127	0.00172385	0.0383873	NRBP2	nuclear receptor binding protein 2	Cytoplasm	kinase
G574	Smim17	1	complement(72510939..72528650)	17712	3.9168	3.17565	-1.67151	1.67151	0.0126179	0.0704361	SMIM17	small integral membrane protein 17	Other	other
G20500	Sfi1	14	complement(84034648..84092093)	57446	3.96223	3.22097	-1.67163	1.67163	0.00142225	0.0374216	SFI1	Sfi1 homolog, spindle assembly associated (yeast)	Cytoplasm	other
G22191	Letm2	16	70902112..70921166	19055	4.79408	4.04946	-1.67553	1.67553	0.00711923	0.0564816	LETM2	leucine zipper-EF-hand containing transmembrane protein 2	Other	other
G8694	Pianp	4	224529480..224535510	6031	6.42802	5.68205	-1.6771	1.6771	0.000471101	0.0313101	PIANP	PILR alpha associated neural protein	Other	other
G1751	Me3	1	160166289..160360861	194573	3.80128	3.05259	-1.68027	1.68027	0.000384304	0.0312284	ME3	malic enzyme 3, NADP(+)-dependent, mitochondrial	Cytoplasm	enzyme
G11952	Oaz1	7	complement(11919843..11922302)	2460	7.83721	7.08743	-1.68154	1.68154	0.0030556	0.0438858	OAZ1	ornithine decarboxylase antizyme 1	Cytoplasm	enzyme
G316	Pacrg	1	complement(49266490..49625133)	358644	4.00376	3.25373	-1.68183	1.68183	0.0235285	0.0928154	PACRG	PARK2 co-regulated	Cytoplasm	other
G2818	Cnih2	1	complement(227405547..227411186)	5640	5.68979	4.93885	-1.68289	1.68289	0.00780312	0.0586382	CNIH2	cornichon family AMPA receptor auxiliary protein 2	Extracellular Space	other
G26202	ENSRNOG00000031222	X	144471634..144472890	1257	4.56162	3.80996	-1.68373	1.68373	0.00490518	0.0511826	Gm4988	predicted gene 4988	Other	other
G10082	Bai2	5	151919830..151950961	31132	3.8459	3.09376	-1.68429	1.68429	0.000549906	0.0313101	BAI2	brain-specific angiogenesis inhibitor 2	Plasma Membrane	G-protein coupled receptor
G9453	Zfp483	5	80236726..80247403	10678	4.17895	3.4266	-1.68453	1.68453	0.00633285	0.054412	ZNF483	zinc finger protein 483	Nucleus	transcription regulator
G22007	Gpm6a	16	complement(39144855..39253973)	109119	6.66016	5.90198	-1.69135	1.69135	0.0148668	0.0759294	GPM6A	glycoprotein M6A	Plasma Membrane	ion channel
G10477	Pex10	5	175925857..175931023	5167	3.83596	3.07618	-1.69324	1.69324	0.00238824	0.0406798	PEX10	peroxisomal biogenesis factor 10	Cytoplasm	other
G870	Bckdha	1	complement(83684797..83713570)	28774	5.52268	4.75386	-1.70388	1.70388	0.00117009	0.036142	BCKDHA	branched chain keto acid dehydrogenase E1, alpha polypeptide	Cytoplasm	enzyme
G24868	S100b	20	complement(15287748..15296457)	8710	8.34128	7.57066	-1.70601	1.70601	0.00237413	0.0405818	S100B	S100 calcium binding protein B	Cytoplasm	other
G13013	Fam19a5	7	128196443..128419725	223283	6.86456	6.09299	-1.70712	1.70712	0.00479406	0.0509809	FAM19A5	family with sequence similarity 19 (chemokine (C-C motif)-like), member A5	Extracellular Space	other
G15012	Khdrbs2	9	complement(39209750..39679399)	469650	3.78629	3.01258	-1.70967	1.70967	4.73691e-05	0.0275971	KHDRBS2	KH domain containing, RNA binding, signal transduction associated 2	Nucleus	other
G22218	Ap3m2	16	73709144..73724608	15465	5.42174	4.64525	-1.71296	1.71296	0.00546113	0.0520846	AP3M2	adaptor-related protein complex 3, mu 2 subunit	Cytoplasm	transporter
G16311	Hist3h2ba	10	45047288..45047917	630	4.81563	4.03598	-1.71672	1.71672	0.00232604	0.0405818	Hist3h2ba	histone cluster 3, H2ba	Other	other
G5824	Scn9a	3	complement(59207262..59286961)	79700	4.53142	3.75174	-1.71675	1.71675	0.0149422	0.0759821	SCN9A	sodium channel, voltage-gated, type IX, alpha subunit	Plasma Membrane	ion channel
G11783	Suox	7	complement(3070930..3073497)	2568	3.79536	3.01355	-1.71928	1.71928	0.00315844	0.0442518	SUOX	sulfite oxidase	Cytoplasm	enzyme
G8271	Tia1	4	182779170..182806468	27299	5.60643	4.82393	-1.72011	1.72011	0.0139351	0.0738919	TIA1	TIA1 cytotoxic granule-associated RNA binding protein	Nucleus	other
G2651	Pddc1	1	complement(221306160..221311533)	5374	4.75178	3.96849	-1.72105	1.72105	0.000750245	0.0331097	PDDC1	Parkinson disease 7 domain containing 1	Other	other
G992	Spint2	1	complement(88380000..88402455)	22456	7.13146	6.34542	-1.72434	1.72434	0.00061555	0.0313101	SPINT2	serine peptidase inhibitor, Kunitz type, 2	Extracellular Space	other
G22290	Coprs	16	80390902..80396012	5111	6.65362	5.86662	-1.72549	1.72549	7.47024e-05	0.0275971	COPRS	coordinator of PRMT5, differentiation stimulator	Nucleus	other
G22323	ANKRD10	16	82674223..82697364	23142	6.32605	5.53892	-1.72563	1.72563	0.00814916	0.0592579	ANKRD10	ankyrin repeat domain 10	Nucleus	transcription regulator
G19269	Chi3l1	13	56075046..56086477	11432	3.97288	3.18441	-1.72725	1.72725	0.0076356	0.0581443	CHI3L1	chitinase 3-like 1 (cartilage glycoprotein-39)	Extracellular Space	enzyme
G1261	Fuz	1	101956485..101961425	4941	4.62697	3.83617	-1.73004	1.73004	0.00771274	0.0582975	FUZ	fuzzy planar cell polarity protein	Plasma Membrane	other
G17380	Abca8b	10	complement(97950653..98008559)	57907	3.79502	3.0039	-1.73042	1.73042	3.98403e-05	0.0275971
G8071	RGD1311080	4	161341072..161348902	7831	6.33376	5.5381	-1.73587	1.73587	0.000286866	0.0287132
G2624	Pddc1	1	complement(220869370..220874744)	5375	4.77434	3.97819	-1.73646	1.73646	0.00135095	0.0364345	PDDC1	Parkinson disease 7 domain containing 1	Other	other
G15722	Tmem114	10	6082816..6098029	15214	5.51248	4.71517	-1.73785	1.73785	0.000699913	0.0326704	TMEM114	transmembrane protein 114	Plasma Membrane	other
G19160	C1ql2	13	41484469..41486004	1536	3.90603	3.10738	-1.73946	1.73946	0.00653864	0.0550448	C1QL2	complement component 1, q subcomponent-like 2	Extracellular Space	other
G11208	Smoc1	6	112880630..113039729	159100	4.79012	3.98891	-1.74256	1.74256	0.0047555	0.0507934	SMOC1	SPARC related modular calcium binding 1	Extracellular Space	other
G16982	Luc7l3	10	complement(81823960..81859932)	35973	6.7518	5.95022	-1.74302	1.74302	0.0165395	0.0795747	LUC7L3	LUC7-like 3 (S. cerevisiae)	Nucleus	other
G474	Mzf1	1	66333351..66344445	11095	3.81477	3.01134	-1.74524	1.74524	0.0114369	0.0677664	MZF1	myeloid zinc finger 1	Nucleus	transcription regulator
G22786	Amph	17	complement(46357604..46621763)	264160	5.68992	4.88628	-1.7455	1.7455	0.00145328	0.0375448	AMPH	amphiphysin	Plasma Membrane	other
G3734	Mccc2	2	complement(49333902..49404647)	70746	4.40525	3.59867	-1.74906	1.74906	0.0209648	0.088485	MCCC2	methylcrotonoyl-CoA carboxylase 2 (beta)	Cytoplasm	enzyme
G17707	Grik1	11	complement(31426908..31828130)	401223	3.97229	3.16161	-1.75404	1.75404	0.0107869	0.0660828	GRIK1	glutamate receptor, ionotropic, kainate 1	Plasma Membrane	ion channel
G19202	Thsd7b	13	51235509..51990395	754887	3.84531	3.0316	-1.75772	1.75772	0.0163979	0.0793827	THSD7B	thrombospondin, type I, domain containing 7B	Other	other
G19773	Susd4	13	106115286..106237584	122299	5.43652	4.6222	-1.75847	1.75847	0.00200035	0.0394879	SUSD4	sushi domain containing 4	Other	other
G9153	Pou3f2	5	complement(41323989..41325326)	1338	6.2838	5.4688	-1.7593	1.7593	0.0100843	0.0645409	POU3F2	POU class 3 homeobox 2	Nucleus	transcription regulator
G23341	Psd2	18	28490974..28541901	50928	4.70111	3.88563	-1.75988	1.75988	0.00360666	0.0462063	PSD2	pleckstrin and Sec7 domain containing 2	Plasma Membrane	other
G11384	Rps6ka5	6	complement(133782184..133959292)	177109	4.08036	3.26225	-1.76309	1.76309	0.0209698	0.088485	Rps6ka5	ribosomal protein S6 kinase, polypeptide 5	Other	kinase
G2265	SYT17	1	complement(194982174..195048211)	66038	5.17237	4.35153	-1.76644	1.76644	0.000536285	0.0313101	SYT17	synaptotagmin XVII	Plasma Membrane	other
G20807	Lrrc3b	15	15338715..15339494	780	5.79097	4.96967	-1.76699	1.76699	0.007335	0.0568814	LRRC3B	leucine rich repeat containing 3B	Other	other
G21836	Fcho1	16	complement(19995969..20008828)	12860	3.86125	3.03883	-1.76838	1.76838	0.00148167	0.0378996	Fcho1	FCH domain only 1	Plasma Membrane	other
G18198	Chrd	11	complement(86930422..86939118)	8697	3.87435	3.04929	-1.77161	1.77161	0.000221359	0.0275971	CHRD	chordin	Extracellular Space	other
G10728	Drc1	6	complement(37237529..37272329)	34801	5.13961	4.30907	-1.77835	1.77835	0.000506363	0.0313101	DRC1	dynein regulatory complex subunit 1 homolog (Chlamydomonas)	Extracellular Space	other
G15966	Rgs11	10	15383438..15391694	8257	4.79811	3.96699	-1.77907	1.77907	0.0105413	0.0657322	RGS11	regulator of G-protein signaling 11	Plasma Membrane	enzyme
G17244	Mpp2	10	complement(89789505..89819927)	30423	4.55806	3.71867	-1.78929	1.78929	0.0242586	0.0937555	MPP2	membrane protein, palmitoylated 2 (MAGUK p55 subfamily member 2)	Plasma Membrane	kinase
G9920	Ccdc30	5	complement(142180663..142261056)	80394	4.48256	3.64153	-1.79134	1.79134	0.0224134	0.090823	CCDC30	coiled-coil domain containing 30	Other	other
G13068	Pdzrn4	7	133539221..133687546	148326	4.06049	3.21839	-1.79265	1.79265	0.00030123	0.0289722	PDZRN4	PDZ domain containing ring finger 4	Other	other
G25307	PCSK1N	X	complement(16206448..16209841)	3394	6.87258	6.02682	-1.79721	1.79721	0.00426893	0.0492575	PCSK1N	proprotein convertase subtilisin/kexin type 1 inhibitor	Extracellular Space	other
G110	Ahi1	1	18958623..19080397	121775	7.2782	6.43067	-1.79942	1.79942	0.01359	0.0731406	AHI1	Abelson helper integration site 1	Cytoplasm	other
G16251	ZFP692	10	43537190..43544617	7428	5.12241	4.26751	-1.80863	1.80863	0.00775206	0.0584298
G1565	Hddc3	1	143088853..143091138	2286	4.31032	3.45417	-1.8102	1.8102	0.0146693	0.0755148	Hddc3	HD domain containing 3	Other	other
G23875	Bbs2	19	11360527..11395931	35405	4.87586	4.00617	-1.82727	1.82727	0.00304667	0.0438512	BBS2	Bardet-Biedl syndrome 2	Cytoplasm	other
G1818	Mogat2	1	complement(170384257..170407542)	23286	3.8901	3.01961	-1.82828	1.82828	0.0160861	0.0789008	MOGAT2	monoacylglycerol O-acyltransferase 2	Cytoplasm	enzyme
G21980	Hmgn2	16	33775173..33776354	1182	5.51559	4.63609	-1.83974	1.83974	0.000853916	0.0331619	HMGN2	high mobility group nucleosomal binding domain 2	Nucleus	other
G25710	Zmym3	X	complement(72150498..72165290)	14793	5.46108	4.58045	-1.84118	1.84118	0.000260674	0.0275971	ZMYM3	zinc finger, MYM-type 3	Nucleus	other
G23488	Pggt1b	18	complement(39829209..39871483)	42275	5.27345	4.38754	-1.84793	1.84793	0.0110375	0.0666922	PGGT1B	protein geranylgeranyltransferase type I, beta subunit	Cytoplasm	enzyme
G18085	Tctex1d2	11	complement(74678025..74686385)	8361	5.20201	4.30922	-1.85676	1.85676	0.00958074	0.0633081	TCTEX1D2	Tctex1 domain containing 2	Other	other
G725	Pnmal2	1	80123763..80126337	2575	6.91652	6.02328	-1.85735	1.85735	0.0198485	0.0861594	PNMAL2	paraneoplastic Ma antigen family-like 2	Other	other
G11246	Rps6kl1	6	116581249..116594985	13737	5.25543	4.35816	-1.86254	1.86254	0.00015868	0.0275971	Rps6kl1	ribosomal protein S6 kinase-like 1	Other	other
G18803	Stx2	12	33261860..33285512	23653	5.4821	4.58382	-1.86384	1.86384	0.0026175	0.041593	STX2	syntaxin 2	Cytoplasm	transporter
G17496	Mxra7	10	complement(105406417..105430525)	24109	5.35773	4.45893	-1.86452	1.86452	0.00318883	0.0442518	MXRA7	matrix-remodelling associated 7	Other	other
G11992	Cirbp	7	complement(12571310..12575127)	3818	5.58613	4.68522	-1.86725	1.86725	0.00164288	0.0378996	CIRBP	cold inducible RNA binding protein	Nucleus	translation regulator
G7056	Vstm2l	3	complement(161177532..161206776)	29245	4.41692	3.51474	-1.86888	1.86888	0.00179757	0.03887
G14802	Foxp4	9	13993012..14049324	56313	4.47656	3.56799	-1.87718	1.87718	0.00309539	0.0440017	Foxp4	forkhead box P4	Other	other
G111	ENSRNOG00000046617	1	19126968..19149888	22921	8.13064	7.21756	-1.88307	1.88307	0.013713	0.0733552
G12363	Kcnmb4	7	complement(59472015..59526626)	54612	7.58848	6.67241	-1.88697	1.88697	0.00608059	0.0534338	KCNMB4	potassium large conductance calcium-activated channel, subfamily M, beta member 4	Plasma Membrane	ion channel
G9408	ENSRNOG00000033271	5	74014076..74023281	9206	5.75826	4.83971	-1.89021	1.89021	0.0038224	0.0467577	ABCA1	ATP-binding cassette, sub-family A (ABC1), member 1	Plasma Membrane	transporter
G9753	Rab3b	5	132343181..132408834	65654	6.04909	5.12573	-1.89653	1.89653	0.0104041	0.0653368	RAB3B	RAB3B, member RAS oncogene family	Cytoplasm	enzyme
G7503	9330182L06Rik	4	complement(21496030..21689226)	193197	5.42387	4.49774	-1.90018	1.90018	0.00128839	0.036153
G12792	Kifc2	7	117711349..117718783	7435	5.05328	4.12525	-1.90268	1.90268	0.00167973	0.0380151	KIFC2	kinesin family member C2	Cytoplasm	other
G25301	Pcsk1n	X	complement(16104506..16107925)	3420	6.75469	5.82125	-1.90983	1.90983	0.000151904	0.0275971	PCSK1N	proprotein convertase subtilisin/kexin type 1 inhibitor	Extracellular Space	other
G17213	Cntnap1	10	88888142..88902110	13969	4.05636	3.11675	-1.91801	1.91801	0.000621835	0.0313101	CNTNAP1	contactin associated protein 1	Plasma Membrane	other
G2408	PRRT2	1	complement(205431761..205435296)	3536	4.25553	3.30655	-1.9305	1.9305	0.00358385	0.0460989	PRRT2	proline-rich transmembrane protein 2	Other	other
G13850	Crabp1	8	57926233..57934271	8039	4.11026	3.16	-1.93222	1.93222	0.0167173	0.0800336	CRABP1	cellular retinoic acid binding protein 1	Cytoplasm	transporter
G16205	Pdlim4	10	complement(39171368..39185480)	14113	3.95804	3.00458	-1.93652	1.93652	0.00765394	0.0581927	Pdlim4	PDZ and LIM domain 4	Cytoplasm	other
G18374	Ctxn1	12	4687159..4688769	1611	7.72115	6.76719	-1.93718	1.93718	0.000913192	0.033676	CTXN1	cortexin 1	Other	other
G24401	RGD1559896	19	complement(68101910..68127030)	25121	4.93359	3.9736	-1.9453	1.9453	0.0029244	0.0432288	C1orf198	chromosome 1 open reading frame 198	Other	other
G22755	Scgn	17	45214779..45256404	41626	6.49544	5.53045	-1.95206	1.95206	0.00309053	0.0439971	SCGN	secretagogin, EF-hand calcium binding protein	Cytoplasm	other
G16954	Nog	10	complement(76678292..76678990)	699	4.93212	3.95576	-1.9675	1.9675	0.00292095	0.0432288	NOG	noggin	Extracellular Space	growth factor
G22432	Tgfbi	17	complement(10576349..10605606)	29258	4.17365	3.18504	-1.98427	1.98427	0.0148276	0.0758089	TGFBI	transforming growth factor, beta-induced, 68kDa	Extracellular Space	other
G24681	Ddah2	20	7122435..7125498	3064	5.434	4.44239	-1.9884	1.9884	0.0125221	0.0704361	DDAH2	dimethylarginine dimethylaminohydrolase 2	Other	enzyme
G17178	Hap1	10	complement(88051271..88059466)	8196	7.85962	6.86222	-1.9964	1.9964	0.00375266	0.0467577	HAP1	huntingtin-associated protein 1	Cytoplasm	other
G1293	Lin7b	1	complement(102422048..102424623)	2576	4.72057	3.70863	-2.01662	2.01662	0.0232868	0.0923952	LIN7B	lin-7 homolog B (C. elegans)	Cytoplasm	other
G24300	Necab2	19	62834865..62861089	26225	4.59742	3.57896	-2.02577	2.02577	0.00689249	0.0558278	NECAB2	N-terminal EF-hand calcium binding protein 2	Cytoplasm	other
G4969	5330417C22Rik	2	complement(230716011..230792265)	76255	6.49535	5.46002	-2.04958	2.04958	0.00545681	0.0520846
G12946	1500009C09Rik	7	123466996..123474760	7765	5.31919	4.2817	-2.05266	2.05266	0.00119905	0.036142
G872	Tmem91	1	complement(83725532..83729572)	4041	4.94509	3.88081	-2.09113	2.09113	0.0235214	0.0928154	TMEM91	transmembrane protein 91	Other	other
G2551	Dpysl4	1	218349771..218365280	15510	4.98367	3.89293	-2.12982	2.12982	0.000457535	0.0313101	DPYSL4	dihydropyrimidinase-like 4	Cytoplasm	enzyme
G17275	Gfap	10	complement(90763149..90771847)	8699	8.2859	7.17959	-2.15295	2.15295	0.0219791	0.090152	GFAP	glial fibrillary acidic protein	Cytoplasm	other
G12009	Lppr3	7	12822277..12833539	11263	5.07057	3.96071	-2.15824	2.15824	0.00798558	0.0590046	LPPR3	lipid phosphate phosphatase-related protein type 3	Other	phosphatase
G1085	Fxyd1	1	complement(90639293..90642454)	3162	4.44481	3.31378	-2.19015	2.19015	0.00571537	0.0527103	FXYD1	FXYD domain containing ion transport regulator 1	Plasma Membrane	ion channel
G16420	Shisa6	10	complement(52504105..52791629)	287525	4.64548	3.49263	-2.22352	2.22352	0.00037146	0.0312284	SHISA6	shisa family member 6	Other	other
G14237	Plod2	8	99462925..99545578	82654	4.46911	3.31531	-2.22499	2.22499	0.0163999	0.0793827	PLOD2	procollagen-lysine, 2-oxoglutarate 5-dioxygenase 2	Cytoplasm	enzyme
G279	Syne1	1	complement(42947845..43100865)	153021	5.23431	4.07968	-2.22627	2.22627	0.00209955	0.0397774	SYNE1	spectrin repeat containing, nuclear envelope 1	Nucleus	other
G12878	Fam227a	7	complement(120839737..120872765)	33029	4.17349	3.00456	-2.24845	2.24845	0.0140903	0.0742048	FAM227A	family with sequence similarity 227, member A	Other	other
G9672	Ak4	5	124130328..124189158	58831	4.40325	3.23041	-2.25455	2.25455	0.00163589	0.0378996	AK4	adenylate kinase 4	Cytoplasm	kinase
G13683	ENSRNOG00000039200	8	44271901..44281224	9324	6.36301	5.15254	-2.31413	2.31413	0.00592445	0.0528195
G22758	Slc17a4	17	45316866..45323260	6395	4.35923	3.14861	-2.31436	2.31436	0.0190091	0.0843892	SLC17A4	solute carrier family 17, member 4	Plasma Membrane	transporter
G9960	Hpcal4	5	144660374..144672320	11947	5.29888	4.05546	-2.36758	2.36758	0.00335027	0.044681	HPCAL4	hippocalcin like 4	Other	transporter
G10823	Ntsr2	6	51646002..51652450	6449	5.31596	4.0662	-2.37802	2.37802	0.00162138	0.0378996	Ntsr2	neurotensin receptor 2	Plasma Membrane	G-protein coupled receptor
G24399	Agt	19	complement(68026228..68038550)	12323	8.16387	6.86773	-2.4557	2.4557	0.00968756	0.0635356	AGT	angiotensinogen (serpin peptidase inhibitor, clade A, member 8)	Extracellular Space	growth factor
G8489	Ift122	4	211040406..211095866	55461	5.52258	4.22569	-2.457	2.457	0.00386267	0.0468198	IFT122	intraflagellar transport 122 homolog (Chlamydomonas)	Nucleus	other
G21867	Crlf1	16	complement(20530521..20541796)	11276	5.07612	3.76445	-2.48229	2.48229	0.000731526	0.0330357	CRLF1	cytokine receptor-like factor 1	Extracellular Space	other
G26004	C1ql4	X	complement(115272678..115275588)	2911	4.35205	3.02616	-2.50688	2.50688	0.01359	0.0731406	C1QL4	complement component 1, q subcomponent-like 4	Other	other
G14866	Rsph9	9	16120949..16140296	19348	5.17907	3.84866	-2.51474	2.51474	0.00178094	0.03887	RSPH9	radial spoke head 9 homolog (Chlamydomonas)	Other	other
G12853	Pdxp	7	120132151..120137599	5449	6.11054	4.77706	-2.5201	2.5201	0.00297386	0.0434184	PDXP	pyridoxal (pyridoxine, vitamin B6) phosphatase	Plasma Membrane	phosphatase
G7060	NNAT	3	complement(161553362..161555777)	2416	10.1976	8.84252	-2.5581	2.5581	0.017919	0.0825302	NNAT	neuronatin	Plasma Membrane	transporter
G1692	Pnck	1	152900172..152904072	3901	5.23803	3.83157	-2.65088	2.65088	0.000535607	0.0313101	PNCK	pregnancy up-regulated nonubiquitous CaM kinase	Other	kinase
G13193	Npff	7	complement(141919080..141919868)	789	4.49897	3.03693	-2.75497	2.75497	0.0197329	0.0860292	Npff	neuropeptide FF-amide peptide precursor	Other	other
G7792	CLEC2L	4	66216161..66232497	16337	5.66722	4.14607	-2.8702	2.8702	0.0011102	0.0358452	CLEC2L	C-type lectin domain family 2, member L	Other	other
G21671	Itih3	16	complement(6918684..6933186)	14503	8.58707	7.01126	-2.98103	2.98103	0.00203495	0.0395938	ITIH3	inter-alpha-trypsin inhibitor heavy chain 3	Extracellular Space	other
G13750	Fxyd6	8	48323326..48326136	2811	6.79	5.1953	-3.02033	3.02033	0.000224032	0.0275971	FXYD6	FXYD domain containing ion transport regulator 6	Plasma Membrane	ion channel
G3733	Cartpt	2	complement(49285118..49287138)	2021	6.98731	5.32034	-3.17548	3.17548	0.0160011	0.0786604	CARTPT	CART prepropeptide	Extracellular Space	other
G15913	Baiap3	10	complement(14418873..14427212)	8340	6.32973	4.54251	-3.45148	3.45148	0.000761438	0.0331401	Baiap3	BAI1-associated protein 3	Other	other
G18556	ENSRNOG00000024218	12	complement(18247425..18276028)	28604	4.89406	2.98027	-3.76797	3.76797	0.00100573	0.0339342
