# Supplementary material for: A RNA-Seq Analysis of the Rat Supraoptic Nucleus Transcriptome: Effects of Salt Loading on Gene Expression
Source: PLoS One. 2015 Apr 21;10(4):e0124523. doi: 10.1371/journal.pone.0124523 (PMC4405539; doi:10.1371/journal.pone.0124523)
Supplement: S17 Table — (XLS) [file pone.0124523.s026.xls]

## Sheet: Table_S17
Table S17. The 1139 gene probes selected as differentially expressed between SL and Control found by microarray and not by RNA-seq analysis (see Fig. 4).
Affymetrix_Gene_Probe_ID	Mean_Control	Mean_SL	FoldChange_SLvsControl	FoldChangeMagnitude_SLvsControl	Ttest_uncorrected_Pvalue	Ttest_corrected_Pvalue	Ingenuity_Symbol	Ingenuity_Description	Ingenuity_Location	Ingenuity_Type
1369303_at	6.5	9.126	6.17314	6.17314	0.000129256	0.00194366	CRH	corticotropin releasing hormone	Extracellular Space	cytokine
1376836_at	6.52819	8.99402	5.52442	5.52442	2.24723e-05	0.000881648
1387908_at	7.21763	9.37732	4.46819	4.46819	8.62379e-07	0.000295117	RASD1	RAS, dexamethasone-induced 1	Cytoplasm	enzyme
1375043_at	6.56599	8.39921	3.5633	3.5633	0.000113393	0.00182154	FOS	FBJ murine osteosarcoma viral oncogene homolog	Nucleus	transcription regulator
1387133_at	7.78006	9.54416	3.39663	3.39663	6.96286e-06	0.000574721	CALB2	calbindin 2	Cytoplasm	other
1389986_at	6.86393	8.51454	3.13965	3.13965	0.0156087	0.0400522	LOC100912411	uncharacterized LOC100912411	Other	other
1390512_at	6.65908	8.3069	3.13359	3.13359	3.76719e-05	0.0010993
1384587_at	7.51919	9.15383	3.10512	3.10512	2.7722e-06	0.000420124
1383185_at	6.5	8.13272	3.10096	3.10096	0.000936506	0.00597174
1377769_at	6.60765	8.20599	3.02795	3.02795	4.03936e-07	0.000249547	AP1S1	adaptor-related protein complex 1, sigma 1 subunit	Cytoplasm	transporter
1391923_at	6.98076	8.53821	2.94333	2.94333	8.94233e-05	0.00165822
1375669_at	7.01972	8.55885	2.90619	2.90619	0.00532065	0.018505	FKBP2	FK506 binding protein 2, 13kDa	Cytoplasm	enzyme
1387662_at	7.8993	9.40978	2.84905	2.84905	0.000573102	0.00447984	SYT4	synaptotagmin IV	Cytoplasm	transporter
1368145_at	10.9611	12.4569	2.82018	2.82018	1.32543e-07	0.000233505	PCP4	Purkinje cell protein 4	Cytoplasm	other
1370281_at	9.67611	11.1587	2.79458	2.79458	4.25672e-07	0.000249547	Fabp5	fatty acid binding protein 5, epidermal	Cytoplasm	other
1394940_at	7.96474	9.42592	2.75333	2.75333	9.76158e-06	0.000645247	FAM46A	family with sequence similarity 46, member A	Other	other
1374236_at	6.69037	8.14983	2.75006	2.75006	5.65515e-06	0.000527798
1392166_at	8.44562	9.88657	2.71498	2.71498	4.57987e-05	0.00122615
1398788_at	7.37536	8.81016	2.70346	2.70346	0.00434034	0.0161554	PDIA3	protein disulfide isomerase family A, member 3	Cytoplasm	peptidase
1381233_at	6.7018	8.12791	2.68722	2.68722	0.000176474	0.00228545
1370828_at	6.55136	7.97286	2.67864	2.67864	6.70769e-06	0.000573864	ZDHHC2	zinc finger, DHHC-type containing 2	Nucleus	enzyme
1369957_at	7.30877	8.72265	2.66452	2.66452	0.000118632	0.00186092	RGS5	regulator of G-protein signaling 5	Plasma Membrane	other
1393477_at	8.07535	9.45198	2.59662	2.59662	0.000256958	0.00282071
1373202_at	8.77456	10.1291	2.55707	2.55707	6.4508e-07	0.000253499	GNG3	guanine nucleotide binding protein (G protein), gamma 3	Plasma Membrane	enzyme
1370172_at	8.55564	9.90612	2.54998	2.54998	4.09471e-06	0.000474366	SOD2	superoxide dismutase 2, mitochondrial	Cytoplasm	enzyme
1372626_at	7.94597	9.28208	2.5247	2.5247	2.07328e-05	0.0008503	TPD52L1	tumor protein D52-like 1	Cytoplasm	other
1373100_at	7.6008	8.91835	2.49242	2.49242	0.000151384	0.00209728	SWI5	SWI5 recombination repair homolog (yeast)	Nucleus	other
1371782_at	8.07331	9.3813	2.47596	2.47596	1.16533e-05	0.000668027	NIPSNAP3B	nipsnap homolog 3B (C. elegans)	Cytoplasm	other
1388628_at	8.51205	9.81114	2.46074	2.46074	9.33066e-06	0.000642507	TMED3	transmembrane emp24 protein transport domain containing 3	Cytoplasm	transporter
1368028_at	6.64651	7.94442	2.45873	2.45873	8.72187e-06	0.000611777	PRPH	peripherin	Plasma Membrane	other
1371731_at	6.5	7.78895	2.44349	2.44349	0.000541495	0.00432469	COPG2	coatomer protein complex, subunit gamma 2	Cytoplasm	transporter
1372134_at	7.3762	8.65659	2.42904	2.42904	1.48413e-05	0.00072034	CHCHD6	coiled-coil-helix-coiled-coil-helix domain containing 6	Cytoplasm	other
1367586_at	9.86768	11.1412	2.41757	2.41757	5.47131e-06	0.000527798	LDHA	lactate dehydrogenase A	Cytoplasm	enzyme
1368044_at	10.1195	11.3845	2.4032	2.4032	0.000262833	0.00286227	SCG2	secretogranin II	Extracellular Space	cytokine
1376362_at	7.73247	8.98934	2.38975	2.38975	0.000150481	0.00209531	NPTXR	neuronal pentraxin receptor	Plasma Membrane	transmembrane receptor
1371687_at	7.26006	8.50237	2.36578	2.36578	0.00363169	0.0142413	CANX	calnexin	Cytoplasm	other
1382882_x_at	10.9202	12.141	2.33071	2.33071	0.000128304	0.00193914
1370406_a_at	6.77733	7.99402	2.32413	2.32413	0.000264583	0.00287239	CD55	CD55 molecule, decay accelerating factor for complement (Cromer blood group)	Plasma Membrane	other
1368902_at	8.62435	9.81334	2.27994	2.27994	8.44456e-07	0.000295117	PAK3	p21 protein (Cdc42/Rac)-activated kinase 3	Cytoplasm	kinase
1386930_at	7.22629	8.41204	2.27481	2.27481	0.00125454	0.00712344	PSMD4	proteasome (prosome, macropain) 26S subunit, non-ATPase, 4	Cytoplasm	other
1398348_at	7.93506	9.11556	2.26655	2.26655	3.98274e-07	0.000249547
1387340_at	9.25941	10.4396	2.26601	2.26601	1.8114e-05	0.000795958	RTN3	reticulon 3	Cytoplasm	other
1379275_at	6.9423	8.12174	2.2649	2.2649	5.24875e-06	0.000519949	SNX10	sorting nexin 10	Cytoplasm	transporter
1387951_at	7.63092	8.80109	2.25039	2.25039	4.31482e-06	0.000482448	CD55	CD55 molecule, decay accelerating factor for complement (Cromer blood group)	Plasma Membrane	other
1390655_at	7.4396	8.60114	2.23697	2.23697	0.00713298	0.022813	PEG3	paternally expressed 3	Nucleus	kinase
1368088_at	6.5	7.65857	2.23236	2.23236	0.000775264	0.00538039	CDK5	cyclin-dependent kinase 5	Nucleus	kinase
1389447_at	7.00143	8.15669	2.22724	2.22724	2.09159e-07	0.000233505	P4HTM	prolyl 4-hydroxylase, transmembrane (endoplasmic reticulum)	Cytoplasm	enzyme
1373508_at	8.2291	9.37849	2.21821	2.21821	0.00130042	0.00728752	SELT	selenoprotein T	Cytoplasm	other
1372655_at	7.63974	8.78544	2.21254	2.21254	8.72708e-08	0.000233505
1388705_at	8.56402	9.70928	2.21187	2.21187	7.22392e-06	0.00058159	SELM	selenoprotein M	Cytoplasm	other
1377143_at	7.76948	8.91408	2.21085	2.21085	3.76592e-05	0.0010993	SLC35B1	solute carrier family 35, member B1	Cytoplasm	transporter
1393837_at	6.5	7.64223	2.20722	2.20722	1.31899e-05	0.000680759
1398618_s_at	8.88984	10.0313	2.20608	2.20608	1.26406e-06	0.000318681
1390755_at	6.57562	7.71476	2.2025	2.2025	1.20373e-05	0.00067046	SERGEF	secretion regulating guanine nucleotide exchange factor	Nucleus	other
1383434_at	6.52732	7.66604	2.20184	2.20184	0.000349182	0.0033636
1398716_at	7.63464	8.77189	2.19962	2.19962	0.000273431	0.00292966
1370366_at	8.02742	9.16159	2.19491	2.19491	1.44175e-05	0.000714007	TIMM10	translocase of inner mitochondrial membrane 10 homolog (yeast)	Cytoplasm	transporter
1378861_at	6.95255	8.08552	2.19309	2.19309	1.48692e-05	0.00072034
1388678_at	7.23758	8.3676	2.18862	2.18862	0.00204392	0.00969647	LOC100363521	hypothetical LOC100363521	Other	other
1373939_at	6.69578	7.81513	2.17249	2.17249	2.50862e-05	0.000938074	NAGK	N-acetylglucosamine kinase	Cytoplasm	kinase
1372119_at	7.89743	9.01648	2.17203	2.17203	1.94851e-05	0.000825899	UBA5	ubiquitin-like modifier activating enzyme 5	Cytoplasm	enzyme
1385443_at	6.80685	7.92583	2.17193	2.17193	2.59099e-06	0.000420124	MLX	MLX, MAX dimerization protein	Nucleus	transcription regulator
1376513_a_at	6.97622	8.09314	2.16884	2.16884	0.000401486	0.00364468	LOC100910286	uncharacterized LOC100910286	Other	other
1368272_at	7.82568	8.93487	2.15725	2.15725	4.60398e-05	0.00122914	GOT1	glutamic-oxaloacetic transaminase 1, soluble	Cytoplasm	enzyme
1370073_at	6.73938	7.84438	2.15098	2.15098	1.35994e-05	0.000694925	DNAJC3	DnaJ (Hsp40) homolog, subfamily C, member 3	Cytoplasm	other
1388983_at	9.3196	10.4241	2.15021	2.15021	1.59482e-06	0.000349517	RGD1305045	similar to hypothetical protein	Other	other
1370455_a_at	7.39283	8.49478	2.14644	2.14644	1.02473e-05	0.00065859	OLFM3	olfactomedin 3	Cytoplasm	other
1389528_s_at	6.68276	7.78233	2.14292	2.14292	5.53827e-05	0.00133072	JUN	jun proto-oncogene	Nucleus	transcription regulator
1387111_at	8.49779	9.59647	2.14158	2.14158	3.11292e-07	0.000249547	DDAH1	dimethylarginine dimethylaminohydrolase 1	Cytoplasm	enzyme
1389101_at	6.59058	7.68445	2.13446	2.13446	0.000154199	0.00211879	CCNC	cyclin C	Nucleus	other
1380172_at	8.0355	9.12936	2.13445	2.13445	3.0769e-05	0.00102354	KIF5C	kinesin family member 5C	Cytoplasm	other
1397700_x_at	7.45166	8.54255	2.13004	2.13004	0.000768418	0.00535663
1373397_at	7.56461	8.6532	2.12666	2.12666	3.04046e-06	0.000421774	MAPRE1	microtubule-associated protein, RP/EB family, member 1	Cytoplasm	other
1386879_at	7.51412	8.60085	2.12392	2.12392	0.000280027	0.00295823	LGALS3	lectin, galactoside-binding, soluble, 3	Extracellular Space	other
1392003_at	7.2078	8.29358	2.12252	2.12252	2.43736e-05	0.000921203
1368853_at	7.8768	8.96222	2.122	2.122	9.61227e-05	0.00170947	VSNL1	visinin-like 1	Cytoplasm	other
1388131_at	8.82899	9.91163	2.11791	2.11791	1.00311e-05	0.000651044	TUBB2B	tubulin, beta 2B class IIb	Cytoplasm	other
1391727_at	8.18949	9.26602	2.10896	2.10896	1.0607e-05	0.00065859	PAK3	p21 protein (Cdc42/Rac)-activated kinase 3	Cytoplasm	kinase
1371510_at	9.73355	10.8095	2.10818	2.10818	3.34986e-06	0.000450357	HCFC1R1	host cell factor C1 regulator 1 (XPO1 dependent)	Nucleus	other
1371848_at	6.83378	7.90896	2.10698	2.10698	0.000932312	0.00596604	Snrpd3	small nuclear ribonucleoprotein D3	Other	other
1390986_at	8.17423	9.24815	2.10515	2.10515	5.8782e-05	0.00136915
1393470_at	8.08808	9.15946	2.10145	2.10145	9.94847e-06	0.000649778	LOC100909793	uncharacterized LOC100909793	Other	other
1371028_at	6.75537	7.8234	2.09656	2.09656	0.0038119	0.0146821	TGOLN2	trans-golgi network protein 2	Cytoplasm	other
1390880_at	7.06802	8.13539	2.09561	2.09561	0.0147822	0.038562	Eif3l	eukaryotic translation initiation factor 3, subunit L	Nucleus	other
1371851_at	9.26592	10.3267	2.08608	2.08608	2.56554e-05	0.000948718	PSMD6	proteasome (prosome, macropain) 26S subunit, non-ATPase, 6	Cytoplasm	enzyme
1378239_at	7.60154	8.65908	2.08138	2.08138	0.000511043	0.00417191	GAA	glucosidase, alpha; acid	Cytoplasm	enzyme
1372543_at	6.95806	8.01425	2.07943	2.07943	5.64216e-05	0.00134141	PBDC1	polysaccharide biosynthesis domain containing 1	Other	other
1387664_at	8.60089	9.65488	2.07627	2.07627	0.00179762	0.0089469	ATP6V1B2	ATPase, H+ transporting, lysosomal 56/58kDa, V1 subunit B2	Cytoplasm	transporter
1394745_at	6.5	7.55106	2.07206	2.07206	0.000460503	0.00393058
1370042_at	9.64144	10.6923	2.07173	2.07173	4.1484e-06	0.000474366	STMN2	stathmin-like 2	Plasma Membrane	other
1373064_at	6.80586	7.85429	2.06828	2.06828	1.18314e-05	0.000668953	DNAJC15	DnaJ (Hsp40) homolog, subfamily C, member 15	Cytoplasm	other
1392110_at	8.01275	9.06029	2.06701	2.06701	0.00137848	0.00757159
1383722_at	6.84694	7.89384	2.06608	2.06608	0.00116771	0.0068079	PROSC	proline synthetase co-transcribed homolog (bacterial)	Cytoplasm	enzyme
1371449_at	7.51361	8.55874	2.06354	2.06354	8.99914e-05	0.00166171	PIN1	peptidylprolyl cis/trans isomerase, NIMA-interacting 1	Nucleus	enzyme
1372506_at	6.87091	7.91389	2.06047	2.06047	8.23734e-05	0.00160736	AOC3	amine oxidase, copper containing 3	Plasma Membrane	enzyme
1387116_at	8.50049	9.53657	2.05065	2.05065	0.0001476	0.00207577	DNAJB9	DnaJ (Hsp40) homolog, subfamily B, member 9	Nucleus	other
1372704_at	9.21007	10.2441	2.04777	2.04777	7.13634e-05	0.00148751	OSTC	oligosaccharyltransferase complex subunit (non-catalytic)	Cytoplasm	enzyme
1373243_at	7.51118	8.54011	2.04051	2.04051	9.48305e-05	0.00170553	PMVK	phosphomevalonate kinase	Cytoplasm	kinase
1394616_at	6.70702	7.73441	2.03834	2.03834	0.00135718	0.00748723	MESDC2	mesoderm development candidate 2	Extracellular Space	other
1369621_s_at	8.44301	9.46698	2.03351	2.03351	5.26344e-05	0.00130066	FKBP1A	FK506 binding protein 1A, 12kDa	Cytoplasm	enzyme
1376854_at	6.53667	7.55898	2.03118	2.03118	0.00143926	0.00779545	LOC100911522	uncharacterized LOC100911522	Other	other
1367873_at	9.05041	10.0712	2.02908	2.02908	0.00118962	0.00690196	ATP6AP1	ATPase, H+ transporting, lysosomal accessory protein 1	Cytoplasm	transporter
1382144_at	6.54775	7.56654	2.02623	2.02623	2.64933e-05	0.000962021	MRPL47	mitochondrial ribosomal protein L47	Cytoplasm	other
1367495_at	8.13928	9.1552	2.02219	2.02219	8.47804e-05	0.00162275	Pfdn4	prefoldin subunit 4	Other	other
1386969_at	8.03947	9.05451	2.02095	2.02095	0.000632374	0.00472941	Nrn1	neuritin 1	Other	other
1367834_at	7.27955	8.29347	2.01939	2.01939	0.000271104	0.00291302	SRM	spermidine synthase	Cytoplasm	enzyme
1398828_at	9.45549	10.4688	2.01859	2.01859	0.000216621	0.0025763	FKBP1A	FK506 binding protein 1A, 12kDa	Cytoplasm	enzyme
1369649_at	8.226	9.23907	2.0182	2.0182	0.000202966	0.00250032	CACNA2D1	calcium channel, voltage-dependent, alpha 2/delta subunit 1	Plasma Membrane	ion channel
1371858_at	7.03845	8.05001	2.01609	2.01609	1.23005e-05	0.00067046	AP1S1	adaptor-related protein complex 1, sigma 1 subunit	Cytoplasm	transporter
1371487_at	8.53256	9.53933	2.00941	2.00941	0.000417556	0.00373059	SH3BGRL3	SH3 domain binding glutamic acid-rich protein like 3	Nucleus	other
1367526_at	9.17152	10.1766	2.007	2.007	9.65396e-06	0.000645102	MRPS26	mitochondrial ribosomal protein S26	Cytoplasm	other
1383152_at	7.02146	8.02555	2.00568	2.00568	4.56648e-05	0.00122615	CHID1	chitinase domain containing 1	Extracellular Space	other
1392045_at	8.23734	9.24113	2.00527	2.00527	7.47855e-05	0.00152892	SLC35G2	solute carrier family 35, member G2	Cytoplasm	other
1374180_at	7.77149	8.7739	2.00335	2.00335	4.90781e-05	0.00127411
1388346_at	7.38576	8.38813	2.0033	2.0033	4.25048e-05	0.00118814	TMEM208	transmembrane protein 208	Other	other
1382008_at	6.78608	7.78663	2.00076	2.00076	1.05606e-06	0.000305399	RNLS	renalase, FAD-dependent amine oxidase	Extracellular Space	other
1377341_at	7.19198	8.19126	1.999	1.999	7.54208e-05	0.00153464	C7orf43	chromosome 7 open reading frame 43	Other	other
1371811_at	8.47233	9.46855	1.99478	1.99478	1.28335e-05	0.000676152	BSCL2	Berardinelli-Seip congenital lipodystrophy 2 (seipin)	Cytoplasm	other
1369963_at	7.30489	8.30086	1.99441	1.99441	0.000949234	0.00600126	PAFAH1B3	platelet-activating factor acetylhydrolase 1b, catalytic subunit 3 (29kDa)	Cytoplasm	enzyme
1384025_at	8.18964	9.18235	1.98992	1.98992	1.50123e-06	0.000349517
1387398_at	7.38186	8.37438	1.98965	1.98965	7.26598e-05	0.00150009	PKIA	protein kinase (cAMP-dependent, catalytic) inhibitor alpha	Cytoplasm	other
1372352_at	8.45058	9.44055	1.98614	1.98614	5.23105e-05	0.00130066	Manf	mesencephalic astrocyte-derived neurotrophic factor	Extracellular Space	other
1368405_at	6.72822	7.71764	1.98539	1.98539	6.50997e-05	0.00144151	RALA	v-ral simian leukemia viral oncogene homolog A (ras related)	Cytoplasm	enzyme
1398189_at	6.54292	7.52985	1.98197	1.98197	0.00133712	0.00743117
1393165_at	7.39941	8.38591	1.98138	1.98138	0.00019546	0.00245805	TMEM206	transmembrane protein 206	Other	other
1373200_at	8.66165	9.64797	1.98112	1.98112	9.04741e-05	0.00166445	EEF1E1	eukaryotic translation elongation factor 1 epsilon 1	Cytoplasm	translation regulator
1387120_at	8.15103	9.13287	1.97498	1.97498	2.53462e-05	0.000944667	PSMC3	proteasome (prosome, macropain) 26S subunit, ATPase, 3	Nucleus	transcription regulator
1387641_at	6.9917	7.96841	1.96798	1.96798	0.0043236	0.0161037	RAB5A	RAB5A, member RAS oncogene family	Cytoplasm	enzyme
1372067_at	9.92627	10.9015	1.96597	1.96597	8.14057e-05	0.00159603	TMX1	thioredoxin-related transmembrane protein 1	Cytoplasm	enzyme
1383744_at	8.49753	9.47268	1.96584	1.96584	2.27447e-07	0.000233505
1373807_at	7.97133	8.94473	1.96347	1.96347	1.12809e-06	0.000305399	VEGFA	vascular endothelial growth factor A	Extracellular Space	growth factor
1390767_at	7.39966	8.37264	1.96288	1.96288	0.00123812	0.00707597	SSR1	signal sequence receptor, alpha	Cytoplasm	other
1388622_at	8.97204	9.94327	1.96051	1.96051	1.68272e-07	0.000233505	NOP56	NOP56 ribonucleoprotein	Nucleus	other
1370295_at	9.15486	10.121	1.95357	1.95357	3.67569e-06	0.000461145	NME1	NME/NM23 nucleoside diphosphate kinase 1	Cytoplasm	kinase
1374790_at	7.74758	8.71359	1.95344	1.95344	1.2592e-05	0.000670762	GNPTG	N-acetylglucosamine-1-phosphate transferase, gamma subunit	Cytoplasm	enzyme
1376106_at	8.54291	9.50619	1.94974	1.94974	3.65286e-05	0.00109919	TMEM178A	transmembrane protein 178A	Other	other
1373150_at	6.98072	7.94346	1.94901	1.94901	9.61054e-07	0.000301477	COMTD1	catechol-O-methyltransferase domain containing 1	Plasma Membrane	enzyme
1392890_at	6.523	7.48546	1.94863	1.94863	0.000541023	0.00432397	PAFAH1B1	platelet-activating factor acetylhydrolase 1b, regulatory subunit 1 (45kDa)	Cytoplasm	enzyme
1367970_at	8.21571	9.17702	1.94708	1.94708	0.00675411	0.0219602	Pfn2	profilin 2	Cytoplasm	other
1388990_at	7.36671	8.32662	1.94518	1.94518	7.63899e-06	0.00058159	NIFK	nucleolar protein interacting with the FHA domain of MKI67	Nucleus	other
1389323_at	8.3337	9.29164	1.94253	1.94253	9.85042e-05	0.00172734	WDR61	WD repeat domain 61	Other	other
1372619_at	7.16513	8.12293	1.94236	1.94236	7.05857e-05	0.0014844	MRPL49	mitochondrial ribosomal protein L49	Cytoplasm	enzyme
1371693_at	6.95486	7.91259	1.94225	1.94225	0.000279184	0.00295433	Ahsa1	AHA1, activator of heat shock 90kDa protein ATPase homolog 1 (yeast)	Cytoplasm	other
1371432_at	7.76098	8.71747	1.94058	1.94058	0.00012073	0.00188315	VAT1	vesicle amine transport 1	Plasma Membrane	transporter
1389518_at	7.94894	8.90465	1.93954	1.93954	1.85566e-05	0.000809112	Tomm5	translocase of outer mitochondrial membrane 5 homolog (yeast)	Cytoplasm	other
1379595_at	6.82085	7.76885	1.9292	1.9292	1.73146e-05	0.000779019	TMEM60	transmembrane protein 60	Other	other
1387840_at	7.31707	8.26448	1.9284	1.9284	6.57174e-06	0.000566525	ACP1	acid phosphatase 1, soluble	Cytoplasm	phosphatase
1371936_at	9.14057	10.0878	1.92819	1.92819	0.000923567	0.00593955	EIF4A1	eukaryotic translation initiation factor 4A1	Cytoplasm	translation regulator
1375719_s_at	8.7006	9.64732	1.92748	1.92748	0.000371726	0.00348262	CDH13	cadherin 13	Plasma Membrane	other
1373561_at	7.26952	8.21608	1.92728	1.92728	1.54616e-05	0.00072771	CHPF	chondroitin polymerizing factor	Cytoplasm	enzyme
1371454_at	7.71182	8.65707	1.92552	1.92552	2.43903e-05	0.000921203	EMC6	ER membrane protein complex subunit 6	Other	other
1398353_at	7.64795	8.58851	1.91928	1.91928	0.00111568	0.0065931	SAR1A	SAR1 homolog A (S. cerevisiae)	Cytoplasm	enzyme
1368859_at	6.60735	7.54726	1.91841	1.91841	1.54654e-05	0.00072771	PPM1A	protein phosphatase, Mg2+/Mn2+ dependent, 1A	Cytoplasm	phosphatase
1378856_at	6.79028	7.7267	1.91377	1.91377	9.57053e-05	0.00170743
1398777_at	8.93337	9.86731	1.91049	1.91049	2.07813e-05	0.0008503	PSMB6	proteasome (prosome, macropain) subunit, beta type, 6	Cytoplasm	peptidase
1382255_at	8.45417	9.38727	1.90938	1.90938	3.45512e-06	0.000459043
1371977_at	8.6933	9.626	1.90885	1.90885	5.41055e-05	0.00131401	ARPC3	actin related protein 2/3 complex, subunit 3, 21kDa	Cytoplasm	other
1389005_at	6.57414	7.50427	1.90545	1.90545	4.99166e-07	0.000249547	IP6K2	inositol hexakisphosphate kinase 2	Cytoplasm	kinase
1397674_at	7.59129	8.52064	1.90441	1.90441	0.000413433	0.00370548	EIF3C/EIF3CL	eukaryotic translation initiation factor 3, subunit C	Cytoplasm	translation regulator
1376845_at	6.56869	7.49779	1.90409	1.90409	0.000400149	0.00364081	Ifi27l2b	interferon, alpha-inducible protein 27 like 2B	Other	other
1381542_at	6.85399	7.7824	1.90318	1.90318	5.11984e-05	0.00128969	UBXN4	UBX domain protein 4	Extracellular Space	other
1398483_at	6.68041	7.60854	1.9028	1.9028	0.000295788	0.00308554	RGS17	regulator of G-protein signaling 17	Cytoplasm	other
1378611_at	6.5	7.42736	1.90179	1.90179	0.000815089	0.00552831
1369588_a_at	8.96811	9.89423	1.90015	1.90015	2.97333e-06	0.000421774	ATPIF1	ATPase inhibitory factor 1	Cytoplasm	other
1368936_at	8.98592	9.90948	1.89679	1.89679	6.65867e-05	0.00146012	TXNL1	thioredoxin-like 1	Cytoplasm	enzyme
1368345_at	6.97179	7.89412	1.89517	1.89517	0.000166253	0.00219828	MAP6	microtubule-associated protein 6	Cytoplasm	other
1368854_at	9.32461	10.2454	1.89318	1.89318	0.000302724	0.00312778	VSNL1	visinin-like 1	Cytoplasm	other
1369425_at	8.37256	9.29326	1.89304	1.89304	0.000236137	0.00269908	CDH13	cadherin 13	Plasma Membrane	other
1378855_a_at	6.5	7.42012	1.89227	1.89227	0.020045	0.0485248	TCEAL5	transcription elongation factor A (SII)-like 5	Other	other
1393431_at	7.3775	8.29738	1.89195	1.89195	0.00211678	0.00993137	U2af1	U2 small nuclear RNA auxiliary factor 1	Nucleus	other
1371770_at	6.5	7.41946	1.8914	1.8914	0.0204461	0.0493813	PFDN6	prefoldin subunit 6	Cytoplasm	other
1383340_at	6.60277	7.52161	1.8906	1.8906	2.66081e-06	0.000420124	ATCAY	ataxia, cerebellar, Cayman type	Plasma Membrane	other
1393136_at	7.24825	8.16594	1.88909	1.88909	1.47775e-05	0.00072034	TMEM57	transmembrane protein 57	Nucleus	other
1372990_at	7.10115	8.01688	1.88652	1.88652	3.26993e-06	0.000444908	CREB3	cAMP responsive element binding protein 3	Nucleus	transcription regulator
1375051_at	6.50711	7.42261	1.88622	1.88622	0.000477209	0.00399348
1379186_at	7.417	8.33206	1.88565	1.88565	0.000157711	0.00212788	TOMM70A	translocase of outer mitochondrial membrane 70 homolog A (S. cerevisiae)	Cytoplasm	transporter
1372539_at	9.27509	10.1884	1.88337	1.88337	0.000511284	0.00417191
1389021_at	7.89276	8.80603	1.88331	1.88331	2.674e-05	0.0009639	ASNSD1	asparagine synthetase domain containing 1	Other	enzyme
1394594_at	7.70577	8.61736	1.88111	1.88111	0.00068054	0.00494234
1388960_at	9.12046	10.0282	1.8761	1.8761	9.77041e-06	0.000645247	PPA1	pyrophosphatase (inorganic) 1	Cytoplasm	enzyme
1388352_at	7.80782	8.71164	1.87101	1.87101	3.24784e-05	0.00105334	NAA20	N(alpha)-acetyltransferase 20, NatB catalytic subunit	Cytoplasm	enzyme
1384863_at	7.04553	7.94862	1.87006	1.87006	5.68821e-08	0.000214123	CPNE7	copine VII	Other	transporter
1388451_at	8.84427	9.74606	1.86838	1.86838	1.5578e-05	0.000729968	CACNA2D1	calcium channel, voltage-dependent, alpha 2/delta subunit 1	Plasma Membrane	ion channel
1376933_at	7.62295	8.52367	1.867	1.867	1.13282e-05	0.000666299
AFFX_Rat_GAPDH_5_at	11.1691	12.0689	1.86585	1.86585	0.000573036	0.00447984	GAPDH	glyceraldehyde-3-phosphate dehydrogenase	Cytoplasm	enzyme
1374571_at	8.49486	9.39468	1.86583	1.86583	2.67155e-05	0.0009639	PIGX	phosphatidylinositol glycan anchor biosynthesis, class X	Cytoplasm	other
1375003_at	8.293	9.19214	1.86494	1.86494	0.00050329	0.00413356	SERPINB6	serpin peptidase inhibitor, clade B (ovalbumin), member 6	Cytoplasm	other
1386897_at	7.47132	8.36923	1.86337	1.86337	0.000597236	0.00458192	PRMT1	protein arginine methyltransferase 1	Nucleus	enzyme
1367510_at	9.14553	10.0433	1.86319	1.86319	1.63228e-05	0.000750079	TXNDC15	thioredoxin domain containing 15	Other	enzyme
1370595_a_at	6.5984	7.49503	1.86171	1.86171	8.81033e-05	0.00164727	KCNIP4	Kv channel interacting protein 4	Plasma Membrane	ion channel
1398385_at	8.38162	9.27821	1.86167	1.86167	1.44787e-05	0.000714007	THOC7	THO complex 7 homolog (Drosophila)	Nucleus	other
1394424_at	6.61017	7.50378	1.85782	1.85782	2.48084e-05	0.00093387	CCDC104	coiled-coil domain containing 104	Other	other
1387782_at	7.8592	8.74945	1.85349	1.85349	2.50207e-05	0.000938074	DYNLL2	dynein, light chain, LC8-type 2	Cytoplasm	other
1367814_at	11.2138	12.1036	1.85289	1.85289	7.23653e-06	0.00058159	ATP1B1	ATPase, Na+/K+ transporting, beta 1 polypeptide	Plasma Membrane	transporter
1398365_at	8.71084	9.59907	1.85091	1.85091	0.000461494	0.00393332	TPPP3	tubulin polymerization-promoting protein family member 3	Other	other
1371108_a_at	7.43019	8.31838	1.85086	1.85086	0.00957462	0.0280962	ATP1A1	ATPase, Na+/K+ transporting, alpha 1 polypeptide	Plasma Membrane	transporter
1376052_at	6.77278	7.65801	1.84706	1.84706	0.000991558	0.00618655	TMEM160	transmembrane protein 160	Cytoplasm	other
1368566_a_at	8.79139	9.6766	1.84702	1.84702	3.65586e-06	0.000461145	NDUFV3	NADH dehydrogenase (ubiquinone) flavoprotein 3, 10kDa	Cytoplasm	enzyme
1376161_at	6.97567	7.86086	1.84701	1.84701	0.0042421	0.0158815	TMED4	transmembrane emp24 protein transport domain containing 4	Cytoplasm	transporter
1389832_at	8.92367	9.80839	1.84641	1.84641	5.60825e-06	0.000527798	GSTO1	glutathione S-transferase omega 1	Cytoplasm	enzyme
1372496_at	6.5	7.38466	1.84632	1.84632	8.77949e-05	0.00164727	FDX1L	ferredoxin 1-like	Cytoplasm	transporter
1370173_at	7.77107	8.65536	1.84585	1.84585	0.00133834	0.00743222	SOD2	superoxide dismutase 2, mitochondrial	Cytoplasm	enzyme
1380500_s_at	8.26897	9.15325	1.84584	1.84584	0.00157507	0.00826279	FKBP2	FK506 binding protein 2, 13kDa	Cytoplasm	enzyme
1368626_at	6.5	7.38376	1.84518	1.84518	0.0108114	0.0306536	KCNN3	potassium intermediate/small conductance calcium-activated channel, subfamily N, member 3	Plasma Membrane	ion channel
1396279_at	8.37776	9.2615	1.84516	1.84516	0.00167515	0.00856384	ATP6AP2	ATPase, H+ transporting, lysosomal accessory protein 2	Cytoplasm	transporter
1372485_at	7.85696	8.74052	1.84492	1.84492	0.000276274	0.00294166	PCBD1	pterin-4 alpha-carbinolamine dehydratase/dimerization cofactor of hepatocyte nuclear factor 1 alpha	Nucleus	transcription regulator
1372773_at	9.62581	10.5088	1.84422	1.84422	9.49387e-05	0.00170553	NPDC1	neural proliferation, differentiation and control, 1	Extracellular Space	other
1370062_at	8.88925	9.77145	1.84318	1.84318	1.23719e-05	0.00067046	Higd1a	HIG1 domain family, member 1A	Cytoplasm	other
1367766_at	9.41825	10.2985	1.84075	1.84075	8.11898e-05	0.00159603	NME2	NME/NM23 nucleoside diphosphate kinase 2	Nucleus	kinase
1398473_at	6.80016	7.6792	1.83915	1.83915	9.70113e-05	0.00171695	BLOC1S2	biogenesis of lysosomal organelles complex-1, subunit 2	Cytoplasm	other
1398537_at	6.74128	7.61996	1.83869	1.83869	0.00257138	0.0112941	AMFR	autocrine motility factor receptor, E3 ubiquitin protein ligase	Plasma Membrane	transmembrane receptor
1392963_at	6.90576	7.78401	1.83815	1.83815	5.78668e-06	0.000528846	SCRN1	secernin 1	Cytoplasm	other
1367670_at	8.86311	9.74115	1.83788	1.83788	8.25526e-05	0.00160736	FH	fumarate hydratase	Cytoplasm	enzyme
1389089_at	6.9529	7.82929	1.83578	1.83578	0.000258815	0.00283491	SLC39A7	solute carrier family 39 (zinc transporter), member 7	Plasma Membrane	transporter
1378065_at	9.77027	10.6465	1.83557	1.83557	5.06562e-05	0.00128553
1388271_at	8.02056	8.89678	1.83556	1.83556	1.16286e-06	0.000305399	MT1H	metallothionein 1H	Other	other
1376262_at	6.50235	7.37222	1.82749	1.82749	0.00129538	0.00727076	UXS1	UDP-glucuronate decarboxylase 1	Cytoplasm	enzyme
1373258_at	8.87015	9.73891	1.82609	1.82609	0.000446049	0.00388397	CTSF	cathepsin F	Cytoplasm	peptidase
1371574_at	9.14947	10.016	1.82329	1.82329	0.00110029	0.00652387	GHITM	growth hormone inducible transmembrane protein	Cytoplasm	other
1372120_at	7.78679	8.65278	1.82259	1.82259	4.59536e-06	0.000486682	UBA5	ubiquitin-like modifier activating enzyme 5	Cytoplasm	enzyme
1377823_at	6.98348	7.84665	1.81904	1.81904	0.00130012	0.00728752
1389797_at	6.76226	7.62488	1.81833	1.81833	9.31828e-07	0.000301477
1378809_at	7.65619	8.51785	1.81713	1.81713	0.000627898	0.0047084
1395331_at	8.92184	9.78122	1.81427	1.81427	0.00180627	0.00897414	Erlec1	endoplasmic reticulum lectin 1	Cytoplasm	other
1371423_at	9.24271	10.1013	1.81332	1.81332	8.89377e-05	0.00165465	MRPL41	mitochondrial ribosomal protein L41	Cytoplasm	other
1394793_at	6.5	7.35851	1.81317	1.81317	5.35122e-05	0.00130804
1384132_at	6.88526	7.74297	1.81217	1.81217	4.46302e-06	0.000486682	CADM1	cell adhesion molecule 1	Plasma Membrane	other
1388316_at	7.79486	8.65229	1.8118	1.8118	0.000142852	0.00203178	Gm561	predicted gene 561	Cytoplasm	other
1368157_at	10.8009	11.6579	1.81132	1.81132	8.32448e-06	0.000598538	STMN3	stathmin-like 3	Nucleus	other
1373056_at	8.12682	8.9835	1.81086	1.81086	4.73721e-05	0.00124702	TMED4	transmembrane emp24 protein transport domain containing 4	Cytoplasm	transporter
1368564_at	9.18286	10.0353	1.80557	1.80557	7.92497e-06	0.000584946	SLC17A6	solute carrier family 17 (vesicular glutamate transporter), member 6	Plasma Membrane	transporter
1388860_at	7.90366	8.75575	1.80512	1.80512	1.11374e-05	0.000664728	MRPL22	mitochondrial ribosomal protein L22	Cytoplasm	other
1371680_at	8.66718	9.51845	1.8041	1.8041	0.000468327	0.00395278	GABARAPL1	GABA(A) receptor-associated protein like 1	Cytoplasm	other
1368417_at	6.93464	7.7859	1.80408	1.80408	3.51339e-05	0.00109002	SYT5	synaptotagmin V	Cytoplasm	transporter
1371544_at	8.45368	9.30237	1.80086	1.80086	0.000677843	0.00492592	ERH	enhancer of rudimentary homolog (Drosophila)	Nucleus	other
1373806_at	8.45626	9.30352	1.79908	1.79908	1.35093e-05	0.000693458	CCDC104	coiled-coil domain containing 104	Other	other
1367667_at	8.35275	9.19943	1.79836	1.79836	0.000200014	0.00248762	FDPS	farnesyl diphosphate synthase	Cytoplasm	enzyme
1375297_at	8.34941	9.19402	1.79579	1.79579	0.000207441	0.00252252	APOO	apolipoprotein O	Extracellular Space	other
1395714_at	7.09293	7.93752	1.79575	1.79575	0.00801357	0.0246576
1372998_at	7.96037	8.80301	1.79333	1.79333	3.58064e-06	0.000461145
1374194_at	6.84995	7.692	1.7926	1.7926	0.000155736	0.00212451
1382319_at	6.51764	7.35489	1.78664	1.78664	0.000509683	0.00416487	GPR68	G protein-coupled receptor 68	Plasma Membrane	G-protein coupled receptor
1372510_at	6.50451	7.34127	1.78603	1.78603	7.82525e-05	0.00156947	SRXN1	sulfiredoxin 1	Cytoplasm	enzyme
1376137_at	6.58678	7.42323	1.78565	1.78565	0.00481301	0.0172825	PLEKHB2	pleckstrin homology domain containing, family B (evectins) member 2	Other	other
1388647_at	7.44647	8.28289	1.78561	1.78561	0.00145645	0.00785467	Chchd7	coiled-coil-helix-coiled-coil-helix domain containing 7	Cytoplasm	other
1379447_at	7.56979	8.40567	1.78494	1.78494	0.000121242	0.00188593	HCN3	hyperpolarization activated cyclic nucleotide-gated potassium channel 3	Plasma Membrane	ion channel
1367705_at	6.79388	7.62843	1.78329	1.78329	0.00204227	0.00969454	GLRX	glutaredoxin (thioltransferase)	Cytoplasm	enzyme
1387476_at	7.81899	8.65337	1.78309	1.78309	7.98846e-05	0.00157992	KCND2	potassium voltage-gated channel, Shal-related subfamily, member 2	Plasma Membrane	ion channel
1372019_at	7.0581	7.89001	1.78004	1.78004	0.000216106	0.0025763	Med10	mediator complex subunit 10	Other	other
1379126_at	6.55342	7.38392	1.7783	1.7783	0.000212839	0.00255895
1388306_at	6.61486	7.4447	1.77748	1.77748	2.72482e-05	0.000971221	PSMG3	proteasome (prosome, macropain) assembly chaperone 3	Other	other
1371365_at	8.39691	9.22579	1.77631	1.77631	2.04875e-05	0.0008503	UBE2S	ubiquitin-conjugating enzyme E2S	Nucleus	enzyme
1379262_at	7.62563	8.45231	1.77359	1.77359	0.000105746	0.00177972	ACOT9	acyl-CoA thioesterase 9	Cytoplasm	enzyme
1373491_at	7.67586	8.50216	1.77314	1.77314	3.07763e-05	0.00102354	Gba	glucosidase, beta, acid	Cytoplasm	enzyme
1372209_at	8.6983	9.52381	1.77217	1.77217	6.48231e-05	0.00143821	COPS5	COP9 signalosome subunit 5	Nucleus	transcription regulator
1376585_at	7.05581	7.88009	1.77065	1.77065	0.000237363	0.00270045	MRPL50	mitochondrial ribosomal protein L50	Cytoplasm	other
1388694_at	6.57434	7.39715	1.76886	1.76886	0.000656221	0.00484046	H2-T24	histocompatibility 2, T region locus 24	Other	other
1370283_at	10.5761	11.3976	1.76721	1.76721	0.000101179	0.00174482	HSPA5	heat shock 70kDa protein 5 (glucose-regulated protein, 78kDa)	Cytoplasm	enzyme
1386909_a_at	7.98069	8.80206	1.76708	1.76708	0.00738372	0.023374	VDAC1	voltage-dependent anion channel 1	Cytoplasm	ion channel
1388369_at	8.2011	9.02068	1.76489	1.76489	6.98438e-05	0.00147429	TMED9	transmembrane emp24 protein transport domain containing 9	Cytoplasm	transporter
1389125_at	6.87763	7.69638	1.76387	1.76387	6.74439e-05	0.0014653	MRPL1	mitochondrial ribosomal protein L1	Cytoplasm	other
1388454_at	8.80711	9.62178	1.75889	1.75889	0.000428504	0.00377759	OAZ2	ornithine decarboxylase antizyme 2	Cytoplasm	other
1368385_a_at	6.57603	7.38887	1.75667	1.75667	9.54739e-06	0.000645102	GRB2	growth factor receptor-bound protein 2	Cytoplasm	other
1398938_at	8.36333	9.17599	1.75645	1.75645	1.11838e-05	0.000664728	ACP1	acid phosphatase 1, soluble	Cytoplasm	phosphatase
1368266_at	6.5	7.31101	1.75443	1.75443	0.000482506	0.00401839	ARG1	arginase 1	Cytoplasm	enzyme
1368887_at	9.83185	10.6409	1.75211	1.75211	0.000692973	0.00498772	CDH22	cadherin 22, type 2	Plasma Membrane	other
1394946_at	7.1144	7.92337	1.75195	1.75195	0.000801169	0.00548007	KIAA0408	KIAA0408	Other	other
1371618_s_at	9.27012	10.0776	1.75015	1.75015	4.8416e-05	0.00126135	TUBB3	tubulin, beta 3 class III	Cytoplasm	other
1395110_at	6.50359	7.31062	1.7496	1.7496	0.000138885	0.00201243
1398966_at	7.80029	8.60472	1.74645	1.74645	7.92468e-05	0.00157705	LOC687029	similar to differentially expressed in B16F10 1	Other	other
1389466_at	7.55224	8.35439	1.74369	1.74369	0.00111283	0.00658516	CCDC6	coiled-coil domain containing 6	Cytoplasm	other
1372505_at	7.34652	8.14845	1.74344	1.74344	1.93523e-05	0.000825899
1373102_at	8.13292	8.93333	1.74159	1.74159	0.000342331	0.00333473	CDH13	cadherin 13	Plasma Membrane	other
1375672_at	7.53231	8.33208	1.74082	1.74082	5.72103e-07	0.000249547
1388655_at	7.18988	7.98961	1.74078	1.74078	0.000143144	0.00203336	Ssna1	Sjogren syndrome nuclear autoantigen 1	Cytoplasm	other
1393080_at	7.44469	8.24428	1.74061	1.74061	0.000790673	0.0054512	ZFR	zinc finger RNA binding protein	Nucleus	other
1370785_s_at	9.53942	10.3381	1.73952	1.73952	8.86727e-06	0.000618137	TOMM20	translocase of outer mitochondrial membrane 20 homolog (yeast)	Cytoplasm	transporter
1371783_at	9.20873	10.007	1.73901	1.73901	0.000296027	0.00308554	SELK	selenoprotein K	Cytoplasm	other
1376089_at	7.60402	8.40142	1.73796	1.73796	0.000714472	0.00509699
1388791_at	6.9173	7.71417	1.73733	1.73733	0.00042815	0.00377742	SPATS2L	spermatogenesis associated, serine-rich 2-like	Other	other
1372382_at	6.5	7.29675	1.73718	1.73718	0.000522518	0.00422391	PRKAG2	protein kinase, AMP-activated, gamma 2 non-catalytic subunit	Other	kinase
1398879_at	10.6468	11.4419	1.73516	1.73516	0.000393079	0.0036028	TMEM66	transmembrane protein 66	Cytoplasm	ion channel
1395223_at	6.51061	7.30529	1.7347	1.7347	0.00187216	0.00919321	KLHDC8B	kelch domain containing 8B	Cytoplasm	other
1374787_at	6.5	7.29388	1.73373	1.73373	0.00583354	0.0197417
1369641_at	7.66638	8.46018	1.73363	1.73363	0.000341314	0.00332855	PAFAH1B2	platelet-activating factor acetylhydrolase 1b, catalytic subunit 2 (30kDa)	Cytoplasm	enzyme
AFFX_Rat_GAPDH_M_at	11.3322	12.126	1.73356	1.73356	0.000261376	0.00285191	GAPDH	glyceraldehyde-3-phosphate dehydrogenase	Cytoplasm	enzyme
1372283_at	8.7289	9.52213	1.73295	1.73295	3.14128e-05	0.00103727	TRAPPC6B	trafficking protein particle complex 6B	Cytoplasm	other
1370304_at	8.45505	9.24781	1.73239	1.73239	4.84003e-05	0.00126135	TIMM17A	translocase of inner mitochondrial membrane 17 homolog A (yeast)	Cytoplasm	transporter
1373020_at	8.62573	9.41839	1.73226	1.73226	2.79087e-05	0.0009788	PAM16	presequence translocase-associated motor 16 homolog (S. cerevisiae)	Cytoplasm	other
1386012_at	7.19708	7.98771	1.72982	1.72982	1.22496e-05	0.00067046
1374047_at	7.09768	7.88797	1.72942	1.72942	1.89956e-05	0.000821904	C18orf8	chromosome 18 open reading frame 8	Cytoplasm	other
1370007_at	7.57419	8.36398	1.72882	1.72882	0.000117122	0.00185247	PDIA4	protein disulfide isomerase family A, member 4	Cytoplasm	enzyme
1387002_at	7.89627	8.68563	1.72831	1.72831	0.000152322	0.0021029	BUD31	BUD31 homolog (S. cerevisiae)	Nucleus	transcription regulator
1393383_at	9.37632	10.1619	1.72378	1.72378	1.28673e-05	0.000676152	ARHGDIG	Rho GDP dissociation inhibitor (GDI) gamma	Cytoplasm	other
1372037_at	7.82528	8.61086	1.72378	1.72378	0.000322201	0.00322002	PDLIM7	PDZ and LIM domain 7 (enigma)	Cytoplasm	other
1370305_at	7.13308	7.91764	1.72256	1.72256	0.00164047	0.00846315	YIF1A	Yip1 interacting factor homolog A (S. cerevisiae)	Cytoplasm	other
1367769_at	8.17327	8.95746	1.72213	1.72213	4.16464e-05	0.00117028	POLR2G	polymerase (RNA) II (DNA directed) polypeptide G	Nucleus	enzyme
1371255_at	8.56024	9.34271	1.72007	1.72007	0.000142671	0.00203178	HRAS	Harvey rat sarcoma viral oncogene homolog	Plasma Membrane	enzyme
1368507_at	8.75277	9.53508	1.71988	1.71988	7.59561e-05	0.00153723	PSMA3	proteasome (prosome, macropain) subunit, alpha type, 3	Cytoplasm	peptidase
1367870_at	9.45106	10.2333	1.71982	1.71982	7.62113e-06	0.00058159	GLRX3	glutaredoxin 3	Cytoplasm	enzyme
1392906_at	6.62858	7.41077	1.71974	1.71974	0.000191414	0.00241687	UBL4A	ubiquitin-like 4A	Cytoplasm	enzyme
1398819_at	9.89469	10.6768	1.71965	1.71965	3.61611e-05	0.00109919	DNAJA1	DnaJ (Hsp40) homolog, subfamily A, member 1	Nucleus	other
1371807_at	8.15492	8.93702	1.71963	1.71963	5.75514e-05	0.00136184	ATRAID	all-trans retinoic acid-induced differentiation factor	Nucleus	other
1378194_a_at	7.24736	8.02867	1.71868	1.71868	0.000125632	0.00191242	RUFY3	RUN and FYVE domain containing 3	Plasma Membrane	other
1398931_at	7.5179	8.29862	1.71799	1.71799	5.02411e-05	0.00128155	TMEM223	transmembrane protein 223	Cytoplasm	other
1368083_at	7.26995	8.05018	1.71741	1.71741	0.000344284	0.00334074	CCNH	cyclin H	Nucleus	transcription regulator
1391703_at	7.28296	8.06206	1.71606	1.71606	1.79108e-05	0.000793201	ORC4	origin recognition complex, subunit 4	Nucleus	other
1398455_at	6.62502	7.4035	1.71532	1.71532	5.4403e-05	0.00131467	ZDHHC13	zinc finger, DHHC-type containing 13	Nucleus	transcription regulator
1375630_at	8.18978	8.96606	1.71271	1.71271	0.00372424	0.0144479	NHP2L1	NHP2 non-histone chromosome protein 2-like 1 (S. cerevisiae)	Nucleus	other
1368843_at	8.52155	9.2976	1.71244	1.71244	0.000877733	0.00576293	YME1L1	YME1-like 1 ATPase	Cytoplasm	peptidase
1367805_at	8.73038	9.50641	1.71241	1.71241	1.09558e-05	0.000658896	GLS	glutaminase	Cytoplasm	enzyme
1372999_at	6.8652	7.64095	1.71208	1.71208	0.00127394	0.00719495	DCUN1D5	DCN1, defective in cullin neddylation 1, domain containing 5	Other	other
1368255_at	8.32119	9.09599	1.71096	1.71096	0.000310981	0.0031646	NTM	neurotrimin	Plasma Membrane	other
1375659_at	8.60601	9.37966	1.7096	1.7096	1.15986e-05	0.000668027	SEC61A2	Sec61 alpha 2 subunit (S. cerevisiae)	Cytoplasm	transporter
1386999_at	8.76917	9.5426	1.70932	1.70932	0.000909121	0.00589363	YWHAB	tyrosine 3-monooxygenase/tryptophan 5-monooxygenase activation protein, beta	Cytoplasm	transcription regulator
1380308_at	6.62115	7.39174	1.70597	1.70597	9.61269e-06	0.000645102	LOC100909866	uncharacterized LOC100909866	Other	other
1375335_at	10.1221	10.8925	1.7058	1.7058	0.00067723	0.00492592	HSP90AB1	heat shock protein 90kDa alpha (cytosolic), class B member 1	Cytoplasm	enzyme
1376156_at	8.11964	8.89002	1.70572	1.70572	4.20451e-05	0.0011782	POMGNT2	protein O-linked mannose N-acetylglucosaminyltransferase 2 (beta 1,4-)	Cytoplasm	enzyme
1369977_at	9.96356	10.7331	1.70473	1.70473	0.0070712	0.0226668	UCHL1	ubiquitin carboxyl-terminal esterase L1 (ubiquitin thiolesterase)	Cytoplasm	peptidase
1389008_at	7.36048	8.1298	1.70448	1.70448	0.000728371	0.00515705
1383108_at	7.81587	8.58418	1.70327	1.70327	5.91297e-05	0.00136915	Taf13	TAF13 RNA polymerase II, TATA box binding protein (TBP)-associated factor	Nucleus	other
1373929_at	8.49623	9.26394	1.70256	1.70256	0.000151605	0.00209728	MRPS7	mitochondrial ribosomal protein S7	Cytoplasm	other
1373378_at	8.63911	9.40672	1.70245	1.70245	4.73002e-06	0.000488023	AGTPBP1	ATP/GTP binding protein 1	Nucleus	peptidase
1393239_at	6.50364	7.26969	1.70061	1.70061	0.00626485	0.0208391	MTFR1	mitochondrial fission regulator 1	Cytoplasm	other
1389519_at	8.00042	8.76637	1.70049	1.70049	0.000120285	0.0018788	PSMD8	proteasome (prosome, macropain) 26S subunit, non-ATPase, 8	Cytoplasm	other
1372255_at	7.54567	8.31143	1.70027	1.70027	6.67382e-05	0.00146061	RARS	arginyl-tRNA synthetase	Cytoplasm	enzyme
1383483_at	8.61141	9.37707	1.70015	1.70015	0.000275035	0.00293675	RAB9B	RAB9B, member RAS oncogene family	Plasma Membrane	enzyme
1369738_s_at	6.63146	7.39684	1.69982	1.69982	9.9541e-06	0.000649778	CREM	cAMP responsive element modulator	Nucleus	transcription regulator
1398405_at	6.72676	7.49189	1.69953	1.69953	0.000106616	0.00178139	SEPT6	septin 6	Cytoplasm	other
1373756_at	8.22102	8.98604	1.69939	1.69939	0.000106293	0.00178138	CEND1	cell cycle exit and neuronal differentiation 1	Other	other
1372247_at	8.86714	9.63135	1.69845	1.69845	0.000268039	0.00289602	DDOST	dolichyl-diphosphooligosaccharide--protein glycosyltransferase subunit (non-catalytic)	Cytoplasm	enzyme
1379607_at	6.52155	7.28551	1.69815	1.69815	0.00693518	0.0223641
1371802_at	8.50812	9.27158	1.69755	1.69755	0.0025554	0.0112288	COPE	coatomer protein complex, subunit epsilon	Cytoplasm	transporter
1398846_at	8.97734	9.74025	1.69691	1.69691	8.82567e-05	0.00164741	EIF5	eukaryotic translation initiation factor 5	Cytoplasm	translation regulator
1387031_at	9.38845	10.1511	1.69667	1.69667	0.000463751	0.00393626	ERP29	endoplasmic reticulum protein 29	Cytoplasm	transporter
1373207_at	6.693	7.45407	1.69474	1.69474	1.09221e-06	0.000305399
1374279_at	7.37142	8.13174	1.69387	1.69387	0.000169695	0.00222058	AIMP1	aminoacyl tRNA synthetase complex-interacting multifunctional protein 1	Extracellular Space	cytokine
1392905_at	7.15427	7.9144	1.69364	1.69364	0.000561467	0.00442753	Gng2	guanine nucleotide binding protein (G protein), gamma 2	Other	other
1393404_at	6.65125	7.41133	1.69358	1.69358	0.00011844	0.00186092	RTN4RL1	reticulon 4 receptor-like 1	Plasma Membrane	other
1379552_s_at	7.11872	7.87724	1.69176	1.69176	0.00280622	0.0119362	RUNDC3A	RUN domain containing 3A	Cytoplasm	other
1367795_at	6.5371	7.29544	1.69154	1.69154	0.000148434	0.00208232	Ifrd1	interferon-related developmental regulator 1	Other	other
1389038_at	6.5	7.25692	1.68988	1.68988	0.00055102	0.00436679	ETF1	eukaryotic translation termination factor 1	Cytoplasm	translation regulator
1372044_at	7.65232	8.40917	1.6898	1.6898	0.000446418	0.00388397	TANGO2	transport and golgi organization 2 homolog (Drosophila)	Cytoplasm	other
1387773_at	9.2472	10.0023	1.68771	1.68771	8.78254e-05	0.00164727	Cycs	cytochrome c, somatic	Cytoplasm	transporter
1368307_at	6.5	7.25475	1.68734	1.68734	0.0024007	0.0108038	GGT7	gamma-glutamyltransferase 7	Plasma Membrane	enzyme
1373886_at	8.72685	9.4814	1.6871	1.6871	6.42187e-05	0.00143042	REEP1	receptor accessory protein 1	Cytoplasm	other
1398900_at	9.15067	9.90519	1.68707	1.68707	0.000676258	0.00492391	DCTN3	dynactin 3 (p22)	Nucleus	other
1387048_at	6.63455	7.38899	1.68697	1.68697	3.58998e-05	0.00109919	DDX39A	DEAD (Asp-Glu-Ala-Asp) box polypeptide 39A	Nucleus	enzyme
1383759_at	6.62979	7.38375	1.68641	1.68641	0.000703423	0.00505006	AGTPBP1	ATP/GTP binding protein 1	Nucleus	peptidase
1372142_at	6.79906	7.55132	1.68443	1.68443	0.00332887	0.0134069	ASNA1	arsA arsenite transporter, ATP-binding, homolog 1 (bacterial)	Nucleus	transporter
1387087_at	6.5	7.25225	1.68442	1.68442	0.00223247	0.0102861	CEBPB	CCAAT/enhancer binding protein (C/EBP), beta	Nucleus	transcription regulator
1380712_at	6.79372	7.54551	1.68388	1.68388	0.00474292	0.0171233	NTM	neurotrimin	Plasma Membrane	other
1391461_at	7.37411	8.12466	1.68243	1.68243	3.26035e-05	0.00105334	RPP25L	ribonuclease P/MRP 25kDa subunit-like	Other	other
1368037_at	8.61389	9.36373	1.68161	1.68161	0.000342924	0.0033356	CBR1	carbonyl reductase 1	Cytoplasm	enzyme
1391577_at	6.7924	7.54213	1.68147	1.68147	0.000375838	0.00349904	PGAM5	phosphoglycerate mutase family member 5	Cytoplasm	enzyme
1388300_at	7.83501	8.58459	1.6813	1.6813	0.000831662	0.00559045	MGST3	microsomal glutathione S-transferase 3	Cytoplasm	enzyme
1372628_at	6.54906	7.29749	1.67996	1.67996	2.24206e-07	0.000233505	AP4S1	adaptor-related protein complex 4, sigma 1 subunit	Cytoplasm	transporter
1375425_at	7.31132	8.05907	1.67918	1.67918	6.39406e-05	0.00142704	Ift20	intraflagellar transport 20	Cytoplasm	other
1387884_at	9.02667	9.77341	1.678	1.678	0.000123613	0.00189927	PSMA5	proteasome (prosome, macropain) subunit, alpha type, 5	Cytoplasm	peptidase
1372653_at	7.36765	8.11438	1.67799	1.67799	0.00958882	0.0281191	FKBP11	FK506 binding protein 11, 19 kDa	Cytoplasm	enzyme
1369144_a_at	7.18615	7.93175	1.67667	1.67667	0.00188473	0.00923437	KCND3	potassium voltage-gated channel, Shal-related subfamily, member 3	Plasma Membrane	ion channel
1371812_at	7.44794	8.1933	1.67639	1.67639	0.000600767	0.00459407	RTCB	RNA 2',3'-cyclic phosphate and 5'-OH ligase	Cytoplasm	enzyme
1375345_at	8.25723	9.0024	1.67617	1.67617	0.00174416	0.00878539	CNPY2	canopy FGF signaling regulator 2	Plasma Membrane	other
1367677_at	8.98845	9.7332	1.67568	1.67568	1.17849e-05	0.000668953	PRDX5	peroxiredoxin 5	Cytoplasm	enzyme
1374869_at	7.43165	8.17611	1.67535	1.67535	0.000203249	0.00250032
1367643_at	9.41505	10.1594	1.6752	1.6752	0.00336862	0.0135284	BSG	basigin (Ok blood group)	Plasma Membrane	transporter
1371437_at	7.86997	8.61345	1.67421	1.67421	0.000167561	0.00220802	SEC13	SEC13 homolog (S. cerevisiae)	Cytoplasm	transporter
1379322_at	7.55632	8.29913	1.67343	1.67343	0.000159239	0.00214018	PSMD7	proteasome (prosome, macropain) 26S subunit, non-ATPase, 7	Cytoplasm	other
1371768_at	9.00039	9.74177	1.67177	1.67177	0.000349376	0.0033636	SSU72	SSU72 RNA polymerase II CTD phosphatase homolog (S. cerevisiae)	Other	phosphatase
1382451_at	6.5	7.23912	1.66915	1.66915	0.000458783	0.00392764	HEBP2	heme binding protein 2	Cytoplasm	other
1390502_at	7.25173	7.98962	1.66773	1.66773	0.000670159	0.00491116	C1orf21	chromosome 1 open reading frame 21	Other	other
1383585_s_at	8.52747	9.26499	1.66731	1.66731	0.000128025	0.00193806
1397537_at	8.65441	9.39191	1.66727	1.66727	3.7109e-06	0.000461145
1383983_at	6.60008	7.33536	1.66472	1.66472	0.000970082	0.00608619
1395412_at	7.27601	8.01124	1.66466	1.66466	0.0203271	0.0491445	CAPRIN1	cell cycle associated protein 1	Plasma Membrane	other
1387388_at	6.89102	7.62457	1.66273	1.66273	0.013889	0.0367844	CHP1	calcineurin-like EF-hand protein 1	Cytoplasm	transporter
1392769_at	8.47165	9.20466	1.6621	1.6621	0.000267857	0.00289602
1376801_at	7.52869	8.26125	1.66159	1.66159	4.79975e-05	0.00125762	C6orf1	chromosome 6 open reading frame 1	Other	other
1373913_at	7.01491	7.74747	1.66159	1.66159	4.14066e-05	0.00117028	PNPT1	polyribonucleotide nucleotidyltransferase 1	Cytoplasm	enzyme
1371071_at	7.01787	7.75016	1.66127	1.66127	0.00024026	0.00272142	GNB4	guanine nucleotide binding protein (G protein), beta polypeptide 4	Plasma Membrane	enzyme
1371971_at	7.84553	8.57773	1.66118	1.66118	3.61231e-05	0.00109919	RGD1560212	similar to DNA segment, Chr 18, Wayne State University 98, expressed	Other	other
1376879_at	6.5	7.23106	1.65986	1.65986	0.00142627	0.00775112	RWDD4	RWD domain containing 4	Other	other
1371904_at	8.02031	8.74999	1.65826	1.65826	0.000344339	0.00334074	SMYD2	SET and MYND domain containing 2	Cytoplasm	enzyme
1374396_at	8.85994	9.58899	1.65755	1.65755	1.77511e-05	0.000789226	ATP6V1C1	ATPase, H+ transporting, lysosomal 42kDa, V1 subunit C1	Cytoplasm	transporter
1373582_at	8.40908	9.13683	1.65606	1.65606	8.22378e-05	0.00160736	LOC100911911	CAP-Gly domain-containing linker protein 3-like	Other	other
1379429_at	7.21955	7.94685	1.65553	1.65553	1.49898e-05	0.00072034
1392416_at	7.31364	8.04092	1.65552	1.65552	0.000197079	0.00246742
1378925_at	6.5	7.22573	1.65374	1.65374	0.0012065	0.00696217	CREM	cAMP responsive element modulator	Nucleus	transcription regulator
1376167_at	7.94568	8.67116	1.65345	1.65345	6.9822e-05	0.00147429
1398853_at	9.12749	9.85297	1.65344	1.65344	5.13912e-05	0.00128969	PSMB3	proteasome (prosome, macropain) subunit, beta type, 3	Cytoplasm	peptidase
1398781_at	10.0324	10.7552	1.65037	1.65037	9.13743e-05	0.00167243	ATP6V1F	ATPase, H+ transporting, lysosomal 14kDa, V1 subunit F	Other	enzyme
1371036_at	7.61845	8.34118	1.6503	1.6503	4.94886e-05	0.00128063	NRCAM	neuronal cell adhesion molecule	Plasma Membrane	other
1373185_at	7.86667	8.58781	1.64848	1.64848	5.21971e-05	0.00130066	SSR2	signal sequence receptor, beta (translocon-associated protein beta)	Cytoplasm	other
1397953_at	6.58869	7.30976	1.64841	1.64841	8.32664e-06	0.000598538	Stambpl1	STAM binding protein-like 1	Other	other
1388564_at	8.52627	9.24713	1.64817	1.64817	0.000106221	0.00178138	KANSL2	KAT8 regulatory NSL complex subunit 2	Other	enzyme
1395998_at	7.06665	7.78735	1.64798	1.64798	0.00218006	0.0101148	NOP56	NOP56 ribonucleoprotein	Nucleus	other
1383468_at	7.07207	7.79266	1.64785	1.64785	0.000491196	0.00406975
1389805_at	6.50511	7.22528	1.64737	1.64737	0.00274382	0.0117594	LOC100910532	uncharacterized LOC100910532	Other	other
1376689_at	7.25144	7.97139	1.64712	1.64712	4.6484e-05	0.0012302	IKBIP	IKBKB interacting protein	Cytoplasm	other
1383790_at	6.60015	7.3187	1.64552	1.64552	0.00173677	0.00877164
1367927_at	7.38301	8.101	1.64489	1.64489	0.0148118	0.0386036	Phb	prohibitin	Cytoplasm	transcription regulator
1388851_at	8.52551	9.24341	1.64479	1.64479	5.98422e-05	0.00137562	LOC100912578	stress-70 protein, mitochondrial-like	Other	other
1392530_at	9.06413	9.78141	1.64407	1.64407	2.19836e-05	0.000871092	NDUFC1	NADH dehydrogenase (ubiquinone) 1, subcomplex unknown, 1, 6kDa	Cytoplasm	enzyme
1367655_at	8.61857	9.33561	1.64381	1.64381	0.00102098	0.00628728	TMSB10/TMSB4X	thymosin beta 10	Cytoplasm	other
1375877_at	9.40164	10.1185	1.64361	1.64361	2.07659e-05	0.0008503	SYT4	synaptotagmin IV	Cytoplasm	transporter
1370017_at	6.51877	7.23319	1.64082	1.64082	0.000270872	0.00291302	EMD	emerin	Nucleus	other
1370925_at	6.9404	7.65428	1.64021	1.64021	3.8754e-05	0.00110936
1372408_at	7.31829	8.03208	1.64011	1.64011	1.39774e-05	0.000701541	GGA2	golgi-associated, gamma adaptin ear containing, ARF binding protein 2	Cytoplasm	transporter
1367690_at	9.74164	10.4553	1.63991	1.63991	0.00212458	0.00994638	SSR4	signal sequence receptor, delta	Cytoplasm	other
1369085_s_at	9.15201	9.86501	1.63921	1.63921	0.00639863	0.0211657	SNURF	SNRPN upstream reading frame	Nucleus	other
1378568_a_at	7.42826	8.14123	1.63918	1.63918	1.59022e-05	0.000742082	Mettl21d	methyltransferase like 21D	Other	other
1391236_at	7.14334	7.856	1.63883	1.63883	0.000117988	0.00185836	UBA6	ubiquitin-like modifier activating enzyme 6	Cytoplasm	enzyme
1389815_at	7.25822	7.97024	1.63809	1.63809	0.000151729	0.00209728	PPP1R14B	protein phosphatase 1, regulatory (inhibitor) subunit 14B	Cytoplasm	phosphatase
1373043_at	6.69747	7.40902	1.63755	1.63755	0.000202331	0.00250032	SDF2L1	stromal cell-derived factor 2-like 1	Cytoplasm	other
1389912_at	7.13913	7.85066	1.63755	1.63755	0.00168522	0.00858806	ENSA	endosulfine alpha	Cytoplasm	transporter
1388850_at	11.8405	12.5517	1.63713	1.63713	3.65975e-05	0.00109919	HSP90AA1	heat shock protein 90kDa alpha (cytosolic), class A member 1	Cytoplasm	enzyme
1373101_at	8.47872	9.18972	1.63694	1.63694	0.00011881	0.00186092	PIGK	phosphatidylinositol glycan anchor biosynthesis, class K	Cytoplasm	peptidase
1370258_at	6.65609	7.36701	1.63685	1.63685	0.000305777	0.00314781	BZW2	basic leucine zipper and W2 domains 2	Cytoplasm	translation regulator
1389184_at	6.80992	7.51903	1.63479	1.63479	0.000640432	0.00476397	RPP30	ribonuclease P/MRP 30kDa subunit	Nucleus	enzyme
1383867_at	6.76855	7.47753	1.63466	1.63466	0.000795965	0.00546766	EIF5A2	eukaryotic translation initiation factor 5A2	Cytoplasm	translation regulator
1373632_at	6.53088	7.2397	1.63447	1.63447	0.000243638	0.00274374	TAF9	TAF9 RNA polymerase II, TATA box binding protein (TBP)-associated factor, 32kDa	Nucleus	transcription regulator
1398868_at	8.30519	9.01298	1.63329	1.63329	5.92815e-05	0.00136915	TIMM13	translocase of inner mitochondrial membrane 13 homolog (yeast)	Cytoplasm	transporter
1367590_at	10.3165	11.0237	1.63269	1.63269	0.0008017	0.00548039	RAN	RAN, member RAS oncogene family	Nucleus	enzyme
1391075_at	6.51704	7.22328	1.63155	1.63155	0.000618264	0.00467929	RGS17	regulator of G-protein signaling 17	Cytoplasm	other
1391618_at	7.35146	8.05722	1.631	1.631	0.000594241	0.00457137	KIFAP3	kinesin-associated protein 3	Cytoplasm	other
1388374_at	7.37055	8.07516	1.62971	1.62971	0.000813082	0.00551984
1367899_at	8.24691	8.95059	1.62865	1.62865	0.000391919	0.0036028	F2R	coagulation factor II (thrombin) receptor	Plasma Membrane	G-protein coupled receptor
1372907_at	9.31481	10.0184	1.62851	1.62851	3.71595e-06	0.000461145	ATP6V0E2	ATPase, H+ transporting V0 subunit e2	Cytoplasm	enzyme
1376249_at	7.92957	8.63302	1.62839	1.62839	7.474e-06	0.00058159	FUCA2	fucosidase, alpha-L- 2, plasma	Extracellular Space	enzyme
1369686_at	8.45239	9.15453	1.62691	1.62691	1.77048e-05	0.000789226	Dclk1	doublecortin-like kinase 1	Cytoplasm	kinase
1383133_at	6.91259	7.61449	1.62664	1.62664	1.82447e-05	0.000798593
1398867_at	6.5	7.2004	1.62495	1.62495	0.00515418	0.018082	PRPF19	pre-mRNA processing factor 19	Nucleus	enzyme
1374876_at	6.63717	7.33696	1.62427	1.62427	2.04739e-05	0.0008503	LEPROTL1	leptin receptor overlapping transcript-like 1	Plasma Membrane	other
1389594_at	7.10009	7.79863	1.62287	1.62287	2.38944e-05	0.00091162	ABHD12	abhydrolase domain containing 12	Other	enzyme
1368436_at	7.88243	8.58046	1.62229	1.62229	0.000161445	0.00215837	NUDC	nudC nuclear distribution protein	Cytoplasm	other
1387103_s_at	7.76329	8.46012	1.62094	1.62094	0.000235317	0.00269908	SLC25A14	solute carrier family 25 (mitochondrial carrier, brain), member 14	Cytoplasm	transporter
1372267_at	7.7781	8.47484	1.62084	1.62084	9.47221e-05	0.00170553	Psmd5	proteasome (prosome, macropain) 26S subunit, non-ATPase, 5	Other	other
1371524_at	7.9271	8.62353	1.6205	1.6205	0.000128617	0.00193914	Gtl3	gene trap locus 3	Extracellular Space	other
1387041_at	7.39064	8.08684	1.62024	1.62024	0.00065905	0.00484863	UBQLN1	ubiquilin 1	Cytoplasm	other
1371869_at	8.90006	9.59569	1.61959	1.61959	1.46438e-05	0.000719012	PSMA7	proteasome (prosome, macropain) subunit, alpha type, 7	Cytoplasm	peptidase
1369066_at	6.64097	7.33538	1.61823	1.61823	7.85221e-05	0.00156947	MADD	MAP-kinase activating death domain	Cytoplasm	other
1367599_at	9.22092	9.91532	1.61822	1.61822	0.00422866	0.0158442	ATP5G1	ATP synthase, H+ transporting, mitochondrial Fo complex, subunit C1 (subunit 9)	Cytoplasm	transporter
1385921_at	8.68353	9.37719	1.61739	1.61739	5.89181e-06	0.000528846	ZC3H15	zinc finger CCCH-type containing 15	Nucleus	other
1382024_at	7.79454	8.48811	1.61729	1.61729	0.00249346	0.0110774	DNAJB6	DnaJ (Hsp40) homolog, subfamily B, member 6	Nucleus	transcription regulator
1379810_at	7.4524	8.14594	1.61726	1.61726	0.000226531	0.00263462	AIMP1	aminoacyl tRNA synthetase complex-interacting multifunctional protein 1	Extracellular Space	cytokine
1398395_at	7.4888	8.1821	1.61698	1.61698	0.000620546	0.00468438	ITGB1BP1	integrin beta 1 binding protein 1	Plasma Membrane	transporter
1389135_at	7.46309	8.15614	1.61669	1.61669	7.48688e-05	0.00152892	CTPS2	CTP synthase 2	Cytoplasm	enzyme
1369940_at	8.82468	9.51562	1.61433	1.61433	0.000394962	0.00360866	TALDO1	transaldolase 1	Cytoplasm	enzyme
1367687_a_at	11.2753	11.9655	1.61342	1.61342	0.000293922	0.00307339	PAM	peptidylglycine alpha-amidating monooxygenase	Plasma Membrane	enzyme
1368619_at	7.41573	8.10531	1.61281	1.61281	1.67129e-06	0.000349517	DDX25	DEAD (Asp-Glu-Ala-Asp) box helicase 25	Nucleus	enzyme
1368393_at	6.76826	7.45768	1.61264	1.61264	0.00194909	0.00940646	CD93	CD93 molecule	Plasma Membrane	other
1370223_at	6.88747	7.5768	1.61254	1.61254	7.84586e-05	0.00156947	ARFRP1	ADP-ribosylation factor related protein 1	Cytoplasm	enzyme
1382314_at	6.5	7.18894	1.6121	1.6121	0.0018775	0.00921054	ISG15	ISG15 ubiquitin-like modifier	Extracellular Space	other
1375889_at	6.71454	7.40333	1.61193	1.61193	6.44622e-06	0.000564319	SMS	spermine synthase	Cytoplasm	enzyme
1370163_at	8.07892	8.76741	1.61159	1.61159	7.16399e-05	0.00148751	ODC1	ornithine decarboxylase 1	Cytoplasm	enzyme
1394299_at	8.46248	9.15038	1.61094	1.61094	1.42827e-05	0.000712383	Bex1	brain expressed gene 1	Other	other
1372149_at	8.69094	9.37875	1.61083	1.61083	6.12684e-05	0.00139778	AUH	AU RNA binding protein/enoyl-CoA hydratase	Cytoplasm	enzyme
1373090_at	9.70725	10.3946	1.61037	1.61037	0.000766744	0.00535157	SSR1	signal sequence receptor, alpha	Cytoplasm	other
1373955_at	6.85985	7.54707	1.61017	1.61017	0.00166606	0.00852892	IPO5	importin 5	Nucleus	transporter
1388863_at	7.07512	7.76172	1.60949	1.60949	0.00324563	0.0131703	UBE2A	ubiquitin-conjugating enzyme E2A	Cytoplasm	enzyme
1371965_at	7.18488	7.87143	1.60943	1.60943	1.68581e-05	0.000764574	MMADHC	methylmalonic aciduria (cobalamin deficiency) cblD type, with homocystinuria	Cytoplasm	other
1370205_at	7.85675	8.54312	1.60923	1.60923	0.00132036	0.00736066	SLCO1C1	solute carrier organic anion transporter family, member 1C1	Plasma Membrane	transporter
1367557_s_at	11.7847	12.4696	1.6076	1.6076	0.00010392	0.00176645	GAPDH	glyceraldehyde-3-phosphate dehydrogenase	Cytoplasm	enzyme
1391437_at	7.12684	7.81147	1.60729	1.60729	0.000223564	0.00261357	GLTPD1	glycolipid transfer protein domain containing 1	Other	transporter
1388466_at	7.15964	7.84423	1.60725	1.60725	0.000354069	0.00339006	PSMD3	proteasome (prosome, macropain) 26S subunit, non-ATPase, 3	Cytoplasm	other
1386728_at	7.31052	7.99498	1.6071	1.6071	6.36373e-05	0.00142308
1391684_at	6.89528	7.57843	1.60564	1.60564	0.00291305	0.0122067	TMEM14A	transmembrane protein 14A	Other	other
1369155_at	6.62334	7.30634	1.60547	1.60547	0.000106944	0.00178392	CNTN4	contactin 4	Plasma Membrane	enzyme
1386905_at	8.41054	9.09291	1.60478	1.60478	0.00246877	0.0109964	PRKAR1A	protein kinase, cAMP-dependent, regulatory, type I, alpha	Cytoplasm	kinase
1368881_at	7.06487	7.74718	1.6047	1.6047	0.00107513	0.00643711	BET1	Bet1 golgi vesicular membrane trafficking protein	Cytoplasm	transporter
1383475_at	6.73833	7.41984	1.60381	1.60381	3.76243e-05	0.0010993
1376072_at	7.63705	8.31812	1.60333	1.60333	0.000401399	0.00364468	FAM174A	family with sequence similarity 174, member A	Extracellular Space	other
1387786_at	7.56586	8.24693	1.60333	1.60333	0.00663371	0.0217269	MTPN	myotrophin	Nucleus	transcription regulator
1370962_at	6.52245	7.20206	1.60171	1.60171	0.00202324	0.00962852	PARM1	prostate androgen-regulated mucin-like protein 1	Extracellular Space	other
1398932_at	10.4324	11.1119	1.60154	1.60154	1.25402e-05	0.000670762	HINT1	histidine triad nucleotide binding protein 1	Nucleus	enzyme
1388721_at	7.04019	7.71884	1.60064	1.60064	4.38687e-05	0.00119664	HSPB8	heat shock 22kDa protein 8	Cytoplasm	kinase
1379482_at	6.5	7.17843	1.6004	1.6004	0.000687569	0.00496783	TM6SF1	transmembrane 6 superfamily member 1	Plasma Membrane	other
1375637_at	9.02496	9.70263	1.59954	1.59954	0.00158452	0.00828066	SMIM14	small integral membrane protein 14	Other	other
1368100_at	7.33331	8.0105	1.59903	1.59903	1.86466e-06	0.000372154	PCYT2	phosphate cytidylyltransferase 2, ethanolamine	Cytoplasm	enzyme
1382085_at	6.51149	7.18838	1.59869	1.59869	0.000763995	0.00533898	MTERFD2	MTERF domain containing 2	Cytoplasm	other
1381975_at	9.20779	9.8841	1.59805	1.59805	6.85901e-06	0.000574721
1368552_at	7.15968	7.83581	1.59785	1.59785	0.000187161	0.00238288	GRPEL1	GrpE-like 1, mitochondrial (E. coli)	Cytoplasm	other
1393937_at	8.73854	9.41454	1.5977	1.5977	0.000727627	0.00515502
1371853_at	7.78057	8.45632	1.59744	1.59744	0.000250033	0.0027929	MRPL42	mitochondrial ribosomal protein L42	Cytoplasm	other
1377986_at	8.69684	9.37244	1.59726	1.59726	2.17884e-05	0.000869456	SCOC	short coiled-coil protein	Cytoplasm	other
1377621_at	8.34783	9.02335	1.59718	1.59718	2.51326e-06	0.000420124
1372594_at	7.25795	7.93261	1.59623	1.59623	0.000481608	0.00401684
1398963_at	8.21462	8.88897	1.59588	1.59588	0.00181364	0.00899651	TAF10	TAF10 RNA polymerase II, TATA box binding protein (TBP)-associated factor, 30kDa	Nucleus	transcription regulator
1393233_at	6.52897	7.20214	1.59457	1.59457	0.000217179	0.0025763	ARMC6	armadillo repeat containing 6	Other	other
1393149_at	8.03631	8.70926	1.59433	1.59433	7.52579e-05	0.00153409	PCDHA4	protocadherin alpha 4	Plasma Membrane	other
1389327_at	7.53419	8.20655	1.59368	1.59368	3.13365e-05	0.00103727	MRPL32	mitochondrial ribosomal protein L32	Cytoplasm	translation regulator
1386951_at	8.38026	9.05245	1.59349	1.59349	0.000404565	0.003655	NDUFA5	NADH dehydrogenase (ubiquinone) 1 alpha subcomplex, 5	Cytoplasm	enzyme
1378547_at	6.69125	7.36257	1.59253	1.59253	0.00105062	0.00637273
1379318_at	6.50893	7.17928	1.59145	1.59145	0.00459726	0.0167528	TDRP	testis development related protein	Other	other
1382280_at	7.51527	8.18414	1.58983	1.58983	0.00752997	0.0236737	UQCRC2	ubiquinol-cytochrome c reductase core protein II	Cytoplasm	enzyme
1370362_at	9.97418	10.6429	1.58966	1.58966	0.00103647	0.00633378	PTPRN	protein tyrosine phosphatase, receptor type, N	Plasma Membrane	phosphatase
1371542_at	8.76841	9.43696	1.58947	1.58947	0.000849908	0.00565664	TUBA4A	tubulin, alpha 4a	Cytoplasm	other
1387968_at	8.54505	9.21343	1.58928	1.58928	7.64466e-05	0.00154163	SLC6A15	solute carrier family 6 (neutral amino acid transporter), member 15	Plasma Membrane	transporter
1391036_at	7.81155	8.47978	1.58912	1.58912	2.96739e-05	0.00100936	IQSEC3	IQ motif and Sec7 domain 3	Cytoplasm	other
1373556_at	6.5	7.16802	1.58889	1.58889	0.00129364	0.00726457	PTRHD1	peptidyl-tRNA hydrolase domain containing 1	Other	other
1378714_at	7.04655	7.71434	1.58863	1.58863	3.28324e-05	0.00105334
1378099_at	7.55722	8.2245	1.58808	1.58808	0.00537528	0.0186206
1370817_at	9.74457	10.4114	1.58761	1.58761	0.000157183	0.00212583	SEC11C	SEC11 homolog C (S. cerevisiae)	Cytoplasm	peptidase
1370554_at	7.3931	8.05923	1.58682	1.58682	1.38873e-05	0.000700129	UCHL3	ubiquitin carboxyl-terminal esterase L3 (ubiquitin thiolesterase)	Cytoplasm	peptidase
1369816_at	7.29556	7.96164	1.58675	1.58675	0.00533449	0.0185361	RAB3A	RAB3A, member RAS oncogene family	Cytoplasm	enzyme
1370804_at	9.12145	9.78619	1.58528	1.58528	0.0184342	0.0455033	GABARAP	GABA(A) receptor-associated protein	Cytoplasm	transporter
1399160_a_at	8.51225	9.17669	1.58495	1.58495	0.00195826	0.00943536	UBE2D2	ubiquitin-conjugating enzyme E2D 2	Cytoplasm	enzyme
1370792_at	6.54307	7.2073	1.58473	1.58473	1.60255e-05	0.000744755	MAPRE1	microtubule-associated protein, RP/EB family, member 1	Cytoplasm	other
1369520_a_at	7.68193	8.34604	1.58459	1.58459	0.000853899	0.00566906	BCAT1	branched chain amino-acid transaminase 1, cytosolic	Cytoplasm	enzyme
1371336_at	8.34008	9.00336	1.58368	1.58368	0.000342538	0.00333473	HN1	hematological and neurological expressed 1	Nucleus	other
1387038_at	7.14636	7.80963	1.58367	1.58367	0.000300222	0.00311046	CCS	copper chaperone for superoxide dismutase	Cytoplasm	enzyme
1371968_at	8.63435	9.29726	1.58328	1.58328	0.000639944	0.00476397	TMBIM4	transmembrane BAX inhibitor motif containing 4	Nucleus	other
1372848_at	8.5003	9.16319	1.58324	1.58324	0.000132209	0.00195978	TMEM179	transmembrane protein 179	Other	other
1377797_at	6.7299	7.39277	1.58323	1.58323	0.000310721	0.0031646	EMG1	EMG1 N1-specific pseudouridine methyltransferase	Nucleus	other
1377008_at	9.30928	9.97178	1.58283	1.58283	0.0155007	0.0398929	RGD1566401	similar to GTL2, imprinted maternally expressed untranslated	Other	other
1393317_at	7.27948	7.94165	1.58247	1.58247	0.00042133	0.00375833	THUMPD3	THUMP domain containing 3	Other	other
1388343_at	9.05955	9.72151	1.58223	1.58223	6.89706e-05	0.00147314	NDUFB7	NADH dehydrogenase (ubiquinone) 1 beta subcomplex, 7, 18kDa	Cytoplasm	enzyme
1372337_at	8.07064	8.73209	1.58168	1.58168	0.000237438	0.00270045	Ost4	oligosaccharyltransferase 4 homolog (S. cerevisiae)	Other	other
1395429_at	7.86829	8.52918	1.58106	1.58106	1.22284e-05	0.00067046
1368101_at	8.71081	9.37131	1.58063	1.58063	0.000895163	0.00583558
1368358_a_at	8.32361	8.98307	1.57949	1.57949	0.00119371	0.00691312	PTPRR	protein tyrosine phosphatase, receptor type, R	Plasma Membrane	phosphatase
1370325_at	7.61615	8.27556	1.57943	1.57943	2.13005e-05	0.000860905	GORASP2	golgi reassembly stacking protein 2, 55kDa	Cytoplasm	other
1376021_at	8.65811	9.3174	1.5793	1.5793	0.000128513	0.00193914
1383381_at	7.98081	8.64	1.5792	1.5792	0.000125437	0.00191242	C4orf48	chromosome 4 open reading frame 48	Other	other
1388550_at	9.53824	10.1965	1.57818	1.57818	0.000110427	0.00181522	RAD23B	RAD23 homolog B (S. cerevisiae)	Nucleus	other
1387774_at	10.2738	10.9317	1.5778	1.5778	2.21775e-06	0.000395803	YWHAZ	tyrosine 3-monooxygenase/tryptophan 5-monooxygenase activation protein, zeta	Cytoplasm	enzyme
1368421_at	7.03745	7.69523	1.57765	1.57765	0.0028785	0.0121294	Ptpn5	protein tyrosine phosphatase, non-receptor type 5	Plasma Membrane	phosphatase
1399080_at	8.31884	8.97636	1.57737	1.57737	0.000850379	0.00565664	SMIM7	small integral membrane protein 7	Other	other
1370322_at	6.69662	7.35404	1.57726	1.57726	0.00436796	0.0162208	STK16	serine/threonine kinase 16	Cytoplasm	kinase
1373620_at	7.59715	8.25381	1.57643	1.57643	5.56027e-05	0.00133317	NUS1	nuclear undecaprenyl pyrophosphate synthase 1 homolog (S. cerevisiae)	Cytoplasm	other
1391305_at	8.08952	8.7457	1.57591	1.57591	0.00774865	0.0241261
1373372_at	7.88623	8.54239	1.57588	1.57588	0.000182658	0.0023429	C19orf10	chromosome 19 open reading frame 10	Extracellular Space	cytokine
1369783_a_at	6.5	7.15602	1.57573	1.57573	0.00811774	0.0248843	Nrg1	neuregulin 1	Extracellular Space	growth factor
1388328_at	9.04217	9.69636	1.57374	1.57374	3.86273e-05	0.00110936	Eif3i	eukaryotic translation initiation factor 3, subunit I	Other	translation regulator
1395375_at	6.78143	7.43501	1.57307	1.57307	0.0152292	0.0393465	TTC9C	tetratricopeptide repeat domain 9C	Other	other
1371346_at	9.2198	9.87324	1.57292	1.57292	0.000247582	0.00277101	NDUFB6	NADH dehydrogenase (ubiquinone) 1 beta subcomplex, 6, 17kDa	Cytoplasm	enzyme
1384323_at	8.10481	8.75785	1.57247	1.57247	0.000202615	0.00250032	PSMC6	proteasome (prosome, macropain) 26S subunit, ATPase, 6	Nucleus	peptidase
1377628_at	8.84426	9.4972	1.57237	1.57237	8.06579e-05	0.00158965	NAPB	N-ethylmaleimide-sensitive factor attachment protein, beta	Cytoplasm	transporter
1388640_at	8.62593	9.27876	1.57225	1.57225	0.00101996	0.00628728	SUMO3	small ubiquitin-like modifier 3	Nucleus	other
1368528_at	9.27585	9.92845	1.572	1.572	0.000207958	0.00252252	CD99L2	CD99 molecule-like 2	Plasma Membrane	other
1373585_at	7.67621	8.32868	1.57186	1.57186	0.000109426	0.00180696	SYNJ2BP	synaptojanin 2 binding protein	Cytoplasm	other
1376736_at	7.51129	8.16375	1.57184	1.57184	2.08811e-05	0.000851301	LOC100910632	uncharacterized LOC100910632	Other	other
1381974_at	8.78911	9.44148	1.57175	1.57175	0.000226455	0.00263462	BTBD3	BTB (POZ) domain containing 3	Other	other
1371249_at	8.99702	9.6482	1.57045	1.57045	0.00126213	0.00714449	XBP1	X-box binding protein 1	Nucleus	transcription regulator
1388953_at	7.84084	8.49148	1.56986	1.56986	2.20906e-05	0.000872268	GNL3	guanine nucleotide binding protein-like 3 (nucleolar)	Nucleus	other
1389144_at	7.29899	7.94895	1.56913	1.56913	0.000775638	0.00538039	Commd6	COMM domain containing 6	Other	other
1398249_at	6.62251	7.27228	1.56892	1.56892	0.00127423	0.00719495	SLC25A20	solute carrier family 25 (carnitine/acylcarnitine translocase), member 20	Cytoplasm	transporter
1385008_at	6.94536	7.59463	1.56838	1.56838	4.65435e-06	0.000486682	PCDH7	protocadherin 7	Plasma Membrane	other
1383701_at	6.64301	7.29171	1.56776	1.56776	0.00120084	0.00695087	MAP2K4	mitogen-activated protein kinase kinase 4	Cytoplasm	kinase
1370450_at	6.68699	7.33565	1.56772	1.56772	0.0010387	0.00634059	Tpm3	tropomyosin 3	Cytoplasm	other
1393115_at	6.63853	7.28699	1.56749	1.56749	1.19698e-05	0.00067046	USP46	ubiquitin specific peptidase 46	Other	peptidase
1386088_at	6.7987	7.44715	1.56748	1.56748	0.00143397	0.00777798	SLC25A46	solute carrier family 25, member 46	Cytoplasm	other
1367761_at	7.25448	7.90219	1.56667	1.56667	0.000383571	0.00355328	NDEL1	nudE neurodevelopment protein 1-like 1	Nucleus	other
1383674_at	6.61226	7.25983	1.56653	1.56653	9.11307e-05	0.00167068	Tmem219	transmembrane protein 219	Other	other
1391494_at	7.43368	8.08108	1.56634	1.56634	2.19345e-05	0.000871092	VAMP4	vesicle-associated membrane protein 4	Cytoplasm	other
1370244_at	10.064	10.7104	1.5652	1.5652	0.000454927	0.0039112	CTSV	cathepsin V	Cytoplasm	peptidase
1388351_at	10.0571	10.7026	1.56427	1.56427	4.99136e-05	0.00128108	POMP	proteasome maturation protein	Nucleus	other
1391229_at	6.93034	7.57553	1.56395	1.56395	0.000581391	0.00452491	CAMK1G	calcium/calmodulin-dependent protein kinase IG	Cytoplasm	kinase
1376379_a_at	6.55409	7.19909	1.56374	1.56374	0.00259511	0.0113578	ADPRM	ADP-ribose/CDP-alcohol diphosphatase, manganese-dependent	Other	other
1390153_at	8.86955	9.51417	1.56332	1.56332	9.54932e-05	0.00170743
1368018_at	6.91459	7.55881	1.5629	1.5629	0.000238071	0.00270292	MKLN1	muskelin 1, intracellular mediator containing kelch motifs	Cytoplasm	other
1372746_at	7.062	7.70521	1.56179	1.56179	6.74408e-05	0.0014653	C19orf60	chromosome 19 open reading frame 60	Other	other
1383813_at	7.29125	7.93445	1.56179	1.56179	0.0134554	0.0360076	ARL2BP	ADP-ribosylation factor-like 2 binding protein	Cytoplasm	transcription regulator
1375550_at	8.29648	8.93959	1.56169	1.56169	1.61136e-05	0.000745782	BAG1	BCL2-associated athanogene	Cytoplasm	other
1386937_at	10.9011	11.5436	1.56107	1.56107	2.57559e-05	0.000948718	ATP1B1	ATPase, Na+/K+ transporting, beta 1 polypeptide	Plasma Membrane	transporter
1371950_at	7.37179	8.01399	1.5607	1.5607	0.000221164	0.00259707	PDZD11	PDZ domain containing 11	Extracellular Space	other
1374501_at	8.5617	9.20318	1.55993	1.55993	0.0055559	0.0190707	G3BP2	GTPase activating protein (SH3 domain) binding protein 2	Nucleus	enzyme
1371876_at	7.42942	8.07034	1.55933	1.55933	0.000540916	0.00432397	PSMG2	proteasome (prosome, macropain) assembly chaperone 2	Nucleus	other
1372066_at	7.9386	8.5795	1.5593	1.5593	0.000139571	0.00201557	FAM103A1	family with sequence similarity 103, member A1	Nucleus	other
1369417_a_at	6.60889	7.24962	1.55912	1.55912	4.43907e-05	0.00120217	OPCML	opioid binding protein/cell adhesion molecule-like	Plasma Membrane	transmembrane receptor
1378415_at	7.00078	7.64142	1.55902	1.55902	0.00054918	0.00435526
1367972_at	8.65955	9.30017	1.559	1.559	0.000173514	0.00226495	CAND1	cullin-associated and neddylation-dissociated 1	Cytoplasm	transcription regulator
1389406_at	7.08495	7.72537	1.55878	1.55878	0.000827991	0.00557573	C1H6orf35	chromosome 1 open reading frame, human C6orf35	Other	other
1378311_at	6.82748	7.46754	1.55839	1.55839	1.62503e-06	0.000349517
1389015_at	7.63609	8.276	1.55823	1.55823	8.31324e-05	0.00161094	Fundc2	FUN14 domain containing 2	Cytoplasm	other
1370850_at	7.65482	8.29443	1.5579	1.5579	0.000514523	0.00418624	SCN3B	sodium channel, voltage-gated, type III, beta subunit	Plasma Membrane	ion channel
1388750_at	8.78259	9.42124	1.55687	1.55687	0.0001012	0.00174482	TFRC	transferrin receptor	Plasma Membrane	transporter
1369013_a_at	9.72296	10.3615	1.55678	1.55678	0.000113724	0.00182379	MRPL17	mitochondrial ribosomal protein L17	Cytoplasm	other
1374815_at	8.98112	9.61968	1.55677	1.55677	0.000363296	0.00343323	STARD3NL	STARD3 N-terminal like	Cytoplasm	other
1394568_at	6.59187	7.23006	1.55638	1.55638	1.06313e-05	0.00065859	C12orf45	chromosome 12 open reading frame 45	Other	other
1378857_at	7.09406	7.73202	1.55612	1.55612	3.50999e-05	0.00109002	TCEAL5	transcription elongation factor A (SII)-like 5	Other	other
1392257_at	6.5	7.13795	1.55611	1.55611	0.00281026	0.0119444	MIS12	MIS12 kinetochore complex component	Nucleus	other
1373907_at	8.11029	8.74819	1.55606	1.55606	0.000290445	0.00304267	TRAPPC4	trafficking protein particle complex 4	Cytoplasm	other
1372527_at	6.77955	7.4174	1.55601	1.55601	1.14284e-06	0.000305399	RTN2	reticulon 2	Cytoplasm	other
1372141_at	9.60707	10.2443	1.55538	1.55538	0.00036504	0.00344044	PFDN2	prefoldin subunit 2	Cytoplasm	other
1384839_at	7.32667	7.96376	1.55519	1.55519	0.000973159	0.00609533
1398814_at	9.44313	10.0802	1.55517	1.55517	0.00298515	0.0123893	RAB11A	RAB11A, member RAS oncogene family	Cytoplasm	enzyme
1389381_at	7.96246	8.59905	1.55465	1.55465	0.00127707	0.0072002	SQSTM1	sequestosome 1	Cytoplasm	transcription regulator
1387032_at	7.02179	7.65797	1.5542	1.5542	0.00039961	0.00363935	CCK	cholecystokinin	Extracellular Space	other
1371623_at	7.54915	8.18481	1.55364	1.55364	0.000199322	0.00248375	LOC685888	hypothetical protein LOC685888	Cytoplasm	other
1367579_a_at	12.5641	13.1994	1.55325	1.55325	2.68011e-05	0.0009639	TUBA1C	tubulin, alpha 1c	Cytoplasm	other
1392996_at	7.16466	7.79846	1.55165	1.55165	3.33193e-05	0.00106098	CPEB1	cytoplasmic polyadenylation element binding protein 1	Cytoplasm	other
1372680_at	9.45795	10.0908	1.55063	1.55063	0.00190162	0.00928502	MBOAT7	membrane bound O-acyltransferase domain containing 7	Plasma Membrane	other
1379730_at	8.48266	9.11428	1.5493	1.5493	9.49948e-05	0.00170553	ATP6V1H	ATPase, H+ transporting, lysosomal 50/57kDa, V1 subunit H	Cytoplasm	transporter
1387280_a_at	6.5	7.13158	1.54926	1.54926	0.00047081	0.00396485	SLC7A5	solute carrier family 7 (amino acid transporter light chain, L system), member 5	Plasma Membrane	transporter
1367635_at	9.3525	9.98317	1.54828	1.54828	0.00346174	0.0137896	P4HB	prolyl 4-hydroxylase, beta polypeptide	Cytoplasm	enzyme
1371961_at	9.27058	9.90076	1.54775	1.54775	0.00619043	0.0206403	PLD3	phospholipase D family, member 3	Cytoplasm	enzyme
1387971_a_at	7.69732	8.32727	1.54751	1.54751	0.000225976	0.00263359	MAPK8IP1	mitogen-activated protein kinase 8 interacting protein 1	Cytoplasm	other
1372760_at	7.74182	8.37147	1.54718	1.54718	0.000753935	0.00529056	LOC100912411	uncharacterized LOC100912411	Other	other
1391262_at	7.4815	8.11106	1.54709	1.54709	0.000609265	0.00463577	LOC690251/Senp5	SUMO1/sentrin specific peptidase 5	Other	peptidase
1374913_at	6.6439	7.27341	1.54703	1.54703	0.00158968	0.00829968	Setd3	SET domain containing 3	Other	enzyme
1388206_a_at	8.14565	8.77475	1.5466	1.5466	0.00156161	0.00820628	EIF5	eukaryotic translation initiation factor 5	Cytoplasm	translation regulator
1393103_at	6.87796	7.50671	1.54622	1.54622	3.7412e-05	0.0010993	METTL22	methyltransferase like 22	Other	enzyme
AFFX_Rat_GAPDH_3_at	11.666	12.2943	1.5458	1.5458	1.32017e-05	0.000680759	GAPDH	glyceraldehyde-3-phosphate dehydrogenase	Cytoplasm	enzyme
1379419_at	8.22656	8.85452	1.54538	1.54538	9.25754e-05	0.00168924	TMEM184C	transmembrane protein 184C	Other	other
1387458_at	6.69054	7.31849	1.54537	1.54537	0.0149747	0.0388836	RNF4	ring finger protein 4	Nucleus	transcription regulator
1371246_at	8.44683	9.07428	1.54483	1.54483	0.000758615	0.00531125	NUTF2	nuclear transport factor 2	Nucleus	transporter
1388616_at	7.55483	8.18175	1.54426	1.54426	0.000623084	0.00469412	Slmo2	slowmo homolog 2 (Drosophila)	Cytoplasm	other
1376272_s_at	8.69713	9.32335	1.54351	1.54351	0.00092104	0.00593223
1367520_at	8.46731	9.09294	1.54288	1.54288	0.000883888	0.00578987	APOA1BP	apolipoprotein A-I binding protein	Extracellular Space	enzyme
1372829_at	8.42415	9.04977	1.54287	1.54287	0.000152613	0.00210434	RBM8A	RNA binding motif protein 8A	Nucleus	other
1373597_at	6.61734	7.24252	1.54241	1.54241	1.51198e-05	0.000720453	POP7	processing of precursor 7, ribonuclease P/MRP subunit (S. cerevisiae)	Nucleus	enzyme
1387807_at	7.19887	7.82396	1.5423	1.5423	0.000307148	0.00315177	PAFAH1B1	platelet-activating factor acetylhydrolase 1b, regulatory subunit 1 (45kDa)	Cytoplasm	enzyme
1367601_at	6.65651	7.28141	1.5421	1.5421	0.000454514	0.0039112	CITED2	Cbp/p300-interacting transactivator, with Glu/Asp-rich carboxy-terminal domain, 2	Nucleus	transcription regulator
1385596_at	6.74707	7.37126	1.54134	1.54134	0.00350827	0.0139307	TBC1D15	TBC1 domain family, member 15	Cytoplasm	other
1372071_at	7.89037	8.51446	1.54123	1.54123	0.000362302	0.00343011	CD320	CD320 molecule	Plasma Membrane	other
1367669_a_at	7.4923	8.11569	1.5405	1.5405	0.000167202	0.00220585	MAP1LC3B	microtubule-associated protein 1 light chain 3 beta	Cytoplasm	other
1369922_at	6.58418	7.20703	1.53991	1.53991	0.000385798	0.00356241	PLBD2	phospholipase B domain containing 2	Extracellular Space	other
1367605_at	8.65529	9.27757	1.5393	1.5393	0.00285097	0.0120597	PFN1	profilin 1	Cytoplasm	other
1387801_at	6.98013	7.602	1.53888	1.53888	0.00405728	0.0153572	PPP6C	protein phosphatase 6, catalytic subunit	Nucleus	phosphatase
1374502_at	7.28698	7.90809	1.53806	1.53806	0.000218267	0.00258103	Rab3gap2	RAB3 GTPase activating protein subunit 2	Cytoplasm	other
1386119_at	8.54147	9.16219	1.53765	1.53765	0.000215307	0.0025763
1373156_at	9.09765	9.71829	1.53755	1.53755	2.94984e-06	0.000421774	ARMCX2	armadillo repeat containing, X-linked 2	Other	other
1397781_at	7.73297	8.35294	1.53685	1.53685	0.000545695	0.004349
1370278_at	9.52614	10.1461	1.53684	1.53684	0.000600739	0.00459407	ATP5D	ATP synthase, H+ transporting, mitochondrial F1 complex, delta subunit	Cytoplasm	transporter
1371854_at	8.03225	8.65142	1.53599	1.53599	0.000364493	0.00344044	LOC100910406	uncharacterized LOC100910406	Other	other
1388708_at	7.86734	8.48554	1.53496	1.53496	0.0027597	0.0117935	DDA1	DET1 and DDB1 associated 1	Other	other
1373277_at	9.37777	9.99556	1.53452	1.53452	0.00010369	0.00176645	TM2D3	TM2 domain containing 3	Other	other
1388378_at	9.08563	9.70315	1.53424	1.53424	0.00820132	0.0250453	EIF3C/EIF3CL	eukaryotic translation initiation factor 3, subunit C	Cytoplasm	translation regulator
1379555_at	7.20997	7.82744	1.53419	1.53419	0.00180097	0.00895568
1388108_at	6.5	7.11741	1.53412	1.53412	0.000932651	0.00596604	ELOVL6	ELOVL fatty acid elongase 6	Cytoplasm	enzyme
1392960_at	7.28947	7.90628	1.53348	1.53348	8.80073e-05	0.00164727	ADPRM	ADP-ribose/CDP-alcohol diphosphatase, manganese-dependent	Other	other
1382374_at	6.80608	7.42265	1.53323	1.53323	0.00178128	0.00889505
1377618_at	6.72088	7.3372	1.53296	1.53296	0.00127558	0.00719537	Klf7	Kruppel-like factor 7 (ubiquitous)	Other	other
1373088_at	8.55938	9.17555	1.53279	1.53279	0.000788748	0.00544458	CYSTM1	cysteine-rich transmembrane module containing 1	Other	other
1368668_at	7.27196	7.88785	1.53251	1.53251	0.000212784	0.00255895	PLAA	phospholipase A2-activating protein	Cytoplasm	other
1370055_at	6.50287	7.11749	1.53116	1.53116	6.31022e-05	0.00141955	RAB3D	RAB3D, member RAS oncogene family	Cytoplasm	enzyme
1374617_at	6.53594	7.15014	1.53072	1.53072	2.50865e-06	0.000420124	DHRS7B	dehydrogenase/reductase (SDR family) member 7B	Other	other
1377263_at	6.64218	7.25628	1.5306	1.5306	5.47295e-05	0.00131783	Med7	mediator complex subunit 7	Nucleus	transcription regulator
1373440_at	6.5949	7.2084	1.52996	1.52996	4.23562e-06	0.000478328	LYRM2	LYR motif containing 2	Cytoplasm	other
1369220_at	7.82117	8.4343	1.52957	1.52957	0.00167596	0.00856406	DNM1L	dynamin 1-like	Cytoplasm	enzyme
1376407_a_at	6.92047	7.53303	1.52897	1.52897	3.90074e-05	0.0011124	LSM7	LSM7 homolog, U6 small nuclear RNA associated (S. cerevisiae)	Nucleus	other
1387186_at	7.62138	8.23374	1.52875	1.52875	3.22773e-05	0.00105334	RAB9A	RAB9A, member RAS oncogene family	Cytoplasm	enzyme
1398930_at	8.59673	9.20885	1.5285	1.5285	3.88027e-05	0.00110936	ATP6V0B	ATPase, H+ transporting, lysosomal 21kDa, V0 subunit b	Cytoplasm	transporter
1370030_at	7.08676	7.69817	1.52776	1.52776	0.00344734	0.0137523	GCLM	glutamate-cysteine ligase, modifier subunit	Cytoplasm	enzyme
1371329_at	9.09825	9.70965	1.52775	1.52775	0.000107686	0.00179207	EIF5A	eukaryotic translation initiation factor 5A	Cytoplasm	translation regulator
1372252_at	8.73336	9.3447	1.52768	1.52768	0.000304964	0.00314634	TRAPPC1	trafficking protein particle complex 1	Cytoplasm	other
1367465_at	9.35592	9.96653	1.5269	1.5269	0.0006375	0.00475514	DAD1	defender against cell death 1	Cytoplasm	enzyme
1372879_at	7.04964	7.66011	1.52675	1.52675	0.000323017	0.00322532	AKT1S1	AKT1 substrate 1 (proline-rich)	Cytoplasm	other
1371125_at	6.9713	7.58149	1.52647	1.52647	0.00860756	0.0260185	KIF2A	kinesin heavy chain member 2A	Cytoplasm	other
1375525_at	7.95595	8.56608	1.5264	1.5264	8.03387e-05	0.00158613	MAPRE1	microtubule-associated protein, RP/EB family, member 1	Cytoplasm	other
1368373_at	7.32582	7.93548	1.5259	1.5259	0.00187151	0.00919321	RGS7	regulator of G-protein signaling 7	Cytoplasm	enzyme
1383090_at	7.89499	8.50465	1.5259	1.5259	0.000141854	0.00202839	MRPS14	mitochondrial ribosomal protein S14	Cytoplasm	other
1368562_at	8.15688	8.76652	1.52587	1.52587	0.000130249	0.00194822	Sult4a1	sulfotransferase family 4A, member 1	Cytoplasm	enzyme
1388333_at	9.77675	10.3861	1.52559	1.52559	0.00108513	0.00645646	Rbx1	ring-box 1	Cytoplasm	enzyme
1373846_at	8.38294	8.99212	1.52539	1.52539	0.000748664	0.00527099	BTF3L4	basic transcription factor 3-like 4	Other	other
1393167_at	7.60976	8.21862	1.52505	1.52505	0.00848852	0.0257276
1383643_at	8.57547	9.18413	1.52484	1.52484	0.000106318	0.00178138	LOC679583 (includes others)	similar to UPF0197 protein C11orf10 homolog	Other	other
1382467_at	10.4101	11.0183	1.52427	1.52427	0.000103919	0.00176645	Bex1	brain expressed gene 1	Other	other
1373545_at	8.06659	8.67467	1.52423	1.52423	6.9587e-07	0.000253499
1388347_at	8.2819	8.88977	1.524	1.524	0.00101879	0.00628702	LY6E	lymphocyte antigen 6 complex, locus E	Plasma Membrane	other
1398780_at	10.0653	10.673	1.52382	1.52382	0.00935823	0.0276005	RABAC1	Rab acceptor 1 (prenylated)	Cytoplasm	other
1397772_at	7.06182	7.66923	1.52353	1.52353	0.00879831	0.0264394	PAQR8	progestin and adipoQ receptor family member VIII	Plasma Membrane	other
1373121_at	7.59184	8.19926	1.52352	1.52352	0.000274665	0.00293675	Mrps28	mitochondrial ribosomal protein S28	Cytoplasm	other
1388852_at	8.06127	8.66849	1.52332	1.52332	0.00131014	0.0073172	NOMO1 (includes others)	NODAL modulator 1	Plasma Membrane	other
1392936_at	7.75903	8.36587	1.52292	1.52292	3.21328e-05	0.00105181
1388903_at	9.3051	9.91074	1.52165	1.52165	0.000114663	0.00182379	DYNLT3	dynein, light chain, Tctex-type 3	Cytoplasm	other
1368080_at	7.78155	8.38625	1.52066	1.52066	6.87762e-05	0.00147314	RGCC	regulator of cell cycle	Cytoplasm	other
1369930_at	10.6855	11.29	1.52046	1.52046	5.91211e-05	0.00136915	PSMA6	proteasome (prosome, macropain) subunit, alpha type, 6	Cytoplasm	peptidase
1370313_at	9.29418	9.8985	1.52026	1.52026	3.68986e-05	0.0010993	ACOT7	acyl-CoA thioesterase 7	Cytoplasm	enzyme
1389481_at	8.21373	8.81803	1.52024	1.52024	0.00013424	0.00197902	C6orf89	chromosome 6 open reading frame 89	Other	other
1377867_at	7.45878	8.06301	1.52017	1.52017	0.00064198	0.00476397	QPCT	glutaminyl-peptide cyclotransferase	Cytoplasm	enzyme
1373977_at	10.2824	10.8862	1.51975	1.51975	0.000238148	0.00270292
1371498_at	7.55962	8.16345	1.51975	1.51975	0.000236481	0.00270028	AIMP2	aminoacyl tRNA synthetase complex-interacting multifunctional protein 2	Plasma Membrane	other
1388339_at	8.84926	9.45303	1.51969	1.51969	0.000940188	0.00597919	PEA15	phosphoprotein enriched in astrocytes 15	Cytoplasm	transporter
1369319_at	7.79371	8.39733	1.51952	1.51952	0.00164882	0.00849073	ARL6IP5	ADP-ribosylation-like factor 6 interacting protein 5	Cytoplasm	other
1398859_at	7.36483	7.96802	1.51908	1.51908	0.00349224	0.0138915	HDLBP	high density lipoprotein binding protein	Nucleus	transporter
1383768_at	9.02346	9.62606	1.51845	1.51845	5.36424e-06	0.000526768	ELAVL2	ELAV like neuron-specific RNA binding protein 2	Cytoplasm	other
1381119_at	7.46525	8.06691	1.51746	1.51746	8.73881e-05	0.00164727	TTC1	tetratricopeptide repeat domain 1	Cytoplasm	other
1398799_at	8.94213	9.54375	1.51742	1.51742	0.000465914	0.00394453	EIF4E	eukaryotic translation initiation factor 4E	Cytoplasm	translation regulator
1398856_at	9.42183	10.0234	1.51732	1.51732	0.000280792	0.00296147	PSMA2	proteasome (prosome, macropain) subunit, alpha type, 2	Cytoplasm	peptidase
1378904_at	8.09727	8.69871	1.51723	1.51723	0.00151603	0.00804536	SLC7A14	solute carrier family 7, member 14	Other	other
1384703_at	7.56318	8.16451	1.51711	1.51711	0.000154223	0.00211879
1385749_at	7.55187	8.15315	1.51707	1.51707	3.60169e-05	0.00109919
1389616_at	6.59243	7.19352	1.51686	1.51686	0.000114662	0.00182379
1395335_at	10.9688	11.5698	1.51672	1.51672	5.32802e-05	0.00130803
1379354_at	6.93099	7.5313	1.51604	1.51604	0.000458952	0.00392764	EXTL2	exostosin-like glycosyltransferase 2	Cytoplasm	enzyme
1369581_at	6.5	7.10019	1.51592	1.51592	0.00252622	0.0111558	Pemt	phosphatidylethanolamine N-methyltransferase	Other	enzyme
1373435_at	6.5253	7.12525	1.51567	1.51567	0.00158265	0.00827832	FXR2	fragile X mental retardation, autosomal homolog 2	Cytoplasm	other
1373681_at	7.1606	7.76053	1.51565	1.51565	0.000351569	0.00337608	MPI	mannose phosphate isomerase	Cytoplasm	enzyme
1390383_at	7.53121	8.13098	1.51547	1.51547	0.000466236	0.00394453	PLIN2	perilipin 2	Plasma Membrane	other
1371509_at	7.42126	8.02084	1.51528	1.51528	0.00178565	0.00890301	TBRG1	transforming growth factor beta regulator 1	Nucleus	other
1389137_at	7.88069	8.48009	1.51508	1.51508	0.000371916	0.00348262	CIT	citron (rho-interacting, serine/threonine kinase 21)	Cytoplasm	kinase
1368437_at	6.69792	7.297	1.51475	1.51475	0.000426366	0.00376843	CA4	carbonic anhydrase IV	Plasma Membrane	enzyme
1375895_at	6.98058	7.57958	1.51467	1.51467	1.63393e-05	0.000750079	TSR1	TSR1, 20S rRNA accumulation, homolog (S. cerevisiae)	Nucleus	other
1390493_at	9.29329	9.89224	1.51461	1.51461	1.77415e-07	0.000233505
1387928_at	8.02068	8.6179	1.5128	1.5128	1.80084e-05	0.000794407	RUNDC3A	RUN domain containing 3A	Cytoplasm	other
1371460_at	7.97568	8.57289	1.51279	1.51279	0.00481965	0.017291	COX14	cytochrome c oxidase assembly homolog 14 (S. cerevisiae)	Cytoplasm	other
1389844_at	6.62519	7.22205	1.51242	1.51242	0.00174377	0.00878539	FKBP4	FK506 binding protein 4, 59kDa	Nucleus	enzyme
1367479_at	9.74646	10.3428	1.51193	1.51193	7.93451e-05	0.00157705	NOP10	NOP10 ribonucleoprotein	Nucleus	other
1398786_at	8.9427	9.53903	1.51186	1.51186	5.19226e-05	0.00130014	PSMB2	proteasome (prosome, macropain) subunit, beta type, 2	Cytoplasm	peptidase
1371929_at	6.91353	7.50931	1.51128	1.51128	0.000136845	0.00199663	MLX	MLX, MAX dimerization protein	Nucleus	transcription regulator
1372755_at	6.78419	7.37987	1.51119	1.51119	0.0004845	0.00402906	MAL2	mal, T-cell differentiation protein 2 (gene/pseudogene)	Plasma Membrane	transporter
1373650_at	9.32977	9.92506	1.51078	1.51078	0.000134411	0.00197902	CMAS	cytidine monophosphate N-acetylneuraminic acid synthetase	Nucleus	enzyme
1387529_a_at	9.2884	9.88333	1.5104	1.5104	0.000273137	0.00292929	TAGLN3	transgelin 3	Extracellular Space	other
1395081_at	6.9689	7.56372	1.51029	1.51029	0.00758658	0.0237764	NCOA7	nuclear receptor coactivator 7	Nucleus	transcription regulator
1398373_at	8.41651	9.01118	1.51013	1.51013	3.08158e-05	0.00102354	B3GALNT1	beta-1,3-N-acetylgalactosaminyltransferase 1 (globoside blood group)	Cytoplasm	enzyme
1372948_at	7.36596	7.96007	1.50954	1.50954	0.000675744	0.00492391	MRP63	mitochondrial ribosomal protein 63	Cytoplasm	other
1373865_at	9.43127	10.0253	1.50943	1.50943	9.27729e-06	0.000642507	SNAP91	synaptosomal-associated protein, 91kDa	Plasma Membrane	other
1375137_at	7.59102	8.18476	1.50915	1.50915	0.012083	0.0332328	ARPC2	actin related protein 2/3 complex, subunit 2, 34kDa	Cytoplasm	other
1371481_at	10.3598	10.9534	1.50904	1.50904	0.000156778	0.00212483	REEP5	receptor accessory protein 5	Extracellular Space	transporter
1398891_at	8.0184	8.61201	1.50903	1.50903	0.0020612	0.0097353	Mrpl15	mitochondrial ribosomal protein L15	Cytoplasm	other
1377872_at	7.98643	8.57967	1.50863	1.50863	7.98547e-05	0.00157992	MALSU1	mitochondrial assembly of ribosomal large subunit 1	Extracellular Space	other
1389080_at	6.74652	7.33946	1.50833	1.50833	0.000426082	0.00376843	RBM4B	RNA binding motif protein 4B	Nucleus	other
1388519_at	9.04457	9.63699	1.50777	1.50777	0.000216772	0.0025763	SEC61B	Sec61 beta subunit	Cytoplasm	transporter
1388136_at	7.27053	7.86221	1.50701	1.50701	0.000463341	0.00393626	TIMM9	translocase of inner mitochondrial membrane 9 homolog (yeast)	Cytoplasm	transporter
1375903_a_at	6.66506	7.25672	1.50698	1.50698	0.00130226	0.00728752	YAF2	YY1 associated factor 2	Nucleus	transcription regulator
1383706_at	8.71385	9.30528	1.50674	1.50674	0.00016968	0.00222058	C16orf45	chromosome 16 open reading frame 45	Other	other
1379353_at	7.96889	8.55995	1.50635	1.50635	0.000627293	0.0047084	AASDHPPT	aminoadipate-semialdehyde dehydrogenase-phosphopantetheinyl transferase	Cytoplasm	enzyme
1389569_at	6.72212	7.31312	1.50629	1.50629	0.00173439	0.00876548	BRIX1	BRX1, biogenesis of ribosomes, homolog (S. cerevisiae)	Nucleus	other
1399106_at	9.19042	9.78078	1.50563	1.50563	0.000436122	0.0038298	MYEOV2	myeloma overexpressed 2	Other	other
1372891_at	6.75676	7.34685	1.50534	1.50534	0.000674791	0.00492391	COX19	cytochrome c oxidase assembly homolog 19 (S. cerevisiae)	Cytoplasm	other
1373160_at	7.77005	8.36006	1.50526	1.50526	0.000197957	0.0024702	PPAPDC1B	phosphatidic acid phosphatase type 2 domain containing 1B	Other	phosphatase
1389655_at	6.5	7.08998	1.50523	1.50523	0.00129292	0.00726417	PTRH2	peptidyl-tRNA hydrolase 2	Cytoplasm	enzyme
1374515_at	8.47425	9.06386	1.50484	1.50484	7.8021e-06	0.00058159	SPRYD7	SPRY domain containing 7	Other	other
1388975_at	8.95153	9.54076	1.50445	1.50445	0.000504789	0.00413986	SUCLA2	succinate-CoA ligase, ADP-forming, beta subunit	Cytoplasm	enzyme
1367523_at	8.18635	8.77551	1.50437	1.50437	0.00698887	0.0224666	TRAPPC2L	trafficking protein particle complex 2-like	Cytoplasm	other
1395054_at	7.37062	7.95926	1.50383	1.50383	0.0017422	0.00878539	USP29	ubiquitin specific peptidase 29	Other	peptidase
1395595_at	6.5	7.08802	1.50319	1.50319	0.00328302	0.0132696	NIFK	nucleolar protein interacting with the FHA domain of MKI67	Nucleus	other
1374177_at	8.79277	9.3806	1.50299	1.50299	0.000110033	0.00181138	Taf13	TAF13 RNA polymerase II, TATA box binding protein (TBP)-associated factor	Nucleus	other
1375173_at	8.14012	8.72726	1.50226	1.50226	8.46821e-05	0.00162275	PLBD2	phospholipase B domain containing 2	Extracellular Space	other
1391426_a_at	8.0183	8.60538	1.50221	1.50221	0.000501859	0.00412602	PCNP	PEST proteolytic signal containing nuclear protein	Nucleus	other
1387805_at	9.40413	9.991	1.50198	1.50198	4.42801e-05	0.00120206	BNIP3	BCL2/adenovirus E1B 19kDa interacting protein 3	Cytoplasm	other
1373877_at	6.5	7.08686	1.50198	1.50198	0.00941063	0.0277189	PICALM	phosphatidylinositol binding clathrin assembly protein	Cytoplasm	other
1372289_at	7.92957	8.51625	1.50179	1.50179	0.000235708	0.00269908	Slc25a12	solute carrier family 25 (aspartate/glutamate carrier), member 12	Cytoplasm	transporter
1398870_at	10.2588	10.8449	1.50116	1.50116	5.32325e-05	0.00130803	TOMM20	translocase of outer mitochondrial membrane 20 homolog (yeast)	Cytoplasm	transporter
1389547_at	6.66982	7.25533	1.50057	1.50057	0.000574333	0.00448544	PPHLN1	periphilin 1	Nucleus	other
1370300_at	7.50977	8.09495	1.50023	1.50023	0.00132958	0.00740015	PREB	prolactin regulatory element binding	Nucleus	transcription regulator
1373053_at	7.45343	8.03851	1.50012	1.50012	0.00903327	0.0269661
1373266_at	8.95673	8.36995	-1.50189	1.50189	0.00175741	0.0088141	FAM107A	family with sequence similarity 107, member A	Nucleus	other
1387294_at	8.19035	7.60313	-1.50236	1.50236	0.00151949	0.00804766	SH3BP5	SH3-domain binding protein 5 (BTK-associated)	Cytoplasm	other
1377742_at	9.82018	9.23226	-1.50308	1.50308	0.000288597	0.00302612	PCMTD1	protein-L-isoaspartate (D-aspartate) O-methyltransferase domain containing 1	Cytoplasm	enzyme
1375857_at	7.10954	6.52084	-1.50389	1.50389	0.0172591	0.0432653	MYOF	myoferlin	Nucleus	other
1372814_at	7.09221	6.5	-1.50756	1.50756	1.65315e-06	0.000349517	SFT2D2	SFT2 domain containing 2	Other	other
1370176_at	7.59384	7.00143	-1.50776	1.50776	0.00586079	0.0198043	TRAK2	trafficking protein, kinesin binding 2	Plasma Membrane	transporter
1370946_at	7.54153	6.94876	-1.50814	1.50814	0.00531557	0.0184988	NFIX	nuclear factor I/X (CCAAT-binding transcription factor)	Nucleus	transcription regulator
1392471_at	8.34595	7.75291	-1.50842	1.50842	0.00504068	0.0178502	GNG12	guanine nucleotide binding protein (G protein), gamma 12	Plasma Membrane	enzyme
1371320_at	12.4843	11.8901	-1.50964	1.50964	0.00139508	0.00762565	ITM2B	integral membrane protein 2B	Plasma Membrane	other
1383573_at	7.76459	7.17027	-1.50976	1.50976	0.00571127	0.0194562	TSHZ1	teashirt zinc finger homeobox 1	Nucleus	transcription regulator
1388575_at	9.09199	8.49692	-1.51055	1.51055	0.00267362	0.0115638
1368104_at	9.42779	8.83225	-1.51104	1.51104	0.0063043	0.0209334	TSPAN2	tetraspanin 2	Extracellular Space	other
1388114_at	9.73474	9.13848	-1.5118	1.5118	0.00144541	0.00781381	MYL12A	myosin, light chain 12A, regulatory, non-sarcomeric	Cytoplasm	other
1376996_at	7.34672	6.74988	-1.5124	1.5124	4.31871e-05	0.00118835
1388701_at	7.71441	7.11657	-1.51344	1.51344	0.00168034	0.0085787
1391411_at	8.91787	8.31932	-1.51419	1.51419	0.000312643	0.0031646	FMNL2	formin-like 2	Cytoplasm	other
1375170_at	8.52243	7.92388	-1.5142	1.5142	0.00400169	0.015185	S100A11	S100 calcium binding protein A11	Cytoplasm	other
1380055_at	7.14427	6.54572	-1.5142	1.5142	6.85578e-05	0.00147291	IL34	interleukin 34	Extracellular Space	other
1371771_at	7.39202	6.79222	-1.51551	1.51551	0.00133921	0.00743222	LOC313641	perlecan	Other	other
1367673_at	7.16282	6.56037	-1.51829	1.51829	0.000405226	0.00365804	SELENBP1	selenium binding protein 1	Cytoplasm	other
1368512_a_at	7.17285	6.57006	-1.51865	1.51865	0.00190558	0.00929579	ENPEP	glutamyl aminopeptidase (aminopeptidase A)	Plasma Membrane	peptidase
1370892_at	7.43836	6.83476	-1.5195	1.5195	0.00456159	0.016682	C4A/C4B	complement component 4B (Chido blood group)	Extracellular Space	other
1395359_at	7.90151	7.29702	-1.52044	1.52044	0.00211939	0.00993948
1375266_at	8.37851	7.77369	-1.52079	1.52079	1.50954e-05	0.000720453
1380318_at	7.27012	6.66381	-1.52236	1.52236	0.00547818	0.0188843	KIAA1199	KIAA1199	Cytoplasm	other
1397808_at	7.10705	6.5	-1.52314	1.52314	0.00196951	0.00946064
1388480_at	8.25409	7.64584	-1.52441	1.52441	0.00420355	0.0157833	GLTP	glycolipid transfer protein	Cytoplasm	transporter
1383241_at	7.76113	7.15053	-1.52689	1.52689	0.00046393	0.00393626	C1R	complement component 1, r subcomponent	Extracellular Space	peptidase
1377642_at	7.50147	6.89078	-1.52698	1.52698	0.00535189	0.0185566	CAV2	caveolin 2	Plasma Membrane	other
1369947_at	7.1131	6.50156	-1.52789	1.52789	0.0011005	0.00652387	CTSK	cathepsin K	Cytoplasm	peptidase
1389281_at	7.11295	6.5	-1.52939	1.52939	0.00269898	0.011629	KANK2	KN motif and ankyrin repeat domains 2	Nucleus	transcription regulator
1382303_at	7.64657	7.03329	-1.52974	1.52974	0.00390302	0.014916	PHACTR1	phosphatase and actin regulator 1	Cytoplasm	other
1367668_a_at	12.4869	11.8715	-1.53189	1.53189	0.00200268	0.00955888	Scd2	stearoyl-Coenzyme A desaturase 2	Cytoplasm	enzyme
1379757_at	7.51719	6.9005	-1.53336	1.53336	0.00458757	0.0167379
1372175_at	9.25911	8.63933	-1.53664	1.53664	6.55583e-05	0.00144883	REEP3	receptor accessory protein 3	Other	other
1382945_at	7.41352	6.79267	-1.53779	1.53779	0.000808077	0.00550717	GGACT	gamma-glutamylamine cyclotransferase	Other	enzyme
1375760_at	7.38035	6.7594	-1.53789	1.53789	0.000862945	0.00570564
1377999_at	7.23397	6.61251	-1.53843	1.53843	0.000462588	0.00393626
AFFX-r2-Ec-bioC-3_at	11.6967	11.0751	-1.53861	1.53861	0.0207098	0.0498562
1374307_at	9.69319	9.07126	-1.53893	1.53893	0.00571315	0.0194568
1378171_at	7.21999	6.59664	-1.54045	1.54045	0.00220812	0.0101989
1383624_at	7.42431	6.8007	-1.54072	1.54072	0.00236054	0.010673	C17orf58	chromosome 17 open reading frame 58	Other	other
1372621_at	7.23583	6.61094	-1.54209	1.54209	8.67066e-05	0.00164568	EVA1B	eva-1 homolog B (C. elegans)	Other	other
1369704_at	8.60138	7.97632	-1.54228	1.54228	0.0135834	0.0362298	SLC6A20	solute carrier family 6 (proline IMINO transporter), member 20	Plasma Membrane	transporter
1372835_at	7.33494	6.70873	-1.54351	1.54351	0.00131771	0.0073522	RHOJ	ras homolog family member J	Cytoplasm	enzyme
1399126_at	7.76343	7.13716	-1.54356	1.54356	0.00176833	0.00884793	KLC1	kinesin light chain 1	Cytoplasm	other
1388370_at	9.59067	8.96374	-1.54428	1.54428	0.000276375	0.00294166	CCNI	cyclin I	Other	other
1369949_at	7.62136	6.99236	-1.54649	1.54649	0.000394662	0.00360866	BCAM	basal cell adhesion molecule (Lutheran blood group)	Plasma Membrane	transmembrane receptor
1373777_at	7.38741	6.75701	-1.548	1.548	0.000477393	0.00399348
1389998_at	7.16779	6.53717	-1.54823	1.54823	0.000971668	0.00608937	NR2F2	nuclear receptor subfamily 2, group F, member 2	Nucleus	ligand-dependent nuclear receptor
1388759_at	10.141	9.50871	-1.55001	1.55001	0.00157783	0.00826841	CLIC4	chloride intracellular channel 4	Plasma Membrane	ion channel
1372758_at	8.46738	7.83404	-1.55114	1.55114	0.000403569	0.00365477
1388786_at	7.13368	6.5	-1.55152	1.55152	0.00323903	0.0131577
1370963_at	7.49779	6.86258	-1.55316	1.55316	0.000685285	0.00495449	GAS7	growth arrest-specific 7	Cytoplasm	transcription regulator
1390109_at	8.30742	7.67138	-1.55407	1.55407	0.000235564	0.00269908	LOC100909889	uncharacterized LOC100909889	Other	other
1368419_at	8.80371	8.16545	-1.55644	1.55644	0.0198007	0.0480777	CP	ceruloplasmin (ferroxidase)	Extracellular Space	enzyme
1387907_at	8.43226	7.7928	-1.55775	1.55775	0.000162693	0.00217116	ITPR1	inositol 1,4,5-trisphosphate receptor, type 1	Cytoplasm	ion channel
1371483_at	8.31969	7.67994	-1.55806	1.55806	0.000220842	0.00259707	NNT	nicotinamide nucleotide transhydrogenase	Cytoplasm	enzyme
1373878_at	8.93629	8.29577	-1.55889	1.55889	0.000980982	0.00613752
1390453_at	7.54033	6.89889	-1.55988	1.55988	0.00052509	0.00424166
1389256_at	7.87094	7.2265	-1.56313	1.56313	0.00793626	0.0244942
1382021_at	8.03731	7.39111	-1.56504	1.56504	0.00304615	0.0125777	PKD2	polycystic kidney disease 2 (autosomal dominant)	Plasma Membrane	ion channel
1377639_at	7.58228	6.93482	-1.56641	1.56641	0.00422732	0.0158442	CLMP	CXADR-like membrane protein	Plasma Membrane	other
AFFX-r2-Bs-dap-M_at	8.61608	7.96823	-1.56683	1.56683	0.0136641	0.0363594
1391856_at	7.31846	6.66934	-1.56821	1.56821	0.0115086	0.0320489	SEMA3G	sema domain, immunoglobulin domain (Ig), short basic domain, secreted, (semaphorin) 3G	Other	other
1377653_at	7.18329	6.53402	-1.56838	1.56838	0.000151723	0.00209728	SYNE2	spectrin repeat containing, nuclear envelope 2	Nucleus	other
1395661_at	7.41342	6.76274	-1.56992	1.56992	0.00244468	0.010928
1382270_at	7.75965	7.10865	-1.57026	1.57026	0.00372361	0.0144479
1368420_at	7.4405	6.78866	-1.57117	1.57117	0.00195061	0.00940976	CP	ceruloplasmin (ferroxidase)	Extracellular Space	enzyme
1373651_at	8.35311	7.7012	-1.57125	1.57125	0.00808084	0.0248045
1392670_at	7.23949	6.58585	-1.57313	1.57313	0.000374737	0.00349455	WWC2	WW and C2 domain containing 2	Other	other
1369679_a_at	9.12876	8.47497	-1.57329	1.57329	0.00063088	0.00472449	NFIA	nuclear factor I/A	Nucleus	transcription regulator
1388795_at	9.68761	9.03274	-1.57446	1.57446	0.00538155	0.0186309	TPPP	tubulin polymerization promoting protein	Cytoplasm	other
1384238_at	8.46976	7.81484	-1.57453	1.57453	0.0149215	0.0387733	TTYH2	tweety family member 2	Other	ion channel
1393017_at	7.71088	7.05584	-1.57466	1.57466	0.00100161	0.00621336	RHPN1	rhophilin, Rho GTPase binding protein 1	Cytoplasm	other
1372853_at	7.22247	6.56641	-1.57578	1.57578	2.89222e-05	0.0010019	RELA	v-rel avian reticuloendotheliosis viral oncogene homolog A	Nucleus	transcription regulator
1388935_at	7.60218	6.94313	-1.57904	1.57904	0.000517407	0.0041946
1372473_at	9.55633	8.89711	-1.57922	1.57922	0.000380256	0.00352853	TJP1	tight junction protein 1	Plasma Membrane	other
1383453_at	7.42659	6.76254	-1.58452	1.58452	0.00293758	0.0122754	OLFML1	olfactomedin-like 1	Extracellular Space	other
1378112_at	7.69611	7.03118	-1.58549	1.58549	0.00042289	0.00375833	KAT6A	K(lysine) acetyltransferase 6A	Nucleus	enzyme
1380471_at	7.34171	6.67596	-1.58639	1.58639	0.0013521	0.00748109
1390380_at	8.45156	7.78564	-1.58658	1.58658	0.0019022	0.00928502	Ski	v-ski avian sarcoma viral oncogene homolog	Nucleus	transcription regulator
1371921_at	9.64459	8.97816	-1.58714	1.58714	0.000318055	0.00319839	CTNNA1	catenin (cadherin-associated protein), alpha 1, 102kDa	Plasma Membrane	other
1389601_at	7.64465	6.97803	-1.58735	1.58735	0.000348274	0.00335945
1392893_a_at	7.73353	7.06643	-1.58787	1.58787	0.0160747	0.0410055	NACC2	NACC family member 2, BEN and BTB (POZ) domain containing	Nucleus	transcription regulator
1370219_at	7.36517	6.69746	-1.58854	1.58854	0.00883599	0.0265265	CYBA	cytochrome b-245, alpha polypeptide	Cytoplasm	enzyme
1374241_at	7.4408	6.77234	-1.58938	1.58938	0.0100126	0.0290526
1367679_at	8.30185	7.63299	-1.58982	1.58982	0.00923668	0.0273492	CD74	CD74 molecule, major histocompatibility complex, class II invariant chain	Plasma Membrane	transmembrane receptor
1372754_at	8.74721	8.0772	-1.59108	1.59108	0.000118783	0.00186092	APPL2	adaptor protein, phosphotyrosine interaction, PH domain and leucine zipper containing 2	Cytoplasm	other
1373666_at	8.47245	7.80135	-1.59229	1.59229	0.00196011	0.00943543	RAPGEF5	Rap guanine nucleotide exchange factor (GEF) 5	Nucleus	other
1389500_at	7.34804	6.67689	-1.59235	1.59235	0.00578407	0.0196096
1377331_at	8.15917	7.4875	-1.59291	1.59291	0.00749685	0.0236098
1377156_at	7.51906	6.84465	-1.59594	1.59594	0.00106089	0.0063999	TCF7L2	transcription factor 7-like 2 (T-cell specific, HMG-box)	Nucleus	transcription regulator
1373673_at	7.80842	7.13376	-1.59622	1.59622	0.000594084	0.00457137
1371792_at	8.55366	7.8789	-1.59632	1.59632	0.00035267	0.00338378	Ctdsp2	CTD (carboxy-terminal domain, RNA polymerase II, polypeptide A) small phosphatase 2	Other	phosphatase
1371864_at	9.55126	8.87578	-1.59714	1.59714	0.00112267	0.00662398
1371331_at	8.70024	8.02416	-1.59779	1.59779	2.95255e-05	0.00100735
1383331_at	7.31303	6.63631	-1.59851	1.59851	0.0028498	0.0120597
1387197_at	7.80015	7.12327	-1.59868	1.59868	0.0136675	0.0363598	OMD	osteomodulin	Extracellular Space	other
1375767_at	7.24042	6.56265	-1.59966	1.59966	0.00163815	0.00845888	PLEKHG3	pleckstrin homology domain containing, family G (with RhoGef domain) member 3	Other	other
1385143_at	7.25449	6.57311	-1.60367	1.60367	0.000438599	0.00384585	Dock10	dedicator of cytokinesis 10	Other	other
1373829_at	7.62146	6.93983	-1.60395	1.60395	0.00507182	0.0178988	FGFR2	fibroblast growth factor receptor 2	Plasma Membrane	kinase
1394330_at	8.87932	8.19742	-1.60424	1.60424	0.0046458	0.0168861
1367784_a_at	12.0207	11.3387	-1.60437	1.60437	0.00245147	0.0109468	Clu	clusterin	Cytoplasm	other
1373093_at	8.36992	7.68466	-1.60799	1.60799	0.00424134	0.0158815	ERRFI1	ERBB receptor feedback inhibitor 1	Cytoplasm	other
1373368_at	8.13262	7.44713	-1.60825	1.60825	0.000135293	0.00198907	PCOLCE2	procollagen C-endopeptidase enhancer 2	Other	other
1375032_at	7.32519	6.6386	-1.60947	1.60947	0.00205888	0.0097353	KNDC1	kinase non-catalytic C-lobe domain (KIND) containing 1	Plasma Membrane	other
1387232_at	7.18703	6.5	-1.60997	1.60997	0.0130369	0.0351375	BMP4	bone morphogenetic protein 4	Extracellular Space	growth factor
1367628_at	8.72425	8.0358	-1.61155	1.61155	0.00358864	0.0141454	LGALS1	lectin, galactoside-binding, soluble, 1	Extracellular Space	other
1393067_at	8.01477	7.32462	-1.61344	1.61344	0.000277459	0.00294764	TEK	TEK tyrosine kinase, endothelial	Plasma Membrane	kinase
1376235_at	8.0665	7.37553	-1.61437	1.61437	0.00180823	0.00897993
1389403_at	7.21334	6.52118	-1.61571	1.61571	0.00378577	0.0146163	BMP7	bone morphogenetic protein 7	Extracellular Space	growth factor
1387035_a_at	7.35135	6.65886	-1.61607	1.61607	2.64199e-05	0.000962021	ARHGAP17	Rho GTPase activating protein 17	Cytoplasm	other
1390112_at	7.25292	6.55866	-1.61805	1.61805	0.000426674	0.00376843	EFEMP1	EGF containing fibulin-like extracellular matrix protein 1	Extracellular Space	enzyme
1398847_at	8.47673	7.78175	-1.61886	1.61886	0.00688407	0.0222756	NUDT4	nudix (nucleoside diphosphate linked moiety X)-type motif 4	Cytoplasm	phosphatase
1388189_at	7.56141	6.86582	-1.61954	1.61954	0.00034814	0.00335945	GRM3	glutamate receptor, metabotropic 3	Plasma Membrane	G-protein coupled receptor
1383129_at	7.24474	6.5489	-1.61983	1.61983	3.71655e-08	0.000209855	WLS	wntless Wnt ligand secretion mediator	Cytoplasm	other
AFFX-ThrX-3_at	7.22745	6.5313	-1.62017	1.62017	0.0176755	0.0440931
1388866_at	7.23083	6.5346	-1.62026	1.62026	0.000859555	0.00569323	SSPN	sarcospan	Plasma Membrane	other
1375138_at	10.0963	9.39928	-1.62115	1.62115	0.000156921	0.00212483	TIMP3	TIMP metallopeptidase inhibitor 3	Extracellular Space	other
1398942_at	7.22411	6.52704	-1.62121	1.62121	0.000133201	0.00196889	LOC100125365	uncharacterized LOC100125365	Other	other
1388426_at	8.22997	7.53134	-1.62296	1.62296	0.000938806	0.00597919	SREBF1	sterol regulatory element binding transcription factor 1	Nucleus	transcription regulator
1388876_at	7.20018	6.5	-1.62471	1.62471	0.0136733	0.0363667	PLN	phospholamban	Cytoplasm	transporter
1375049_at	7.63746	6.93478	-1.62753	1.62753	0.000214319	0.00256933	LTBP3	latent transforming growth factor beta binding protein 3	Extracellular Space	other
1370810_at	7.70111	6.99585	-1.63044	1.63044	0.00713178	0.022813	CCND2	cyclin D2	Nucleus	other
1371133_a_at	7.35184	6.64628	-1.63079	1.63079	0.000540308	0.00432397	PRKAR2B	protein kinase, cAMP-dependent, regulatory, type II, beta	Cytoplasm	kinase
1398759_at	12.033	11.3257	-1.63279	1.63279	3.57182e-05	0.00109919	TSC22D1	TSC22 domain family, member 1	Nucleus	transcription regulator
1373537_at	7.45257	6.7446	-1.63351	1.63351	0.00598463	0.0201185
1375638_at	7.4427	6.73356	-1.63483	1.63483	0.000174487	0.00227014	SDPR	serum deprivation response	Plasma Membrane	other
1388533_at	7.55795	6.84722	-1.63663	1.63663	0.00150971	0.00801935	CTDSP1	CTD (carboxy-terminal domain, RNA polymerase II, polypeptide A) small phosphatase 1	Nucleus	phosphatase
1388143_at	7.50678	6.79592	-1.63678	1.63678	0.0002583	0.00283202	COL18A1	collagen, type XVIII, alpha 1	Extracellular Space	other
1372606_at	7.94725	7.23568	-1.63759	1.63759	0.000601454	0.00459407
1387893_at	7.80089	7.08809	-1.63898	1.63898	0.000870227	0.00574034	C1S	complement component 1, s subcomponent	Extracellular Space	peptidase
1373463_at	7.74642	7.02946	-1.64371	1.64371	0.0007193	0.00511583	COL5A2	collagen, type V, alpha 2	Extracellular Space	other
1389394_at	7.85827	7.14096	-1.64411	1.64411	0.00321797	0.0131193
1388816_at	8.34837	7.62948	-1.64591	1.64591	0.00317386	0.0129817	DLG1	discs, large homolog 1 (Drosophila)	Plasma Membrane	kinase
1379906_at	10.7159	9.99697	-1.64595	1.64595	0.00518618	0.0181661	ATP1B2	ATPase, Na+/K+ transporting, beta 2 polypeptide	Plasma Membrane	transporter
1371447_at	7.4463	6.72556	-1.64803	1.64803	0.000180981	0.00233312	PLAC8	placenta-specific 8	Nucleus	other
AFFX-DapX-M_at	8.44748	7.72618	-1.64866	1.64866	0.0123328	0.0337063
1372905_at	9.3746	8.65226	-1.64986	1.64986	0.00100042	0.00621336	VCL	vinculin	Plasma Membrane	enzyme
1373098_at	9.48885	8.7664	-1.64998	1.64998	0.00706854	0.0226668	BCAS1	breast carcinoma amplified sequence 1	Plasma Membrane	other
1388459_at	7.51183	6.78805	-1.6515	1.6515	0.000671888	0.00491845	COL18A1	collagen, type XVIII, alpha 1	Extracellular Space	other
1389255_at	7.33079	6.60621	-1.65242	1.65242	0.000141896	0.00202839
1371942_at	8.14664	7.41999	-1.65479	1.65479	0.00212512	0.00994638
1375962_at	9.11572	8.38866	-1.65527	1.65527	0.00896745	0.026805
1393585_at	7.60425	6.87609	-1.65653	1.65653	9.8046e-05	0.00172734
1398606_at	8.23973	7.51048	-1.65778	1.65778	0.000279396	0.00295433	GOLIM4	golgi integral membrane protein 4	Cytoplasm	other
1372470_at	7.5608	6.82678	-1.66326	1.66326	0.000132457	0.00196047	ARVCF	armadillo repeat gene deleted in velocardiofacial syndrome	Plasma Membrane	other
1396305_at	7.23446	6.5	-1.66377	1.66377	0.000165779	0.00219828
1371356_at	7.37479	6.63833	-1.66609	1.66609	0.000108199	0.00179426	Tenc1	tensin like C1 domain containing phosphatase (tensin 2)	Plasma Membrane	other
1370334_at	9.8739	9.13737	-1.66616	1.66616	0.00262853	0.0114635	PLEKHB1	pleckstrin homology domain containing, family B (evectins) member 1	Cytoplasm	other
1389059_at	7.59174	6.8552	-1.66618	1.66618	0.000731225	0.00517077
1376868_at	7.41125	6.67368	-1.66736	1.66736	0.00488898	0.017483	Cobll1	cordon-bleu WH2 repeat protein-like 1	Other	other
1383770_at	7.24611	6.50665	-1.66955	1.66955	0.000561822	0.00442753
1372565_at	7.65479	6.91509	-1.66982	1.66982	0.0023448	0.0106371	HTRA3	HtrA serine peptidase 3	Extracellular Space	peptidase
1372624_at	8.01868	7.27774	-1.67126	1.67126	0.00166306	0.00852594	ANO6	anoctamin 6	Plasma Membrane	ion channel
1380063_at	7.25482	6.51366	-1.67152	1.67152	1.03375e-05	0.00065859	CH25H	cholesterol 25-hydroxylase	Cytoplasm	enzyme
1388725_at	8.87331	8.13203	-1.67166	1.67166	0.00127058	0.00718869	LEPROT	leptin receptor overlapping transcript	Plasma Membrane	other
1387669_a_at	7.51492	6.76536	-1.68129	1.68129	0.00151299	0.00803302	EPHX1	epoxide hydrolase 1, microsomal (xenobiotic)	Cytoplasm	peptidase
1368171_at	7.25087	6.5	-1.68281	1.68281	0.00490683	0.0175301	LOX	lysyl oxidase	Extracellular Space	enzyme
1391435_at	8.84936	8.09412	-1.68792	1.68792	0.000526653	0.00425124	PLTP	phospholipid transfer protein	Extracellular Space	enzyme
1390235_at	7.41338	6.65725	-1.68895	1.68895	0.00284751	0.0120597
1388587_at	7.584	6.82649	-1.69058	1.69058	0.000400415	0.00364081	IER3	immediate early response 3	Cytoplasm	other
1368221_at	7.47015	6.71233	-1.69093	1.69093	0.000111203	0.00181738	NR3C1	nuclear receptor subfamily 3, group C, member 1 (glucocorticoid receptor)	Nucleus	ligand-dependent nuclear receptor
1373240_at	7.48683	6.72855	-1.69147	1.69147	0.000587549	0.00455088	DHRS3	dehydrogenase/reductase (SDR family) member 3	Cytoplasm	enzyme
1389332_at	8.13333	7.3747	-1.69188	1.69188	0.000798432	0.00546798
1372647_at	7.25891	6.5	-1.69222	1.69222	0.00245774	0.0109649
1391925_at	7.25991	6.5	-1.69339	1.69339	0.00218469	0.0101213	CCL19	chemokine (C-C motif) ligand 19	Extracellular Space	cytokine
1386943_at	8.10071	7.33927	-1.69518	1.69518	0.00493599	0.0175742	PLLP	plasmolipin	Plasma Membrane	transporter
1371433_at	7.96436	7.20261	-1.69554	1.69554	0.000122284	0.00189419
1382283_at	7.29545	6.53294	-1.69644	1.69644	2.94983e-07	0.000249547	WIPF1	WAS/WASL interacting protein family, member 1	Cytoplasm	other
1370376_a_at	7.51887	6.75515	-1.69785	1.69785	0.000187882	0.00238667	YBX3	Y box binding protein 3	Nucleus	transcription regulator
1369959_at	10.3285	9.56322	-1.69975	1.69975	6.44692e-05	0.00143317	ZFP36L1	ZFP36 ring finger protein-like 1	Nucleus	transcription regulator
1398258_at	9.84837	9.08196	-1.70103	1.70103	0.00575524	0.0195536	APOD	apolipoprotein D	Extracellular Space	transporter
1367902_at	9.26388	8.49536	-1.70352	1.70352	0.000131869	0.00195947	GNG11	guanine nucleotide binding protein (G protein), gamma 11	Plasma Membrane	enzyme
1382072_at	7.80895	7.03866	-1.70561	1.70561	0.000755391	0.00529207	OLFML2A	olfactomedin-like 2A	Extracellular Space	other
1398347_at	8.5306	7.75842	-1.70785	1.70785	0.00293019	0.0122558	AXL	AXL receptor tyrosine kinase	Plasma Membrane	kinase
1395201_at	7.32885	6.55468	-1.71021	1.71021	0.00023157	0.00267669	SSPN	sarcospan	Plasma Membrane	other
1370154_at	10.6364	9.86055	-1.71224	1.71224	0.00104746	0.00636306	Lyz1/Lyz2	lysozyme 2	Cytoplasm	enzyme
1391439_at	7.71681	6.94077	-1.71243	1.71243	0.000174724	0.0022706	MICAL3	microtubule associated monooxygenase, calponin and LIM domain containing 3	Cytoplasm	enzyme
1398345_at	7.4244	6.6463	-1.71487	1.71487	5.84593e-05	0.00136915
1368536_at	9.72426	8.94477	-1.71652	1.71652	0.000641397	0.00476397	ENPP2	ectonucleotide pyrophosphatase/phosphodiesterase 2	Plasma Membrane	enzyme
1375412_at	10.0728	9.29318	-1.71673	1.71673	4.91666e-06	0.000500215	ARSB	arylsulfatase B	Cytoplasm	enzyme
1386912_at	7.88738	7.1077	-1.71675	1.71675	0.00589477	0.0198775	PCOLCE	procollagen C-endopeptidase enhancer	Extracellular Space	other
1371588_at	7.65498	6.87526	-1.7168	1.7168	3.7211e-05	0.0010993	PARVA	parvin, alpha	Cytoplasm	other
1388784_at	8.33843	7.55799	-1.71765	1.71765	0.000130423	0.00194823	CSF1R	colony stimulating factor 1 receptor	Plasma Membrane	kinase
1392105_at	7.90031	7.11963	-1.71794	1.71794	1.29756e-05	0.000676152
1370026_at	8.39966	7.6188	-1.71816	1.71816	0.00851278	0.0257872	CRYAB	crystallin, alpha B	Nucleus	other
1389150_at	7.46883	6.6872	-1.71908	1.71908	5.60678e-05	0.00134073	LOC100910396	uncharacterized LOC100910396	Other	other
1383391_a_at	7.35105	6.56834	-1.72035	1.72035	0.000552213	0.00437011	C2	complement component 2	Extracellular Space	peptidase
1382252_at	7.53873	6.75534	-1.72117	1.72117	0.000243661	0.00274374
1377595_at	9.12781	8.34392	-1.72176	1.72176	0.000920187	0.00593223	SSFA2	sperm specific antigen 2	Plasma Membrane	other
1387348_at	7.32354	6.53911	-1.7224	1.7224	0.000858134	0.0056874	IGFBP5	insulin-like growth factor binding protein 5	Extracellular Space	other
1399096_at	9.89008	9.10293	-1.72567	1.72567	0.000929587	0.00596465	ADD3	adducin 3 (gamma)	Cytoplasm	other
1379719_at	7.37307	6.58553	-1.72612	1.72612	9.00527e-05	0.00166171	Syde2	synapse defective 1, Rho GTPase, homolog 2 (C. elegans)	Other	other
1370930_at	7.57336	6.78396	-1.72835	1.72835	0.000703983	0.00505088	KIF1C	kinesin family member 1C	Cytoplasm	other
1374432_at	10.5562	9.76494	-1.73059	1.73059	0.0014256	0.00775112
1370907_at	8.05781	7.2654	-1.73197	1.73197	0.000311676	0.0031646	ST6GAL1	ST6 beta-galactosamide alpha-2,6-sialyltranferase 1	Cytoplasm	enzyme
1373748_at	8.40964	7.61407	-1.73576	1.73576	0.000131096	0.00195313	PDZRN3	PDZ domain containing ring finger 3	Extracellular Space	enzyme
1372256_at	9.24045	8.44481	-1.73585	1.73585	0.000813197	0.00551984	CRIP1	cysteine-rich protein 1 (intestinal)	Cytoplasm	other
1393245_at	8.96413	8.16837	-1.736	1.736	0.00243413	0.0109169	PHYH	phytanoyl-CoA 2-hydroxylase	Cytoplasm	enzyme
1367950_at	7.37154	6.57231	-1.74017	1.74017	1.37698e-06	0.000338049	SLC22A5	solute carrier family 22 (organic cation/carnitine transporter), member 5	Plasma Membrane	transporter
1386979_at	7.54374	6.74237	-1.74275	1.74275	0.00424965	0.0158912	SERINC5	serine incorporator 5	Plasma Membrane	transporter
1372088_at	8.8701	8.06846	-1.74309	1.74309	9.92258e-05	0.00173006	PPFIBP1	PTPRF interacting protein, binding protein 1 (liprin beta 1)	Plasma Membrane	other
1373210_at	7.59741	6.79502	-1.74398	1.74398	0.0012112	0.00698297	LAMB1	laminin, beta 1	Extracellular Space	other
1371527_at	7.42478	6.62028	-1.74654	1.74654	0.00123201	0.00705532	EMP1	epithelial membrane protein 1	Plasma Membrane	other
1371485_at	7.69494	6.88968	-1.74746	1.74746	1.03097e-05	0.00065859
1388764_at	7.69217	6.88676	-1.74765	1.74765	9.47061e-05	0.00170553	IQGAP1	IQ motif containing GTPase activating protein 1	Cytoplasm	other
1379277_at	8.18638	7.37889	-1.75016	1.75016	0.000244757	0.00275034
1392149_at	7.30763	6.5	-1.75034	1.75034	0.00236085	0.010673	EIF4B	eukaryotic translation initiation factor 4B	Cytoplasm	translation regulator
1383511_at	8.47457	7.66592	-1.75158	1.75158	0.0151845	0.0392759
1367614_at	8.06855	7.25797	-1.75392	1.75392	0.00153999	0.00812289	ANXA1	annexin A1	Plasma Membrane	other
1386911_at	12.8432	12.0305	-1.75649	1.75649	0.00350056	0.0139148	ATP1A2	ATPase, Na+/K+ transporting, alpha 2 polypeptide	Plasma Membrane	transporter
1383291_at	7.32065	6.50367	-1.76172	1.76172	0.00761032	0.0238136	TUBB4B	tubulin, beta 4B class IVb	Cytoplasm	other
1392569_at	7.31893	6.5	-1.7641	1.7641	0.0135921	0.036236	IGF1	insulin-like growth factor 1 (somatomedin C)	Extracellular Space	growth factor
1368885_at	7.34056	6.52091	-1.76497	1.76497	5.76427e-05	0.00136184
1368990_at	7.46366	6.64276	-1.7665	1.7665	1.29886e-05	0.000676152	CYP1B1	cytochrome P450, family 1, subfamily B, polypeptide 1	Cytoplasm	enzyme
1389554_at	9.75412	8.93153	-1.76857	1.76857	0.000219584	0.00258848	NR2F2	nuclear receptor subfamily 2, group F, member 2	Nucleus	ligand-dependent nuclear receptor
1367846_at	7.63499	6.81079	-1.77055	1.77055	0.00220315	0.0101831	S100A4	S100 calcium binding protein A4	Cytoplasm	other
1372069_at	8.24594	7.42097	-1.7715	1.7715	0.0041019	0.0155029	KANK1	KN motif and ankyrin repeat domains 1	Nucleus	transcription regulator
1382905_at	7.42597	6.60057	-1.77202	1.77202	1.2169e-05	0.00067046
1370043_at	10.2918	9.46567	-1.7729	1.7729	0.000174358	0.00227014	ALCAM	activated leukocyte cell adhesion molecule	Plasma Membrane	other
1389413_at	8.25257	7.4229	-1.77727	1.77727	0.0162296	0.0412701	EVI2A	ecotropic viral integration site 2A	Plasma Membrane	transmembrane receptor
1368563_at	7.83755	7.00775	-1.77744	1.77744	0.00231155	0.0105344	ASPA	aspartoacylase	Cytoplasm	enzyme
1387372_at	8.03663	7.20665	-1.77766	1.77766	0.00917581	0.0272261	SLC6A13	solute carrier family 6 (neurotransmitter transporter), member 13	Plasma Membrane	transporter
1371679_at	7.33957	6.50891	-1.77849	1.77849	0.00193263	0.009359	SYNPO2	synaptopodin 2	Cytoplasm	other
1375951_at	7.33503	6.5	-1.78389	1.78389	0.0016528	0.00849956	THBD	thrombomodulin	Plasma Membrane	transmembrane receptor
1389546_at	7.75567	6.91957	-1.78522	1.78522	0.00222575	0.0102635	AMOTL2	angiomotin like 2	Plasma Membrane	other
AFFX-r2-Bs-dap-5_at	8.00047	7.16395	-1.78574	1.78574	0.00309537	0.0127229
1368511_at	8.98468	8.14671	-1.78753	1.78753	0.00370469	0.0144182	BHLHE41	basic helix-loop-helix family, member e41	Nucleus	transcription regulator
1392840_at	7.96617	7.12654	-1.78959	1.78959	0.00442322	0.0163507
1378927_at	9.56088	8.72026	-1.79082	1.79082	0.000211627	0.00255332
1388569_at	7.34181	6.5	-1.79229	1.79229	0.00555264	0.0190688	SERPINF1	serpin peptidase inhibitor, clade F (alpha-2 antiplasmin, pigment epithelium derived factor), member 1	Extracellular Space	other
1388936_at	8.09356	7.24915	-1.79553	1.79553	0.0014914	0.00795839	CDH11	cadherin 11, type 2, OB-cadherin (osteoblast)	Plasma Membrane	other
1376575_at	9.48346	8.63903	-1.79555	1.79555	0.000156806	0.00212483	TWSG1	twisted gastrulation BMP signaling modulator 1	Extracellular Space	other
1389470_at	7.47867	6.63167	-1.79875	1.79875	0.00259325	0.0113578	CFB	complement factor B	Extracellular Space	peptidase
1387922_at	7.34887	6.5	-1.80109	1.80109	0.000898593	0.00584525	CRISPLD2	cysteine-rich secretory protein LCCL domain containing 2	Cytoplasm	other
1378133_at	9.89574	9.04144	-1.80789	1.80789	0.00231615	0.0105511	SLC7A11	solute carrier family 7 (anionic amino acid transporter light chain, xc- system), member 11	Plasma Membrane	transporter
1389006_at	8.20561	7.35026	-1.80919	1.80919	0.000547939	0.00435526
1371131_a_at	9.16252	8.30662	-1.80989	1.80989	0.000650397	0.00481004	TXNIP	thioredoxin interacting protein	Cytoplasm	other
1383222_at	7.8382	6.98043	-1.81223	1.81223	0.000454636	0.0039112	FRMD6	FERM domain containing 6	Cytoplasm	other
1374172_at	7.46147	6.60229	-1.81401	1.81401	0.000809149	0.00550797	COL8A2	collagen, type VIII, alpha 2	Extracellular Space	other
1383218_at	8.63372	7.77353	-1.81528	1.81528	0.0081998	0.0250453	LOC100912162	uncharacterized LOC100912162	Other	other
1367887_at	9.24731	8.38311	-1.82034	1.82034	0.000966535	0.0060673	LCAT	lecithin-cholesterol acyltransferase	Extracellular Space	enzyme
1392044_at	7.9173	7.04917	-1.82529	1.82529	0.000130141	0.00194822
1372064_at	7.59499	6.72663	-1.82559	1.82559	0.00255372	0.0112288	CXCL16	chemokine (C-X-C motif) ligand 16	Extracellular Space	cytokine
1393109_at	7.37101	6.5	-1.82894	1.82894	0.00137118	0.00753517
1384925_at	8.62945	7.7573	-1.83039	1.83039	1.24082e-05	0.00067046	LOC100912219	uncharacterized LOC100912219	Other	other
1373032_at	8.53731	7.65774	-1.83983	1.83983	0.00149474	0.00796986	MUSTN1	musculoskeletal, embryonic nuclear protein 1	Nucleus	other
1387227_at	7.88684	7.00473	-1.84307	1.84307	0.000609592	0.00463577	WIPF1	WAS/WASL interacting protein family, member 1	Cytoplasm	other
1367813_at	7.65413	6.77019	-1.84542	1.84542	0.00395394	0.0150596	PPP1R14A	protein phosphatase 1, regulatory (inhibitor) subunit 14A	Cytoplasm	phosphatase
1373644_at	7.76355	6.87686	-1.84893	1.84893	0.000449753	0.00389905
1370333_a_at	7.38684	6.5	-1.84913	1.84913	0.00250505	0.0111113	IGF1	insulin-like growth factor 1 (somatomedin C)	Extracellular Space	growth factor
1367648_at	9.82871	8.93712	-1.85522	1.85522	0.00711845	0.0227923	IGFBP2	insulin-like growth factor binding protein 2, 36kDa	Extracellular Space	other
1367517_at	7.6885	6.79454	-1.85827	1.85827	4.62092e-05	0.00122982
1369968_at	10.9726	10.0754	-1.86244	1.86244	0.000144383	0.00204582	PTN	pleiotrophin	Extracellular Space	growth factor
1388527_at	7.53746	6.63866	-1.86451	1.86451	0.000110976	0.00181631
1372301_at	8.58601	7.68627	-1.86572	1.86572	0.00071281	0.00509156	AEBP1	AE binding protein 1	Nucleus	peptidase
1373151_at	9.03919	8.13758	-1.86815	1.86815	0.00101164	0.00625654	LHFP	lipoma HMGIC fusion partner	Other	other
1386968_at	10.4045	9.50175	-1.8696	1.8696	0.000834796	0.00559913	PPP1R1A	protein phosphatase 1, regulatory (inhibitor) subunit 1A	Cytoplasm	phosphatase
1376637_at	8.42556	7.52128	-1.8716	1.8716	0.0100839	0.0291993
1389423_at	7.86431	6.956	-1.87684	1.87684	0.000412944	0.00370403	DDR2	discoidin domain receptor tyrosine kinase 2	Plasma Membrane	kinase
AFFX-r2-Bs-dap-3_at	8.91789	8.00659	-1.88074	1.88074	0.00646665	0.0213345
1368202_a_at	9.1247	8.21161	-1.88307	1.88307	0.000452095	0.00390732	DAB2	Dab, mitogen-responsive phosphoprotein, homolog 2 (Drosophila)	Plasma Membrane	other
1387004_at	7.54088	6.62601	-1.8854	1.8854	0.00138305	0.00758564	MINOS1-NBL1/NBL1	neuroblastoma 1, DAN family BMP antagonist	Nucleus	other
1374368_at	7.7857	6.86923	-1.88749	1.88749	0.000576884	0.00450225	TMEM164	transmembrane protein 164	Other	other
1370302_at	8.31705	7.39574	-1.89383	1.89383	0.00198985	0.00951701	SHROOM2	shroom family member 2	Plasma Membrane	ion channel
1376569_at	7.70197	6.77717	-1.89842	1.89842	0.000446219	0.00388397	KLF2	Kruppel-like factor 2	Nucleus	transcription regulator
1393808_at	7.7711	6.843	-1.90278	1.90278	0.0109091	0.0308551	FA2H	fatty acid 2-hydroxylase	Cytoplasm	enzyme
1370342_at	7.755	6.82277	-1.90823	1.90823	3.73087e-05	0.0010993	KCNK2	potassium channel, subfamily K, member 2	Plasma Membrane	ion channel
1383078_at	8.06769	7.13401	-1.91014	1.91014	0.0058426	0.0197606	EFNB3	ephrin-B3	Plasma Membrane	kinase
1367914_at	7.88926	6.95513	-1.91074	1.91074	0.000328631	0.00325879	EMP3	epithelial membrane protein 3	Plasma Membrane	other
1376800_at	8.05961	7.12523	-1.91107	1.91107	0.00271811	0.0116891	Chn2	chimerin 2	Other	other
1390835_at	7.43699	6.50205	-1.91181	1.91181	0.00549572	0.0189217	SLC47A1	solute carrier family 47 (multidrug and toxin extrusion), member 1	Plasma Membrane	transporter
1370939_at	8.04953	7.11313	-1.91374	1.91374	0.000945403	0.005998	ACSL1	acyl-CoA synthetase long-chain family member 1	Cytoplasm	enzyme
1389618_at	7.58445	6.64089	-1.92326	1.92326	0.000619028	0.00467929
1398397_at	8.87415	7.92883	-1.92561	1.92561	0.000109445	0.00180696
1371406_at	10.0777	9.12399	-1.93688	1.93688	5.10938e-05	0.00128969
1376194_at	9.29281	8.33907	-1.93689	1.93689	0.00010496	0.00177178	LOC100912727	uncharacterized LOC100912727	Other	other
1389918_at	7.69803	6.74024	-1.94234	1.94234	0.000250944	0.00280031	Palld	palladin, cytoskeletal associated protein	Cytoplasm	other
1380329_at	7.54648	6.58819	-1.94301	1.94301	0.00295398	0.0123179	OPALIN	oligodendrocytic myelin paranodal and inner loop protein	Cytoplasm	other
1388880_at	8.01502	7.05621	-1.9437	1.9437	0.000577327	0.00450259	SLFN5	schlafen family member 5	Nucleus	enzyme
1372518_at	7.90827	6.9487	-1.94472	1.94472	0.00215676	0.0100438	FBLN1	fibulin 1	Extracellular Space	other
1373533_at	9.75192	8.79139	-1.94602	1.94602	0.000104019	0.00176645	KIAA1462	KIAA1462	Plasma Membrane	other
1370391_at	8.67119	7.70388	-1.95518	1.95518	0.00322744	0.013139	CRABP2	cellular retinoic acid binding protein 2	Cytoplasm	transporter
1370247_a_at	9.08388	8.11436	-1.95818	1.95818	0.000917833	0.0059295	PMP22	peripheral myelin protein 22	Plasma Membrane	other
1376691_at	8.40384	7.43171	-1.96174	1.96174	0.000103025	0.00176419	Tmem64	transmembrane protein 64	Cytoplasm	other
1391448_at	8.36671	7.39422	-1.96223	1.96223	0.00295486	0.0123179	CRIM1	cysteine rich transmembrane BMP regulator 1 (chordin-like)	Extracellular Space	kinase
AFFX-DapX-3_at	9.16165	8.18907	-1.96235	1.96235	0.00656968	0.0215694
1374812_at	7.61762	6.64496	-1.96245	1.96245	5.50752e-06	0.000527798	PTPN13	protein tyrosine phosphatase, non-receptor type 13 (APO-1/CD95 (Fas)-associated phosphatase)	Cytoplasm	phosphatase
1387182_at	8.71901	7.74476	-1.96462	1.96462	0.00556875	0.0190917	GPR37	G protein-coupled receptor 37 (endothelin receptor type B-like)	Plasma Membrane	G-protein coupled receptor
1370287_a_at	8.91799	7.94267	-1.96608	1.96608	0.000643226	0.0047695	Tpm1	tropomyosin 1, alpha	Plasma Membrane	other
1390404_at	7.75243	6.77459	-1.9695	1.9695	0.000112158	0.0018174	LAMA2	laminin, alpha 2	Extracellular Space	other
1376457_at	7.52011	6.54184	-1.9701	1.9701	4.79781e-07	0.000249547	CRISPLD2	cysteine-rich secretory protein LCCL domain containing 2	Cytoplasm	other
1389966_at	7.56674	6.58597	-1.97352	1.97352	5.06294e-05	0.00128553	COL6A3	collagen, type VI, alpha 3	Extracellular Space	other
1372031_at	9.06917	8.08833	-1.97361	1.97361	0.000950169	0.00600126
1373908_at	7.55746	6.56978	-1.983	1.983	0.000867075	0.00572624
1374363_at	8.02281	7.03457	-1.98376	1.98376	0.000430681	0.00379382	AIFM3	apoptosis-inducing factor, mitochondrion-associated, 3	Cytoplasm	enzyme
1387018_at	8.89795	7.90611	-1.98872	1.98872	0.000152906	0.00210582	SORBS2	sorbin and SH3 domain containing 2	Plasma Membrane	other
1370434_a_at	11.6496	10.6568	-1.99014	1.99014	0.0203506	0.0491803	MOBP	myelin-associated oligodendrocyte basic protein	Cytoplasm	other
1371349_at	7.97387	6.97911	-1.99275	1.99275	9.8854e-05	0.0017291	COL6A1	collagen, type VI, alpha 1	Extracellular Space	other
1375358_at	8.21639	7.21893	-1.99649	1.99649	0.000411599	0.0036949
1371691_at	9.26648	8.26816	-1.99767	1.99767	0.000562218	0.00442756	RARRES2	retinoic acid receptor responder (tazarotene induced) 2	Plasma Membrane	transmembrane receptor
1387897_at	10.7068	9.70774	-1.99869	1.99869	0.00437045	0.0162247	CNP	2',3'-cyclic nucleotide 3' phosphodiesterase	Cytoplasm	enzyme
1375640_at	9.80218	8.79849	-2.00512	2.00512	2.99144e-05	0.00100956	FKBP9	FK506 binding protein 9, 63 kDa	Cytoplasm	enzyme
1375908_at	7.51521	6.51021	-2.00695	2.00695	0.000204559	0.00251096	MPZL2	myelin protein zero-like 2	Plasma Membrane	other
1388201_at	8.21475	7.20543	-2.01296	2.01296	0.00732716	0.0232587	BMP6	bone morphogenetic protein 6	Extracellular Space	growth factor
1382382_at	7.93845	6.92671	-2.01634	2.01634	0.0150161	0.0389474	ERMN	ermin, ERM-like protein	Extracellular Space	other
1373788_at	8.16378	7.14904	-2.02054	2.02054	0.00123393	0.00706245	SLC41A1	solute carrier family 41 (magnesium transporter), member 1	Plasma Membrane	transporter
1392894_at	8.12689	7.1079	-2.0265	2.0265	2.99481e-05	0.00100956	FGL2	fibrinogen-like 2	Extracellular Space	peptidase
1383191_at	7.78771	6.76646	-2.02968	2.02968	0.000155787	0.00212451	PPP1R1A	protein phosphatase 1, regulatory (inhibitor) subunit 1A	Cytoplasm	phosphatase
1377753_at	7.86546	6.84302	-2.03136	2.03136	0.000458649	0.00392764
1371382_at	8.33687	7.31435	-2.03146	2.03146	0.000641977	0.00476397	FLNA	filamin A, alpha	Cytoplasm	other
1367568_a_at	10.5569	9.53411	-2.03188	2.03188	0.000719378	0.00511583	MGP	matrix Gla protein	Extracellular Space	other
1372466_at	8.81108	7.77298	-2.05352	2.05352	0.000514997	0.00418709
1380405_at	8.73968	7.70086	-2.05455	2.05455	0.00762166	0.023837	SEPT8	septin 8	Extracellular Space	other
1385585_at	7.71346	6.67418	-2.05519	2.05519	4.34594e-05	0.00118835	LOC690286	similar to hepatic leukemia factor	Other	other
1387029_at	8.24896	7.20768	-2.05805	2.05805	0.00102937	0.00631337	CFH	complement factor H	Extracellular Space	other
1370180_at	10.5245	9.48044	-2.06202	2.06202	0.00120342	0.00695509	NUDT4	nudix (nucleoside diphosphate linked moiety X)-type motif 4	Cytoplasm	phosphatase
1375538_at	8.20078	7.15311	-2.06718	2.06718	0.000787108	0.00543658	VCL	vinculin	Plasma Membrane	enzyme
1367880_at	7.9622	6.91357	-2.06856	2.06856	0.000334636	0.00330096	LAMB2	laminin, beta 2 (laminin S)	Extracellular Space	enzyme
1368461_at	7.90184	6.84932	-2.07415	2.07415	0.000196896	0.00246742	SLC22A8	solute carrier family 22 (organic anion transporter), member 8	Plasma Membrane	transporter
1374016_at	7.86957	6.81562	-2.07621	2.07621	8.94166e-05	0.00165822	LPAR1	lysophosphatidic acid receptor 1	Plasma Membrane	G-protein coupled receptor
1374618_at	7.58534	6.51975	-2.09303	2.09303	0.000148429	0.00208232
1389234_at	8.28373	7.21683	-2.09493	2.09493	0.000150391	0.00209531	VWF	von Willebrand factor	Extracellular Space	other
1388618_at	7.67751	6.60872	-2.09768	2.09768	2.36269e-05	0.000904469	NID2	nidogen 2 (osteonidogen)	Extracellular Space	other
1374705_at	9.59308	8.52033	-2.10344	2.10344	5.92859e-05	0.00136915	COL4A5	collagen, type IV, alpha 5	Extracellular Space	other
1390530_at	8.02173	6.9479	-2.10501	2.10501	0.000692049	0.00498425
1375519_at	8.95965	7.8818	-2.11089	2.11089	0.00488547	0.017476	LOC287167	globin, alpha	Other	other
1368003_at	9.19444	8.11457	-2.11385	2.11385	0.00253876	0.0111949	ALDH1A2	aldehyde dehydrogenase 1 family, member A2	Cytoplasm	enzyme
1381470_at	8.22062	7.12729	-2.13367	2.13367	5.91125e-05	0.00136915
1368329_at	7.78687	6.69275	-2.13483	2.13483	2.29985e-05	0.000894316	SLC22A6	solute carrier family 22 (organic anion transporter), member 6	Plasma Membrane	transporter
1372000_at	8.80367	7.70888	-2.13583	2.13583	0.000114453	0.00182379	NET1	neuroepithelial cell transforming 1	Nucleus	other
1374709_at	7.82021	6.72371	-2.13836	2.13836	0.000136193	0.00199226
1372818_at	9.0391	7.94077	-2.14107	2.14107	0.00557987	0.0191066	COLEC12	collectin sub-family member 12	Plasma Membrane	transmembrane receptor
1388920_at	8.71315	7.60257	-2.15932	2.15932	0.0015918	0.00830391	BMP6	bone morphogenetic protein 6	Extracellular Space	growth factor
1367661_at	8.639	7.52723	-2.16111	2.16111	0.00075366	0.00529056	S100A6	S100 calcium binding protein A6	Cytoplasm	transporter
1394475_at	7.61204	6.5	-2.16151	2.16151	3.46274e-05	0.00108679
1385782_at	8.96376	7.85147	-2.16189	2.16189	6.74717e-05	0.0014653
1369705_at	10.387	9.27379	-2.16324	2.16324	0.00178551	0.00890301	SLC6A20	solute carrier family 6 (proline IMINO transporter), member 20	Plasma Membrane	transporter
1387112_at	13.771	12.6572	-2.16417	2.16417	0.00765394	0.023917	PLP1	proteolipid protein 1	Plasma Membrane	other
1389836_a_at	10.8834	9.76952	-2.16426	2.16426	0.000131401	0.00195509	TIMP3	TIMP metallopeptidase inhibitor 3	Extracellular Space	other
1367574_at	11.6735	10.5545	-2.17191	2.17191	0.000326726	0.00324799	VIM	vimentin	Cytoplasm	other
1388902_at	7.90697	6.78348	-2.17874	2.17874	6.25348e-05	0.00141241	LOXL1	lysyl oxidase-like 1	Extracellular Space	enzyme
1372254_at	8.79359	7.66948	-2.17968	2.17968	0.000995712	0.00619536	SERPING1	serpin peptidase inhibitor, clade G (C1 inhibitor), member 1	Extracellular Space	other
1385248_a_at	8.41437	7.2861	-2.18596	2.18596	0.00308218	0.0126848	OGN	osteoglycin	Extracellular Space	growth factor
1380253_at	7.79539	6.66511	-2.18902	2.18902	5.94735e-06	0.000528846
1398622_at	8.95124	7.8205	-2.18971	2.18971	0.00161005	0.00837812
1367700_at	8.7947	7.65769	-2.19924	2.19924	0.00355215	0.0140506	FMOD	fibromodulin	Extracellular Space	other
1371703_at	9.9091	8.77205	-2.19931	2.19931	0.00047433	0.00398557	AHNAK	AHNAK nucleoprotein	Nucleus	other
1374273_at	9.41482	8.27358	-2.20571	2.20571	0.000596067	0.00457781
1389020_at	7.67527	6.53176	-2.20918	2.20918	0.000101071	0.00174482	Islr	immunoglobulin superfamily containing leucine-rich repeat	Other	other
1370941_at	9.94032	8.79092	-2.21822	2.21822	0.00182045	0.00901285	PDGFRA	platelet-derived growth factor receptor, alpha polypeptide	Plasma Membrane	kinase
1367912_at	7.66118	6.50597	-2.22716	2.22716	0.000237259	0.00270045	LTBP1	latent transforming growth factor beta binding protein 1	Extracellular Space	other
1373699_at	8.13573	6.97117	-2.24165	2.24165	0.000185876	0.00237186
1367600_at	7.68391	6.51571	-2.24731	2.24731	0.00175163	0.00880325	DES	desmin	Cytoplasm	other
1385243_at	9.06816	7.89355	-2.25733	2.25733	1.13191e-05	0.000666299
1372615_at	7.67814	6.5	-2.26284	2.26284	0.000738376	0.00521808	AOC3	amine oxidase, copper containing 3	Plasma Membrane	enzyme
1398362_at	8.76915	7.58796	-2.26764	2.26764	0.00130297	0.00728752
1367594_at	8.56537	7.3823	-2.2706	2.2706	0.000208815	0.0025302	BGN	biglycan	Extracellular Space	other
1388879_at	8.13194	6.92664	-2.30584	2.30584	0.000135447	0.00198907	ABI3BP	ABI family, member 3 (NESH) binding protein	Extracellular Space	other
1368380_at	9.01475	7.80842	-2.30749	2.30749	1.0969e-05	0.000658896	VTN	vitronectin	Extracellular Space	other
1371861_at	8.35542	7.1444	-2.31502	2.31502	0.00136856	0.00753174
1368577_at	9.86748	8.65516	-2.3171	2.3171	0.00165954	0.00851872	GJB6	gap junction protein, beta 6, 30kDa	Plasma Membrane	transporter
1370228_at	11.0691	9.85279	-2.32347	2.32347	0.00311107	0.0127664	TF	transferrin	Extracellular Space	transporter
1370048_at	9.46906	8.24538	-2.33543	2.33543	0.00115018	0.00673105	LPAR1	lysophosphatidic acid receptor 1	Plasma Membrane	G-protein coupled receptor
1373092_at	8.41503	7.17602	-2.36037	2.36037	0.000130988	0.00195313
1367847_at	9.07098	7.82482	-2.37209	2.37209	0.00498331	0.0176885	NUPR1	nuclear protein, transcriptional regulator, 1	Nucleus	transcription regulator
1370857_at	8.13302	6.88665	-2.37243	2.37243	0.00105482	0.00637694	Acta2	actin, alpha 2, smooth muscle, aorta	Other	other
1390207_at	8.38828	7.13024	-2.39171	2.39171	0.000207771	0.00252252	LATS2	large tumor suppressor kinase 2	Nucleus	kinase
1370864_at	7.97388	6.71134	-2.39918	2.39918	9.51224e-06	0.000645102	COL1A1	collagen, type I, alpha 1	Extracellular Space	other
1380250_at	8.96364	7.68263	-2.43009	2.43009	0.00139665	0.00762684	SNED1	sushi, nidogen and EGF-like domains 1	Plasma Membrane	other
1367802_at	9.43392	8.1502	-2.43466	2.43466	0.00616516	0.0205986	SGK1	serum/glucocorticoid regulated kinase 1	Cytoplasm	kinase
1384310_at	8.252	6.96718	-2.43651	2.43651	0.000310098	0.0031646
1370234_at	9.7415	8.44546	-2.45554	2.45554	0.000603169	0.00460242	FN1	fibronectin 1	Extracellular Space	enzyme
1370959_at	10.1552	8.84839	-2.47401	2.47401	0.00115453	0.00675199	COL3A1	collagen, type III, alpha 1	Extracellular Space	other
1371969_at	8.96614	7.65884	-2.47478	2.47478	0.000123067	0.00189862
1371541_at	9.22821	7.91578	-2.4836	2.4836	0.00104353	0.00635976	Mylk	myosin light chain kinase	Plasma Membrane	kinase
1383263_at	10.1781	8.85939	-2.49441	2.49441	0.0106861	0.0303975	OGN	osteoglycin	Extracellular Space	growth factor
1390450_a_at	8.30307	6.97111	-2.51745	2.51745	3.71302e-05	0.0010993	OGN	osteoglycin	Extracellular Space	growth factor
1370960_at	8.31265	6.94611	-2.57851	2.57851	7.58668e-05	0.00153723	IGFBP5	insulin-like growth factor binding protein 5	Extracellular Space	other
1367749_at	8.23824	6.86211	-2.59572	2.59572	3.60864e-05	0.00109919	LUM	lumican	Extracellular Space	other
1382083_at	11.0128	9.63086	-2.6061	2.6061	0.0110099	0.0310916	Coch	cochlin	Other	other
1376749_at	10.3302	8.94658	-2.60929	2.60929	0.00659162	0.0216142	OGN	osteoglycin	Extracellular Space	growth factor
1388298_at	9.17488	7.785	-2.62057	2.62057	0.000108096	0.00179426	MYL9	myosin, light chain 9, regulatory	Cytoplasm	other
1393252_at	8.75489	7.34026	-2.66592	2.66592	0.00200142	0.00955687
1367631_at	9.63174	8.21308	-2.67338	2.67338	0.0017751	0.00887394	CTGF	connective tissue growth factor	Extracellular Space	growth factor
1370956_at	9.608	8.12491	-2.79546	2.79546	3.62217e-05	0.00109919	DCN	decorin	Extracellular Space	other
1372299_at	9.17839	7.67581	-2.83349	2.83349	0.000957187	0.00602537	CDKN1C	cyclin-dependent kinase inhibitor 1C (p57, Kip2)	Nucleus	other
1368047_at	8.85352	7.34891	-2.83747	2.83747	0.00347646	0.0138336	SLC13A3	solute carrier family 13 (sodium-dependent dicarboxylate transporter), member 3	Plasma Membrane	transporter
1390532_at	9.13521	7.62036	-2.85768	2.85768	0.00351735	0.013952	SLC13A4	solute carrier family 13 (sodium/sulfate symporter), member 4	Plasma Membrane	transporter
1388557_at	9.00945	7.49448	-2.85795	2.85795	0.000141285	0.00202478	TUBB4B	tubulin, beta 4B class IVb	Cytoplasm	other
1367570_at	10.0824	8.56726	-2.85819	2.85819	0.000320358	0.00321434	TAGLN	transgelin	Cytoplasm	other
1376711_at	11.7396	10.2034	-2.90035	2.90035	0.00244016	0.0109261	CLDN11	claudin 11	Plasma Membrane	other
1388116_at	8.46984	6.9142	-2.93965	2.93965	0.00011774	0.00185836	COL1A1	collagen, type I, alpha 1	Extracellular Space	other
1370155_at	10.916	9.19789	-3.29003	3.29003	0.000396616	0.00362085	COL1A2	collagen, type I, alpha 2	Extracellular Space	other
1373386_at	9.9802	8.25921	-3.29663	3.29663	3.45091e-05	0.00108679	GJB2	gap junction protein, beta 2, 26kDa	Plasma Membrane	transporter
1372219_at	9.9113	8.08101	-3.55609	3.55609	0.000104607	0.00176919	TPM2	tropomyosin 2 (beta)	Cytoplasm	other
1387854_at	10.0308	8.11714	-3.76775	3.76775	0.000808157	0.00550717	COL1A2	collagen, type I, alpha 2	Extracellular Space	other
1370896_a_at	9.79147	7.81081	-3.94674	3.94674	0.000256929	0.00282071	Myh11	myosin, heavy chain 11, smooth muscle	Cytoplasm	other
