# Supplementary material for: A RNA-Seq Analysis of the Rat Supraoptic Nucleus Transcriptome: Effects of Salt Loading on Gene Expression
Source: PLoS One. 2015 Apr 21;10(4):e0124523. doi: 10.1371/journal.pone.0124523 (PMC4405539; doi:10.1371/journal.pone.0124523)
Supplement: S18 Table — (XLS) [file pone.0124523.s027.xls]

## Sheet: Table_S18
Table S18. Top 25 Networks for the 552 RNA-Seq genes selected as differentially expressed between SL and Control
Network	Network_Score	Number_of_Overlapping_Genes	Network_Function_Disease_Characterization	Network_Constituents
1	50	30	Amino Acid Metabolism, Small Molecule Biochemistry, Developmental Disorder	Aak1,AMPH,AP1S2,Ap2 alpha,BBS2,BRE,CABP1,Calcineurin protein(s),CAMK2G,Cdc2,CGREF1,CORO1A,EPS15,GLA,ITIH3,ITPR,LDB2,LIN7B,LUC7L3,MCCC2,NFkB (complex),PCSK1,PCSK1N,PLK3,SENP2,SHMT2,SIGMAR1,SLC7A1,SPINT2,TMOD1,TRAFD1,TTC8,WDR34,XRCC4,Zfp110/Zfp369
2	46	29	Lipid Metabolism, Small Molecule Biochemistry, Cellular Compromise	AGAP2,Akt,ASAH1,ASAH2,ATF4,ATF5,Beta adaptin,c-Src,CEBPG,ceramidase,CNIH2,CREB3L1,DBP,DLK1,EIF4EBP1,EIF4EBP2,GRB14,GRIA2,HES6,IFN alpha/beta,MAN2C1,MATK,NAAA,NMB,PAPSS2,Pdlim4,PER3,Ppp2c,PSPH,PYCR1,SLC1A4,SLC7A3,SRSF5,TEF,VGF
3	42	27	Auditory and Vestibular System Development and Function, Cell Morphology, Organ Morphology	ABTB1,AGPAT9,CHI3L1,Ckmt1,creatine kinase,CSTB,CTBS,DGAT2,DOK5,DYSF,ERK1/2,FABP7,Ferritin,FTL,HBA1/HBA2,HDL,hemoglobin,HMGB3,HTATIP2,LITAF,MFGE8,MMD,NAMPT,NEU1,Ntsr2,Nuclear factor 1,PDDC1,PI3K (family),POU3F2,PQBP1,PRSS23,SLC12A2,SLC12A6,SPRY2,VLDL
4	35	24	DNA Replication, Recombination, and Repair, Nucleic Acid Metabolism, Small Molecule Biochemistry	ACSL5,ARHGDIB,BTG3,CIRBP,Cyclin A,Cyclin D,Cyclin E,ELK3,EPRS,ERCC1,ERK,FABP3,Fgf,FGF9,Fgfr,FXYD5,GARS,IARS,IDI1,IL3RA,LIG1,MAGED1,MDK,PDGF BB,PLC gamma,RBP1,RNF128,RPA,SCN9A,STAT5a/b,STMN4,TCF,TTL,UBE2W,UFM1
5	33	23	Cell-To-Cell Signaling and Interaction, Cellular Compromise, Tissue Development	Alpha Actinin,Alpha catenin,AP3M2,CD63,Collagen type I,Collagen(s),Cpla2,CXCL14,DDAH2,FAT1,HEYL,Integrin,Laminin,LRP,LRP10,MMP19,MTHFD2,Notch,PI3K (complex),PLA2G6,PLOD2,PSAT1,RAB3B,Rap1,RAP1B,S100A10,SCGN,Secretase gamma,Slc6a17,TES,TGFBI,THY1,UCN,VASP,WARS
6	31	22	Cell-To-Cell Signaling and Interaction, Cell Signaling, Nucleic Acid Metabolism	Adaptor protein 2,ADCY,ANXA4,BAI2,CaMKII,CCKBR,CD97,Cg,Clathrin,CRHR1,DPYS,ECEL1,ELTD1,FSH,Gde1,GNG5,GNRH,Gpcr,GPR88,GPR158,GPRC5B,IRS2,Lh,MCHR1,P110,PALM,Pka,POT1,Proinsulin,PTP4A1,RXFP1,RXFP3,SARS,SCTR,voltage-gated calcium channel
7	31	22	Tissue Morphology, Cellular Function and Maintenance, Developmental Disorder	Alp,ARRB2,BCKDHA,BTBD6,chemokine,COPRS,CUL3,EIF1AY,ENTPD5,FAM98A,FN3KRP,G protein,GTPase,Histone h4,IL12 (complex),IL12 (family),Interferon alpha,Mmp,NELL1,NUDT16L1,PAXIP1,PELO,PYCR1,PYCR2,RGS11,RPL3,RPL7L1,RXFP1,SLC25A23,SMYD5,TARS,TARS2,TMEM165,tubulin (complex),WDR6
8	31	23	Carbohydrate Metabolism, Lipid Metabolism, Small Molecule Biochemistry	ACAT2,ACSL4,Actin,AGT,Ap1,ASCC2,CBX7,CDK10,CHRD,CKAP4,DEAF1,Focal adhesion kinase,Histone h3,IKK (complex),Insulin,KIAA0895,NAB1,NDFIP2,Npff,OCRL,p85 (pik3r),Pdgf (complex),PDK2,PFKM,POLD2,PTEN,Rac,Ras,Ras homolog,SLC25A5,SQLE,SRC (family),TRPV2,UBE4A,YKT6
9	27	20	Cell-To-Cell Signaling and Interaction, Nervous System Development and Function, Cardiovascular Disease	AMPK,APOE,C20orf24,calpain,CINP,CYP,ETV5,Fibrinogen,GCDH,HBB,HDAC11,HMGCR,HMOX1,HSD17B12,IFN Beta,IgG,IL1,LDL,LIMS2,Mapk,MAZ,NQO1,NUP93,Pld,Pro-inflammatory Cytokine,PTPase,Rho gdi,SAA,SESN1,Sod,SPRED3,TAPBP,TIA1,TMCC2,TREX1
10	24	21	Cardiovascular Disease, Metabolic Disease, Cell-To-Cell Signaling and Interaction	ABCA1,ACADL,AHCY,Angiotensin II receptor type 1,CARTPT,GRIK1,Growth hormone,HDL-cholesterol,HMGN2,IGF2,Igfbp,IGFBP3,INSIG1,LDL-cholesterol,LDLR,MARCKSL1,MOGAT2,N-cor,Nfat (family),Nr1h,p70 S6k,PCK2,PDE8B,PEPCK,Pkc(s),PPP1R15A,Rxr,SLC20A1,SLC38A2,STX2,TM7SF2,TRPC4,TSH,TTC39B,VLDL-cholesterol
11	24	19	Cellular Compromise, Neurological Disease, Organismal Injury and Abnormalities	5(S)-HETE,ADAM11,ADAM23,ANKRD55,ASAH2,B4GALT6,CCDC126,CLDN10,CLGN,GABRA5,Hddc3,HOXA1,HTT,LGI2,LGI4,MAPK3,Mest,MGAT5B,NKX2-3,NT5DC2,PAPPA2,PAPSS2,PPP2R5B,PRTN3,PWWP2B,SCN9A,SGTB,SLC12A6,SMOC1,SMYD5,SOD1,TCTEX1D2,TNF,TOLLIP,tretinoin
12	24	19	Neurological Disease, Skeletal and Muscular Disorders, Carbohydrate Metabolism	26s Proteasome,ADRB,AHI1,Calmodulin,CDR2,Ck2,Creb,cytochrome C,elastase,estrogen receptor,HAP1,Hdac,HDAC10,HISTONE,Hsp70,Hsp90,HSPA9,MAP1B,MKRN2,MOK,MZF1,NEFH,Nos,P38 MAPK,PACRG,PDYN,PGGT1B,PIP4K2A,PSME1,RBCK1,TUBB6,tubulin (family),Ubiquitin,YARS,Zfp932 (includes others)
13	23	18	Cancer, Cell-To-Cell Signaling and Interaction, Tumor Morphology	APOLD1,BCL2,CHAC1,CHPF2,CXCR6,CYB561,FBXO10,GLDN,GNL1,GPR158,GPRC5B,IFNG,IgG2c,Kcnip2,MITF,MYCN,neuroprotectin D1,OPN3,PIR,PKIG,POU4F2,PPP1CA,PSD2,PTPRN,RAB36,SFI1,SLC45A1,SLC5A2,SLC7A5,SLC7A8,TGFB1,TMEM251,TTC28,TYRP1,UCK2
14	22	17	Developmental Disorder, Hereditary Disorder, Metabolic Disease	CAMK2G,CAMKK2,CDK5RAP2,CGRRF1,CTXN1,DPYSL3,DPYSL4,DPYSL5,EID1,EID2,GPM6A,HID1,KCNA6,KCNAB2,KLHL42,LPPR3,MAGEH1,MAP4K2,MOAP1,NACAD,NAP1L5,NSMCE4A,ORAI3,PEX10,PNCK,PPAP2A,PPAP2C,PRUNE2,RCN3,RNF149,SLC7A8,SUOX,TSPAN5,UBC,ZFAND2A
15	22	17	Hereditary Disorder, Neurological Disease, Organismal Injury and Abnormalities	ACAA2,ALDOC,beta-estradiol,CARTPT,DRC1,EIF3J,EMG1,EREG,FADS3,HECW2,HPCAL4,HSD17B12,IER2,IFI30,IFT122,IL5,KCTD6,KLK1,LAMB1,LITAF,MMD,NARS,NCOA5,NXPH1,PMP22,PROC,QSOX1,RCL1,Rps6ka5,RSPH9,SLC24A3,SLC7A5,TNFAIP6,Tnfaip6,TTC9
16	22	19	Hereditary Disorder, Neurological Disease, Psychological Disorders	14-3-3,AARS,ALDH,ALDH18A1,ALDH1L2,ALDH6A1,Alpha tubulin,Beta Tubulin,Caveolin,CNTNAP1,Cofilin,Collagen type IV,CPLX1,CYGB,Fibrin,FXYD1,GFAP,Jnk,Mlc,NFAT (complex),PDCD6,PP1 protein complex group,PP2A,PROCR,RHOQ,Rock,RTN4,S100B,SLC1A2,TH,Tnf (family),trypsin,TTLL7,VCAN,VPS37A
17	20	17	Cardiovascular System Development and Function, Cell Cycle, Skeletal and Muscular System Development and Function	Alpha actin,ASNS,BCR (complex),CA2,caspase,CD3,CDKN1B,CRABP1,CRLF1,DAP,EXOSC5,EXOSC8,F Actin,FNDC3A,ID3,Ifn gamma,Igm,IGSF1,Immunoglobulin,MAP2K1/2,Mek,MSN,NDRG2,NOG,PDXP,phosphatase,RGMA,RNA polymerase II,Sapk,Smad1/5/8,Sos,TCR,Tgf beta,TNFRSF12A,Vegf
18	20	16	Small Molecule Biochemistry, Embryonic Development, Organismal Development	ADCYAP1,AK4,AMPK,AZIN1,C1orf198,CDR2L,CFP,CHEK1,DCAKD,DDX39B,ELAVL1,GOLPH3,HNRNPA1,KCNK1,L-histidine,MXRA7,OAZ2,OSBP2,PDCL,PGR,PIGM,PRKDC,RBMX2,SENP1,SFXN1,SLC25A11,SRSF1,TCOF1,TMEM65,TMEM216,TTPAL,VHL,VMA21,VPS35,ZFP36
19	20	16	Carbohydrate Metabolism, Molecular Transport, Nucleic Acid Metabolism	ACAD8,alpha-ketoisocaproic acid,AS3MT,ATP2B3,BCKDHA,BDH1,CACNA1E,CCDC90B,COX7A2,CRSP5,DIO3,EIF4EBP2,ERO1L,FUZ,FXYD6,GCKR,HES6,HNF4A,Ins1,ITIH3,MED25,PTPRN,SIX2,SLC30A7,SLC35A2,SLC35A3,SLC5A10,SYCE2,SYNPR,TLE1,TLE3,TUT1,USP15,USP51,ZFP64
20	20	16	Cancer, Cellular Development, Cellular Assembly and Organization	ACTR3B,C15orf57,CCND1,CD164,CDK4,CPNE3,CTNNAL1,DNAJC19,FAM189A2,FAM204A,GPRIN2,GRB2,HSP90AB1,KHDRBS2,Lamin,LIN7B,LMNA,LNX1,LRRC3B,MTFR2,NECAB2,NRSN1,OAZ1,PDZRN4,SFN,SLC41A2,SNX7,STARD4,SUN1,SYNE1,TESK1,TM7SF2,TMEM17,TMSB15A,ZSCAN26
21	18	16	Cardiovascular System Development and Function, Cellular Function and Maintenance, Cellular Growth and Proliferation	APP,C17orf85,C7orf50,CALCOCO1,CARS,CCDC33,CYB561D2,DDX47,DIRAS1,EAF1,FAM122B,H2AFV,Hist3h2ba,KRI1,LARP4,LETM2,LRRC59,MMP14,NDP,NENF,NME6,NRBP2,POLE3,RRP15,SKA3,SSSCA1,STAC,SUMO2,TFPT,TMEM35,VPS72,VPS26A,WDR36,ZMYM3,ZNF282
22	18	15	Cellular Assembly and Organization, Tissue Development, Developmental Disorder	ANGPT2,ANKS3,BRD4,C5orf42,CBX5,FAM114A1,FBRSL1,FSHR,GOLGA7,GOLM1,HECTD4,KIAA0368,NAT14,NPHP4,NRSN2,PCGF3,PCGF5,RABAC1,RPGRIP1L,RYBP,SLC38A5,SNAPIN,SNX1,SNX2,SNX30,SNX32,TATDN2,TMED5,TMEM167B,TMEM41B,UBC,ZDHHC9,ZNF473,ZNF483,ZNF768
23	18	15	Nutritional Disease, Digestive System Development and Function, Endocrine System Development and Function	ABCG2,C1QL2,C1QL4,Cald1,CD97,CORO1A,Cyp2c11l,DLK1,DNTTIP2,ENPEP,ESR2,FAT1,FUT7,Gpd,H2AFY2,HNF1A,HRAS,IL6,KIFC2,KMT2D,ME3,METRNL,MMD2,NID2,NPY2R,OXR1,PPARG,PTGFR,SC5D,SEMA4A,SUSD4,TAB1,TFF3,THNSL2,Tpm4
24	15	13	Cardiovascular Disease, Congenital Heart Anomaly, Dermatological Diseases and Conditions	ABHD14B,C21orf2,CPNE3,CSTB,DCUN1D1,DMP1,DNAJC9,FAM49A,GAMT,GARNL3,KBTBD6,KCTD3,KLHL8,KLHL15,KLHL26,KLHL42,KLHL23/PHOSPHO2-KLHL23,KRT75,KRT77,PGLS,PIANP,PNMAL2,POLR3GL,RANBP10,SEP15,SLC6A9,SMIM17,TERF2IP,THSD7B,TLL1,TMEM129,TMEM151A,UBC,ZCCHC11,ZNF414
25	12	12	Molecular Transport, Cell Cycle, Cellular Assembly and Organization	ABCA2,AEN,ASTN2,ATP,ATP5C1,ATP5G1,ATP6AP1,Atp6ap1l,ATP6V0A4,ATP6V1C2,BCKDHA,CD97,CSF2,GDPD2,GNB1L,HAUS3,HAUS8,HJURP,HTN3,KCNMB4,KCTD11,miR-100-5p (and other miRNAs w/seed ACCCGUA),MPP2,MTORC1,NEDD1,NUSAP1,PIM2,PLK1,SEC61A1,SLC30A4,SMYD1,SNCB,TCIRG1,TP53,Vacuolar H+ ATPase
