# Supplementary material for: A RNA-Seq Analysis of the Rat Supraoptic Nucleus Transcriptome: Effects of Salt Loading on Gene Expression
Source: PLoS One. 2015 Apr 21;10(4):e0124523. doi: 10.1371/journal.pone.0124523 (PMC4405539; doi:10.1371/journal.pone.0124523)
Supplement: S19 Table — (XLS) [file pone.0124523.s028.xls]

## Sheet: Table_S19
Table S19. Enriched Functions for the 552 RNA-Seq genes selected as differentially expressed between SL and Control
Rank	Function	Significance	Predicted Activation State	Activation z-score	# Molecules	Overlapping_Genes
1	Movement Disorders	2.54e-08	Decreased	-2.193	64	ABCA1,AHCY,ALDH6A1,AP1S2,APOE,ARHGDIB,ATF4,ATP2B3,CA2,CARTPT,CCKBR,CDKN1B,CHI3L1,CIRBP,CNTNAP1,CPLX1,CREB3L1,CSTB,DBP,ERCC1,ETV5,FABP7,FTL,GABRA5,GFAP,GLDN,GPR88,GRIA2,GRIK1,HAP1,HMGCR,HMOX1,ID3,IGF2,Kcnip2,LDLR,MAP1B,NAB1,NDRG2,OXR1,PDYN,PFKM,PLA2G6,PLOD2,PSAT1,PSME1,RPL3,RTN4,S100A10,SCN9A,SGTB,SIGMAR1,SLC12A2,SLC17A4,SLC1A2,SLC1A4,SYNE1,SYNPR,TH,THY1,TTL,UCK2,VCAN,Zfp932 (includes others)
2	disorder of basal ganglia	4.12e-07			48	AHCY,ALDH6A1,AP1S2,APOE,ARHGDIB,ATF4,CA2,CCKBR,CHI3L1,CIRBP,CREB3L1,DBP,ETV5,FABP7,FTL,GABRA5,GFAP,GPR88,HAP1,HMGCR,HMOX1,ID3,Kcnip2,LDLR,MAP1B,NDRG2,OXR1,PDE8B,PFKM,PLA2G6,PLOD2,PSAT1,PSME1,RPL3,RTN4,S100A10,SCN9A,SGTB,SLC17A4,SLC1A2,SLC1A4,SYNPR,TH,THY1,TREX1,UCK2,VCAN,Zfp932 (includes others)
3	transport of molecule	4.19e-07		1.87	77	ABCA1,ACADL,ACAT2,ACSL4,ACSL5,AGT,AHI1,APOE,ASAH1,ATP2B3,CA2,CAMK2G,CARTPT,CCKBR,CDKN1B,CORO1A,CPLX1,CREB3L1,CRHR1,EPS15,FABP3,FABP7,FGF9,FXYD1,GABRA5,GRIA2,GRIK1,HBA1/HBA2,HBB,HMOX1,HSPA9,IRS2,KCNA6,KCNK1,KCNMB4,LDLR,LIN7B,LRP10,MAP1B,MARCKSL1,MCHR1,NDFIP2,NDRG2,NMB,PCSK1,PDYN,PEX10,PTEN,RAB3B,RBP1,RHOQ,RTN4,S100B,SCN9A,SLC12A2,SLC12A6,SLC17A4,SLC1A2,SLC1A4,SLC20A1,SLC24A3,SLC25A5,SLC35A2,SLC38A…
4	epilepsy	7.9e-07		1.131	24	AP3M2,ASAH1,CA2,CSTB,DBP,GABRA5,GFAP,GRIK1,HBA1/HBA2,HBB,HMOX1,KCNK1,LDLR,LUC7L3,METRNL,NAMPT,PCSK1,PDYN,PLK3,PTP4A1,SCN9A,SLC1A2,SPRY2,TEF
5	epileptic seizure	1.33e-06			17	AP3M2,CSTB,GABRA5,GFAP,HBA1/HBA2,HBB,HMOX1,KCNK1,LDLR,METRNL,NAMPT,PCSK1,PDYN,PLK3,PTP4A1,SLC1A2,SPRY2
6	esterification of lipid	1.47e-06		-0.647	9	ABCA1,ACAT2,AGT,APOE,CCKBR,EIF4EBP1,EIF4EBP2,FABP3,LDLR
7	seizure disorder	4.01e-06		0.268	31	AMPH,AP3M2,ASAH1,CA2,CPLX1,CSTB,DBP,GABRA5,GFAP,GRIA2,GRIK1,HBA1/HBA2,HBB,HMOX1,Kcnip2,KCNK1,KCNMB4,LDLR,LUC7L3,MAP1B,METRNL,NAMPT,PCSK1,PDYN,PLK3,PTEN,PTP4A1,SCN9A,SLC1A2,SPRY2,TEF
8	Schizophrenia	5.69e-06			33	AHI1,AMPH,APOE,ASCC2,CDKN1B,CHI3L1,CNTNAP1,CPLX1,FABP7,FXYD1,FXYD6,GABRA5,GFAP,GRIK1,HMGCR,KCNK1,LIN7B,MCHR1,MMD,NELL1,PCSK1,PER3,PIP4K2A,POU3F2,RPL3,RTN4,S100B,SIGMAR1,SLC12A2,SLC1A2,SPRY2,TH,VGF
9	abnormal ST segment	8.3e-06			4	APOE,Kcnip2,LDLR,TH
10	proliferation of cells	8.41e-06		-0.764	145	AARS,ABTB1,ACSL4,ACSL5,AGAP2,AGT,AHCY,AK4,APOE,ARHGDIB,ARRB2,ASAH1,ASAH2,ASNS,ATF4,ATF5,BTG3,C1QL4,CBX7,CCKBR,CD164,CD63,CD97,CDK10,CDKN1B,CGREF1,CHI3L1,CHRD,CINP,CIRBP,CORO1A,CRHR1,CRLF1,CUL3,CXCL14,CYGB,DAP,DIRAS1,DLK1,EIF1AY,EIF4EBP1,EIF4EBP2,ENTPD5,EPS15,ERCC1,ETV5,FABP3,FABP7,FADS3,FGF9,FTL,FXYD1,GFAP,GLA,GOLPH3,GPR158,GRB14,HDAC10,HES6,HEYL,HMGB3,HMGCR,HMOX1,HTATIP2,ID3,IGF2,IGFBP3,IL3RA,IN…
11	mass of adipose tissue	9.47e-06		0.932	16	AGT,APOE,ATF4,BBS2,CARTPT,CDKN1B,DLK1,EIF4EBP1,IGF2,IGFBP3,IRS2,LDLR,MCHR1,MMP19,PCSK1,SLC5A10
12	seizures	1.37e-05		-0.323	27	AMPH,AP3M2,CA2,CPLX1,CSTB,GABRA5,GFAP,GRIA2,GRIK1,HBA1/HBA2,HBB,HMOX1,Kcnip2,KCNK1,KCNMB4,LDLR,MAP1B,METRNL,NAMPT,PCSK1,PDYN,PLK3,PTEN,PTP4A1,SCN9A,SLC1A2,SPRY2
13	transport of essential amino acids	1.39e-05		1.969	5	SLC1A2,SLC1A4,SLC38A2,SLC7A1,SLC7A3
14	transport of sulfur amino acid	1.39e-05			5	SLC1A2,SLC1A4,SLC38A2,SLC38A5,Slc6a17
15	concentration of lipid	1.42e-05		-1.152	45	ABCA1,ACADL,ACSL4,AGT,APOE,ASAH1,ASAH2,CARTPT,CDKN1B,CRABP1,CRHR1,CXCL14,DGAT2,DLK1,ENTPD5,ERCC1,FABP3,GLA,GOLPH3,HMGCR,HMOX1,IGF2,INSIG1,IRS2,KCNA6,LDLR,MCHR1,MOGAT2,NAMPT,NEU1,NQO1,OCRL,PIP4K2A,PLA2G6,PTEN,RBP1,SC5D,SIGMAR1,SLC12A2,SLC1A2,SLC5A10,TH,TNFRSF12A,UCN,VGF
16	neuromuscular disease	2.44e-05			47	AGT,AHCY,ALDH6A1,AP1S2,APOE,ARHGDIB,ATF4,CA2,CCKBR,CHI3L1,CIRBP,CREB3L1,DBP,ETV5,FABP7,FTL,GABRA5,GFAP,GPR88,HAP1,HMGCR,HMOX1,ID3,Kcnip2,LDLR,MAP1B,NDRG2,OXR1,PFKM,PLA2G6,PLOD2,PSAT1,PSME1,RPL3,RTN4,SCN9A,SGTB,SLC17A4,SLC1A2,SLC1A4,SLC24A3,SYNPR,TH,THY1,UCK2,VCAN,Zfp932 (includes others)
17	disorder of lipid metabolism	2.52e-05		-1.595	16	ABCA1,ACAD8,APOE,ATF4,CA2,CARTPT,DGAT2,DLK1,GCDH,GLA,GRIK1,HMGCR,INSIG1,IRS2,LDLR,MOGAT2
18	obesity	2.94e-05		-1.48	28	APOE,ASAH1,ASAH2,BBS2,CA2,CARTPT,CCKBR,CRHR1,DGAT2,DLK1,EIF4EBP1,EIF4EBP2,GABRA5,GRIK1,HMGCR,IRS2,LDLR,MCHR1,MMP19,MOGAT2,NAMPT,NOG,PCSK1,PCSK1N,PTEN,RBP1,SCN9A,VGF
19	metabolism of amino acids	3.29e-05			14	ALDH18A1,ALDH6A1,ASNS,ATF4,BCKDHA,Ckmt1,DDAH2,MCCC2,PSPH,PYCR1,SHMT2,SLC7A8,TH,VCAN
20	insulin resistance	4.36e-05	Decreased	-2.429	20	ACADL,ACAT2,ACSL4,AGAP2,AGT,APOE,CA2,CCKBR,CDKN1B,DGAT2,DLK1,EIF4EBP1,EIF4EBP2,GRIK1,HMGCR,IGF2,IRS2,LDLR,MOGAT2,NQO1
21	metabolism of oleic acid	4.41e-05			3	ACSL5,DBP,TEF
22	dyskinesia	4.7e-05			36	AHCY,ALDH6A1,APOE,CA2,CCKBR,CHI3L1,CIRBP,CREB3L1,DBP,ETV5,FABP7,GABRA5,GFAP,GPR88,HAP1,HMGCR,HMOX1,ID3,Kcnip2,LDLR,OXR1,PFKM,PLOD2,PSAT1,PSME1,S100A10,SCN9A,SGTB,SLC17A4,SLC1A2,SLC1A4,SYNPR,TH,UCK2,VCAN,Zfp932 (includes others)
23	hyperlipidemia	5.55e-05		-1.413	9	APOE,CA2,CARTPT,DLK1,GRIK1,HMGCR,INSIG1,LDLR,MOGAT2
24	abnormal morphology of hippocampus	5.61e-05			11	AP3M2,APOE,BBS2,CDKN1B,Ckmt1,EIF4EBP2,GRIA2,LDLR,MAP1B,MDK,SLC1A2
25	behavior	5.62e-05		-0.65	48	AGT,AMPH,APOE,ARRB2,BBS2,CARTPT,CCKBR,CHRD,Ckmt1,CPLX1,CRHR1,CRLF1,DGAT2,EIF4EBP2,ETV5,FABP7,GABRA5,GRIA2,GRIK1,HAP1,HBA1/HBA2,HBB,HMGCR,HMOX1,LDLR,MAGED1,MAP1B,MCHR1,MDK,NMB,PCSK1N,PDYN,PER3,PLA2G6,PTEN,RAB3B,RTN4,S100A10,S100B,SCTR,SLC12A2,SLC12A6,SLC1A2,SYNE1,TH,UCN,VGF,VPS26A
26	transport of glutamine family amino acid	5.93e-05	Increased	2.2	7	SLC1A2,SLC1A4,SLC38A2,SLC38A5,Slc6a17,SLC7A1,SLC7A3
27	Hypertriglyceridemia	6.26e-05			8	APOE,ATF4,CA2,DGAT2,DLK1,GRIK1,HMGCR,LDLR
28	Huntington's Disease	6.86e-05			34	AHCY,ALDH6A1,APOE,CA2,CCKBR,CHI3L1,CIRBP,CREB3L1,DBP,ETV5,FABP7,GABRA5,GFAP,GPR88,HAP1,HMGCR,HMOX1,ID3,Kcnip2,LDLR,OXR1,PFKM,PLOD2,PSAT1,PSME1,SCN9A,SGTB,SLC17A4,SLC1A2,SLC1A4,SYNPR,UCK2,VCAN,Zfp932 (includes others)
29	plasticity of synapse	7.1e-05			11	AGT,APOE,CAMK2G,CPLX1,CRHR1,ERCC1,GRIA2,GRIK1,PLK3,S100B,VGF
30	abnormal morphology of cerebral cortex	7.54e-05			15	AP3M2,APOE,BBS2,CDKN1B,Ckmt1,EIF4EBP2,GRIA2,HAP1,LDLR,MAP1B,MARCKSL1,MDK,POU3F2,SLC1A2,XRCC4
31	quantity of steroid	7.65e-05		0	28	ABCA1,AGT,APOE,CARTPT,CDKN1B,CRHR1,CXCL14,DLK1,ENTPD5,GLA,HMGCR,HMOX1,IGF2,INSIG1,IRS2,LDLR,MCHR1,MOGAT2,NEU1,PLA2G6,SC5D,SIGMAR1,SLC12A2,SLC1A2,TH,TNFRSF12A,UCN,VGF
32	concentration of hormone	8.38e-05		0.361	25	ABCA1,AGT,APOE,ATF4,CARTPT,CDKN1B,CRHR1,CXCL14,ERCC1,HMOX1,IGF2,IGFBP3,IGSF1,IRS2,LDLR,MCHR1,MOGAT2,NQO1,PCSK1,PTEN,SLC12A2,SLC5A10,TNFRSF12A,UCN,VGF
33	transport of serine family amino acid	8.41e-05			5	SLC1A2,SLC1A4,SLC38A2,SLC38A5,Slc6a17
34	transport of alpha-amino acid	8.88e-05	Increased	2.164	8	SLC1A2,SLC1A4,SLC38A2,SLC38A5,Slc6a17,SLC7A1,SLC7A3,SLC7A8
35	quantity of insulin in blood	9.35e-05		-0.541	15	APOE,ATF4,CARTPT,CDKN1B,CXCL14,ERCC1,IGFBP3,IRS2,LDLR,MCHR1,MOGAT2,PCSK1,PTEN,SLC5A10,VGF
36	size of body	9.75e-05		1.082	45	ABCA1,AGT,AHI1,APOE,ARRB2,ATF4,BBS2,CBX7,CDKN1B,Ckmt1,CPLX1,CXCL14,DGAT2,DLK1,EIF4EBP1,ENTPD5,ERCC1,ETV5,GRIA2,HAP1,HBB,HEYL,HMOX1,IGF2,IGFBP3,IRS2,MAP1B,MCHR1,NAB1,NQO1,PCSK1,PCSK1N,POU3F2,RAB3B,RAP1B,SLC12A2,SLC12A6,SLC7A1,SPRY2,SYNE1,TGFBI,TH,TREX1,TRPV2,VGF
37	dyslipidemia	9.87e-05		-0.686	10	ABCA1,APOE,ATF4,CA2,DGAT2,DLK1,GRIK1,HMGCR,IRS2,LDLR
38	quantity of protein in blood	0.00011		-0.869	30	ABCA1,AGT,APOE,ARHGDIB,ARRB2,ATF4,CARTPT,CDKN1B,CXCL14,DYSF,EIF4EBP1,ENTPD5,ERCC1,HAP1,HBA1/HBA2,HMGB3,HMOX1,IGFBP3,IRS2,LDLR,MCHR1,MOGAT2,NQO1,PCSK1,PTEN,RNF128,SLC5A10,TRAFD1,UCN,VGF
39	esterification of cholesterol	0.000115		0.041	6	ABCA1,ACAT2,AGT,APOE,CCKBR,LDLR
40	morphology of nervous system	0.000131			42	AGT,AHI1,AP3M2,APOE,BBS2,CDKN1B,Ckmt1,CNTNAP1,CSTB,DPYSL4,ECEL1,EIF4EBP2,GFAP,GLDN,GRIA2,HAP1,ID3,IFT122,IGF2,LDLR,MAGED1,MAP1B,MARCKSL1,MDK,NAB1,NEFH,PLA2G6,POU3F2,PTEN,RBP1,RGS11,RTN4,S100B,SLC12A2,SLC12A6,SLC1A2,SPRY2,SYNE1,TTL,UCN,VCAN,XRCC4
41	cell death	0.00014		-1.246	131	AARS,ABCA1,ACSL4,ACSL5,AGAP2,AGT,AHI1,ANXA4,APOE,ARRB2,AS3MT,ASAH1,ASAH2,ASNS,ATF4,ATF5,BBS2,BRE,BTG3,CAMK2G,CBX7,CCKBR,CD164,CDKN1B,CDR2L,CEBPG,CHI3L1,CHRD,CIRBP,CORO1A,CREB3L1,CRHR1,CRLF1,CSTB,CUL3,DAP,DDAH2,DLK1,DPYSL4,DYSF,ECEL1,EIF4EBP1,ENTPD5,ERCC1,ETV5,FGF9,GABRA5,GFAP,GPM6A,GRIA2,HAP1,HAUS8,HBA1/HBA2,HBB,HDAC11,HEYL,HMGCR,HMOX1,HSPA9,HTATIP2,ID3,IFT122,IGF2,IGFBP3,IL3RA,IRS2,LDLR,LIG1,LIM…
42	progressive motor neuropathy	0.000144			29	AGT,AP1S2,APOE,ARHGDIB,ATF4,CREB3L1,FABP3,FADS3,FTL,GABRA5,GFAP,HMGCR,LDLR,MAGED1,MAP1B,MTHFD2,NDRG2,NEFH,NXPH1,PLA2G6,RPL3,RTN4,SCN9A,SIGMAR1,SLC1A2,SLC1A4,SLC24A3,TH,THY1
43	quantity of plasma membrane projections	0.000158		1.715	9	AGT,APOE,DPYSL4,MAP1B,MSN,NEFH,PTEN,VASP,VGF
44	transport of amino acids	0.000159		1.3	11	AGT,PTEN,S100B,SLC1A2,SLC1A4,SLC38A2,SLC38A5,Slc6a17,SLC7A1,SLC7A3,SLC7A8
45	amyotrophic lateral sclerosis	0.00017			16	APOE,FABP3,FADS3,GABRA5,GFAP,HMGCR,LDLR,MAGED1,MTHFD2,NEFH,NXPH1,RTN4,SCN9A,SIGMAR1,SLC1A2,SLC1A4
46	uptake of fatty acid	0.000186		1.761	8	ACSL5,APOE,CFP,FABP3,FAT1,MFGE8,SLC38A2,THY1
47	quantity of adipose tissue	0.000197		0.846	18	ACADL,AGT,APOE,CARTPT,CDKN1B,CXCL14,DGAT2,EIF4EBP1,ERCC1,IRS2,LDLR,MCHR1,NMB,NQO1,PLA2G6,POU3F2,SLC12A2,VGF
48	hepatic steatosis	0.00022		-1.543	17	ABCA1,ACADL,ACSL4,APOE,ATF4,BBS2,CDKN1B,DLK1,ERCC1,HMGCR,INSIG1,IRS2,LDLR,MOGAT2,POU3F2,PTEN,SLC5A10
49	transport of L-amino acid	0.000245	Increased	2.173	7	SLC1A2,SLC1A4,SLC38A2,Slc6a17,SLC7A1,SLC7A3,SLC7A8
50	quantity of cellular protrusions	0.000256		0.941	12	AGT,APOE,DPYSL4,EIF4EBP2,GPM6A,MAP1B,MSN,NEFH,PALM,PTEN,VASP,VGF
51	morphology of axons	0.000262			9	APOE,Ckmt1,CNTNAP1,GLDN,MAP1B,NEFH,PLA2G6,SLC12A6,VCAN
52	migration of tumor cell lines	0.000287		-1.26	33	ACSL4,AGT,ARHGDIB,ARRB2,ASNS,CD97,CDKN1B,CREB3L1,CTNNAL1,FABP7,FAT1,GRIA2,HES6,HMOX1,HTATIP2,IGF2,IGFBP3,MATK,MDK,MMP19,MSN,MZF1,NDRG2,PLA2G6,PTEN,RXFP1,S100A10,S100B,SLC12A2,SPRY2,TGFBI,VASP,VGF
53	ataxia	0.000315		-1.699	16	ATP2B3,CDKN1B,CNTNAP1,CPLX1,CSTB,ERCC1,GLDN,MAP1B,PDYN,PLA2G6,SCN9A,SLC12A2,SLC1A2,SLC1A4,SYNE1,TTL
54	concentration of corticosterone	0.000329		0.285	10	APOE,CARTPT,CRHR1,HMOX1,IGF2,LDLR,MCHR1,TH,UCN,VGF
55	abnormal morphology of nervous system	0.000339			38	AGT,AHI1,AP3M2,APOE,BBS2,CDKN1B,Ckmt1,CNTNAP1,CSTB,ECEL1,EIF4EBP2,GFAP,GLDN,GRIA2,HAP1,ID3,IFT122,IGF2,LDLR,MAGED1,MAP1B,MARCKSL1,MDK,NAB1,NEFH,PLA2G6,POU3F2,PTEN,RBP1,SLC12A2,SLC12A6,SLC1A2,SPRY2,SYNE1,TTL,UCN,VCAN,XRCC4
56	cerebral amyloid angiopathy	0.000367			4	ABCA1,APOE,LDLR,SLC1A2
57	incorporation of glutamine family amino acid	0.000367			3	AGT,IGFBP3,SLC7A3
58	neoplasia of lymph node	0.000367			3	APOE,CDKN1B,PTEN
59	neoplasia of lymphoid organ	0.000367			4	APOE,CDKN1B,MZF1,PTEN
60	xanthomatosis	0.000367			3	ABCA1,APOE,LDLR
61	outgrowth of neurites	0.000378		-0.981	24	APOE,BTG3,DOK5,GFAP,GPM6A,HAP1,HBA1/HBA2,HMGCR,IGF2,MAP1B,MATK,MDK,NEFH,NOG,PTEN,RAP1B,RHOQ,RTN4,S100B,SLC25A5,SPRY2,TNFRSF12A,TTLL7,VCAN
62	abnormal morphology of abdomen	0.00038		-1.432	41	ABCA1,ACSL4,AGT,APOE,ASAH1,ATF4,CCKBR,CDKN1B,CRHR1,CTBS,DLK1,ENTPD5,EPS15,FAT1,FGF9,GLA,HBB,HMOX1,IFT122,IGF2,IGFBP3,IRS2,LDLR,LIG1,MFGE8,MTHFD2,NQO1,PCSK1,PFKM,PPP1R15A,PTEN,RBP1,RNF128,SC5D,SCTR,SLC12A2,SLC20A1,TES,TGFBI,TREX1,VGF
63	emotional behavior	0.000388		-1.327	16	BBS2,CARTPT,Ckmt1,CPLX1,CRHR1,EIF4EBP2,GABRA5,GRIA2,HMOX1,MAGED1,MDK,PDYN,SLC12A2,SYNE1,TH,UCN
64	quantity of carbohydrate	0.000406		0.157	28	ABCA1,AGT,APOE,ATF4,CARTPT,CDKN1B,CXCL14,DDAH2,DGAT2,ERCC1,FABP3,IGF2,IGFBP3,INSIG1,IRS2,LDLR,NOG,NQO1,OCRL,PFKM,PIP4K2A,PLA2G6,PPP1R15A,PTEN,SC5D,SCTR,SLC5A10,VGF
65	senescence of cells	0.000431		0.693	15	AGT,AHCY,APOE,BTG3,CBX7,CDKN1B,CIRBP,EIF4EBP1,ERCC1,ID3,LIG1,NAMPT,POT1,PTEN,VCAN
66	size of cells	0.000436		-1.004	22	AGT,APOE,CDKN1B,CUL3,CXCL14,DLK1,DYSF,EIF4EBP1,GOLPH3,HBB,HEYL,IGF2,IRS2,LDLR,LIMS2,MARCKSL1,MMP19,PPP1R15A,PTEN,SLC12A2,SLC12A6,UCN
67	mass of organism	0.000443		-1.314	20	AGT,APOE,ARRB2,BBS2,CARTPT,CDKN1B,CRHR1,DGAT2,DLK1,ERCC1,FGF9,IGF2,IGFBP3,IGSF1,IRS2,LDLR,MMP19,TH,UCN,VGF
68	quantity of monosaccharide	0.000458		0.457	20	APOE,ATF4,CARTPT,CDKN1B,CXCL14,DDAH2,DGAT2,ERCC1,FABP3,IGF2,IGFBP3,IRS2,LDLR,NOG,NQO1,PPP1R15A,PTEN,SCTR,SLC5A10,VGF
69	morphology of cells	0.000461		-0.33	83	ABCA1,AGT,AHI1,AMPH,AP3M2,APOE,ARRB2,ATF4,BBS2,CARTPT,CCKBR,CDKN1B,CHI3L1,CHRD,CIRBP,Ckmt1,CNTNAP1,CREB3L1,CSTB,CTBS,CUL3,CXCL14,DGAT2,DLK1,DPYSL4,DYSF,ECEL1,EIF4EBP1,EIF4EBP2,ENTPD5,EPS15,ERCC1,ETV5,FAT1,FGF9,GFAP,GLA,GLDN,GOLPH3,HBA1/HBA2,HBB,HEYL,HMGB3,ID3,IFT122,IGF2,IGFBP3,IRS2,LDLR,LIG1,LIMS2,MAP1B,MARCKSL1,MAZ,MDK,MMP19,NAB1,NEFH,PCSK1,PDE8B,PFKM,PGGT1B,PLA2G6,PLK3,PPP1R15A,PTEN,RBP1,RGS11…
70	concentration of cholesterol	0.000491		-0.636	18	ABCA1,AGT,APOE,CDKN1B,CXCL14,DLK1,ENTPD5,GLA,HMGCR,INSIG1,IRS2,LDLR,MOGAT2,NEU1,PLA2G6,SC5D,SIGMAR1,SLC1A2
71	growth of neurites	0.000494		-0.932	26	APOE,BTG3,DOK5,EIF4EBP1,GFAP,GPM6A,HAP1,HBA1/HBA2,HMGCR,IGF2,MAP1B,MATK,MDK,NEFH,NOG,PTEN,RAP1B,RHOQ,RTN4,S100B,SLC25A5,SPRY2,TNFRSF12A,TTLL7,VCAN,VGF
72	autosomal recessive cutis laxa type III	0.000502			2	ALDH18A1,PYCR1
73	bleeding of abdominal aorta	0.000502			2	AGT,APOE
74	cell-cell adhesion of microvascular endothelial cells	0.000502			2	CD97,THY1
75	contraction of arteriole	0.000502			2	AGT,HMOX1
76	conversion of anterior tibial muscle	0.000502			2	HBA1/HBA2,HBB
77	density of artery	0.000502			2	AGT,APOE
78	formation of D-sphingosine	0.000502			2	ASAH1,ASAH2
79	fragmentation of elastic lamina	0.000502			2	AGT,APOE
80	quantity of 1-palmitoyl-2-(5-oxovaleroyl)-sn-glycero-3-phosphorylcholine	0.000502			2	APOE,LDLR
81	quantity of alpha-tocopherol phosphate	0.000502			2	APOE,LDLR
82	regression of atherosclerotic lesion	0.000502			2	APOE,LDLR
83	transport of L-cysteine	0.000502			2	SLC1A2,SLC1A4
84	tumorigenesis of lymph node	0.000502			2	CDKN1B,PTEN
85	unstable hemoglobin disease	0.000502			2	HBA1/HBA2,HBB
86	development of multicellular organism	0.000552			11	ARHGDIB,CD164,CRABP1,DLK1,HMGB3,ID3,IGF2,TLE1,TNFRSF12A,VCAN,ZMYM3
87	cell rounding of fibroblasts	0.000578			3	AGT,ARRB2,CDKN1B
88	quantity of lactosylceramide	0.000578			3	APOE,ASAH1,GLA
89	quantity of vitamin E	0.000578			3	APOE,LDLR,NQO1
90	transport of L-proline	0.000578			3	SLC1A4,SLC38A2,Slc6a17
91	Eating Disorders	0.00058		-0.928	12	BBS2,CA2,CARTPT,CCKBR,CRHR1,GABRA5,GRIK1,HAP1,IRS2,MCHR1,PTEN,SIGMAR1
92	early-onset obesity	0.000596			4	CARTPT,CRHR1,MCHR1,PCSK1
93	tumorigenesis of adenocarcinoma	0.000608	Decreased	-2.173	6	CDKN1B,FGF9,IGFBP3,NQO1,PTEN,STX2
94	migration of cells	0.000615		-0.123	76	ABCA1,ACSL4,AGT,AHCY,APOE,ARHGDIB,ARRB2,ASNS,CD63,CD97,CDKN1B,CHI3L1,CHRD,CORO1A,CREB3L1,CTNNAL1,CXCL14,ELK3,ETV5,FABP7,FAT1,FGF9,GFAP,GPM6A,GRIA2,HES6,HMOX1,HTATIP2,ID3,IGF2,IGFBP3,IRS2,LDLR,LIMS2,LITAF,MAP1B,MARCKSL1,MATK,MDK,MMP19,MSN,MZF1,NAMPT,NARS,NDRG2,NEU1,NOG,NQO1,PAXIP1,PGGT1B,PLA2G6,POU3F2,PPP1R15A,PROCR,PTEN,PTP4A1,RAP1B,RTN4,RXFP1,S100A10,S100B,SARS,SCN9A,SLC12A2,SLC1A2,SPRY2,TARS,TG…
95	accumulation of lipid	0.000628		0.027	18	ABCA1,ACADL,ACAT2,AGPAT9,AGT,APOE,ASAH1,ERCC1,FABP7,GLA,HMGCR,HMOX1,IGF2,INSIG1,LDLR,PTEN,RBP1,THY1
96	Tourette syndrome	0.000679			7	CA2,GRIK1,PDYN,SCN9A,SIGMAR1,SLC1A2,SLC1A4
97	sensory neuropathy	0.000694			8	AARS,GARS,LITAF,MED25,SCN9A,SLC12A6,VPS37A,YARS
98	migration of brain cancer cell lines	0.000732		-0.666	9	ARRB2,CREB3L1,FABP7,FAT1,GRIA2,HES6,PTEN,S100B,SLC12A2
99	Mood Disorders	0.000734			25	AGT,AHCY,APOE,CA2,CARTPT,CCKBR,CPLX1,DEAF1,FAT1,GABRA5,GFAP,GRIA2,GRIK1,MCHR1,MTSS1L,PDYN,PER3,PIP4K2A,SCN9A,SIGMAR1,SLC12A6,SPRY2,SYNE1,TH,VGF
100	uptake of amino acids	0.000744		0.382	7	AGT,PTEN,S100B,SLC1A2,SLC38A2,SLC7A1,SLC7A8
101	growth of nervous tissue	0.000789		-1.036	30	APOE,BTG3,CDKN1B,DOK5,EIF4EBP1,GFAP,GPM6A,HAP1,HBA1/HBA2,HMGCR,ID3,IGF2,IGFBP3,MAP1B,MATK,MDK,NEFH,NOG,PTEN,RAP1B,RHOQ,RTN4,S100B,SLC12A2,SLC25A5,SPRY2,TNFRSF12A,TTLL7,VCAN,VGF
102	quantity of monoamines	0.000802		-0.567	13	AGT,CARTPT,CRHR1,DEAF1,HMOX1,MAGED1,MCHR1,MDK,PTEN,S100A10,TEF,TH,UCN
103	metabolic syndrome X	0.000846			10	ACADL,ACAT2,ACSL4,APOE,CA2,DGAT2,GRIK1,HMGCR,LDLR,MOGAT2
104	catabolism of branched chain amino acids	0.000852			3	ALDH6A1,BCKDHA,MCCC2
105	volume of red blood cells	0.000852			3	HBB,PPP1R15A,SLC12A6
106	quantity of steroid hormone	0.000853		-0.344	11	AGT,APOE,CARTPT,CRHR1,HMOX1,IGF2,LDLR,MCHR1,TH,UCN,VGF
107	exploratory behavior	0.000871		0.049	8	APOE,CHRD,Ckmt1,GRIA2,MAGED1,MAP1B,PLA2G6,SLC12A6
108	quantity of fat-soluble vitamin	0.000911			4	ABCA1,APOE,LDLR,NQO1
109	glucose metabolism disorder	0.000936	Decreased	-2.079	53	ABCA1,ACADL,ACAT2,ACSL4,AGAP2,AGT,AHI1,APOE,CA2,CARS,CARTPT,CCKBR,CDKN1B,CHI3L1,CXCL14,DCAKD,DGAT2,DLK1,ECEL1,EIF4EBP1,EIF4EBP2,ENTPD5,FABP3,FABP7,FXYD5,GABRA5,GFAP,GRIK1,HBA1/HBA2,HBB,HMGCR,IGF2,IGFBP3,IRS2,LDLR,MCHR1,MOGAT2,NQO1,NRSN1,PCSK1,Pdlim4,PDYN,PLA2G6,PTEN,RBP1,S100A10,SCN9A,SLC17A4,TGFBI,TH,THY1,TRAFD1,TSPAN5
110	abnormal morphology of axons	0.000938			8	Ckmt1,CNTNAP1,GLDN,MAP1B,NEFH,PLA2G6,SLC12A6,VCAN
111	abnormal morphology of enlarged spleen	0.000949			12	ABCA1,CDKN1B,HBB,HMOX1,LIG1,MFGE8,PCSK1,PFKM,PTEN,RNF128,TGFBI,TREX1
112	synthesis of amino acids	0.000968			7	ALDH18A1,ASNS,Ckmt1,PYCR1,SHMT2,TH,VCAN
113	eye development	0.000986		-0.789	23	AHI1,APOE,ATF4,BBS2,CDKN1B,CSTB,CXCL14,FGF9,HES6,ID3,IFT122,IGF2,LDLR,MAP1B,MARCKSL1,RBP1,RGS11,TH,THY1,TLE1,TNFRSF12A,TREX1,WARS
114	concentration of D-glucose	0.000993		0.681	19	APOE,ATF4,CARTPT,CDKN1B,CXCL14,DDAH2,DGAT2,ERCC1,FABP3,IGF2,IGFBP3,IRS2,LDLR,NOG,NQO1,PPP1R15A,PTEN,SCTR,VGF
115	body mass index	0.00101			9	APOE,BBS2,CARTPT,CRHR1,IGF2,IRS2,LDLR,MARCKSL1,NMB
116	tauopathy	0.00101			28	ABCA1,AGT,APOE,CHI3L1,DOK5,DYSF,EIF4EBP1,EPRS,GABRA5,GFAP,GRIA2,HMGCR,HMOX1,IGF2,IGFBP3,LDLR,LRP10,MFGE8,NEFH,NQO1,PAXIP1,PTEN,SC5D,SCN9A,SLC1A2,SLC1A4,STX2,THY1
117	conditioning	0.00104		1.6	13	AMPH,CARTPT,CPLX1,CRHR1,EIF4EBP2,GABRA5,GRIA2,PDYN,SIGMAR1,TH,THY1,UCN,VGF
118	weight gain	0.00107		-0.692	18	AGT,AHI1,APOE,BBS2,CA2,CARTPT,CDKN1B,GABRA5,GRIK1,HAP1,IGFBP3,IRS2,LDLR,MCHR1,MOGAT2,PCSK1,UCN,VGF
119	amyloidosis	0.00108			28	ABCA1,AGT,APOE,CHI3L1,DOK5,DYSF,EIF4EBP1,EPRS,GABRA5,GFAP,GRIA2,HMGCR,HMOX1,IGF2,IGFBP3,LDLR,LRP10,MAZ,MFGE8,NEFH,NQO1,PAXIP1,PTEN,SC5D,SLC1A2,STX2,TGFBI,THY1
120	metabolism of membrane lipid derivative	0.00108	Increased	2.588	21	ABCA1,ACSL5,AGT,APOE,ASAH1,ASAH2,FABP3,GLA,HMGCR,HMOX1,IDI1,INSIG1,LDLR,PIGM,PIP4K2A,PLA2G6,PTEN,RHOQ,SLC35A2,SQLE,TRPV2
121	accumulation of cholesterol ester	0.00111			4	ACAT2,APOE,INSIG1,LDLR
122	development of sensory organ	0.00112		-0.46	27	AHI1,AP1S2,APOE,ATF4,BBS2,CDKN1B,CSTB,CXCL14,FGF9,HES6,ID3,IFT122,IGF2,INSIG1,LDLR,MAP1B,MARCKSL1,NOG,RBP1,RGS11,SPRY2,TH,THY1,TLE1,TNFRSF12A,TREX1,WARS
123	migration of endothelial cells	0.00114		-0.536	18	AGT,APOE,ARRB2,CD63,CDKN1B,ID3,IGF2,IGFBP3,MDK,PAXIP1,PTEN,RTN4,TARS,TGFBI,THY1,TNFRSF12A,VASP,WARS
124	aggregation of filaments	0.0012			3	APOE,NEFH,OSBP2
125	cystadenoma	0.0012			3	EIF4EBP1,LIG1,PTEN
126	secretion of molecule	0.0012		-0.659	27	ABCA1,ACADL,ACAT2,AGT,APOE,ASAH1,CA2,CARTPT,CCKBR,CPLX1,CREB3L1,CRHR1,GRIK1,HMOX1,KCNMB4,LDLR,LIN7B,MCHR1,NMB,PCSK1,PDYN,RAB3B,RBP1,RTN4,SLC12A2,TRPC4,UCN
127	organismal death	0.00124		-1.02	94	ABCA1,ACADL,AGT,AHI1,AMPH,APOE,ARHGDIB,ARRB2,ASAH1,ATF4,CDKN1B,CEBPG,CFP,CHRD,CNTNAP1,CPLX1,CRABP1,CRHR1,CRLF1,CXCL14,DEAF1,DGAT2,DLK1,ECEL1,ELK3,ERCC1,FABP3,FAT1,FGF9,GFAP,GLDN,GRIA2,HAP1,HBB,HEYL,HMGCR,HMGN2,HMOX1,ID3,IFT122,IGF2,IGFBP3,INSIG1,IRS2,LDLR,LIG1,LIMS2,LIN7B,MAP1B,MARCKSL1,MSN,MTHFD2,MZF1,NAB1,NOG,NQO1,OCRL,PAXIP1,PCSK1,PFKM,PLA2G6,PLK3,POT1,POU3F2,PPP1R15A,PROCR,PTEN,RAB3B,RAP1B,RG…
128	metabolism of triacylglycerol	0.00125		1.948	8	ACSL4,ACSL5,AGPAT9,APOE,DGAT2,INSIG1,LDLR,MOGAT2
129	abnormal morphology of adrenal gland	0.00128			6	ABCA1,APOE,CDKN1B,CRHR1,IGF2,LDLR
130	bipolar disorder	0.00129			18	AGT,APOE,CA2,FAT1,GABRA5,GRIA2,GRIK1,MCHR1,PDYN,PER3,PIP4K2A,SCN9A,SIGMAR1,SLC12A6,SPRY2,SYNE1,TH,VGF
131	abnormal morphology of cells	0.00132			57	ABCA1,AMPH,AP3M2,APOE,ARRB2,ATF4,BBS2,CARTPT,CCKBR,CDKN1B,CIRBP,Ckmt1,CNTNAP1,CREB3L1,CSTB,DGAT2,DYSF,ECEL1,EIF4EBP2,ENTPD5,EPS15,ERCC1,ETV5,FAT1,FGF9,GFAP,GLA,GLDN,HBA1/HBA2,HBB,HMGB3,ID3,IFT122,IGFBP3,IRS2,LDLR,MAP1B,MDK,NAB1,NEFH,PFKM,PGGT1B,PLA2G6,PPP1R15A,PTEN,RBP1,SC5D,SLC12A2,SLC12A6,SLC7A1,SPRY2,SYNE1,TGFBI,TH,TREX1,UCN,VCAN
132	transport of neutral amino acid	0.00133			4	SLC1A4,SLC38A2,SLC38A5,Slc6a17
133	branching of blood vessel	0.00134		-1.307	5	AGT,CD63,IGF2,PTEN,SPRY2
134	cell movement of endothelial cells	0.00138		-0.976	19	AGT,APOE,ARRB2,CD63,CDKN1B,CXCL14,ID3,IGF2,IGFBP3,MDK,PAXIP1,PTEN,RTN4,TARS,TGFBI,THY1,TNFRSF12A,VASP,WARS
135	prostatic intraepithelial neoplasia	0.00138			9	ARHGDIB,CDKN1B,ENTPD5,IGFBP3,MFGE8,PSAT1,PTEN,SPRY2,VCAN
136	senescence of fibroblast cell lines	0.00143		1.016	8	AHCY,BTG3,CIRBP,ID3,LIG1,POT1,PTEN,VCAN
137	alpha thalassemia	0.00148			2	HBA1/HBA2,HBB
138	area of abdominal aorta	0.00148			2	AGT,APOE
139	catabolism of thymine	0.00148			2	ALDH6A1,DPYS
140	cell-cell adhesion of granulocytes	0.00148			2	CD97,THY1
141	damage of abdominal aorta	0.00148			2	AGT,APOE
142	diameter of abdominal aorta	0.00148			2	AGT,APOE
143	exit from cell cycle progression of cardiomyocytes	0.00148			2	CDKN1B,NOG
144	lattice corneal dystrophy type I	0.00148			2	APOE,TGFBI
145	metabolism of stearic acid	0.00148			2	DBP,TEF
146	quantity of 1-palmitoyl-2-glutaroyl-sn-glycero-3-phosphorylcholine	0.00148			2	APOE,LDLR
147	remodeling of femoral artery	0.00148			2	AGT,APOE
148	size of forebrain	0.00148			2	CHRD,NOG
149	sprouting of microvessel	0.00148			2	IGF2,PTEN
150	Charcot-Marie-Tooth disease	0.00152			5	AARS,GARS,LITAF,MED25,YARS
151	abnormal morphology of fat pad	0.00155			6	APOE,BBS2,DLK1,IGFBP3,LDLR,MMP19
152	quantity of neurites	0.00157		1.177	7	AGT,APOE,DPYSL4,MAP1B,NEFH,PTEN,VGF
153	secretion of sterol	0.00158			4	ABCA1,ACAT2,APOE,LDLR
154	differentiation of colon cancer cell lines	0.00162			3	CDKN1B,CREB3L1,PTEN
155	morphology of neurites	0.00163			11	APOE,Ckmt1,CNTNAP1,DPYSL4,GLDN,MAP1B,NEFH,PLA2G6,RTN4,SLC12A6,VCAN
156	abnormal morphology of adipose tissue	0.00164			9	APOE,BBS2,DLK1,IGFBP3,LDLR,MMP19,POU3F2,SC5D,VGF
157	invasion of cells	0.00165		0.744	37	ACSL4,AGAP2,AGT,AHCY,CCKBR,CD97,CDKN1B,CHI3L1,CHRD,CTNNAL1,ENTPD5,ETV5,FAT1,FXYD5,HMGB3,HMOX1,HTATIP2,IGF2,IRS2,MATK,MFGE8,MZF1,NAMPT,NDRG2,NQO1,PLA2G6,POU3F2,PTEN,PTP4A1,S100A10,S100B,SLC12A2,SLC12A6,SPRY2,TGFBI,VASP,VCAN
158	mass of brain	0.0017		-1.698	6	CDKN1B,Ckmt1,HAP1,MAP1B,PTEN,SLC12A6
159	quantity of reticulocytes	0.0017		1.633	6	APOE,HBA1/HBA2,HBB,LIG1,NQO1,PFKM
160	tetramerization of protein	0.0017			7	ACADL,DPYS,GRIA2,HMGCR,PFKM,SHMT2,TH
161	quantity of axons	0.00171		0	5	AGT,APOE,MAP1B,NEFH,PTEN
162	synthesis of alpha-amino acid	0.00171			5	ALDH18A1,ASNS,PYCR1,SHMT2,VCAN
163	Dementia	0.00172			27	ABCA1,AGT,APOE,CHI3L1,DOK5,DYSF,EIF4EBP1,EPRS,GABRA5,GFAP,GOLPH3,GRIA2,HMGCR,HMOX1,IGF2,IGFBP3,LDLR,LRP10,MFGE8,NEFH,NQO1,PAXIP1,PTEN,SC5D,SLC1A2,STX2,THY1
164	peripheral neuropathy	0.00172			10	AARS,ASAH1,DYSF,GARS,LITAF,MED25,SCN9A,SLC12A6,VPS37A,YARS
165	mass of heart	0.00173		0.156	9	AGT,APOE,CDKN1B,FABP3,FXYD1,GLA,IGF2,PFKM,TMOD1
166	secretion of lipid	0.00178	Decreased	-2.333	12	ABCA1,ACADL,ACAT2,AGT,APOE,ASAH1,CRHR1,GRIK1,HMOX1,LDLR,NMB,TRPC4
167	morphology of body cavity	0.00185		-1.131	49	ABCA1,ACADL,ACSL4,APOE,ARHGDIB,ARRB2,ASAH1,ATF4,CCKBR,CDKN1B,CEBPG,CRHR1,CTBS,DLK1,ELK3,ENTPD5,EPS15,FGF9,GLA,HBB,HEYL,HMOX1,ID3,IFT122,IGF2,IGFBP3,IRS2,LDLR,LIG1,MARCKSL1,MFGE8,MTHFD2,NQO1,PCSK1,PFKM,PPP1R15A,PTEN,RBP1,RNF128,SC5D,SLC20A1,SMYD1,SYNE1,TES,TGFBI,TH,TMOD1,TREX1,VGF
168	abnormal morphology of marginal zone of spleen	0.00186			4	DLK1,EPS15,PCSK1,TREX1
169	polydipsia	0.00186		-1	4	AGT,CD63,IRS2,SCTR
170	cell movement of tumor cell lines	0.00189		-0.705	36	ACSL4,AGT,ARHGDIB,ARRB2,ASNS,CD97,CDKN1B,CREB3L1,CTNNAL1,CXCL14,ETV5,FABP7,FAT1,GRIA2,HES6,HMOX1,HTATIP2,IGF2,IGFBP3,MATK,MDK,MMP19,MSN,MZF1,NDRG2,PLA2G6,PTEN,RXFP1,S100A10,S100B,SLC12A2,SLC12A6,SPRY2,TGFBI,VASP,VGF
171	X-linked mental retardation	0.00197			7	ACSL4,AP1S2,PQBP1,SCN9A,SLC1A2,SLC1A4,ZDHHC9
172	Alzheimer's disease	0.00199			26	ABCA1,AGT,APOE,CHI3L1,DOK5,DYSF,EIF4EBP1,EPRS,GABRA5,GFAP,GRIA2,HMGCR,HMOX1,IGF2,IGFBP3,LDLR,LRP10,MFGE8,NEFH,NQO1,PAXIP1,PTEN,SC5D,SLC1A2,STX2,THY1
173	sprouting	0.00201	Decreased	-2.3	19	AGT,APOE,CD63,CRHR1,DPYSL4,EIF4EBP1,EIF4EBP2,ELTD1,IGF2,MAP1B,NEFH,PALM,PTEN,RTN4,S100B,SARS,SPRY2,VASP,VGF
174	synthesis of triacylglycerol	0.00204		1.934	6	ACSL5,AGPAT9,APOE,DGAT2,LDLR,MOGAT2
175	synthesis of lipid	0.00208		0.257	34	ABCA1,ACADL,ACAT2,ACSL4,ACSL5,AGPAT9,AGT,APOE,ASAH1,ASAH2,BRE,CRHR1,DGAT2,FABP3,FGF9,GCDH,GLA,HBB,HMGCR,HMOX1,IDI1,IGF2,INSIG1,LDLR,MOGAT2,PDE8B,PIGM,PIP4K2A,PLA2G6,RBP1,RHOQ,SLC35A2,TNFRSF12A,TRPV2
176	inborn error of amino acid metabolism	0.0021			8	AHCY,ALDH6A1,BCKDHA,GCDH,MCCC2,OCRL,SUOX,TH
177	X-linked hereditary disease	0.0021			14	ACSL4,AP1S2,ATP2B3,CA2,CFP,CXCL14,GLA,IGSF1,OCRL,PQBP1,SCN9A,SLC1A2,SLC1A4,ZDHHC9
178	abnormal hearing	0.00212			3	Ckmt1,MDK,SLC12A2
179	development of astrocytes	0.00212			3	GFAP,POU3F2,S100B
180	hereditary motor and sensory neuropathy	0.00212			7	AARS,GARS,LITAF,MED25,SLC12A6,VPS37A,YARS
181	hydrolysis of ceramide	0.00212			3	ASAH1,ASAH2,NAAA
182	progression of atherosclerotic lesion	0.00212			3	APOE,IGF2,LDLR
183	quantity of vitamin	0.00212			7	ABCA1,APOE,CRABP1,LDLR,NQO1,RBP1,TEF
184	transport of glycine	0.00212			3	SLC38A2,SLC38A5,Slc6a17
185	type I interferon response	0.00212			3	EIF4EBP1,EIF4EBP2,TREX1
186	articular rigidity	0.00214			5	ECEL1,NOG,SCN9A,SLC1A2,SLC1A4
187	place preference	0.00214		0.958	5	CARTPT,GRIA2,PDYN,SIGMAR1,TH
188	appetite	0.00218		0.218	4	CARTPT,CRHR1,IRS2,Npff
189	plaque	0.00218			4	APOE,CHI3L1,HMOX1,LDLR
190	transport of long chain fatty acid	0.00218		1.929	4	ACSL4,ACSL5,FABP3,FABP7
191	grooming	0.00222		-1.992	6	Ckmt1,EIF4EBP2,GRIA2,HMOX1,SYNE1,UCN
192	electrophysiology of eye	0.00228			7	APOE,BBS2,CDKN1B,CRHR1,LDLR,RBP1,RGS11
193	insulin sensitivity	0.00229		0.333	9	AGAP2,AGT,APOE,ATF4,CXCL14,FABP3,IRS2,PLA2G6,RBP1
194	invasion of tumor cell lines	0.00234		0.667	28	ACSL4,AGT,CCKBR,CD97,CDKN1B,CHRD,CTNNAL1,ENTPD5,ETV5,FAT1,FXYD5,HMOX1,HTATIP2,IGF2,IRS2,MATK,MZF1,NAMPT,NDRG2,PLA2G6,POU3F2,PTEN,S100A10,SLC12A2,SLC12A6,SPRY2,TGFBI,VCAN
195	uptake of lipid	0.00234		1.697	11	ABCA1,ACSL5,APOE,CFP,FABP3,FAT1,LDLR,MFGE8,MOGAT2,SLC38A2,THY1
196	migration of hepatoma cell lines	0.00242		-0.647	6	ASNS,CDKN1B,HMOX1,IGF2,IGFBP3,PTEN
197	morphology of cellular protrusions	0.00247			12	APOE,Ckmt1,CNTNAP1,DPYSL4,GLDN,IFT122,MAP1B,NEFH,PLA2G6,RTN4,SLC12A6,VCAN
198	metabolism of long chain fatty acid	0.00253			4	ACSL4,ACSL5,DBP,TEF
199	mass of liver	0.00254		-1	9	AGT,APOE,CDKN1B,CXCL14,IGF2,LDLR,MDK,SC5D,SLC5A10
200	lean body mass	0.00262		-1.109	7	APOE,CDKN1B,IGF2,IRS2,LDLR,MCHR1,VGF
201	concentration of acylglycerol	0.0027		-1.42	18	ABCA1,AGT,APOE,CXCL14,DGAT2,DLK1,ENTPD5,ERCC1,IGF2,IRS2,KCNA6,LDLR,MOGAT2,NAMPT,NEU1,NQO1,PLA2G6,SLC5A10
202	abnormal morphology of enlarged islets of Langerhans	0.00271			3	CDKN1B,IRS2,PTEN
203	cyclopia	0.00271			3	CHRD,NOG,SPRY2
204	stimulation of nitric oxide	0.00271			3	AGT,HMOX1,S100B
205	atrophy of muscle	0.00282			9	AARS,AGT,ASAH1,DYSF,ECEL1,GARS,LITAF,MED25,YARS
206	morphology of neurons	0.00286			22	AP3M2,APOE,Ckmt1,CNTNAP1,CSTB,DPYSL4,ECEL1,EIF4EBP2,GLDN,IFT122,LDLR,MAP1B,NEFH,PLA2G6,RGS11,RTN4,SLC12A2,SLC12A6,SPRY2,SYNE1,UCN,VCAN
207	anisocytosis	0.00291		1.067	4	HBA1/HBA2,HBB,HMOX1,LIG1
208	cytostasis of colon cancer cell lines	0.00291		1.718	4	CDKN1B,NQO1,PPP1R15A,PTEN
209	peripheral arterial occlusive disease	0.00291			13	AMPH,APOE,ARHGDIB,CAMK2G,CARTPT,CD97,GRIA2,HBA1/HBA2,HBB,HMGCR,HTATIP2,THY1,TTLL7
210	transport of cation	0.00291		0.555	20	AGT,CA2,CAMK2G,CDKN1B,CORO1A,KCNA6,KCNK1,KCNMB4,NDRG2,SCN9A,SLC12A2,SLC17A4,SLC1A2,SLC20A1,SLC24A3,SLC7A3,SLC7A8,TMEM165,TRPC4,TRPV2
211	abnormal morphology of zymogen granules	0.00293			2	ATF4,SC5D
212	area of carotid artery	0.00293			2	AGT,APOE
213	atrophy of Meibomian gland	0.00293			2	APOE,LDLR
214	conversion of phosphatidylinositol 4,5-diphosphate	0.00293			2	OCRL,PTEN
215	degradation of ceramide	0.00293			2	ASAH1,ASAH2
216	expansion of hepatocytes	0.00293			2	CUL3,TNFRSF12A
217	experimentally-induced atherosclerosis	0.00293			2	APOE,LDLR
218	function of oval cells	0.00293			2	ENTPD5,TNFRSF12A
219	gelatinous drop-like corneal dystrophy	0.00293			2	APOE,TGFBI
220	hyperplasia of alveolar epithelium	0.00293			2	CDKN1B,PTEN
221	ligation of DNA fragment	0.00293			2	LIG1,XRCC4
222	mitogenesis of cervical cancer cell lines	0.00293			2	IGF2,SPRY2
223	muscularization of pulmonary artery	0.00293			2	APOE,MDK
224	regeneration of sciatic nerve	0.00293			2	AGT,IGF2
225	thickness of carotid artery	0.00293			2	AGT,APOE
226	transmigration of smooth muscle cells	0.00293			2	APOE,LDLR
227	transport of ion	0.00293		1.067	24	AGT,CA2,CAMK2G,CDKN1B,CORO1A,FXYD1,GRIA2,KCNA6,KCNK1,KCNMB4,NDRG2,SCN9A,SLC12A2,SLC12A6,SLC17A4,SLC1A2,SLC1A4,SLC20A1,SLC24A3,SLC7A3,SLC7A8,TMEM165,TRPC4,TRPV2
228	vasospasm of artery	0.00293			2	AGT,HMOX1
229	stress response of tumor cell lines	0.00294		0.747	5	ATF4,CREB3L1,EIF4EBP1,HMOX1,NQO1
230	formation of reactive oxygen species	0.00299		-1.909	7	ABCA1,AGT,APOE,HMOX1,NQO1,S100B,SPRY2
231	abnormal morphology of neurites	0.00312			9	APOE,Ckmt1,CNTNAP1,GLDN,MAP1B,NEFH,PLA2G6,SLC12A6,VCAN
232	abnormal morphology of body cavity	0.00316			46	ABCA1,ACADL,ACSL4,APOE,ARHGDIB,ARRB2,ASAH1,ATF4,CCKBR,CDKN1B,CEBPG,CRHR1,CTBS,DLK1,ELK3,ENTPD5,EPS15,FGF9,GLA,HBB,HMOX1,ID3,IFT122,IGF2,IGFBP3,IRS2,LDLR,LIG1,MFGE8,MTHFD2,NQO1,PCSK1,PFKM,PPP1R15A,PTEN,RBP1,RNF128,SC5D,SLC20A1,SMYD1,SYNE1,TES,TGFBI,TH,TREX1,VGF
233	morphology of intercellular junctions	0.0032			7	AP3M2,APOE,CNTNAP1,ECEL1,LDLR,MARCKSL1,SYNE1
234	extension of neurites	0.00321		-0.449	10	AGT,AHI1,APOE,HAP1,MAP1B,RHOQ,RTN4,S100B,TNFRSF12A,TTL
235	Polycystic Kidney Disease	0.00328			11	AGT,AHI1,C5orf42,CYGB,DBP,FXYD5,HAP1,HMGCR,HMOX1,IGF2,TMEM216
236	cell movement	0.00332		0.099	79	ABCA1,ACSL4,AGT,AHCY,APOE,ARHGDIB,ARRB2,ASNS,CARTPT,CD63,CD97,CDKN1B,CHI3L1,CHRD,CORO1A,CREB3L1,CTNNAL1,CXCL14,ELK3,ETV5,FABP7,FAT1,FGF9,GFAP,GPM6A,GRIA2,HES6,HMOX1,HTATIP2,ID3,IGF2,IGFBP3,IRS2,LDLR,LIMS2,LITAF,MAP1B,MARCKSL1,MATK,MDK,MMP19,MSN,MZF1,NAMPT,NARS,NDRG2,NEU1,NOG,NQO1,PAXIP1,PGGT1B,PLA2G6,POU3F2,PPP1R15A,PROCR,PTEN,PTP4A1,RAP1B,RBP1,RTN4,RXFP1,S100A10,S100B,SARS,SCN9A,SLC12A2,SLC12A6,…
237	ankylosis	0.00334			4	NOG,SCN9A,SLC1A2,SLC1A4
238	retraction of cells	0.00334			4	AGT,PCSK1,PLK3,TRPC4
239	abnormal morphology of liver	0.00337			12	APOE,ASAH1,CDKN1B,CTBS,ENTPD5,GLA,LDLR,LIG1,MTHFD2,NQO1,RBP1,SLC20A1
240	quantity of enzyme	0.00337		-0.863	8	APOE,DYSF,ENTPD5,HMOX1,LDLR,PFKM,SLC5A10,TRAFD1
241	neurotransmission	0.00339		-0.956	21	AMPH,APOE,CARTPT,CCKBR,CNIH2,CPLX1,CRHR1,EIF4EBP2,ETV5,GABRA5,GRIA2,GRIK1,HAP1,KCNMB4,NEFH,NQO1,PPP1R15A,S100B,SCN9A,SLC1A2,TH
242	metabolism of neutral amino acid	0.0034			3	ALDH6A1,MCCC2,SHMT2
243	morphogenesis of cilia	0.0034			3	AHI1,BBS2,IFT122
244	secretion of epinephrine	0.0034			3	CARTPT,CRHR1,UCN
245	metabolism of acylglycerol	0.00345		1.457	9	ACSL4,ACSL5,AGPAT9,APOE,DGAT2,IGF2,INSIG1,LDLR,MOGAT2
246	locomotion	0.00353		-0.34	17	ABCA1,AGT,AHI1,APOE,ARRB2,CARTPT,CCKBR,CRHR1,CSTB,GRIA2,LGI4,PCSK1N,PTEN,RTN4,SLC12A6,TH,VGF
247	long-term potentiation	0.00362		1.945	14	AP3M2,APOE,CHRD,CRHR1,DPYSL4,EIF4EBP2,GABRA5,GFAP,GRIA2,GRIK1,RTN4,S100B,THY1,VPS26A
248	Neurodegeneration	0.00363	Increased	2.794	12	APOE,CRHR1,GABRA5,GFAP,GRIA2,GRIK1,HAP1,IGF2,NEFH,OPN3,PLA2G6,SLC1A2
249	incidence of carcinoma	0.0038		-1.021	9	CBX7,CDKN1B,ENTPD5,HTATIP2,MZF1,PLK3,PTEN,TES,TGFBI
250	binding of plasma membrane	0.00381			4	ABCA1,CRHR1,SIGMAR1,UCN
251	morphology of vesicles	0.00381			4	AP3M2,APOE,CREB3L1,DGAT2
252	mean arterial pressure	0.00387		-0.342	7	AGT,APOE,DBP,PCSK1,SLC12A2,SLC7A1,TEF
253	secretion of steroid	0.00397		-1.192	8	ABCA1,ACAT2,AGT,APOE,ASAH1,CRHR1,HMOX1,LDLR
254	formation of cellular protrusions	0.00406		-1.682	34	AGT,AHI1,APOE,BBS2,BTG3,CDKN1B,CNTNAP1,CRHR1,DPYSL4,EIF4EBP1,EIF4EBP2,EPS15,FUZ,GPM6A,IFT122,MAP1B,MSN,NEFH,PALM,POU3F2,PTEN,RAP1B,RHOQ,RTN4,S100B,STX2,SYNE1,THY1,TNFRSF12A,TTC8,TTL,UCN,VASP,VGF
255	Parkinson's disease	0.00411			14	AP1S2,APOE,ARHGDIB,ATF4,FTL,GABRA5,GFAP,MAP1B,NDRG2,PLA2G6,RPL3,RTN4,TH,THY1
256	accumulation of acylglycerol	0.00412		-0.943	7	ACADL,AGT,APOE,ERCC1,INSIG1,PTEN,RBP1
257	morphology of macrophages	0.00412			7	APOE,CHI3L1,CTBS,ENTPD5,GLA,LDLR,PCSK1
258	abnormal metabolism	0.00417			10	ACADL,APOE,CDKN1B,IGFBP3,LDLR,MCHR1,NQO1,S100A10,SCTR,VGF
259	release of neurotransmitter	0.00417		1.215	10	AGT,AP3M2,CARTPT,CRHR1,RAB3B,SIGMAR1,TH,THY1,UCN,YKT6
260	cell death of pyramidal neurons	0.00418			3	APOE,GRIA2,SLC1A2
261	concentration of 5-hydroxytryptamine	0.00418		-0.577	6	DEAF1,HMOX1,MAGED1,MCHR1,S100A10,TEF
262	morphology of Kupffer cells	0.00418			3	CTBS,ENTPD5,GLA
263	secretion of phospholipid	0.00418			3	ABCA1,APOE,LDLR
264	transport of basic amino acid	0.00418			3	SLC38A2,SLC7A1,SLC7A3
265	abnormal morphology of B-cell follicle	0.00431			5	ARHGDIB,DLK1,EPS15,MFGE8,TREX1
266	homotetramerization of protein	0.00431			5	ACADL,DPYS,PFKM,SHMT2,TH
267	perinatal death	0.00432		-1.134	29	ABCA1,ARRB2,ATF4,CEBPG,CPLX1,CRLF1,CXCL14,DEAF1,DGAT2,DLK1,ECEL1,FGF9,HBB,HMOX1,IGF2,LIN7B,MAP1B,POU3F2,PPP1R15A,RAB3B,RAP1B,SC5D,SCN9A,SLC7A1,SPRY2,SYNE1,TH,TTL,Zfp110/Zfp369
268	incidence of digestive organ tumor	0.00438		-1.118	7	CBX7,CDKN1B,ENTPD5,HTATIP2,MZF1,PTEN,TES
269	abnormal morphology of spleen	0.00441			15	ABCA1,CDKN1B,DLK1,EPS15,HBB,HMOX1,LIG1,MFGE8,PCSK1,PFKM,PPP1R15A,PTEN,RNF128,TGFBI,TREX1
270	apoptosis	0.00462		-1.065	99	AARS,ABCA1,ACSL4,ACSL5,AGAP2,AGT,AHI1,ANXA4,APOE,ARRB2,ASAH1,ASAH2,ASNS,ATF4,ATF5,BBS2,BRE,CAMK2G,CCKBR,CD164,CDKN1B,CHI3L1,CIRBP,CORO1A,CRHR1,CRLF1,CSTB,CUL3,DAP,DDAH2,ECEL1,EIF4EBP1,ENTPD5,ERCC1,ETV5,FGF9,GRIA2,HAP1,HBA1/HBA2,HDAC11,HEYL,HMGCR,HMOX1,HSPA9,HTATIP2,ID3,IGF2,IGFBP3,IRS2,LDLR,LIG1,LUC7L3,MAGED1,MAGEH1,MAN2C1,MAP1B,MDK,MFGE8,MSN,MZF1,NAMPT,NDRG2,NELL1,NOG,NQO1,PAXIP1,PDCD6,PDYN,PLA2…
271	abnormal quantity of hormone	0.00471			5	CRHR1,IGF2,IRS2,MCHR1,PCSK1
272	drinking	0.00471			5	AGT,CRHR1,SCTR,UCN,VGF
273	metabolism of bilirubin	0.00471		1.342	5	ENTPD5,HBB,HMOX1,PFKM,SLC35A2
274	aggregation of intermediate filaments	0.0048			2	NEFH,OSBP2
275	anoxia	0.0048			2	ECEL1,TH
276	arrest in proliferation of tumor cell lines	0.0048			2	MDK,PTEN
277	conformational modification of chromatin	0.0048			2	HDAC11,HMGN2
278	damage of stomach	0.0048			2	HMOX1,TREX1
279	delay in amyotrophic lateral sclerosis	0.0048			2	NEFH,SLC1A2
280	formation of cell-associated matrix	0.0048			2	APOE,VCAN
281	growth of murine Lewis lung carcinoma	0.0048			2	ARRB2,S100A10
282	inflammation of vascular tissue	0.0048			2	AGT,LDLR
283	influx of chloride	0.0048			2	GABRA5,SLC12A2
284	metabolism of palmitic acid	0.0048			2	DBP,TEF
285	methemoglobinemia	0.0048			2	HBA1/HBA2,HBB
286	nonconvulsive seizure	0.0048			2	AP3M2,KCNMB4
287	oxidative stress response of liver	0.0048			2	AGT,APOE
288	quantity of islets of Langerhans	0.0048			2	MFGE8,PTEN
289	stabilization of atherosclerotic lesion	0.0048			2	APOE,HMOX1
290	synthesis of palmitic acid	0.0048			2	ASAH1,ASAH2
291	tinea corporis	0.0048			2	MMP19,SQLE
292	transport of glutamine	0.0048			2	SLC38A2,SLC38A5
293	transport of L-alanine	0.0048			2	SLC1A4,SLC38A2
294	transport of L-ornithine	0.0048			2	SLC7A1,SLC7A3
295	transport of oxygen	0.0048			2	HBA1/HBA2,HBB
296	tumorigenesis of adrenal gland	0.0048			2	CDKN1B,PTEN
297	von Hippel-Lindau syndrome	0.0048			2	EIF4EBP1,PTEN
298	concentration of prostaglandin	0.00482		-1.446	6	ACSL4,AGT,APOE,HMOX1,IGF2,LDLR
299	cleavage of glycosphingolipid	0.00487		1.172	4	ASAH1,ASAH2,GLA,NAAA
300	differentiation of pheochromocytoma cell lines	0.00494		1.227	7	FGF9,IRS2,MAGEH1,MATK,RHOQ,SPRY2,VCAN
301	abnormal conduction by cardiac conduction system	0.00506			3	APOE,Kcnip2,LDLR
302	cell viability of endocrine cells	0.00506			3	CDKN1B,IGF2,IRS2
303	maturation of synapse	0.00506			3	PALM,PTEN,SLC12A2
304	sporadic amyotrophic lateral sclerosis	0.00506			3	GFAP,NEFH,SLC1A2
305	abnormal morphology of neurons	0.0051			19	AP3M2,APOE,Ckmt1,CNTNAP1,CSTB,ECEL1,EIF4EBP2,GLDN,IFT122,LDLR,MAP1B,NEFH,PLA2G6,SLC12A2,SLC12A6,SPRY2,SYNE1,UCN,VCAN
306	differentiation of cells	0.00512		1.217	75	AGT,ALDH6A1,APOE,ATF4,ATF5,BTG3,C1QL4,CA2,CARTPT,CCKBR,CD164,CD63,CDKN1B,CHI3L1,CHRD,CREB3L1,DLK1,DOK5,ELTD1,ETV5,FABP7,FGF9,GFAP,GPM6A,H2AFY2,HBB,HES6,HEYL,HMGB3,HMOX1,ID3,IGF2,IGFBP3,INSIG1,IRS2,LDLR,MAGED1,MAGEH1,MAP1B,MATK,MDK,MFGE8,MGAT5B,MMP19,MZF1,NAB1,NAMPT,NEFH,NELL1,NOG,PCSK1,PER3,POU3F2,PPP1R15A,PTEN,RBP1,RHOQ,RNF128,RTN4,RXFP1,S100B,SARS,SIGMAR1,SLC1A2,SMYD1,SPRY2,STX2,SYNE1,TNFRSF12A…
307	quantity of glycogen	0.00523		1.195	7	DGAT2,FABP3,IGF2,IRS2,NQO1,PFKM,SC5D
308	hypoglycemia	0.00542	Decreased	-2.646	8	ACADL,CA2,DGAT2,EIF4EBP1,ENTPD5,FABP3,IGFBP3,PCSK1
309	binding of connective tissue cells	0.00547			4	APOE,IGF2,IGFBP3,LDLR
310	proliferation of germ cells	0.00547			4	CIRBP,ETV5,NOG,PTEN
311	cognition	0.00555		0.02	20	AMPH,APOE,CHRD,Ckmt1,CRHR1,EIF4EBP2,GABRA5,GRIA2,GRIK1,HMGCR,LDLR,MCHR1,PLA2G6,PTEN,S100B,SLC1A4,TH,UCN,VGF,VPS26A
312	concentration of triacylglycerol	0.00559		-1.407	16	ABCA1,AGT,APOE,CXCL14,DGAT2,DLK1,ENTPD5,ERCC1,IRS2,KCNA6,LDLR,MOGAT2,NAMPT,NEU1,NQO1,SLC5A10
313	development of retina	0.00592			6	FGF9,ID3,MAP1B,TH,THY1,WARS
314	distal spinal muscular atrophy	0.00604			3	ASAH1,DYSF,GARS
315	excretion of sterol	0.00604			3	ABCA1,APOE,LDLR
316	metabolism of lipoprotein	0.00604			3	ABCA1,APOE,LDLR
317	quantity of dendrites	0.00604			3	APOE,DPYSL4,VGF
318	binding of cell surface	0.00612		-1.188	4	ABCA1,APOE,IGFBP3,SLC20A1
319	quantity of hair cells	0.00612		-0.9	4	CDKN1B,PTEN,SLC12A2,SPRY2
320	tumorigenesis of lung tumor	0.00612			4	IGFBP3,NQO1,PGGT1B,PTEN
321	congenital anomalies of kidney and urinary tract	0.00616			12	AGT,AHI1,C5orf42,CYGB,DBP,FXYD5,HAP1,HMGCR,HMOX1,IGF2,SPRY2,TMEM216
322	learning	0.00629		0.02	19	AMPH,APOE,CHRD,Ckmt1,CRHR1,EIF4EBP2,GABRA5,GRIA2,GRIK1,HMGCR,LDLR,MCHR1,PLA2G6,PTEN,S100B,TH,UCN,VGF,VPS26A
323	dendritic growth/branching	0.0063		-1.489	11	APOE,CRHR1,DPYSL4,EIF4EBP1,EIF4EBP2,NEFH,PALM,PTEN,RTN4,VASP,VGF
324	congenital urogenital anomaly	0.00649			14	AGT,AHI1,C5orf42,CYGB,DBP,FGF9,FXYD5,HAP1,HMGCR,HMOX1,IGF2,RXFP1,SPRY2,TMEM216
325	axonogenesis	0.00653	Decreased	-2.387	11	APOE,MAP1B,NEFH,PALM,POU3F2,PTEN,RAP1B,RTN4,S100B,THY1,TTL
326	morphology of central nervous system	0.00653			25	AGT,AHI1,AP3M2,APOE,BBS2,CDKN1B,Ckmt1,CSTB,EIF4EBP2,GFAP,GRIA2,HAP1,ID3,LDLR,MAP1B,MARCKSL1,MDK,PLA2G6,POU3F2,PTEN,S100B,SLC12A6,SLC1A2,TTL,XRCC4
327	paralysis	0.00653		-1.131	10	CA2,CNTNAP1,GOLPH3,HMOX1,MAP1B,NEFH,SCN9A,SLC1A2,SLC1A4,VPS37A
328	Prostate Cancer and Tumors	0.00657			29	ABCA1,AGT,APOLD1,ARHGDIB,BTG3,CDKN1B,CIRBP,CTNNAL1,DPYS,EIF4EBP1,ENTPD5,ETV5,FABP7,HMOX1,ID3,IGF2,IGFBP3,IRS2,KIFC2,MFGE8,OAZ1,PSAT1,PTEN,SIGMAR1,SLC7A1,SPRY2,THSD7B,TMEM216,VCAN
329	binding of cellular membrane	0.00675		1.387	6	ABCA1,APOE,CKAP4,CRHR1,SIGMAR1,UCN
330	prepulse inhibition	0.00675		1.387	6	Ckmt1,FABP7,MDK,PTEN,RTN4,SLC12A6
331	extension of cellular protrusions	0.00676		-0.449	11	AGT,AHI1,APOE,CORO1A,HAP1,MAP1B,RHOQ,RTN4,S100B,TNFRSF12A,TTL
332	synthesis of L-amino acid	0.00681			4	ALDH18A1,PYCR1,SHMT2,VCAN
333	synthesis of acylglycerol	0.00693		1.41	7	ACSL5,AGPAT9,APOE,DGAT2,IGF2,LDLR,MOGAT2
334	synthesis of terpenoid	0.00693		-1.192	15	ABCA1,ACAT2,AGT,APOE,BRE,CRHR1,FGF9,HMGCR,IDI1,IGF2,INSIG1,LDLR,PDE8B,RBP1,TNFRSF12A
335	abnormal morphology of enlarged ovary	0.0071			2	ACSL4,CDKN1B
336	abnormal morphology of foam cells	0.0071			2	APOE,LDLR
337	abnormal morphology of intermediate lobe of the pituitary gland	0.0071			2	CDKN1B,IRS2
338	abnormal morphology of pillar cells	0.0071			2	CDKN1B,SPRY2
339	aneurysm of abdominal aorta	0.0071			2	AGT,APOE
340	area of fatty lesion	0.0071			2	APOE,LDLR
341	atherosclerosis of aortic sinus	0.0071			2	APOE,LDLR
342	catabolism of neutral amino acid	0.0071			2	ALDH6A1,MCCC2
343	cell death of endothelial progenitor cells	0.0071			2	AGT,IGFBP3
344	deposition of cells	0.0071			2	HMGCR,HMOX1
345	elaboration of dendrites	0.0071			2	EIF4EBP1,PTEN
346	enlargement of spleen	0.0071			2	NQO1,PCSK1
347	excision repair of nucleotide	0.0071			2	ERCC1,LIG1
348	formation of myoblasts	0.0071			2	IGF2,TNFRSF12A
349	incorporation of L-proline	0.0071			2	AGT,IGFBP3
350	injury of artery	0.0071			2	AGT,APOE
351	injury of mucosa	0.0071			2	HMOX1,STX2
352	production of cerebral cortex cells	0.0071			2	POU3F2,PTEN
353	progression of stomach tumor	0.0071			2	APOE,CXCL14
354	proliferation of primordial germ cells	0.0071			2	NOG,PTEN
355	quantity of 5,6,7,8-tetrahydrobiopterin	0.0071			2	AGT,APOE
356	quantity of globotriaosylceramide	0.0071			2	APOE,GLA
357	regulation of cholesterol	0.0071			2	APOE,LDLR
358	surface area of atherosclerotic lesion	0.0071			2	APOE,LDLR
359	transmission of phospholipid	0.0071			2	ABCA1,RTN4
360	transport of L-lysine	0.0071			2	SLC7A1,SLC7A3
361	transport of oleic acid	0.0071			2	ACSL4,ACSL5
362	tubular nephritis	0.0071			2	MDK,TREX1
363	tumorigenesis of thyroid gland	0.0071			2	CDKN1B,PTEN
364	abnormal morphology of sciatic nerve	0.00713			3	APOE,PLA2G6,SLC12A6
365	agenesis	0.00713		-1.067	5	CRHR1,MAP1B,SLC12A6,SPRY2,TGFBI
366	binding of fibroblasts	0.00713			3	APOE,IGFBP3,LDLR
367	Charcot-Marie-Tooth disease type 2	0.00713			3	AARS,GARS,MED25
368	mean corpuscular volume	0.00713		-0.714	5	HBA1/HBA2,HBB,HMGB3,HMOX1,PPP1R15A
369	mitogenesis of tumor cell lines	0.00713		-0.976	5	IGF2,IGFBP3,MDK,PTEN,SPRY2
370	quantity of outer hair cells	0.00713			3	CDKN1B,SLC12A2,SPRY2
371	secretion of corticosterone	0.00713			3	AGT,APOE,CRHR1
372	prostatic tumor	0.00727			29	ABCA1,AGT,APOLD1,ARHGDIB,BTG3,CDKN1B,CIRBP,CTNNAL1,DPYS,EIF4EBP1,ENTPD5,ETV5,FABP7,HMOX1,ID3,IGF2,IGFBP3,IRS2,KIFC2,MFGE8,OAZ1,PSAT1,PTEN,SIGMAR1,SLC7A1,SPRY2,THSD7B,TMEM216,VCAN
373	synthesis of steroid	0.00728		-0.991	14	ABCA1,ACAT2,AGT,APOE,BRE,CRHR1,FGF9,HMGCR,IDI1,IGF2,INSIG1,LDLR,PDE8B,TNFRSF12A
374	migration of smooth muscle cells	0.00744		-1.011	9	AGT,APOE,CDKN1B,HMOX1,LDLR,NAMPT,NQO1,RTN4,VCAN
375	vasodilation of aorta	0.00755			4	AGT,APOE,GLA,LDLR
376	activation of protein	0.00765		1.664	6	ARRB2,ERCC1,GLA,IGF2,IGFBP3,PTEN
377	morphogenesis of neurites	0.00768	Decreased	-2.136	17	APOE,CNTNAP1,CRHR1,DPYSL4,EIF4EBP1,EIF4EBP2,GPM6A,MAP1B,NEFH,PALM,PTEN,RTN4,S100B,SYNE1,UCN,VASP,VGF
378	internalization of carbohydrate	0.0077	Increased	2.236	5	ABCA1,IRS2,RHOQ,SLC1A2,SLC35A2
379	replicative senescence of cells	0.0077			5	AGT,APOE,CBX7,CIRBP,ERCC1
380	proliferation of tumor cells	0.0078	Decreased	-2.106	32	AGT,AHCY,ARRB2,ATF5,CD97,CDKN1B,DIRAS1,DLK1,EIF4EBP1,EIF4EBP2,FGF9,GFAP,HMGB3,HMGCR,HMOX1,HTATIP2,ID3,IGF2,IGFBP3,LITAF,MZF1,NDRG2,NQO1,OAZ1,PGGT1B,PLA2G6,POU3F2,PROCR,PTEN,STX2,TLE1,VCAN
381	transport of metal	0.00784		-0.762	16	AGT,CAMK2G,CDKN1B,CORO1A,HMOX1,KCNA6,KCNK1,KCNMB4,NDRG2,SCN9A,SLC12A2,SLC17A4,SLC1A2,SLC20A1,TMEM165,TRPC4
382	abnormal morphology of eye	0.00792			14	AHI1,APOE,ATF4,BBS2,CDKN1B,CSTB,ID3,IGF2,LDLR,MAP1B,MARCKSL1,RBP1,RGS11,TREX1
383	morphology of pancreas	0.00794			8	ATF4,CCKBR,CDKN1B,IGF2,IGFBP3,IRS2,PTEN,SC5D
384	cell movement of embryonic cell lines	0.00812		0.157	7	AGT,ARRB2,IGF2,LIMS2,NARS,PTP4A1,SARS
385	abnormal morphology of macrophages	0.00814			6	APOE,CHI3L1,CTBS,ENTPD5,LDLR,PCSK1
386	proliferation of cardiomyocytes	0.00814			6	AGT,CDKN1B,FGF9,HMOX1,IGF2,NOG
387	startle response	0.00814		-0.152	6	APOE,BBS2,Ckmt1,FABP7,SLC12A6,UCN
388	hematocrit	0.00831		-0.537	8	APOE,ATF4,ELK3,HBB,HMGB3,HMOX1,LIG1,PFKM
389	neurodegeneration of brain	0.00831	Increased	2.195	5	CRHR1,GFAP,GRIA2,HAP1,NEFH
390	size of blood cells	0.00831		1	5	APOE,DLK1,HBB,PPP1R15A,SLC12A6
391	Joubert syndrome	0.00832			3	AHI1,C5orf42,TMEM216
392	plasticity of neuronal synapse	0.00832			3	APOE,S100B,VGF
393	size of corpus callosum	0.00832			3	GFAP,MAP1B,SLC12A6
394	incorporation of amino acids	0.00835		-0.255	4	AGT,CDKN1B,IGFBP3,SLC7A3
395	tumorigenesis of skin	0.00835			4	MMP19,NQO1,PTEN,VCAN
396	uptake of glutamine family amino acid	0.00835		0.246	4	PTEN,S100B,SLC1A2,SLC7A1
397	uptake of L-amino acid	0.00835		0.261	4	PTEN,S100B,SLC1A2,SLC7A1
398	mitogenesis	0.00849		-0.205	10	AGT,APOE,CDKN1B,FGF9,IGF2,IGFBP3,IRS2,MDK,PTEN,SPRY2
399	metabolism of cholesterol	0.00855			7	ABCA1,APOE,HMGCR,IDI1,INSIG1,LDLR,SQLE
400	abnormal morphology of brain	0.00872			22	AGT,AHI1,AP3M2,APOE,BBS2,CDKN1B,Ckmt1,CSTB,EIF4EBP2,GRIA2,HAP1,ID3,LDLR,MAP1B,MARCKSL1,MDK,POU3F2,PTEN,SLC12A6,SLC1A2,TTL,XRCC4
401	multiple congenital anomalies	0.00879		-1.091	19	AHI1,BBS2,C5orf42,ECEL1,ERCC1,FGF9,IFT122,IGF2,INSIG1,OCRL,PAPSS2,PEX10,SC5D,SCN9A,SLC1A2,SLC1A4,TMEM216,TTC8,ZDHHC9
402	proliferation of fibroblasts	0.00886		-1.45	17	AGT,ATF4,CBX7,CDKN1B,CIRBP,HMOX1,IGF2,IGFBP3,LIG1,MED25,PGGT1B,PTEN,RAP1B,SLC12A6,SPRY2,VCAN,XRCC4
403	peroxidation of lipid	0.00894			5	APOE,CYGB,FTL,HMOX1,LDLR
404	stress response of cells	0.00909		0.994	8	ATF4,BRE,CREB3L1,EIF4EBP1,HMOX1,NAMPT,NQO1,SLC38A2
405	transport of carbohydrate	0.00913		1.082	10	ABCA1,AGT,AHI1,IRS2,PTEN,RHOQ,SLC1A2,SLC35A2,SLC45A1,SLC5A10
406	synthesis of sterol	0.00917		-0.068	6	ACAT2,APOE,HMGCR,IDI1,INSIG1,LDLR
407	aversive behavior	0.0092			4	CARTPT,PDYN,TH,UCN
408	morphology of endocrine gland	0.0092			11	ABCA1,APOE,CCKBR,CDKN1B,CRHR1,IGF2,IGFBP3,IRS2,LDLR,POU3F2,PTEN
409	regulation of lipid	0.0092			4	APOE,LDLR,PTEN,RBP1
410	fatty acid metabolism	0.00938		0.08	25	ABCA1,ACADL,ACSL4,ACSL5,AGT,APOE,ASAH1,ASAH2,DBP,FABP3,FABP7,GCDH,HBB,HMOX1,IGF2,INSIG1,LDLR,LRP10,ME3,NQO1,PLA2G6,SC5D,SLC35A2,SLC38A2,TEF
411	uptake of 2-deoxyglucose	0.00945		0.728	7	AGT,CXCL14,IRS2,PLA2G6,PTEN,RHOQ,SLC1A2
412	proliferation of carcinoma	0.00947		-1.62	9	ARRB2,CDKN1B,FGF9,ID3,IGFBP3,NQO1,OAZ1,PTEN,STX2
413	polymerization of protein	0.0095			15	ACADL,C1QL2,CORO1A,DPYS,GRIA2,HBA1/HBA2,HBB,HMGCR,HMOX1,Kcnip2,PFKM,RHOQ,SHMT2,TH,VASP
414	prostate cancer	0.0095			28	ABCA1,AGT,APOLD1,ARHGDIB,BTG3,CDKN1B,CIRBP,CTNNAL1,DPYS,EIF4EBP1,ENTPD5,ETV5,FABP7,HMOX1,ID3,IGF2,IGFBP3,IRS2,KIFC2,MFGE8,OAZ1,PSAT1,PTEN,SIGMAR1,SLC7A1,THSD7B,TMEM216,VCAN
415	branching of neurites	0.00955	Decreased	-2.136	13	APOE,CRHR1,DPYSL4,EIF4EBP1,EIF4EBP2,MAP1B,NEFH,PALM,PTEN,RTN4,S100B,VASP,VGF
416	long-term potentiation of hippocampus	0.00961		1.387	5	AP3M2,APOE,CHRD,RTN4,VPS26A
417	quantity of GPT in blood	0.00961		-1.342	5	ENTPD5,HMOX1,LDLR,SLC5A10,TRAFD1
418	hyperplasia of smooth muscle	0.00963			3	AGT,APOE,HMOX1
419	release of phospholipid	0.00963			3	ABCA1,AGT,PLA2G6
420	salivation	0.00963			3	BBS2,ID3,SLC12A2
421	secretion of cholesterol	0.00963			3	ABCA1,APOE,LDLR
422	taste aversion	0.00963			3	CARTPT,TH,UCN
423	occlusion of artery	0.00965		-0.803	28	ABCA1,ACAT2,AGT,AMPH,APOE,ARHGDIB,ASTN2,CAMK2G,CARTPT,CD97,CDR2L,CHI3L1,DGAT2,GABRA5,GRIA2,HBA1/HBA2,HBB,HMGCR,HMOX1,HTATIP2,IGF2,LDLR,MFGE8,RTN4,SIGMAR1,THY1,TMEM163,TTLL7
424	formation of plasma membrane projections	0.00967		-1.483	24	APOE,BTG3,CNTNAP1,CRHR1,DPYSL4,EIF4EBP1,EIF4EBP2,GPM6A,MAP1B,MSN,NEFH,PALM,POU3F2,PTEN,RAP1B,RHOQ,RTN4,S100B,SYNE1,THY1,TTL,UCN,VASP,VGF
425	proliferation of gonadal cells	0.00973		-1.225	6	AGT,CDKN1B,CIRBP,ETV5,NOG,PTEN
426	abnormal morphology of labyrinth supporting cells	0.00979			2	SLC12A2,SPRY2
427	adhesion of melanoma cells	0.00979			2	TGFBI,THY1
428	appearance of hair	0.00979			2	ATF4,MAP1B
429	depolarization of endocrine cells	0.00979			2	CARTPT,NMB
430	development of floor plate	0.00979			2	CHRD,NOG
431	formation of abdominal aortic aneurysm	0.00979			2	AGT,APOE
432	inflammation of interstitial tissue	0.00979			2	INSIG1,TREX1
433	mitogenesis of bone cancer cell lines	0.00979			2	IGF2,IGFBP3
434	mitogenesis of prostate cancer cell lines	0.00979			2	IGF2,IGFBP3
435	processing of tRNA	0.00979			2	AARS,SARS
436	proliferation of neuroepithelial cells	0.00979			2	CDKN1B,FABP7
437	quantity of glucosylceramide	0.00979			2	APOE,GLA
438	quantity of labyrinth supporting cells	0.00979			2	CDKN1B,SPRY2
439	re-esterification of fatty acid	0.00979			2	EIF4EBP1,EIF4EBP2
440	regeneration of bone	0.00979			2	FGF9,NELL1
441	removal of L-glutamic acid	0.00979			2	GRIA2,SLC1A2
442	thickening of artery	0.00979			2	AGT,ATF4
443	translocation of glutamine family amino acid	0.00979			2	SLC1A2,SLC7A1
444	translocation of L-amino acid	0.00979			2	SLC1A2,SLC7A1
445	tumorigenesis of thyroid gland tumor	0.00979			2	CDKN1B,PTEN
446	Wilson's disease	0.00979			2	HMGCR,LDLR
447	synthesis of nitric oxide	0.00985		-0.806	14	AGT,APOE,DDAH2,GLA,HMGCR,HMOX1,IGF2,IGFBP3,NMB,NOG,NQO1,PDYN,S100B,SLC7A1
448	hemangioma	0.00993			7	CEBPG,CXCL14,IGF2,IGFBP3,LIG1,PTEN,THY1
449	lung development	0.01			15	ABCA1,APOE,ARRB2,ASAH1,CEBPG,CHI3L1,CRHR1,ELK3,FGF9,HBB,IGF2,NOG,RBP1,SPRY2,SYNE1
450	cytolysis of red blood cells	0.0101			4	HBB,PFKM,PPP1R15A,SUSD4
451	excretion of Na+	0.0101			4	AGT,DBP,KCNMB4,TEF
452	quantity of superoxide	0.0101			4	AGT,APOE,HMOX1,LDLR
453	morphology of connective tissue	0.0102			22	ABCA1,AMPH,APOE,BBS2,CARTPT,CDKN1B,CREB3L1,DLK1,HBA1/HBA2,HBB,IGFBP3,LDLR,LIG1,MMP19,POU3F2,PPP1R15A,PTEN,SC5D,SLC12A2,SLC7A1,SPRY2,VGF
454	neuritogenesis	0.0102	Decreased	-2.352	22	APOE,CNTNAP1,CRHR1,DPYSL4,EIF4EBP1,EIF4EBP2,GPM6A,MAP1B,MSN,NEFH,PALM,POU3F2,PTEN,RAP1B,RTN4,S100B,SYNE1,THY1,TTL,UCN,VASP,VGF
455	proliferation of hepatocytes	0.0102		0.788	9	AGT,CDKN1B,CUL3,CXCL14,ENTPD5,ERCC1,IGF2,SLC20A1,TNFRSF12A
456	function of liver	0.0103			6	APOE,AS3MT,CYGB,ERCC1,LDLR,RBP1
457	homeostasis of cholesterol	0.0103			6	ABCA1,APOE,DGAT2,HMGCR,LDLR,SC5D
458	quantity of nitric oxide	0.0103		-0.243	5	AGT,APOE,HMGCR,NMB,SLC7A1
459	spatial learning	0.0105			10	AMPH,APOE,Ckmt1,CRHR1,EIF4EBP2,GABRA5,GRIK1,HMGCR,LDLR,VGF
460	quantity of red blood cells	0.0108		1.462	12	APOE,CDKN1B,HBA1/HBA2,HBB,HMGB3,HMOX1,LIG1,NQO1,PFKM,PPP1R15A,SLC20A1,SLC7A1
461	differentiation of oligodendrocytes	0.0109			6	CDKN1B,MGAT5B,NOG,RTN4,SIGMAR1,VCAN
462	cell death of hepatocytes	0.011		-0.131	9	ASAH2,CDKN1B,ENTPD5,ERCC1,HMOX1,LDLR,RBCK1,SLC20A1,SLC25A5
463	differentiation of muscle cells	0.011		0.747	13	AGT,DOK5,HEYL,HMOX1,ID3,IGF2,IGFBP3,LDLR,NOG,SMYD1,SYNE1,TNFRSF12A,VASP
464	growth of lung tumor	0.011		0.129	5	ARRB2,BTG3,CXCL14,EIF4EBP1,S100A10
465	infiltration of macrophages	0.011		-0.563	9	AGT,APOE,HMOX1,LDLR,NOG,NQO1,PPP1R15A,PTEN,S100A10
466	synthesis of cholesterol	0.011			5	APOE,HMGCR,IDI1,INSIG1,LDLR
467	transport of metal ion	0.011			15	AGT,CAMK2G,CDKN1B,CORO1A,KCNA6,KCNK1,KCNMB4,NDRG2,SCN9A,SLC12A2,SLC17A4,SLC1A2,SLC20A1,TMEM165,TRPC4
468	abnormal quantity of 5-hydroxytryptamine	0.0111			3	MAGED1,MCHR1,S100A10
469	compulsive gambling	0.0111			3	CA2,GRIK1,SIGMAR1
470	degradation of glycosphingolipid	0.0111			3	ASAH1,ASAH2,GLA
471	deposition of Ca2+	0.0111			3	GDPD2,LDLR,PPP1R15A
472	diameter of blood vessel	0.0111			3	AGT,APOE,CYGB
473	function of blood-brain barrier	0.0111			3	AGT,APOE,GFAP
474	inborn error of metal metabolism	0.0111			4	CA2,HMGCR,KCNK1,LDLR
475	size of spleen	0.0111		0	4	APOE,CDKN1B,HBB,IGF2
476	stratification of cerebral cortex	0.0111			3	MAP1B,POU3F2,TTL
477	transmission of lipid	0.0111			3	ABCA1,APOE,RTN4
478	concentration of phosphatidic acid	0.0113		-0.479	8	ABCA1,APOE,INSIG1,LDLR,OCRL,PIP4K2A,PLA2G6,PTEN
479	microtubule dynamics	0.0114		-0.326	42	AGT,AHI1,APOE,BBS2,BTG3,CDKN1B,CKAP4,CNTNAP1,CORO1A,CRHR1,DPYSL4,EIF4EBP1,EIF4EBP2,EPS15,FGF9,FUZ,GPM6A,HAP1,HAUS8,IFT122,LDLR,MAP1B,MSN,NEFH,NQO1,PALM,POU3F2,PTEN,RAP1B,RHOQ,RTN4,S100B,STMN4,STX2,SYNE1,THY1,TNFRSF12A,TTC8,TTL,UCN,VASP,VGF
480	accumulation of triacylglycerol	0.0115		-0.647	6	ACADL,APOE,ERCC1,INSIG1,PTEN,RBP1
481	differentiation of neuroglia	0.0115		0.03	9	ATF5,CDKN1B,MGAT5B,NAB1,NOG,PTEN,RTN4,SIGMAR1,VCAN
482	transport of D-hexose	0.0117		1.331	8	AGT,AHI1,IRS2,PTEN,RHOQ,SLC1A2,SLC45A1,SLC5A10
483	morphology of synapse	0.0118			5	AP3M2,APOE,ECEL1,LDLR,SYNE1
484	glucose tolerance	0.0119		1.238	13	APOE,ATF4,CARTPT,CCKBR,CDKN1B,CXCL14,DLK1,IRS2,LDLR,MOGAT2,PCSK1,PTEN,RBP1
485	mass of fat pad	0.012		0.721	7	ATF4,CDKN1B,DLK1,EIF4EBP1,IGFBP3,MCHR1,MMP19
486	sensory system development	0.012		-0.64	7	CDKN1B,FABP7,HEYL,NOG,PTEN,SLC12A2,SPRY2
487	cerebrovascular dysfunction	0.0121			10	ABCA1,APOE,CKAP4,FABP3,GABRA5,HMGCR,LDLR,S100B,SLC1A2,TNFRSF12A
488	concentration of choline-phospholipid	0.0121		-0.513	4	APOE,INSIG1,LDLR,PLA2G6
489	homeostasis of lipid	0.0121			10	ABCA1,ACADL,APOE,ASAH1,DGAT2,FABP3,HMGCR,IRS2,LDLR,SC5D
490	differentiation of muscle cell lines	0.0123		0.726	9	BTG3,CD164,CDKN1B,HES6,IGF2,MAGED1,PTEN,S100B,TNFRSF12A
491	concentration of phospholipid	0.0125		-0.093	10	ABCA1,APOE,DGAT2,GOLPH3,INSIG1,LDLR,OCRL,PIP4K2A,PLA2G6,PTEN
492	accumulation of sterol	0.0126		0.98	5	ABCA1,ACAT2,APOE,INSIG1,LDLR
493	function of heart ventricle	0.0126			3	AGT,DYSF,MARCKSL1
494	infection of fibroblast cell lines	0.0126			3	HMGCR,SLC20A1,TRAFD1
495	internalization of lipid	0.0126			3	ABCA1,APOE,LDLR
496	motor function	0.0126		0.594	7	APOE,FTL,GRIA2,MAP1B,NOG,SLC12A2,SLC12A6
497	size of kidney	0.0126			3	CDKN1B,IGF2,SPRY2
498	synaptic transmission of pyramidal neurons	0.0126			3	EIF4EBP2,GRIA2,PPP1R15A
499	transport of carboxylic acid	0.0126	Increased	2.358	7	ACSL4,ACSL5,FABP3,FABP7,GRIA2,SLC35A2,SLC38A2
500	development of central nervous system	0.0127		-0.728	26	AHI1,APOE,BBS2,CDKN1B,CHRD,GFAP,GRIK1,HDAC11,HPCAL4,IRS2,MAP1B,MARCKSL1,MDK,MGAT5B,NOG,POU3F2,PTEN,RGMA,RTN4,S100B,SIGMAR1,SLC1A2,SPRY2,TTL,VCAN,XRCC4
