# Supplementary material for: A RNA-Seq Analysis of the Rat Supraoptic Nucleus Transcriptome: Effects of Salt Loading on Gene Expression
Source: PLoS One. 2015 Apr 21;10(4):e0124523. doi: 10.1371/journal.pone.0124523 (PMC4405539; doi:10.1371/journal.pone.0124523)
Supplement: S20 Table — (XLS) [file pone.0124523.s029.xls]

## Sheet: Table_S20
Table S20. Enriched Pathways for the 552 RNA-Seq genes selected as differentially expressed between SL and Control
Rank	Function	Significance_Range	Overlapping_Genes
1	Neurological Disease	2.54E-08-1.21E-02	Kcnip2,NELL1,MAGED1,FTL,GABRA5,PLK3,GARS,POU3F2,ASCC2,TREX1,FADS3,HBB,OXR1,PQBP1,KCNK1,MTHFD2,ATF4,GFAP,FABP7,ALDH6A1,GRIK1,AHCY,NAB1,LRP10,RPL3,DBP,SLC24A3,SCN9A,HBA1/HBA2,OPN3,THY1,NEFH,PTP4A1,ASAH1,ARHGDIB,PLA2G6,PCSK1,AHI1,YARS,MCHR1,RTN4,AARS,PIP4K2A,APOE,CA2,MFGE8,CKAP4,VCAN,EIF4EBP1,ACSL4,SLC17A4,FABP3,CCKBR,SLC12A6,SIGMAR1,PLOD2,TGFBI,CARTPT,CRHR1,ID3,CSTB,MMD,PSME1,LDLR,ATP2B3,CIRBP,SPRY…
2	Psychological Disorders	4.12E-07-1.11E-02	Kcnip2,NELL1,GABRA5,FTL,POU3F2,ASCC2,TREX1,OXR1,KCNK1,ATF4,IRS2,GFAP,FABP7,ALDH6A1,GRIK1,AHCY,LRP10,DBP,RPL3,SCN9A,THY1,NEFH,ARHGDIB,PLA2G6,PCSK1,AHI1,MCHR1,RTN4,DEAF1,PIP4K2A,CA2,APOE,MFGE8,VCAN,EIF4EBP1,SLC17A4,CCKBR,SLC12A6,MTSS1L,SIGMAR1,PLOD2,CARTPT,CRHR1,ID3,MMD,PSME1,LDLR,CIRBP,SPRY2,HAP1,NDRG2,FAT1,MAP1B,SYNE1,ABCA1,SC5D,PTEN,PER3,TH,AMPH,CNTNAP1,DYSF,GOLPH3,S100A10,PDYN,FXYD1,GRIA2,PAXIP…
3	Molecular Transport	4.19E-07-1.26E-02	MAGED1,GABRA5,ACAT2,NMB,NEU1,HBB,KCNK1,ATF4,IRS2,FABP7,MOGAT2,SCTR,GRIK1,LRP10,DBP,SLC24A3,Slc6a17,SCN9A,HBA1/HBA2,GDPD2,THY1,ASAH1,CRABP1,PLA2G6,ACADL,PCSK1,AHI1,MCHR1,RTN4,PIP4K2A,DEAF1,CAMK2G,APOE,CA2,IGSF1,MFGE8,OCRL,PEX10,UCN,SLC17A4,ACSL4,FABP3,CFP,CCKBR,SLC12A6,SIGMAR1,YKT6,CARTPT,DGAT2,SLC35A2,PPP1R15A,TRPC4,CRHR1,MARCKSL1,LDLR,ATP2B3,EPS15,INSIG1,FAT1,NDRG2,MAP1B,RBP1,SC5D,ABCA1,PTEN,SLC…
4	Lipid Metabolism	1.47E-06-1.26E-02	FTL,ACAT2,IDI1,FAT1,INSIG1,NMB,ME3,RBP1,ABCA1,SC5D,PTEN,NEU1,SLC5A10,TH,NAAA,HBB,ENTPD5,ACSL5,CXCL14,FABP7,IRS2,MOGAT2,KCNA6,GRIK1,GOLPH3,GLA,LRP10,DBP,FGF9,THY1,SLC38A2,ASAH1,CRABP1,ASAH2,PLA2G6,ACADL,IGF2,RHOQ,ERCC1,DLK1,MCHR1,RTN4,BRE,PIP4K2A,TEF,SQLE,APOE,EIF4EBP2,MFGE8,OCRL,GCDH,EIF4EBP1,TNFRSF12A,HMOX1,UCN,CYGB,ACSL4,NAMPT,AGPAT9,FABP3,PIGM,CFP,CCKBR,AGT,SIGMAR1,CARTPT,SLC12A2,NQO1,DGAT2,SL…
5	Small Molecule Biochemistry	1.47E-06-1.26E-02	FTL,MAGED1,ACAT2,NMB,NEU1,HBB,ATF4,FABP7,IRS2,MOGAT2,ALDH6A1,SCTR,GRIK1,LRP10,DBP,Slc6a17,THY1,CRABP1,ASAH1,Ckmt1,PLA2G6,ACADL,PCSK1,AHI1,MCHR1,RTN4,DEAF1,PIP4K2A,BRE,SQLE,APOE,DPYS,EIF4EBP2,IGSF1,MFGE8,ASNS,OCRL,VCAN,EIF4EBP1,UCN,ACSL4,FABP3,CFP,CCKBR,SIGMAR1,YKT6,CARTPT,DGAT2,PPP1R15A,SLC35A2,TRPC4,CRHR1,LDLR,LIG1,IDI1,INSIG1,FAT1,ME3,RBP1,SC5D,ABCA1,PTEN,SLC5A10,TH,NAAA,BCKDHA,ENTPD5,CXCL14,AC…
6	Hereditary Disorder	5.69E-06-1.11E-02	C5orf42,Kcnip2,NELL1,GABRA5,GARS,POU3F2,ASCC2,PTEN,PER3,TH,OXR1,PQBP1,KCNK1,BCKDHA,CXCL14,AMPH,GFAP,FABP7,CNTNAP1,DYSF,FXYD5,ALDH6A1,GRIK1,AHCY,GLA,DBP,RPL3,PDYN,SCN9A,FXYD1,ZDHHC9,ASAH1,PFKM,IGF2,PCSK1,YARS,AHI1,MCHR1,S100B,RTN4,ALDH18A1,VPS37A,AARS,SYNPR,SUOX,PIP4K2A,PYCR1,ETV5,MCCC2,APOE,CA2,LITAF,SLC1A4,IGSF1,SGTB,TMEM216,OCRL,VCAN,GCDH,EIF4EBP1,HMOX1,FXYD6,CYGB,Zfp932 (includes others),SLC17…
7	Cardiovascular Disease	8.3E-06-1.21E-02	Kcnip2,CA2,APOE,HTATIP2,GABRA5,ACAT2,INSIG1,CKAP4,MFGE8,TMEM163,ABCA1,EIF4EBP1,PTEN,TNFRSF12A,TH,HMOX1,HBB,TTLL7,AMPH,ATF4,FABP3,CDR2L,MOGAT2,GRIK1,AGT,SIGMAR1,GLA,CARTPT,HBA1/HBA2,FXYD1,GRIA2,DGAT2,THY1,CD97,ARHGDIB,PFKM,IGF2,LDLR,DLK1,S100B,ASTN2,RTN4,SLC1A2,CDKN1B,CHI3L1,HMGCR,TMOD1,CAMK2G
8	Cellular Growth and Proliferation	8.41E-06-1.02E-02	EIF1AY,MZF1,CBX7,NELL1,MAGED1,FTL,PLK3,NMB,TLE1,POU3F2,PALM,FADS3,NEU1,SESN1,RCL1,RNF128,ATF4,IRS2,GFAP,FABP7,HES6,SCTR,AHCY,MATK,HEYL,NAB1,PGGT1B,THY1,PTP4A1,ARHGDIB,ASAH1,PLA2G6,YARS,SPINT2,AARS,SRSF5,RAP1B,APOE,HTATIP2,GRB14,EIF4EBP2,BTG3,MFGE8,ASNS,CDK10,VCAN,XRCC4,EIF4EBP1,SEC61A1,PELO,UCN,ACSL4,FABP3,POT1,CCKBR,SLC12A6,CRLF1,TGFBI,PPP1R15A,TRPC4,CINP,CRHR1,ID3,MARCKSL1,CIRBP,SPRY2,MAZ,PROCR…
9	Connective Tissue Development and Function	9.47E-06-1.2E-02	LIG1,RAP1B,APOE,CBX7,BTG3,NMB,POU3F2,VCAN,XRCC4,EIF4EBP1,PTEN,SLC5A10,HMOX1,CXCL14,ATF4,IRS2,POT1,AHCY,SLC12A6,MMP19,AGT,CARTPT,SLC12A2,NQO1,PGGT1B,DGAT2,ID3,PLA2G6,ARRB2,ACADL,IGF2,ERCC1,LDLR,PCSK1,CIRBP,DLK1,SPRY2,MCHR1,BBS2,IGFBP3,MED25,CDKN1B,VGF
10	Tissue Morphology	9.47E-06-1.2E-02	LIG1,NELL1,GLDN,ECEL1,NMB,DPYSL4,MAP1B,SYNE1,POU3F2,ABCA1,SC5D,PTEN,SLC5A10,HBB,CXCL14,AMPH,ATF4,IRS2,CNTNAP1,GLA,FGF9,HBA1/HBA2,NEFH,Ckmt1,PFKM,PLA2G6,ACADL,IGF2,IFT122,ERCC1,PCSK1,DLK1,MCHR1,BBS2,IGFBP3,RTN4,RGS11,HMGB3,APOE,EIF4EBP2,SLC7A1,VCAN,EIF4EBP1,HMOX1,UCN,CYGB,CREB3L1,AGT,MMP19,SLC12A6,SLC20A1,CARTPT,SLC12A2,NQO1,DGAT2,PPP1R15A,CSTB,LDLR,SPRY2,AP3M2,CDKN1B,HMGCR,VGF
11	Amino Acid Metabolism	1.39E-05-9.79E-03	DDAH2,SLC1A4,SLC7A1,ASNS,VCAN,PTEN,TH,BCKDHA,ATF4,ALDH6A1,AGT,PSPH,Slc6a17,GRIA2,SLC7A8,SLC38A2,Ckmt1,S100B,IGFBP3,SLC1A2,ALDH18A1,CDKN1B,SLC7A3,SLC38A5,SHMT2,MCCC2,PYCR1
12	Skeletal and Muscular Disorders	2.44E-05-9.63E-03	C5orf42,Kcnip2,GABRA5,FTL,ECEL1,NDRG2,MAP1B,GARS,TH,OXR1,ATF4,FABP7,GFAP,DYSF,ALDH6A1,AHCY,DBP,RPL3,SLC24A3,SCN9A,THY1,ASAH1,ARHGDIB,PFKM,PLA2G6,AHI1,YARS,RTN4,AARS,SYNPR,ETV5,APOE,CA2,LITAF,SLC1A4,SGTB,TMEM216,VCAN,NOG,CHRD,HMOX1,SLC17A4,Zfp932 (includes others),CCKBR,CREB3L1,AGT,PLOD2,PSAT1,AP1S2,ID3,GPR88,PSME1,LDLR,CIRBP,SPRY2,HAP1,SLC1A2,MED25,UCK2,HMGCR,CHI3L1
13	Metabolic Disease	2.52E-05-1.11E-02	GABRA5,ECEL1,ACAT2,DCAKD,INSIG1,RBP1,SC5D,ABCA1,PTEN,TH,HBB,KCNK1,ENTPD5,BCKDHA,CXCL14,ATF4,IRS2,GFAP,FABP7,DYSF,MOGAT2,FXYD5,SCTR,ALDH6A1,AHCY,GRIK1,S100A10,GLA,LRP10,TSPAN5,PDYN,SCN9A,HBA1/HBA2,GRIA2,PAXIP1,NEFH,THY1,STX2,AGAP2,NRSN1,EPRS,PLA2G6,IGF2,ACADL,PCSK1,AHI1,DLK1,MCHR1,IGFBP3,ALDH18A1,SUOX,PYCR1,MCCC2,DOK5,APOE,CA2,CARS,EIF4EBP2,MFGE8,OCRL,GCDH,EIF4EBP1,HMOX1,ACAD8,SLC17A4,ACSL4,FABP3,…
14	Nutritional Disease	2.94E-05-9.79E-03	CA2,APOE,GABRA5,EIF4EBP2,NMB,RBP1,NOG,PTEN,EIF4EBP1,UCN,IRS2,NAMPT,MOGAT2,CCKBR,AGT,GRIK1,MMP19,SIGMAR1,CARTPT,SCN9A,DGAT2,CRHR1,ASAH1,ASAH2,PCSK1N,MARCKSL1,IGF2,PCSK1,LDLR,AHI1,DLK1,MCHR1,BBS2,IGFBP3,HAP1,CDKN1B,VGF,HMGCR
15	Endocrine System Disorders	4.36E-05-7.1E-03	APOE,CA2,ACAT2,EIF4EBP2,PTEN,EIF4EBP1,ENTPD5,ACSL4,IRS2,FABP3,MOGAT2,CCKBR,AGT,GRIK1,NQO1,DGAT2,AGAP2,ACADL,IGF2,PCSK1,LDLR,DLK1,IGFBP3,CDKN1B,HMGCR
16	Nervous System Development and Function	5.61E-05-1.27E-02	HPCAL4,GLDN,MAGED1,FTL,RGMA,GABRA5,ECEL1,PLK3,DPYSL4,MAP1B,POU3F2,PALM,SYNE1,MGAT5B,RBP1,PTEN,TH,TTLL7,HDAC11,AMPH,FABP7,IRS2,GFAP,CNTNAP1,MATK,GRIK1,HEYL,NAB1,SCN9A,HBA1/HBA2,GRIA2,THY1,NEFH,Ckmt1,PLA2G6,IFT122,IGF2,ERCC1,RHOQ,AHI1,BBS2,S100B,RTN4,RGS11,KCNMB4,GPM6A,MDK,CAMK2G,ETV5,DOK5,RAP1B,APOE,EIF4EBP2,ATF5,BTG3,SLC25A5,NOG,XRCC4,VCAN,TNFRSF12A,EIF4EBP1,CHRD,UCN,CCKBR,VASP,AGT,SLC12A6,SIGMAR…
17	Organ Morphology	5.61E-05-1.26E-02	LIG1,NELL1,EPS15,MAP1B,POU3F2,RBP1,ABCA1,SC5D,TREX1,PTEN,SLC5A10,HBB,ENTPD5,CTBS,CXCL14,MTHFD2,ATF4,RNF128,GFAP,IRS2,GLA,FGF9,HBA1/HBA2,FXYD1,GRIA2,Ckmt1,ASAH1,PFKM,IGF2,PCSK1,AHI1,DLK1,BBS2,IGFBP3,RGS11,MDK,TMOD1,APOE,EIF4EBP2,MFGE8,NOG,XRCC4,CHRD,HMOX1,ACSL4,FABP3,CCKBR,AGT,SLC12A6,SLC20A1,TGFBI,SLC12A2,NQO1,PPP1R15A,CRHR1,ID3,CSTB,MARCKSL1,LDLR,SPRY2,TTL,HAP1,SLC1A2,AP3M2,CDKN1B
18	Organismal Development	5.61E-05-1.26E-02	CBX7,TLE1,POU3F2,TREX1,HBB,MTHFD2,ATF4,RNF128,IRS2,HES6,SCTR,HEYL,NAB1,ZMYM3,THY1,ARHGDIB,CRABP1,ASAH1,Ckmt1,IFT122,ACADL,PCSK1,AHI1,MCHR1,RAP1B,APOE,EIF4EBP2,IGSF1,MFGE8,XRCC4,VCAN,EIF4EBP1,UCN,ACSL4,CCKBR,SLC12A6,TGFBI,CARTPT,DGAT2,PPP1R15A,CRHR1,ID3,CSTB,MARCKSL1,LDLR,SPRY2,HAP1,LIG1,EPS15,INSIG1,FAT1,MAP1B,SYNE1,CD63,RBP1,CEBPG,ABCA1,SC5D,PTEN,CD164,TH,ENTPD5,CTBS,CXCL14,GLA,FGF9,GRIA2,PCSK1N…
19	Behavior	5.62E-05-1.05E-02	GABRA5,MAGED1,NMB,MAP1B,SYNE1,ABCA1,PTEN,PER3,TH,HBB,AMPH,IRS2,FABP7,SCTR,GRIK1,S100A10,PDYN,HBA1/HBA2,GRIA2,THY1,Npff,LGI4,Ckmt1,PCSK1N,PLA2G6,ARRB2,AHI1,BBS2,MCHR1,S100B,RTN4,MDK,ETV5,APOE,RAB3B,SLC1A4,EIF4EBP2,CHRD,HMOX1,UCN,CCKBR,AGT,SLC12A6,SIGMAR1,CRLF1,CARTPT,SLC12A2,DGAT2,VPS26A,CRHR1,CSTB,CPLX1,LDLR,HAP1,SLC1A2,VGF,HMGCR
20	Hematological Disease	6.26E-05-9.79E-03	LIG1,APOE,CA2,ECEL1,HBA1/HBA2,DGAT2,ABCA1,EIF4EBP1,HMOX1,TH,ACADL,LDLR,PCSK1,HBB,DLK1,ENTPD5,IGFBP3,ATF4,IRS2,FABP3,HMGCR,GRIK1
21	Cell Morphology	7.1E-05-1.18E-02	ECEL1,PLK3,NMB,POU3F2,PALM,TTC8,TREX1,HBB,TTLL7,ATF4,IRS2,GFAP,GRIK1,MATK,HEYL,NAB1,HBA1/HBA2,PGGT1B,NEFH,THY1,Ckmt1,PLA2G6,IFT122,PCSK1,AHI1,ELTD1,RTN4,GPM6A,CAMK2G,RAP1B,APOE,EIF4EBP2,BTG3,VCAN,EIF4EBP1,UCN,SARS,CCKBR,SLC12A6,LIMS2,TGFBI,CARTPT,DGAT2,PPP1R15A,CRHR1,ID3,CSTB,MARCKSL1,LDLR,CIRBP,SPRY2,MAZ,HAP1,LIG1,GLDN,EPS15,FAT1,DPYSL4,MAP1B,SYNE1,CD63,RBP1,ABCA1,SC5D,PTEN,TH,CTBS,ENTPD5,CXCL14…
22	Cell-To-Cell Signaling and Interaction	7.1E-05-1.26E-02	MAGED1,GABRA5,ECEL1,PLK3,DPYSL4,PALM,SYNE1,ABCA1,PTEN,TH,AMPH,GFAP,CNTNAP1,S100A10,GRIK1,SCN9A,GRIA2,NEFH,THY1,CD97,IGF2,ERCC1,MCHR1,S100B,RTN4,IGFBP3,KCNMB4,MDK,DEAF1,CAMK2G,TEF,ETV5,APOE,RAB3B,EIF4EBP2,VCAN,CHRD,HMOX1,UCN,CCKBR,AGT,SLC20A1,SIGMAR1,YKT6,TGFBI,CARTPT,SLC12A2,NQO1,PPP1R15A,VPS26A,CRHR1,CPLX1,CNIH2,MARCKSL1,LDLR,HAP1,SLC1A2,AP3M2,VGF
23	Tissue Development	7.1E-05-1.26E-02	LIG1,CBX7,NELL1,PLK3,INSIG1,DPYSL4,MAP1B,TLE1,POU3F2,PALM,SYNE1,RBP1,TREX1,ABCA1,CEBPG,PTEN,TH,HBB,TTLL7,ENTPD5,CXCL14,ATF4,GFAP,FABP7,CNTNAP1,HES6,GRIK1,MATK,FGF9,HBA1/HBA2,PGGT1B,GRIA2,THY1,NEFH,CD97,ASAH1,IFT122,IGF2,ARRB2,RHOQ,ERCC1,AHI1,BBS2,S100B,IGFBP3,RTN4,RGS11,GPM6A,MDK,ELK3,CAMK2G,DOK5,RAP1B,APOE,EIF4EBP2,BTG3,SLC25A5,XRCC4,VCAN,NOG,EIF4EBP1,TNFRSF12A,CHRD,CUL3,HMOX1,UCN,VASP,SLC12A6,A…
24	Endocrine System Development and Function	8.38E-05-1.19E-02	APOE,NMB,IGSF1,MFGE8,RBP1,SC5D,ABCA1,PTEN,TNFRSF12A,SLC5A10,TH,HMOX1,UCN,CXCL14,ATF4,IRS2,FABP3,MOGAT2,CCKBR,AGT,CARTPT,SLC12A2,NQO1,CRHR1,AGAP2,PLA2G6,IGF2,PCSK1,ERCC1,LDLR,DLK1,MCHR1,IGFBP3,CDKN1B,VGF
25	Protein Synthesis	9.35E-05-9.61E-03	Kcnip2,APOE,DPYS,ABCA1,EIF4EBP1,PTEN,SLC5A10,TH,HMOX1,HBB,ENTPD5,UCN,CXCL14,ATF4,RNF128,IRS2,DYSF,MOGAT2,VASP,AGT,CARTPT,NQO1,HBA1/HBA2,GRIA2,ARHGDIB,PFKM,ARRB2,ACADL,RHOQ,PCSK1,ERCC1,LDLR,TRAFD1,MCHR1,CORO1A,C1QL2,IGFBP3,HAP1,CDKN1B,VGF,HMGCR,SHMT2,HMGB3
26	Cell Death and Survival	1.4E-04-1.1E-02	MZF1,CBX7,NELL1,GABRA5,MAGED1,ECEL1,PLK3,SNX7,TREX1,HBB,NUP93,PQBP1,ATF4,GFAP,IRS2,TAPBP,HEYL,ZMYM3,HBA1/HBA2,THY1,NEFH,SUSD4,ASAH1,PLA2G6,IFT122,YARS,AHI1,RTN4,SPINT2,GPM6A,AARS,BRE,SRSF5,CAMK2G,RAP1B,APOE,HTATIP2,BTG3,MFGE8,ASNS,VCAN,XRCC4,EIF4EBP1,UCN,ACSL4,POT1,CCKBR,CRLF1,SIGMAR1,LIMS2,TGFBI,ANXA4,PPP1R15A,CRHR1,ID3,CSTB,LDLR,CIRBP,SPRY2,HAP1,PROCR,LIG1,PACRG,NDRG2,DPYSL4,MAP1B,AS3MT,SYNE1,A…
27	Cellular Assembly and Organization	1.58E-04-1.14E-02	EPS15,DPYSL4,MAP1B,SYNE1,PALM,POU3F2,TTC8,ABCA1,PTEN,TTLL7,GFAP,CNTNAP1,MATK,FGF9,HBA1/HBA2,THY1,NEFH,STX2,IGF2,IFT122,RHOQ,AHI1,BBS2,S100B,IGFBP3,RTN4,GPM6A,MDK,RAP1B,DOK5,APOE,EIF4EBP2,BTG3,CKAP4,SLC25A5,VCAN,NOG,EIF4EBP1,TNFRSF12A,UCN,STMN4,VASP,CREB3L1,AGT,SLC20A1,SIGMAR1,HAUS8,SLC12A2,NQO1,DGAT2,CRHR1,LDLR,FUZ,SPRY2,CORO1A,TTL,HAP1,AP3M2,CDKN1B,HMGCR,VGF,OSBP2,MSN
28	Cellular Function and Maintenance	1.58E-04-1.14E-02	RAP1B,APOE,GABRA5,EPS15,EIF4EBP2,BTG3,NMB,DPYSL4,MAP1B,CKAP4,POU3F2,PALM,SYNE1,TTC8,VCAN,TNFRSF12A,EIF4EBP1,PTEN,STMN4,ENTPD5,UCN,CNTNAP1,VASP,AGT,HAUS8,CARTPT,FGF9,SLC12A2,NQO1,NEFH,THY1,STX2,CRHR1,IFT122,LDLR,RHOQ,FUZ,AHI1,BBS2,CORO1A,S100B,HAP1,RTN4,TTL,GPM6A,CDKN1B,VGF,MSN
29	Gastrointestinal Disease	2.2E-04-9.79E-03	APOE,CBX7,MZF1,HTATIP2,INSIG1,POU3F2,ABCA1,TREX1,PTEN,SLC5A10,HMOX1,ENTPD5,CXCL14,ACSL4,ATF4,IRS2,MOGAT2,ACADL,ERCC1,LDLR,DLK1,TES,BBS2,CDKN1B,HMGCR
30	Hepatic System Disease	2.2E-04-9.79E-03	APOE,INSIG1,POU3F2,ABCA1,PTEN,SLC5A10,ACADL,LDLR,ERCC1,DLK1,BBS2,ATF4,ACSL4,IRS2,CDKN1B,MOGAT2,HMGCR
31	Cellular Movement	2.87E-04-1.1E-02	MZF1,FAT1,NDRG2,MAP1B,POU3F2,RBP1,CD63,ABCA1,PTEN,NEU1,NARS,ENTPD5,CXCL14,FABP7,IRS2,GFAP,HES6,FXYD5,MATK,S100A10,AHCY,FGF9,SCN9A,CTNNAL1,PGGT1B,GRIA2,PAXIP1,THY1,CD97,TARS,AGAP2,PTP4A1,ARHGDIB,PLA2G6,IGF2,ARRB2,YARS,RXFP1,S100B,IGFBP3,RTN4,GPM6A,MDK,ELK3,HMGB3,ETV5,RAP1B,APOE,LITAF,HTATIP2,MFGE8,ASNS,NOG,VCAN,TNFRSF12A,CHRD,HMOX1,ACSL4,NAMPT,SARS,CCKBR,VASP,CREB3L1,SLC12A6,AGT,MMP19,TGFBI,LIMS2,…
32	Cancer	3.67E-04-1.1E-02	LIG1,CBX7,MZF1,PLK3,NDRG2,TLE1,DIRAS1,POU3F2,CEBPG,ABCA1,PTEN,ENTPD5,CXCL14,IRS2,GFAP,FABP7,S100A10,AHCY,FGF9,CTNNAL1,PGGT1B,THY1,CD97,STX2,ARHGDIB,PLA2G6,ARRB2,IGF2,TES,DLK1,IGFBP3,THSD7B,ETV5,HMGB3,APOE,LITAF,HTATIP2,DPYS,EIF4EBP2,ATF5,BTG3,SLC7A1,MFGE8,TMEM216,KIFC2,VCAN,EIF4EBP1,HMOX1,OAZ1,AGT,MMP19,SIGMAR1,PSAT1,TGFBI,NQO1,ID3,APOLD1,CIRBP,SPRY2,PROCR,CDKN1B,HMGCR
33	Dermatological Diseases and Conditions	3.67E-04-8.35E-03	APOE,SQLE,LDLR,NQO1,ALDH18A1,ABCA1,VCAN,PYCR1,EIF4EBP1,PTEN,MMP19
34	Immunological Disease	3.67E-04-5.02E-04	MZF1,APOE,CDKN1B,PTEN
35	Carbohydrate Metabolism	4.06E-04-1.21E-02	DDAH2,APOE,INSIG1,OCRL,SC5D,NOG,ABCA1,PTEN,SLC5A10,CXCL14,ATF4,IRS2,FABP3,SCTR,AGT,CARTPT,NQO1,DGAT2,SLC35A2,PPP1R15A,SLC45A1,PFKM,PLA2G6,IGF2,RHOQ,ERCC1,LDLR,AHI1,IGFBP3,SLC1A2,CDKN1B,VGF,PIP4K2A
36	Cell Cycle	4.31E-04-9.79E-03	LIG1,CBX7,APOE,BTG3,FGF9,HMGN2,ID3,NOG,VCAN,EIF4EBP1,PTEN,IGF2,ERCC1,CIRBP,HDAC11,SPRY2,IGFBP3,NAMPT,IRS2,CDKN1B,MDK,POT1,AHCY,AGT
37	Cardiovascular System Development and Function	5.02E-04-1.26E-02	APOE,SLC7A1,CD63,NOG,PTEN,TNFRSF12A,HMOX1,CXCL14,CYGB,GFAP,FABP3,DYSF,VASP,AGT,GLA,TGFBI,DBP,SLC12A2,FGF9,FXYD1,THY1,PAXIP1,CD97,TARS,ID3,PFKM,MARCKSL1,ARRB2,IGF2,WARS,LDLR,PCSK1,SPRY2,IGFBP3,RTN4,MDK,CDKN1B,TMOD1,TEF
38	Connective Tissue Disorders	5.02E-04-3.34E-03	APOE,ECEL1,SLC1A4,TGFBI,SPRY2,SCN9A,SLC1A2,ALDH18A1,NOG,CHRD,PYCR1
39	Developmental Disorder	5.02E-04-1.11E-02	C5orf42,ECEL1,INSIG1,MAP1B,TTC8,SC5D,PTEN,TH,HBB,BCKDHA,PQBP1,KCNK1,FXYD5,ALDH6A1,AHCY,DBP,FGF9,SCN9A,HBA1/HBA2,ZDHHC9,PAPSS2,IGF2,IFT122,ERCC1,AHI1,RXFP1,BBS2,ALDH18A1,SUOX,PYCR1,MCCC2,APOE,CA2,SLC1A4,TMEM216,OCRL,GCDH,NOG,EIF4EBP1,CHRD,HMOX1,PEX10,CYGB,ACSL4,SLC12A6,AGT,TGFBI,AP1S2,CRHR1,LDLR,SPRY2,HAP1,SLC1A2,HMGCR
40	Ophthalmic Disease	5.02E-04-2.93E-03	APOE,TGFBI,ALDH18A1,PYCR1
41	Organismal Injury and Abnormalities	5.02E-04-9.79E-03	C5orf42,ECEL1,GARS,CD63,TREX1,ABCA1,PTEN,ENTPD5,ATF4,GFAP,IRS2,FABP7,DYSF,FXYD5,SCTR,DBP,FGF9,CTNNAL1,GRIA2,NEFH,STX2,ARHGDIB,ASAH1,IGF2,AHI1,YARS,RXFP1,IGFBP3,ALDH18A1,AARS,MDK,THSD7B,PYCR1,ETV5,APOE,LITAF,DPYS,BTG3,SLC7A1,MFGE8,TMEM216,KIFC2,VCAN,EIF4EBP1,HMOX1,CYGB,OAZ1,AGT,PSAT1,SIGMAR1,CRHR1,ID3,APOLD1,LDLR,CIRBP,SPRY2,HAP1,CDKN1B,MED25,HMGCR
42	Vitamin and Mineral Metabolism	5.02E-04-1.11E-02	SQLE,APOE,ACAT2,IDI1,INSIG1,FGF9,NQO1,GDPD2,DGAT2,PPP1R15A,CRHR1,RBP1,CRABP1,ABCA1,SC5D,TNFRSF12A,IGF2,LDLR,PDE8B,HMGCR,BRE,AGT,TEF
43	Cellular Development	6.08E-04-1.23E-02	CBX7,MZF1,NELL1,MAGED1,TLE1,PALM,POU3F2,HBB,ATF4,RNF128,GFAP,IRS2,FABP7,HES6,ALDH6A1,AHCY,MATK,HEYL,NAB1,PGGT1B,NEFH,THY1,PLA2G6,PCSK1,RXFP1,ELTD1,RTN4,GPM6A,RAP1B,APOE,CA2,HTATIP2,EIF4EBP2,BTG3,MFGE8,VCAN,XRCC4,EIF4EBP1,UCN,SARS,POT1,CCKBR,SLC12A6,SIGMAR1,CARTPT,PPP1R15A,CRHR1,ID3,LDLR,CIRBP,SPRY2,PROCR,MED25,LIG1,C1QL4,NDRG2,INSIG1,DPYSL4,MAP1B,DIRAS1,SYNE1,MGAT5B,CD63,RBP1,PTEN,PER3,CD164,H2AF…
44	Tumor Morphology	6.08E-04-9.79E-03	APOE,MZF1,HTATIP2,LITAF,EIF4EBP2,ATF5,NDRG2,TLE1,POU3F2,DIRAS1,VCAN,EIF4EBP1,PTEN,HMOX1,CXCL14,OAZ1,GFAP,AHCY,AGT,TGFBI,FGF9,NQO1,PGGT1B,THY1,CD97,STX2,ID3,PLA2G6,IGF2,ARRB2,DLK1,PROCR,IGFBP3,CDKN1B,HMGCR,HMGB3
45	Hematological System Development and Function	8.52E-04-1.1E-02	LIG1,APOE,SLC7A1,NOG,PTEN,HMOX1,HBB,CTBS,ENTPD5,ATF4,S100A10,AGT,SLC12A6,SLC20A1,GLA,DBP,SLC12A2,HBA1/HBA2,NQO1,PPP1R15A,THY1,CD97,PFKM,LDLR,PCSK1,CDKN1B,CHI3L1,ELK3,HMGB3,TEF
46	Hematopoiesis	8.52E-04-1.08E-02	SLC20A1,LIG1,APOE,NQO1,HBA1/HBA2,PPP1R15A,SLC7A1,PFKM,HMOX1,HBB,CDKN1B,HMGB3,SLC12A6
47	Lymphoid Tissue Structure and Development	9.49E-04-1.11E-02	LIG1,APOE,EPS15,TGFBI,PPP1R15A,MFGE8,ABCA1,TREX1,ARHGDIB,PFKM,PTEN,HMOX1,IGF2,HBB,PCSK1,DLK1,RNF128,CDKN1B
48	Embryonic Development	9.86E-04-1.26E-02	INSIG1,DPYSL4,MAP1B,TLE1,PALM,SYNE1,POU3F2,RBP1,ABCA1,TREX1,CEBPG,PTEN,NARS,TH,HBB,CXCL14,ATF4,HES6,FGF9,NEFH,THY1,PTP4A1,ASAH1,IGF2,ARRB2,IFT122,AHI1,BBS2,S100B,RTN4,RGS11,ELK3,APOE,EIF4EBP2,NOG,EIF4EBP1,TNFRSF12A,CHRD,SARS,VASP,AGT,LIMS2,AP1S2,CRHR1,ID3,CSTB,MARCKSL1,WARS,LDLR,SPRY2,TTL,CDKN1B,VGF,CHI3L1
49	Organ Development	9.86E-04-1.26E-02	APOE,INSIG1,MAP1B,AS3MT,TLE1,POU3F2,SYNE1,RBP1,TREX1,ABCA1,CEBPG,NOG,TNFRSF12A,TH,HBB,CXCL14,CYGB,ATF4,GFAP,DYSF,HES6,AGT,FGF9,AP1S2,THY1,CRHR1,ID3,ASAH1,CSTB,MARCKSL1,IFT122,WARS,ARRB2,IGF2,ERCC1,LDLR,AHI1,SPRY2,BBS2,TTL,RGS11,CDKN1B,CHI3L1,ELK3
50	Visual System Development and Function	9.86E-04-7.92E-03	APOE,FGF9,MAP1B,TLE1,THY1,ID3,RBP1,CSTB,TREX1,TNFRSF12A,TH,MARCKSL1,WARS,IFT122,IGF2,LDLR,AHI1,BBS2,CXCL14,RGS11,ATF4,HES6,CDKN1B
51	Organismal Survival	1.24E-03-4.32E-03	LIG1,MZF1,GLDN,RGMA,ECEL1,PLK3,INSIG1,FAT1,MAP1B,SYNE1,POU3F2,HMGN2,ABCA1,CEBPG,SC5D,TREX1,PTEN,TH,HBB,CXCL14,AMPH,Zfp110/Zfp369,MTHFD2,ATF4,GFAP,IRS2,CNTNAP1,HEYL,NAB1,TIA1,SCN9A,FGF9,GRIA2,PAXIP1,ASAH1,CRABP1,ARHGDIB,PFKM,PLA2G6,IFT122,ACADL,IGF2,ARRB2,ERCC1,PCSK1,AHI1,DLK1,RTN4,IGFBP3,SPINT2,ELK3,TMOD1,DEAF1,RAP1B,APOE,RAB3B,SLC7A1,OCRL,NOG,XRCC4,CHRD,HMOX1,FABP3,CFP,POT1,VASP,AGT,SLC20A1,CRLF…
52	Reproductive System Disease	1.38E-03-9.5E-03	DPYS,BTG3,SLC7A1,TMEM216,MFGE8,KIFC2,VCAN,ABCA1,EIF4EBP1,PTEN,HMOX1,ENTPD5,OAZ1,FABP7,IRS2,AGT,PSAT1,SIGMAR1,CTNNAL1,ID3,ARHGDIB,APOLD1,IGF2,CIRBP,SPRY2,IGFBP3,CDKN1B,THSD7B,ETV5
53	Immune Cell Trafficking	1.48E-03-1.1E-02	APOE,HMOX1,LDLR,NQO1,PPP1R15A,THY1,CD97,NOG,AGT,PTEN,S100A10
54	Nucleic Acid Metabolism	1.48E-03-7.1E-03	LIG1,DPYS,ERCC1,ALDH6A1
55	Skeletal and Muscular System Development and Function	1.48E-03-1.26E-02	DOK5,APOE,FTL,MAGED1,BTG3,MAP1B,SYNE1,NOG,VCAN,TNFRSF12A,PTEN,HMOX1,CD164,NAMPT,HES6,VASP,SLC12A6,AGT,HEYL,SLC12A2,FGF9,NQO1,GRIA2,ID3,IGF2,LDLR,SMYD1,S100B,RTN4,IGFBP3,MDK,CDKN1B
56	Post-Translational Modification	1.7E-03-7.65E-03	DPYS,GLA,GRIA2,PTEN,PFKM,TH,ACADL,IGF2,ARRB2,ERCC1,IGFBP3,HMGCR,SHMT2
57	Renal and Urological Disease	1.86E-03-8.32E-03	C5orf42,DBP,TMEM216,CD63,TREX1,HMOX1,IGF2,AHI1,SPRY2,HAP1,CYGB,IRS2,MDK,HMGCR,FXYD5,SCTR,AGT
58	Auditory Disease	2.12E-03-2.12E-03	SLC12A2,MDK,Ckmt1
59	Auditory and Vestibular System Development and Function	2.12E-03-9.79E-03	SPRY2,SLC12A2,CDKN1B,MDK,Ckmt1
60	Inflammatory Response	2.12E-03-1.1E-02	APOE,GLA,EIF4EBP2,INSIG1,NQO1,PPP1R15A,NOG,TREX1,EIF4EBP1,PTEN,HMOX1,PCSK1,LDLR,ENTPD5,CTBS,MDK,CHI3L1,S100A10,AGT
61	Digestive System Development and Function	2.54E-03-1.03E-02	LIG1,APOE,AS3MT,RBP1,SC5D,PTEN,SLC5A10,CTBS,ENTPD5,CXCL14,MTHFD2,CYGB,ATF4,IRS2,CCKBR,AGT,SLC20A1,GLA,SLC12A2,NQO1,ID3,ASAH1,IGF2,ERCC1,LDLR,BBS2,IGFBP3,CDKN1B,MDK
62	Hepatic System Development and Function	2.54E-03-1.03E-02	LIG1,SLC20A1,APOE,GLA,NQO1,AS3MT,RBP1,ASAH1,SC5D,TNFRSF12A,CUL3,SLC5A10,IGF2,ERCC1,LDLR,ENTPD5,CTBS,CXCL14,MTHFD2,CYGB,MDK,CDKN1B,AGT
63	Cell Signaling	2.71E-03-1.11E-02	APOE,DDAH2,GLA,PDYN,NMB,NQO1,GDPD2,PPP1R15A,SLC7A1,NOG,HMOX1,IGF2,LDLR,S100B,IGFBP3,HMGCR,AGT
64	DNA Replication, Recombination, and Repair	2.93E-03-7.1E-03	LIG1,ERCC1,HDAC11,HMGN2,XRCC4
65	Respiratory Disease	2.93E-03-1.1E-02	TH,ARRB2,ECEL1,BTG3,CXCL14,PGGT1B,NQO1,IGFBP3,CDKN1B,S100A10,EIF4EBP1,PTEN
66	Cellular Compromise	2.94E-03-9.79E-03	APOE,FTL,TGFBI,PLK3,NQO1,THY1,TRPC4,SLC38A2,EIF4EBP1,HMOX1,LDLR,PCSK1,ATF4,CYGB,NAMPT,BRE,CREB3L1,AGT
67	Free Radical Scavenging	2.99E-03-1.01E-02	APOE,HMOX1,LDLR,SPRY2,NQO1,S100B,ABCA1,AGT
68	Drug Metabolism	3.4E-03-3.4E-03	CARTPT,UCN,CRHR1
69	Infectious Disease	4.8E-03-1.26E-02	SLC20A1,SQLE,TRAFD1,HMGCR,MMP19
70	Reproductive System Development and Function	5.47E-03-7.1E-03	CIRBP,ACSL4,CDKN1B,NOG,ETV5,PTEN
71	Inflammatory Disease	7.1E-03-7.1E-03	MDK,TREX1
72	Hair and Skin Development and Function	9.79E-03-9.79E-03	MAP1B,ATF4
73	RNA Post-Transcriptional Modification	9.79E-03-9.79E-03	AARS,SARS
74	Respiratory System Development and Function	1E-02-1E-02	APOE,FGF9,SYNE1,CRHR1,RBP1,NOG,CEBPG,ASAH1,ABCA1,IGF2,ARRB2,HBB,SPRY2,CHI3L1,ELK3
75	Renal and Urological System Development and Function	1.26E-02-1.26E-02	IGF2,SPRY2,CDKN1B
